# Supplementary material for: Generation and transcriptomic characterization of MIR137 knockout miniature pig model for neurodevelopmental disorders
Source: Cell Biosci. 2024 Jun 28;14:86. doi: 10.1186/s13578-024-01268-8 (PMC11212353; doi:10.1186/s13578-024-01268-8)
Supplement: Supplementary file 4 — Supplementary material 4: Table 1. Sequence information of sgRNAs and primers used in gene editing, genotyping and qPCR. [file 13578_2024_1268_MOESM4_ESM.xlsx]

## Sheet: Sheet1
Experiment	Primer	Sequence
Single-guide RNAs	MIR137-sgRNA1-F	CCTCTGACTCTCTTCGGTGA
	MIR137-sgRNA1-R	TCACCGAAGAGAGTCAGAGG
	MIR137-sgRNA2-F	GTAGTCGAGGAGAGTACCAG
	MIR137-sgRNA2-R	CTGGTACTCTCCTCGACTAC
	MIR137-sgRNA3-F	AGCAAGAGTTCTGGTGGCGG
	MIR137-sgRNA3-R	CCGCCACCAGAACTCTTGCT
	MIR137-sgRNA4-F	TTAGAGGCCAGCTGGTGGGC
	MIR137-sgRNA4-R	GCCCACCAGCTGGCCTCTAA
Genotyping	MIR137-F1	ACCTAGAGTGAGCTGGCTGA
	MIR137-R1	ATTCTACAGCCTGGGTCACCA
	MIR137-F2	AGCCATTTGGATTTGGGCAGGA
	MIR137-R2	CACATAACACGCGACCCAGA
	hiPSC-MIR137-pcr-F	GGCACTCAATCATACCACCTAGAG
	hiPSC-MIR137-pcr-R	AATATGCGTTCCTGAGAGACCC
qPCR	miR-137 3P	CGCGCGCGTTATTGCTTAAGAATAC
	U6-F	GCTTCGGCAGCAC ATATACTAAAAT
	U6-R	CGCTTCACGAATTTGCGTGTCAT
	CACNA1H-QF	CTGGTGTCCCTGATCGACAT
	CACNA1H-QR	TGTTTCCGATGGGCCTCAG
	CAMK2A-QF	TTGGTGGCTGGTGGAGAAAT
	CAMK2A-QR	AGCTTCTGGTGATCTCTGGC
	ELAVL3-QF	TCTCTACCAGTCCTCAGCCC
	ELAVL3-QR	ATGAGCGACAGGGGACTCTT
	NCKAP5-QF	ATGTTGAGACGCACGAATGC
	NCKAP5-QR	CTGCAGGTGCTCGAAAGAGA
	NFIX-QF	CATCAAACCACTGCCCAACG
	NFIX-QR	GTCGCAACAGGAGTCTGTGA
	SMURF1-QF	CCCTCCAGGGCTTCAAGG
	SMURF1-QR	TCGATCCGGTTAAAGCAGGT
	SOX6-QF	AGGGCAAATCCAGAAGTCGG
	SOX6-QR	TCCACATTCCCTTTGTTCCATCT
	ZBTB20-QF	GCCCTTTCATGACTGCCTGA
	ZBTB20-QR	AGACAGCAATGTTGCGAGGA
	GAPDH-QF	TCGGAGTGAACGGATTTGGC
	GAPDH-QR	TGACAAGCTTCCCGTTCTCC
