# Supplementary material for: Generation and transcriptomic characterization of MIR137 knockout miniature pig model for neurodevelopmental disorders
Source: Cell Biosci. 2024 Jun 28;14:86. doi: 10.1186/s13578-024-01268-8 (PMC11212353; doi:10.1186/s13578-024-01268-8)
Supplement: Supplementary file 5 — Supplementary material 5: Table 2. Loss-of-miR-137-induced DEGs in miniature pig brain, mouse brain and hiPSC-derived neurons. [file 13578_2024_1268_MOESM5_ESM.xlsx]

## Sheet: Pig_DESeq2_result
	baseMean	log2FoldChange	lfcSE	stat	pvalue	padj	human_gene_symbol
ENSSSCG00000000002	14.8286	1.72066	1.14126	1.50768	0.131636	0.253988	GTSE1
ENSSSCG00000000003	64.1666	0.491754	0.52892	0.929732	0.35251	0.513402	TTC38
ENSSSCG00000000005	301.271	1.62139	0.25991	6.23829	4.4237e-10	1.39432e-08	CDPF1
ENSSSCG00000000006	14.6881	0.551014	0.945414	0.582829	0.560008	0.700895	PPARA
ENSSSCG00000000007	288.017	1.58844	0.273175	5.81473	6.07302e-09	1.46574e-07	TRMU
ENSSSCG00000000010	186.88	0.330411	0.5313	0.621892	0.534013	0.680596	FBLN1
ENSSSCG00000000014	275.967	0.787	0.322391	2.44114	0.0146411	0.046877	FAM118A
ENSSSCG00000000018	3243.75	0.624144	0.194122	3.21521	0.00130351	0.00649018	KIAA0930
ENSSSCG00000000019	549.724	-0.404456	0.2335	-1.73215	0.0832472	0.180349	NUP50
ENSSSCG00000000020	90.2444	0.302335	0.403541	0.749205	0.453734	0.612008	PHF21B
ENSSSCG00000000021	20.581	-1.19518	1.19841	-0.997304	0.318617	0.478058	ARHGAP8
ENSSSCG00000000022	964.114	0.207629	0.262574	0.790747	0.429091	0.588251	RTL6
ENSSSCG00000000024	137.424	0.143312	0.320734	0.446826	0.655001	0.777625	PARVB
ENSSSCG00000000025	19.4764	1.01461	0.828496	1.22465	0.220709	0.369055	PARVG
ENSSSCG00000000026	1388.62	-0.337782	0.27128	-1.24514	0.213079	0.360005	SULT4A1
ENSSSCG00000000028	30.3235	0.781515	0.605717	1.29023	0.196971	0.340707
ENSSSCG00000000029	172.176	0.402018	0.404606	0.993603	0.320416	0.480078	SCUBE1
ENSSSCG00000000031	431.245	0.302056	0.235716	1.28144	0.20004	0.344561	MCAT
ENSSSCG00000000033	69.2763	2.8515	0.63975	4.45721	8.30341e-06	8.51259e-05	TSPO
ENSSSCG00000000034	1896.54	0.300683	0.23601	1.27402	0.202655	0.347774	TTLL12
ENSSSCG00000000035	804.33	0.592992	0.216155	2.74336	0.00608136	0.0230241	TTLL1
ENSSSCG00000000036	382.646	0.296265	0.257026	1.15267	0.249047	0.402409	PACSIN2
ENSSSCG00000000037	277.047	0.0598276	0.265633	0.225227	0.821803	0.892171	ARFGAP3
ENSSSCG00000000038	841.897	1.30038	0.239948	5.41942	5.97935e-08	1.11596e-06	CYB5R3
ENSSSCG00000000039	992.907	0.767094	0.193931	3.95551	7.63731e-05	0.000582704	POLDIP3
ENSSSCG00000000040	2103.23	-0.129625	0.17604	-0.736338	0.461525	0.618963	SEPTIN3
ENSSSCG00000000045	525.107	-0.290126	0.285608	-1.01582	0.309715	0.469112	NDUFA6
ENSSSCG00000000046	0	NA	NA	NA	NA	NA	CYP2D6
ENSSSCG00000000050	168.691	0.184716	0.310436	0.595022	0.551829	0.694757	NAGA
ENSSSCG00000000058	1372.96	-0.914101	0.228753	-3.99602	6.4416e-05	0.000505597	SNU13
ENSSSCG00000000059	218.175	0.162276	0.353396	0.45919	0.646098	0.771373	XRCC6
ENSSSCG00000000061	461.083	1.27585	0.238198	5.35627	8.49579e-08	1.52712e-06	PMM1
ENSSSCG00000000062	1553.09	1.39937	0.196422	7.12428	1.04625e-12	6.24596e-11	CSDC2
ENSSSCG00000000063	202.454	1.26838	0.308907	4.10601	4.02543e-05	0.000340361	POLR3H
ENSSSCG00000000064	4493.65	0.0150775	0.175803	0.0857631	0.931655	0.961192	ACO2
ENSSSCG00000000066	615.235	1.1972	0.231239	5.17732	2.25095e-07	3.5787e-06	L3MBTL2
ENSSSCG00000000067	89.9813	-0.710986	0.525203	-1.35373	0.175821	0.31396	CHADL
ENSSSCG00000000068	441.617	-0.491121	0.274398	-1.78981	0.0734843	0.164414	EP300
ENSSSCG00000000071	1266.14	-0.0893716	0.259368	-0.344574	0.730414	0.831494	ST13
ENSSSCG00000000072	374.267	0.189019	0.251782	0.750724	0.452818	0.611296	SLC25A17
ENSSSCG00000000074	175.811	0.810547	0.364572	2.22329	0.0261966	0.0744228	MCHR1
ENSSSCG00000000075	118.191	-0.932454	0.387259	-2.40783	0.0160476	0.0503957	MRTFA
ENSSSCG00000000076	1325.61	0.921058	0.193279	4.76542	1.8846e-06	2.30825e-05	SGSM3
ENSSSCG00000000077	174.633	0.604323	0.404227	1.49501	0.134912	0.258417	ADSL
ENSSSCG00000000078	125.984	0.803376	0.404762	1.98481	0.0471653	0.118366	TNRC6B
ENSSSCG00000000079	3.01215	3.10045	2.0418	1.51849	0.128891	0.250361	FAM83F
ENSSSCG00000000080	8.55461	1.06653	1.62519	0.656251	0.511662	0.662572	GRAP2
ENSSSCG00000000081	0	NA	NA	NA	NA	NA	ENTHD1
ENSSSCG00000000082	502.191	-1.61512	0.489367	-3.30042	0.000965386	0.00502307	CACNA1I
ENSSSCG00000000087	552.895	-0.554022	0.227658	-2.43357	0.0149508	0.0476992	TAB1
ENSSSCG00000000091	16.0674	0.390733	0.909334	0.429692	0.66742	0.786773
ENSSSCG00000000092	6418.7	-0.425905	0.203106	-2.09696	0.0359975	0.096091	NPTXR
ENSSSCG00000000093	264.826	0.657708	0.275799	2.38474	0.0170913	0.0529448	DNAL4
ENSSSCG00000000094	251.468	-0.143957	0.30283	-0.475371	0.634523	0.762602	SUN2
ENSSSCG00000000095	509.06	0.436659	0.259582	1.68216	0.0925381	0.195429	GTPBP1
ENSSSCG00000000097	523.409	0.341551	0.239559	1.42575	0.15394	0.284189	TOMM22
ENSSSCG00000000103	0.753184	-2.26734	4.45568	-0.508864	0.610847	NA	DMC1
ENSSSCG00000000104	3255.14	0.101749	0.175984	0.578171	0.563148	0.7039
ENSSSCG00000000105	27.0745	-2.47878	0.863077	-2.87202	0.00407851	0.0166474	KDELR3
ENSSSCG00000000106	833.326	-1.16699	0.332178	-3.51314	0.00044284	0.00259388	KCNJ4
ENSSSCG00000000107	778.59	0.266472	0.268388	0.992861	0.320778	0.48046	CSNK1E
ENSSSCG00000000108	597.639	-0.0454235	0.279924	-0.162271	0.871093	0.924546	TMEM184B
ENSSSCG00000000110	194.325	0.433868	0.281539	1.54106	0.123303	0.24236	PLA2G6
ENSSSCG00000000111	110.639	0.0846194	0.395737	0.213827	0.830682	0.897968	BAIAP2L2
ENSSSCG00000000113	4.71456	1.16299	1.45848	0.797397	0.42522	0.584202	SLC16A8
ENSSSCG00000000114	934.132	1.1462	0.247865	4.62432	3.75838e-06	4.25895e-05	PICK1
ENSSSCG00000000116	615.096	0.705026	0.240551	2.93088	0.00338002	0.0142744	POLR2F
ENSSSCG00000000117	13.305	2.34297	1.01364	2.31144	0.0208088	0.0618262	C22orf23
ENSSSCG00000000118	469.625	1.22671	0.238719	5.13871	2.7663e-07	4.34061e-06	MICALL1
ENSSSCG00000000119	874.479	-0.107031	0.200352	-0.534214	0.593194	0.729217	EIF3L
ENSSSCG00000000120	166.589	0.482888	0.379669	1.27186	0.203421	0.348756	ANKRD54
ENSSSCG00000000121	55.8633	2.38956	0.5372	4.44819	8.65985e-06	8.8308e-05	GALR3
ENSSSCG00000000130	36.8267	0.865705	0.80007	1.08204	0.279237	0.436366	CYTH4
ENSSSCG00000000131	547.643	0.137955	0.268828	0.513172	0.607831	0.740896	ELFN2
ENSSSCG00000000132	0	NA	NA	NA	NA	NA	CIMIP4
ENSSSCG00000000133	978.457	1.14967	0.280438	4.09957	4.13919e-05	0.000347742	TST
ENSSSCG00000000135	999.151	1.35805	0.209775	6.47387	9.55225e-11	3.52905e-09	KCTD17
ENSSSCG00000000136	4.12931	1.46361	2.02721	0.721982	0.470306	0.626553	CSF2RB
ENSSSCG00000000137	63.7672	0.846472	0.689093	1.22839	0.219302	0.367454	NCF4
ENSSSCG00000000138	563.199	0.414355	0.45027	0.920236	0.357449	0.518692	PVALB
ENSSSCG00000000139	36.1433	0.378387	0.888096	0.426066	0.67006	0.788442	IFT27
ENSSSCG00000000141	1246.63	0.823196	0.201927	4.0767	4.56784e-05	0.000378464	EIF3D
ENSSSCG00000000142	198.95	0.354769	0.318142	1.11513	0.264795	0.419323	FOXRED2
ENSSSCG00000000144	548.727	0.349658	0.25862	1.35202	0.17637	0.314673	TXN2
ENSSSCG00000000145	1292.12	-0.767729	0.248969	-3.08364	0.00204488	0.00945831	MYH9
ENSSSCG00000000146	390.833	1.49369	0.87856	1.70015	0.0891024	0.189773	MYH11
ENSSSCG00000000148	4.35367	-0.476889	1.68573	-0.282897	0.777256	0.862666
ENSSSCG00000000151	0.500934	-1.66729	4.48038	-0.372131	0.709795	NA
ENSSSCG00000000152	545.349	-0.527583	0.311365	-1.69442	0.0901856	0.191469	RBFOX2
ENSSSCG00000000156	151.702	-0.466691	0.369932	-1.26156	0.207107	0.352684	FBXO7
ENSSSCG00000000157	0.454566	-1.53946	4.48708	-0.343086	0.731534	NA	BPIFC
ENSSSCG00000000158	352.608	-1.00426	0.245202	-4.09565	4.20979e-05	0.000352851	RTCB
ENSSSCG00000000159	0	NA	NA	NA	NA	NA	ASCL4
ENSSSCG00000000160	257.497	0.216948	0.261556	0.829454	0.406848	0.566808	PRDM4
ENSSSCG00000000161	257.641	-1.39239	0.390983	-3.56126	0.000369075	0.00222098	PWP1
ENSSSCG00000000162	138.618	-0.0323544	0.345741	-0.0935798	0.925443	0.957529	ABTB3
ENSSSCG00000000164	109.587	-0.409035	0.466037	-0.877686	0.380114	0.541274	CRY1
ENSSSCG00000000167	349.83	-0.0955036	0.234763	-0.406809	0.684148	0.798594	RIC8B
ENSSSCG00000000171	46.7945	-3.17377	0.888092	-3.5737	0.000351976	0.0021424	CKAP4
ENSSSCG00000000174	0	NA	NA	NA	NA	NA	SPMIP11
ENSSSCG00000000175	505.439	0.495094	0.31428	1.57533	0.115181	0.230196	ADCY6
ENSSSCG00000000176	323.069	-0.608263	0.267096	-2.27732	0.0227672	0.0664299	DDX23
ENSSSCG00000000179	87.5949	1.04013	0.407915	2.54988	0.010776	0.0367677	CCDC65
ENSSSCG00000000182	51.357	-0.146134	0.567716	-0.257407	0.796865	0.87623	WNT10B
ENSSSCG00000000183	6.68959	-5.41525	1.98869	-2.72302	0.0064688	0.0241462	WNT1
ENSSSCG00000000184	2661.2	-0.417359	0.342932	-1.21703	0.223592	0.372495	DDN
ENSSSCG00000000185	347.865	0.121764	0.252249	0.482715	0.629298	0.758245	PRKAG1
ENSSSCG00000000186	25.658	1.69522	0.70593	2.4014	0.0163327	0.0510864	RHEBL1
ENSSSCG00000000188	2.23843	-3.83449	3.18908	-1.20238	0.229216	NA	DHH
ENSSSCG00000000189	63.058	-0.589232	0.459855	-1.28134	0.200073	0.344566	LMBR1L
ENSSSCG00000000190	15163	-1.10668	0.180477	-6.13196	8.68042e-10	2.58409e-08	TUBA1B
ENSSSCG00000000194	669.662	0.90584	0.213162	4.24954	2.14215e-05	0.000196244
ENSSSCG00000000195	22.4032	-2.8059	0.951518	-2.94887	0.00318939	0.0136034	PRPH
ENSSSCG00000000197	7.45725	0.740827	1.20701	0.613768	0.539368	0.684601	C1QL4
ENSSSCG00000000198	2.39657	-1.1667	2.28256	-0.511139	0.609254	0.742128	DNAJC22
ENSSSCG00000000199	327.813	0.0400836	0.259477	0.154478	0.877233	0.928583	SPATS2
ENSSSCG00000000202	303.973	0.166199	0.271732	0.611628	0.540784	0.685977	MCRS1
ENSSSCG00000000203	3008.37	1.10512	0.167404	6.60151	4.06979e-11	1.6563e-09	KCNH3
ENSSSCG00000000204	706.823	1.1498	0.207541	5.54014	3.0223e-08	6.06108e-07	PRPF40B
ENSSSCG00000000205	79.2632	0.849797	0.478405	1.77631	0.0756816	0.168037	FAM186B
ENSSSCG00000000206	7563.44	-0.237482	0.221473	-1.07228	0.283592	0.44107	FAIM2
ENSSSCG00000000207	0	NA	NA	NA	NA	NA
ENSSSCG00000000209	492.605	0.307243	0.277934	1.10545	0.268963	0.424076	NCKAP5L
ENSSSCG00000000211	28.4652	2.54075	0.706495	3.59627	0.000322812	0.00198702	AQP5
ENSSSCG00000000212	0.311898	-0.992126	4.52336	-0.219334	0.82639	NA	AQP6
ENSSSCG00000000214	711.075	1.69345	0.321838	5.26181	1.42644e-07	2.40349e-06	GPD1
ENSSSCG00000000215	526.47	0.419175	0.2503	1.67469	0.0939955	0.197488	SMARCD1
ENSSSCG00000000216	514.243	-0.430526	0.218678	-1.96877	0.0489795	0.121649	ASIC1
ENSSSCG00000000217	78.5005	0.641246	0.437701	1.46503	0.142912	0.269646	RACGAP1
ENSSSCG00000000220	480.868	0.282965	0.251065	1.12706	0.259717	0.413752	POU6F1
ENSSSCG00000000223	29.3916	-0.0887662	0.756749	-0.117299	0.906623	0.946358	BIN2
ENSSSCG00000000228	243.871	-1.8183	0.605266	-3.00413	0.00266343	0.011755	SCN8A
ENSSSCG00000000231	0	NA	NA	NA	NA	NA
ENSSSCG00000000232	159.035	-0.350358	0.568918	-0.615832	0.538005	0.683922	ACVRL1
ENSSSCG00000000233	572.903	0.205128	0.306209	0.669895	0.502925	0.655508	ACVR1B
ENSSSCG00000000234	745.237	0.416404	0.238161	1.74841	0.080393	0.175426	TAMALIN
ENSSSCG00000000235	0	NA	NA	NA	NA	NA	KRT82
ENSSSCG00000000236	0.823861	-2.38959	4.45178	-0.536772	0.591425	NA	KRT75
ENSSSCG00000000238	0	NA	NA	NA	NA	NA
ENSSSCG00000000239	0.801803	-2.35254	4.45293	-0.528313	0.597282	NA
ENSSSCG00000000240	0	NA	NA	NA	NA	NA	KRT85
ENSSSCG00000000241	0.428005	-1.46101	4.49149	-0.325284	0.744966	NA	KRT84
ENSSSCG00000000247	0	NA	NA	NA	NA	NA	KRT71
ENSSSCG00000000248	6.97774	-5.47381	2.46282	-2.22258	0.0262441	0.0745243
ENSSSCG00000000249	0	NA	NA	NA	NA	NA	KRT72
ENSSSCG00000000250	0	NA	NA	NA	NA	NA	KRT73
ENSSSCG00000000251	1.5991	-3.3478	2.99777	-1.11676	0.264096	NA	KRT1
ENSSSCG00000000252	44.5657	-2.14021	0.950288	-2.25217	0.0243113	0.069995	KRT8
ENSSSCG00000000253	0.142668	-0.0872732	4.56207	-0.0191302	0.984737	NA	KRT18
ENSSSCG00000000257	9.72795	0.713633	1.1138	0.640719	0.521705	0.670958	ITGB7
ENSSSCG00000000258	78.6547	0.19475	0.466823	0.417181	0.676546	0.793691	RARG
ENSSSCG00000000259	62.3763	-0.943027	0.469305	-2.00941	0.0444933	0.113237	CSAD
ENSSSCG00000000260	2.58601	4.46388	2.98914	1.49336	0.135342	0.258949	SOAT2
ENSSSCG00000000261	163.831	-2.12314	0.571205	-3.71695	0.00020164	0.00134494	IGFBP6
ENSSSCG00000000262	1657.73	0.175273	0.217463	0.805988	0.42025	0.579877	SPRYD3
ENSSSCG00000000263	905.721	1.28007	0.269168	4.75565	1.97807e-06	2.40153e-05	TNS2
ENSSSCG00000000264	159.451	-0.419068	0.3224	-1.29984	0.193656	0.336783	MFSD5
ENSSSCG00000000265	9.83201	0.368767	1.07648	0.342568	0.731923	0.832755	ESPL1
ENSSSCG00000000267	576.842	0.700521	0.261426	2.67961	0.00737073	0.0269111	PFDN5
ENSSSCG00000000268	89.8555	0.676912	0.413426	1.63732	0.101563	0.209634	AAAS
ENSSSCG00000000271	2.40385	-0.195232	2.2979	-0.0849613	0.932292	0.961493	AMHR2
ENSSSCG00000000272	28.4148	-1.24746	0.661208	-1.88664	0.0592091	0.140206	SP1
ENSSSCG00000000273	336.34	-0.0695565	0.33127	-0.209969	0.833692	0.899876	PRR13
ENSSSCG00000000274	1305.42	-0.664787	0.213299	-3.11669	0.00182895	0.0086501	PCBP2
ENSSSCG00000000275	973.806	0.205047	0.255353	0.802995	0.421978	0.581328	MAP3K12
ENSSSCG00000000276	230.041	0.327002	0.30338	1.07786	0.281095	0.43851	TARBP2
ENSSSCG00000000277	1.12473	-2.84085	3.96796	-0.715947	0.474024	NA	NPFF
ENSSSCG00000000278	274.824	0.417757	0.258292	1.61738	0.105795	0.216191	ATF7
ENSSSCG00000000279	0	NA	NA	NA	NA	NA	HOXC13
ENSSSCG00000000281	0	NA	NA	NA	NA	NA	HOXC12
ENSSSCG00000000288	2061.58	-0.60101	0.186822	-3.21702	0.00129532	0.00645831
ENSSSCG00000000289	4.56966	-0.158191	1.52119	-0.103992	0.917176	0.953125	NFE2
ENSSSCG00000000290	577.025	-0.203375	0.231669	-0.877872	0.380013	0.541221	COPZ1
ENSSSCG00000000291	1.50186	-3.26366	3.03833	-1.07416	0.28275	NA	GPR84
ENSSSCG00000000292	459.115	0.405498	0.288816	1.404	0.160319	0.292846	ZNF385A
ENSSSCG00000000293	129.957	1.18161	0.492035	2.40147	0.0163292	0.0510845	ITGA5
ENSSSCG00000000295	46.3699	0.656317	0.847339	0.774563	0.438598	0.597693	NCKAP1L
ENSSSCG00000000296	0	NA	NA	NA	NA	NA
ENSSSCG00000000297	615.242	0.205292	0.359976	0.570292	0.56848	0.708497	PDE1B
ENSSSCG00000000298	841.892	2.19936	0.369292	5.95562	2.59088e-09	6.75015e-08
ENSSSCG00000000299	0.166978	-0.0872732	4.56207	-0.0191302	0.984737	NA	TESPA1
ENSSSCG00000000318	0	NA	NA	NA	NA	NA
ENSSSCG00000000327	0	NA	NA	NA	NA	NA
ENSSSCG00000000333	0	NA	NA	NA	NA	NA
ENSSSCG00000000352	0	NA	NA	NA	NA	NA
ENSSSCG00000000353	0	NA	NA	NA	NA	NA
ENSSSCG00000000359	559.956	1.18232	0.246272	4.80089	1.57959e-06	1.9818e-05	BLOC1S1
ENSSSCG00000000361	739.485	-0.787818	0.225133	-3.49935	0.000466393	0.0027107	CD63
ENSSSCG00000000362	12.5866	-0.84254	0.957917	-0.879554	0.379101	0.540472	RDH5
ENSSSCG00000000363	200.058	-0.327064	0.50283	-0.650447	0.515403	0.665869	GDF11
ENSSSCG00000000364	491.271	0.159119	0.250052	0.636342	0.524553	0.673252	SARNP
ENSSSCG00000000365	122.161	-0.641462	0.388446	-1.65135	0.0986668	0.204797	ORMDL2
ENSSSCG00000000366	468.061	0.0422726	0.281403	0.150221	0.880591	0.930335	DNAJC14
ENSSSCG00000000367	175.983	0.406882	0.302767	1.34388	0.178988	0.317991
ENSSSCG00000000368	6.41216	-0.484622	1.73908	-0.278665	0.780502	0.865203	MMP19
ENSSSCG00000000370	209.583	-0.0474513	0.314279	-0.150985	0.879988	0.929971	DGKA
ENSSSCG00000000371	1.18062	-1.11369	3.42689	-0.324986	0.745192	NA	PMEL
ENSSSCG00000000376	209.246	-1.13383	0.298777	-3.79489	0.000147707	0.00102779	SUOX
ENSSSCG00000000377	1003.97	-0.220462	0.197839	-1.11435	0.265128	0.419593
ENSSSCG00000000379	95.1352	-0.368668	0.507158	-0.72693	0.467269	0.624029	ESYT1
ENSSSCG00000000382	2009.5	0.222541	0.217727	1.02211	0.306728	0.465802	SMARCC2
ENSSSCG00000000383	237.071	-0.720335	0.30355	-2.37304	0.0176425	0.054233	RNF41
ENSSSCG00000000384	381.581	0.358545	0.26141	1.37158	0.170194	0.306322	NABP2
ENSSSCG00000000385	1.08593	4.25554	4.39032	0.9693	0.332395	NA	SLC39A5
ENSSSCG00000000386	425.711	0.504002	0.26209	1.92301	0.0544786	0.131874	ANKRD52
ENSSSCG00000000393	227.335	0.04738	0.271725	0.174368	0.861577	0.918549	PAN2
ENSSSCG00000000394	408.731	-0.102849	0.331121	-0.31061	0.756097	0.84922	CNPY2
ENSSSCG00000000396	744.273	-0.633193	0.229714	-2.75644	0.0058434	0.0222682	STAT2
ENSSSCG00000000398	12.3991	2.00017	1.11065	1.8009	0.0717188	0.161242	APOF
ENSSSCG00000000399	16.9495	-0.934038	1.01959	-0.916088	0.359621	0.52113	TIMELESS
ENSSSCG00000000400	0	NA	NA	NA	NA	NA	MIP
ENSSSCG00000000401	112.652	0.289197	0.472424	0.612154	0.540436	0.68568	GLS2
ENSSSCG00000000402	65.2607	-0.51407	0.489982	-1.04916	0.294104	0.452118	RBMS2
ENSSSCG00000000403	92.8177	-1.80858	2.036	-0.888302	0.374378	0.535603	BAZ2A
ENSSSCG00000000405	4659.36	-1.32842	0.183342	-7.24559	4.30574e-13	2.83315e-11
ENSSSCG00000000406	709.698	-1.02415	0.277035	-3.69683	0.000218306	0.00143591	PTGES3
ENSSSCG00000000411	371.193	-0.776873	0.401006	-1.93731	0.0527071	0.128569	NAB2
ENSSSCG00000000413	4.34219	4.27955	2.06658	2.07083	0.0383744	0.100824	MYO1A
ENSSSCG00000000415	0.583954	-1.90403	4.46941	-0.426013	0.670098	NA	SDR9C7
ENSSSCG00000000419	5.68398	0.707411	2.10186	0.336564	0.736446	0.835581
ENSSSCG00000000431	102.847	0.0944312	0.39442	0.239418	0.810782	0.885378	MBD6
ENSSSCG00000000433	1084.35	-0.519259	0.246331	-2.10797	0.0350332	0.094032	B4GALNT1
ENSSSCG00000000435	888.176	0.859883	0.209076	4.11277	3.90932e-05	0.000332458	ARHGEF25
ENSSSCG00000000436	603.888	-0.599035	0.263824	-2.27059	0.0231718	0.0673162	PIP4K2C
ENSSSCG00000000437	34.2698	0.246047	0.60392	0.407416	0.683702	0.798191	ARHGAP9
ENSSSCG00000000439	10275	0.632636	0.241481	2.61982	0.00879754	0.0311124	KIF5A
ENSSSCG00000000442	3.70662	1.77536	1.8858	0.941437	0.346481	0.506832	INHBE
ENSSSCG00000000443	26.1741	-1.32173	0.937015	-1.41058	0.15837	0.290052	GLI1
ENSSSCG00000000444	1535.33	-0.33905	0.204643	-1.65679	0.0975627	0.203063	DCTN2
ENSSSCG00000000449	1167.88	0.380626	0.199907	1.90401	0.0569084	0.136059	DTX3
ENSSSCG00000000453	78.6137	-1.05989	0.429986	-2.46494	0.0137036	0.0443798	ATP23
ENSSSCG00000000455	36.4096	0.149522	0.707061	0.211469	0.832521	0.89942	LRIG3
ENSSSCG00000000456	3.17615	-4.33868	2.39292	-1.81313	0.0698118	0.15808	SLC16A7
ENSSSCG00000000457	182.059	-0.661724	0.320028	-2.0677	0.0386679	0.101411	USP15
ENSSSCG00000000458	302.972	-1.05462	0.305997	-3.44652	0.000567862	0.00318841	MON2
ENSSSCG00000000462	59.092	-0.819662	0.487196	-1.68241	0.0924901	0.195418	RXYLT1
ENSSSCG00000000464	0.155949	-0.0872732	4.56207	-0.0191302	0.984737	NA	C12orf56
ENSSSCG00000000466	747.705	-0.726329	0.215199	-3.37515	0.000737762	0.00399913	XPOT
ENSSSCG00000000469	327.996	-0.764883	0.246445	-3.10366	0.00191142	0.00895088	LEMD3
ENSSSCG00000000473	402.069	-0.828278	0.262787	-3.1519	0.00162214	0.00784275	TMBIM4
ENSSSCG00000000475	28.1488	-0.0091174	0.718128	-0.0126961	0.98987	0.994726	IRAK3
ENSSSCG00000000477	60.3038	-0.428267	0.481282	-0.889846	0.373549	0.534883	HELB
ENSSSCG00000000478	201.262	-0.502885	0.325474	-1.54508	0.122326	0.240976	GRIP1
ENSSSCG00000000482	0	NA	NA	NA	NA	NA	IL22
ENSSSCG00000000483	54.1125	0.130129	0.513229	0.253549	0.799844	0.877953	MDM1
ENSSSCG00000000486	96.879	-1.3392	0.395797	-3.38356	0.000715536	0.00389858	NUP107
ENSSSCG00000000487	42.6602	-2.27001	0.687527	-3.3017	0.000961006	0.00500606	SLC35E3
ENSSSCG00000000488	152.445	-0.672481	0.326954	-2.0568	0.0397052	0.103521	MDM2
ENSSSCG00000000492	3.45301	0.665422	1.989	0.334551	0.737964	0.836381	LYZ
ENSSSCG00000000493	26.7206	0.390178	1.30897	0.298079	0.765643	0.855037	FRS2
ENSSSCG00000000496	910.467	-0.549224	0.194937	-2.81744	0.00484076	0.0191685	CCT2
ENSSSCG00000000499	1.3439	3.41585	3.70378	0.922258	0.356394	NA	BEST3
ENSSSCG00000000500	307.137	-0.304737	0.441954	-0.689522	0.490495	0.644543	RAB3IP
ENSSSCG00000000502	225.475	-1.04584	0.295559	-3.53851	0.000402387	0.00239348	CNOT2
ENSSSCG00000000504	302.184	-0.895837	0.370967	-2.41487	0.015741	0.0497187	PTPRB
ENSSSCG00000000509	297.762	-0.688173	0.326171	-2.10985	0.0348711	0.0936668	ZFC3H1
ENSSSCG00000000510	340.047	-1.02314	0.316055	-3.23723	0.00120696	0.00606305	TMEM19
ENSSSCG00000000512	227.479	0.163393	0.27429	0.595696	0.551379	0.694757	TBC1D15
ENSSSCG00000000515	327.89	-1.01512	0.326601	-3.10814	0.00188272	0.00884407	TRHDE
ENSSSCG00000000516	687.313	-1.21793	0.210254	-5.79265	6.92853e-09	1.63287e-07	KCNC2
ENSSSCG00000000517	177.021	-0.113478	0.44588	-0.254503	0.799107	0.877465	CAPS2
ENSSSCG00000000519	41.8706	-0.0124058	0.709304	-0.01749	0.986046	0.992517	GLIPR1
ENSSSCG00000000522	2274.5	-0.333512	0.195344	-1.7073	0.0877658	0.187547	NAP1L1
ENSSSCG00000000523	71.1858	-0.956571	0.682674	-1.40121	0.161151	0.294097	BBS10
ENSSSCG00000000527	1.1137	-2.82741	4.00192	-0.706514	0.479869	NA	SYT10
ENSSSCG00000000528	67.9317	-0.400247	0.511646	-0.782273	0.434054	0.59334	PKP2
ENSSSCG00000000530	22.3011	-1.55215	1.16436	-1.33304	0.182518	0.322199	FGD4
ENSSSCG00000000531	330.268	-0.484138	0.238611	-2.02899	0.0424595	0.108999	BICD1
ENSSSCG00000000534	250.88	-0.93448	0.380532	-2.45572	0.0140603	0.0453394	IPO8
ENSSSCG00000000536	477.982	-0.631847	0.243035	-2.59982	0.00932716	0.0326569	ERGIC2
ENSSSCG00000000540	0	NA	NA	NA	NA	NA
ENSSSCG00000000541	221.288	-2.04252	0.327049	-6.24531	4.2297e-10	1.34256e-08	FAR2
ENSSSCG00000000545	87.105	0.390191	0.445512	0.875826	0.381125	0.542371	KLHL42
ENSSSCG00000000547	157.316	-1.11857	0.337051	-3.3187	0.000904384	0.00475507	MRPS35
ENSSSCG00000000549	409.319	-1.46915	0.271849	-5.40428	6.50677e-08	1.20195e-06	PPFIBP1
ENSSSCG00000000550	0	NA	NA	NA	NA	NA	SMCO2
ENSSSCG00000000551	93.3857	0.215265	0.373535	0.576293	0.564417	0.704838	BMAL2
ENSSSCG00000000553	277.187	0.000508414	0.290345	0.00175107	0.998603	0.999214	TM7SF3
ENSSSCG00000000554	205.393	0.0325516	0.3343	0.0973727	0.92243	0.955666	FGFR1OP2
ENSSSCG00000000555	75.2081	-0.816474	0.49272	-1.65707	0.0975047	0.203039	ITPR2
ENSSSCG00000000559	214.852	-0.481991	0.331883	-1.45229	0.146421	0.274211	RASSF8
ENSSSCG00000000563	130.103	-1.5891	0.559098	-2.84225	0.00447962	0.0179913
ENSSSCG00000000567	25.0813	-0.459338	0.88748	-0.517576	0.604754	0.738441	SOX5
ENSSSCG00000000570	757.492	-0.368559	0.275295	-1.33878	0.180642	0.319974	C2CD5
ENSSSCG00000000571	104.47	-1.12754	0.394443	-2.85857	0.00425557	0.0172449	ABCC9
ENSSSCG00000000573	112.505	1.5513	0.512667	3.02594	0.00247861	0.0110748	KCNJ8
ENSSSCG00000000576	5850.02	-0.663405	0.222088	-2.98712	0.00281617	0.0122832
ENSSSCG00000000577	1.00187	-2.67177	4.44393	-0.601217	0.547695	NA	GYS2
ENSSSCG00000000579	242.549	-1.64743	0.356642	-4.61929	3.8506e-06	4.35523e-05	GOLT1B
ENSSSCG00000000580	42.5725	0.776746	0.587227	1.32273	0.185924	0.326708	RECQL
ENSSSCG00000000582	0.309646	-0.982025	4.52417	-0.217062	0.82816	NA
ENSSSCG00000000583	72.061	0.0570289	0.474512	0.120184	0.904337	0.945231	PYROXD1
ENSSSCG00000000584	121.189	-0.653341	0.380095	-1.71889	0.0856341	0.184192	SLCO1A2
ENSSSCG00000000585	357.3	-0.930444	0.320609	-2.90211	0.00370655	0.0153692	SLCO1C1
ENSSSCG00000000587	217.466	-0.0850328	0.282174	-0.301349	0.763148	0.853682	AEBP2
ENSSSCG00000000588	363.286	-1.7825	0.301679	-5.90859	3.4505e-09	8.79903e-08	PLEKHA5
ENSSSCG00000000589	0	NA	NA	NA	NA	NA	CAPZA3
ENSSSCG00000000590	0.166978	-0.0872732	4.56207	-0.0191302	0.984737	NA	PLCZ1
ENSSSCG00000000591	0.309646	-0.982025	4.52417	-0.217062	0.82816	NA	PIK3C2G
ENSSSCG00000000598	0	NA	NA	NA	NA	NA	SLC15A5
ENSSSCG00000000599	64.6555	-0.777271	0.501888	-1.54869	0.121455	0.239731	DERA
ENSSSCG00000000600	284.346	0.189073	0.337058	0.560952	0.57483	0.713329	EPS8
ENSSSCG00000000601	170.832	0.0255882	0.421095	0.0607658	0.951546	0.972695	PTPRO
ENSSSCG00000000602	3.7448	-4.57819	2.32903	-1.96571	0.0493323	0.122256	RERG
ENSSSCG00000000605	0.155949	-0.0872732	4.56207	-0.0191302	0.984737	NA	ERP27
ENSSSCG00000000607	1.2872	-3.03532	3.82046	-0.79449	0.42691	NA	ART4
ENSSSCG00000000610	0	NA	NA	NA	NA	NA	SMCO3
ENSSSCG00000000611	862.212	-0.336522	0.209517	-1.60618	0.108235	0.220076
ENSSSCG00000000612	333.155	-0.350796	0.245823	-1.42703	0.153572	0.283741	ATF7IP
ENSSSCG00000000614	206.1	2.33451	0.295075	7.91157	2.54159e-15	2.66408e-13	GRIN2B
ENSSSCG00000000619	238.9	-2.04469	0.468554	-4.36383	1.27803e-05	0.000124549	FAM234B
ENSSSCG00000000623	1.2973	-3.05423	3.86645	-0.789931	0.429568	NA	BCL2L14
ENSSSCG00000000625	95.5921	1.28009	0.402187	3.18282	0.00145849	0.0071397	LRP6
ENSSSCG00000000629	0.414151	1.33664	4.55848	0.293221	0.769353	NA	TP23
ENSSSCG00000000631	0	NA	NA	NA	NA	NA	TAS2R9
ENSSSCG00000000633	219.557	0.0848646	0.474055	0.179019	0.857923	0.916321	YBX3
ENSSSCG00000000634	1.2872	-3.03532	3.82046	-0.79449	0.42691	NA	STYK1
ENSSSCG00000000635	19.872	-2.19014	0.863143	-2.5374	0.0111679	0.0378256
ENSSSCG00000000636	1.42335	-3.18111	3.13673	-1.01415	0.310511	NA
ENSSSCG00000000638	0	NA	NA	NA	NA	NA
ENSSSCG00000000640	0	NA	NA	NA	NA	NA
ENSSSCG00000000642	0	NA	NA	NA	NA	NA	KLRD1
ENSSSCG00000000645	3846.72	-1.62778	0.21079	-7.72228	1.14266e-14	1.04045e-12	GABARAPL1
ENSSSCG00000000647	0.909133	-2.53819	4.28191	-0.592772	0.553334	NA	OLR1
ENSSSCG00000000648	0	NA	NA	NA	NA	NA	CLEC7A
ENSSSCG00000000650	0	NA	NA	NA	NA	NA	CLEC1B
ENSSSCG00000000651	0	NA	NA	NA	NA	NA	CLEC12B
ENSSSCG00000000653	1.1137	-2.82741	4.00192	-0.706514	0.479869	NA	CD69
ENSSSCG00000000656	13.2056	-1.29268	1.04535	-1.23659	0.216238	0.363852	CLEC2B
ENSSSCG00000000657	29.2224	-0.748207	0.730021	-1.02491	0.305405	0.464383
ENSSSCG00000000659	0.142668	-0.0872732	4.56207	-0.0191302	0.984737	NA
ENSSSCG00000000660	36.5058	-0.485589	1.17454	-0.413431	0.679291	0.795345	A2M
ENSSSCG00000000661	591.56	0.486103	0.214664	2.26448	0.0235445	0.0682231	PHC1
ENSSSCG00000000663	0.142668	-0.0872732	4.56207	-0.0191302	0.984737	NA	KLRG1
ENSSSCG00000000664	20.8438	-1.25676	0.790201	-1.59043	0.111737	0.225361	A2ML1
ENSSSCG00000000665	280.557	-0.0137084	0.329164	-0.0416462	0.966781	0.981479	RIMKLB
ENSSSCG00000000667	0	NA	NA	NA	NA	NA	AICDA
ENSSSCG00000000668	0	NA	NA	NA	NA	NA	APOBEC1
ENSSSCG00000000669	0	NA	NA	NA	NA	NA	GDF3
ENSSSCG00000000672	3450.04	-1.39053	0.282876	-4.9157	8.8468e-07	1.19762e-05	CLSTN3
ENSSSCG00000000679	4.92179	-0.245836	1.88953	-0.130104	0.896484	0.940622	LRRC23
ENSSSCG00000000680	2320.82	0.305693	0.229299	1.33317	0.182478	0.322191	GPR162
ENSSSCG00000000681	228.76	1.95704	0.293736	6.66258	2.69055e-11	1.14136e-09	P3H3
ENSSSCG00000000682	51.2325	2.4358	0.543411	4.48242	7.37998e-06	7.70879e-05	GNB3
ENSSSCG00000000683	13.8045	0.994916	0.936651	1.06221	0.288142	0.446084	CDCA3
ENSSSCG00000000684	872.474	0.198149	0.259308	0.764143	0.444782	0.603748	USP5
ENSSSCG00000000685	5112.1	-0.320216	0.174203	-1.83817	0.0660374	0.151648	TPI1
ENSSSCG00000000687	27.4505	-0.110742	0.722022	-0.153377	0.878101	0.928848	CD4
ENSSSCG00000000688	8.32359	-0.205097	1.20294	-0.170497	0.864619	0.920691	LAG3
ENSSSCG00000000690	2368.58	0.0321146	0.211958	0.151514	0.87957	0.929802	MLF2
ENSSSCG00000000691	571.974	-0.924468	0.225337	-4.1026	4.08537e-05	0.000344344	COPS7A
ENSSSCG00000000692	1127.67	-0.332325	0.282763	-1.17528	0.239884	0.391958	PIANP
ENSSSCG00000000693	210.509	1.13226	0.345553	3.27666	0.00105043	0.00540783	NCAPD2
ENSSSCG00000000694	16374.6	-0.529574	0.1761	-3.00724	0.00263634	0.0116657
ENSSSCG00000000695	522.919	0.972514	0.263214	3.69477	0.000220088	0.001445	IFFO1
ENSSSCG00000000696	361.573	0.508744	0.281734	1.80576	0.0709551	0.159826	NOP2
ENSSSCG00000000697	1903.91	0.128356	0.191617	0.669859	0.502948	0.655508	CHD4
ENSSSCG00000000699	6.1441	0.770538	1.77911	0.433102	0.664941	0.785182	LPAR5
ENSSSCG00000000700	19.1337	0.703467	0.990019	0.710558	0.477358	0.632536	ACRBP
ENSSSCG00000000702	283.678	-0.608719	0.372857	-1.63258	0.102557	0.211195	ZNF384
ENSSSCG00000000703	620.309	-0.190826	0.354504	-0.53829	0.590377	0.726894
ENSSSCG00000000704	141.875	-0.898169	0.32918	-2.7285	0.00636231	0.0238038	TAPBPL
ENSSSCG00000000706	155.879	-0.108153	0.336541	-0.321366	0.747933	0.843465	LTBR
ENSSSCG00000000707	0.854864	1.39188	4.39531	0.316673	0.751492	NA	SCNN1A
ENSSSCG00000000708	339.005	0.514899	0.297098	1.73309	0.0830788	0.180071	TNFRSF1A
ENSSSCG00000000709	5.86519	-0.410313	1.36093	-0.301495	0.763037	0.853611	PLEKHG6
ENSSSCG00000000712	738.616	-0.698488	0.455947	-1.53195	0.125535	0.245234	VWF
ENSSSCG00000000716	135.037	1.36732	0.371198	3.68353	0.000230027	0.00149825	KCNA1
ENSSSCG00000000718	0	NA	NA	NA	NA	NA	GALNT8
ENSSSCG00000000719	549.333	-0.907484	0.227878	-3.98233	6.82429e-05	0.000532296	NDUFA9
ENSSSCG00000000720	59.6142	1.05659	0.615448	1.71678	0.0860196	0.184779	AKAP3
ENSSSCG00000000721	14.5996	1.80625	0.879986	2.05259	0.0401121	0.104349	DYRK4
ENSSSCG00000000722	31.7002	-0.409628	0.646574	-0.633537	0.526383	0.67488	RAD51AP1
ENSSSCG00000000723	356.247	-0.660721	0.247988	-2.66432	0.00771435	0.0279225	C12orf4
ENSSSCG00000000728	101.951	0.124995	0.442037	0.282771	0.777352	0.86272	PARP11
ENSSSCG00000000730	315.608	-1.23418	0.29075	-4.24483	2.18759e-05	0.000199899	PRMT8
ENSSSCG00000000732	6.81221	0.714605	2.15274	0.331951	0.739926	0.837911	CRACR2A
ENSSSCG00000000734	64.9043	0.233392	0.613485	0.380436	0.703622	0.812815	TSPAN11
ENSSSCG00000000735	304.004	0.852928	0.316769	2.69259	0.00708992	0.0260653	TSPAN9
ENSSSCG00000000736	59.7688	0.281386	0.465887	0.60398	0.545857	0.690218	TEAD4
ENSSSCG00000000737	176.426	0.955911	0.378771	2.52372	0.0116122	0.0389934	TULP3
ENSSSCG00000000738	294.914	-0.222839	0.26755	-0.832888	0.404908	0.564891	RHNO1
ENSSSCG00000000739	26.204	1.63563	0.790702	2.06859	0.038585	0.101244	FOXM1
ENSSSCG00000000740	0	NA	NA	NA	NA	NA	TEX52
ENSSSCG00000000741	180.375	0.481287	0.394331	1.22051	0.22227	0.370944	NRIP2
ENSSSCG00000000742	128.692	-0.516336	0.384954	-1.34129	0.179825	0.318975	ITFG2
ENSSSCG00000000743	1385.73	0.0615711	0.221418	0.278076	0.780954	0.865491	FKBP4
ENSSSCG00000000744	0	NA	NA	NA	NA	NA
ENSSSCG00000000745	102.945	-0.596292	0.609595	-0.978177	0.327987	0.487946	DDX11
ENSSSCG00000000746	306.629	1.16403	0.267794	4.34673	1.38184e-05	0.000133594	WASHC1
ENSSSCG00000000748	1694.61	0.31554	0.221653	1.42357	0.15457	0.285089	IQSEC3
ENSSSCG00000000749	565.356	0.874454	0.274346	3.18741	0.00143551	0.00703284	SLC6A12
ENSSSCG00000000751	23.6112	0.511311	0.7903	0.646984	0.517642	0.667614	CCDC77
ENSSSCG00000000753	536.055	-0.236832	0.428396	-0.552835	0.580376	0.718506	WNK1
ENSSSCG00000000754	36.7594	-0.706318	0.687317	-1.02764	0.304117	0.463046	RAD52
ENSSSCG00000000755	348.682	0.0823578	0.287503	0.286459	0.774527	0.861068	ERC1
ENSSSCG00000000757	558.043	0.244833	0.216559	1.13056	0.258241	0.412092	ADIPOR2
ENSSSCG00000000759	18.6349	0.32407	0.820396	0.395016	0.692831	0.80525	WNT5B
ENSSSCG00000000760	478.392	-0.414483	0.455469	-0.910015	0.362814	0.524301	LRTM2
ENSSSCG00000000764	15.2651	0.460053	0.865358	0.531633	0.594981	0.730517	HDHD5
ENSSSCG00000000765	211.839	0.477556	0.372544	1.28188	0.199885	0.344422	IL17RA
ENSSSCG00000000766	20.2565	0.103096	0.748495	0.137738	0.890448	0.937161	CECR2
ENSSSCG00000000769	124.616	0.374064	0.364081	1.02742	0.304222	0.463053	BID
ENSSSCG00000000770	1638.1	0.998732	0.260736	3.83043	0.00012792	0.000911666	MICAL3
ENSSSCG00000000774	80.3722	-1.51422	0.522069	-2.90043	0.00372652	0.0154414	USP18
ENSSSCG00000000777	0	NA	NA	NA	NA	NA
ENSSSCG00000000778	46.106	0.293952	0.557391	0.527373	0.597935	0.732747	CPNE8
ENSSSCG00000000779	903.218	-0.0786729	0.216782	-0.362912	0.716671	0.822513	KIF21A
ENSSSCG00000000781	87.7536	-0.862544	0.465019	-1.85486	0.0636166	0.147802	ABCD2
ENSSSCG00000000782	0	NA	NA	NA	NA	NA	C12orf40
ENSSSCG00000000783	704.593	-1.10141	0.354093	-3.11051	0.00186763	0.00878817	SLC2A13
ENSSSCG00000000784	208.681	-1.91114	0.381988	-5.00315	5.64013e-07	8.03841e-06	LRRK2
ENSSSCG00000000789	2659.21	-0.529492	0.182117	-2.90743	0.00364415	0.0151768	CNTN1
ENSSSCG00000000791	40.2724	0.0826858	0.723979	0.11421	0.909071	0.947926	PDZRN4
ENSSSCG00000000793	148.298	-0.727121	0.362405	-2.00638	0.0448162	0.113786	PPHLN1
ENSSSCG00000000795	95.3715	-3.12165	0.514785	-6.06399	1.32788e-09	3.72323e-08	ADAMTS20
ENSSSCG00000000798	313.239	-0.42144	0.303051	-1.39066	0.16433	0.298329	TWF1
ENSSSCG00000000799	55.9678	-0.218019	0.572088	-0.381093	0.703134	0.812512	IRAK4
ENSSSCG00000000800	14.4821	-5.06792	1.7377	-2.91646	0.00354033	0.0148232	PUS7L
ENSSSCG00000000801	160.919	-0.476141	0.360656	-1.32021	0.186766	0.327823	TMEM117
ENSSSCG00000000802	2094.43	-0.962901	0.2384	-4.03901	5.36761e-05	0.000435325	NELL2
ENSSSCG00000000804	81.6336	-1.16794	0.486733	-2.39954	0.0164158	0.0513018	ANO6
ENSSSCG00000000806	226.283	-1.2589	0.294662	-4.27237	1.93407e-05	0.000179277	SCAF11
ENSSSCG00000000807	28.969	-7.53092	1.70773	-4.4099	1.03418e-05	0.00010347	SLC38A1
ENSSSCG00000000808	549.188	-1.90217	0.283701	-6.70484	2.01623e-11	8.88767e-10	SLC38A2
ENSSSCG00000000810	82.7508	-3.47847	0.754001	-4.61335	3.96235e-06	4.45926e-05	AMIGO2
ENSSSCG00000000811	28.4858	1.32354	0.777184	1.70299	0.0885694	0.188861	PCED1B
ENSSSCG00000000816	31.5469	0.0563337	0.659436	0.0854272	0.931922	0.961312	SENP1
ENSSSCG00000000820	0	NA	NA	NA	NA	NA	H1-7
ENSSSCG00000000837	111.43	0.925909	0.369568	2.50539	0.0122318	0.0405679	CHST11
ENSSSCG00000000838	126.45	-1.90283	0.38386	-4.9571	7.15549e-07	9.9312e-06	SLC41A2
ENSSSCG00000000839	190.038	0.481971	0.327584	1.47129	0.141213	0.267272	ALDH1L2
ENSSSCG00000000840	190.713	-0.812819	0.362548	-2.24196	0.0249637	0.0715192	WASHC4
ENSSSCG00000000841	235.007	-0.310561	0.306724	-1.01251	0.311294	0.470872	APPL2
ENSSSCG00000000842	301.538	-0.573966	0.273907	-2.09548	0.0361283	0.0962977	KANSL2
ENSSSCG00000000843	50.8744	-1.68499	0.722452	-2.33232	0.019684	0.0590979	TXNRD1
ENSSSCG00000000844	211.571	-0.132851	0.293048	-0.453342	0.650302	0.774239	NFYB
ENSSSCG00000000846	223.992	-1.07674	0.29669	-3.62918	0.000284325	0.00178921	HCFC2
ENSSSCG00000000847	93.7571	-1.65298	0.407089	-4.0605	4.89686e-05	0.000402762	TDG
ENSSSCG00000000848	19.3017	1.60289	0.942724	1.70027	0.0890795	0.189746	GLT8D2
ENSSSCG00000000849	2101.27	-0.880326	0.185557	-4.74424	2.09287e-06	2.53237e-05	HSP90B1
ENSSSCG00000000853	958.697	-0.447838	0.245967	-1.82073	0.0686486	0.156251	NT5DC3
ENSSSCG00000000854	5.74069	-0.237818	1.85659	-0.128094	0.898074	0.941347
ENSSSCG00000000856	4.49407	2.82955	1.74171	1.62459	0.104251	0.213754	PAH
ENSSSCG00000000857	7.61921	0.476611	1.20779	0.394613	0.693129	0.805435	IGF1
ENSSSCG00000000858	2.54675	2.73449	3.03133	0.902075	0.367017	0.528384	PMCH
ENSSSCG00000000859	3.19923	1.73535	2.49533	0.695441	0.486779	0.641639	PARPBP
ENSSSCG00000000860	14.6282	-1.12186	0.919439	-1.22016	0.222404	0.37112	NUP37
ENSSSCG00000000862	744.124	-0.791857	0.197463	-4.01014	6.0682e-05	0.000481318	GNPTAB
ENSSSCG00000000863	56.701	0.541456	0.475446	1.13884	0.254771	0.408689	SYCP3
ENSSSCG00000000864	703.875	-0.713652	0.261123	-2.733	0.00627595	0.0235727	CHPT1
ENSSSCG00000000866	10.5633	0.214402	1.201	0.17852	0.858315	0.916376	MYBPC1
ENSSSCG00000000867	0.166978	-0.0872732	4.56207	-0.0191302	0.984737	NA	SPIC
ENSSSCG00000000869	88.0659	-0.490393	0.43462	-1.12833	0.259182	0.413286	UTP20
ENSSSCG00000000870	746.755	-0.439374	0.203465	-2.15946	0.0308142	0.0847909	ARL1
ENSSSCG00000000871	0.428005	-1.46101	4.49149	-0.325284	0.744966	NA	SLC5A8
ENSSSCG00000000873	68.6236	-1.11249	0.48487	-2.2944	0.0217673	0.0640828	ANO4
ENSSSCG00000000874	16.5063	1.10496	0.867263	1.27407	0.202638	0.347774	GAS2L3
ENSSSCG00000000875	0.87931	1.62015	4.34364	0.372993	0.709154	NA	NR1H4
ENSSSCG00000000877	375.541	-0.972237	0.32	-3.03825	0.0023796	0.0107389	SCYL2
ENSSSCG00000000883	0	NA	NA	NA	NA	NA
ENSSSCG00000000884	169.451	0.91942	0.353645	2.59984	0.00932668	0.0326569	APAF1
ENSSSCG00000000886	3271.68	-0.41106	0.216703	-1.89688	0.0578437	0.137817	SLC25A3
ENSSSCG00000000887	88.1261	-2.34703	0.66762	-3.51552	0.0004389	0.00257499
ENSSSCG00000000890	40.2202	-0.367732	0.553097	-0.66486	0.50614	0.657901	NEDD1
ENSSSCG00000000891	193.294	-0.392465	0.354943	-1.10571	0.268851	0.423958	LTA4H
ENSSSCG00000000892	0	NA	NA	NA	NA	NA	HAL
ENSSSCG00000000893	6.46218	-2.75228	1.66846	-1.64959	0.0990273	0.205356	AMDHD1
ENSSSCG00000000894	6.21206	-0.844958	1.35487	-0.623644	0.532861	0.679495	CCDC38
ENSSSCG00000000895	139.437	0.543665	0.353007	1.5401	0.123536	0.242407	SNRPF
ENSSSCG00000000896	94.4813	-0.68488	0.458352	-1.49422	0.135117	0.258699	NTN4
ENSSSCG00000000900	379.033	-0.931638	0.242366	-3.84393	0.000121081	0.000871097	VEZT
ENSSSCG00000000901	26.8875	-0.249851	0.832352	-0.300174	0.764044	0.854102	FGD6
ENSSSCG00000000902	119.099	-0.597249	0.412986	-1.44617	0.148129	0.276435	NR2C1
ENSSSCG00000000905	511.144	-0.0850387	0.269961	-0.315004	0.752759	0.846631
ENSSSCG00000000906	109.154	-0.147722	0.492709	-0.299817	0.764317	0.854104	TMCC3
ENSSSCG00000000907	352.428	-0.970928	0.341414	-2.84385	0.00445726	0.0179175	PLXNC1
ENSSSCG00000000908	1275.03	-0.565356	0.206334	-2.74	0.00614391	0.0231976
ENSSSCG00000000910	17.2084	1.60255	1.18833	1.34858	0.177473	0.316077	CRADD
ENSSSCG00000000915	75.812	-2.28506	0.81226	-2.81321	0.00490489	0.0193799	DCN
ENSSSCG00000000916	122.353	-1.37071	0.63012	-2.17531	0.0296071	0.0822268	LUM
ENSSSCG00000000917	0.500934	-1.66729	4.48038	-0.372131	0.709795	NA	KERA
ENSSSCG00000000918	0	NA	NA	NA	NA	NA	EPYC
ENSSSCG00000000920	45.2798	-0.755047	0.534612	-1.41233	0.157854	0.289399	POC1B
ENSSSCG00000000924	3.67412	-0.493918	1.91808	-0.257507	0.796787	0.876213	C12orf50
ENSSSCG00000000925	512.779	-0.183796	0.328312	-0.559821	0.575602	0.713899	RLIG1
ENSSSCG00000000926	111.277	0.386122	0.427155	0.90394	0.366027	0.527422	CEP290
ENSSSCG00000000927	19.9077	-2.4234	1.11894	-2.16581	0.030326	0.0837927	TMTC3
ENSSSCG00000000932	7.72458	6.08933	1.834	3.32025	0.000899381	0.00473291	NTS
ENSSSCG00000000934	10.5035	1.84738	1.18592	1.55776	0.11929	0.236182	LRRIQ1
ENSSSCG00000000936	216.489	-0.927386	0.401511	-2.30974	0.0209027	0.062058	SLC6A15
ENSSSCG00000000937	0	NA	NA	NA	NA	NA	MYF5
ENSSSCG00000000939	218.858	0.297667	0.440497	0.675754	0.499197	0.652506	ACSS3
ENSSSCG00000000940	872.71	-0.889737	0.194453	-4.5756	4.74862e-06	5.24855e-05	PPFIA2
ENSSSCG00000000941	58.2559	0.0788328	0.51545	0.15294	0.878446	0.929049	METTL25
ENSSSCG00000000943	7.95406	-1.07019	1.51243	-0.707596	0.479196	0.634459	OTOGL
ENSSSCG00000000948	8850.48	-1.16128	0.176713	-6.57154	4.97966e-11	1.97315e-09	SYT1
ENSSSCG00000000950	8.68508	-3.21933	1.54044	-2.08988	0.036629	0.0973156	E2F7
ENSSSCG00000000951	329.547	0.857128	0.342104	2.50546	0.0122293	0.0405671	CSRP2
ENSSSCG00000000952	685.374	-0.659647	0.251748	-2.62027	0.00878599	0.0310837	ZDHHC17
ENSSSCG00000000955	126.935	1.03487	0.342036	3.02562	0.00248126	0.0110768	TBC1D22A
ENSSSCG00000000958	486.474	-0.795845	0.256783	-3.09929	0.00193984	0.0090455	DYRK2
ENSSSCG00000000959	1197.04	-0.298825	0.203217	-1.47047	0.141435	0.267551	LARGE1
ENSSSCG00000000960	0	NA	NA	NA	NA	NA
ENSSSCG00000000963	0	NA	NA	NA	NA	NA	SYCE3
ENSSSCG00000000964	867.429	1.29779	0.221358	5.86284	4.55016e-09	1.12685e-07	LMF2
ENSSSCG00000000965	294.834	0.653921	0.245475	2.6639	0.00772414	0.0279467	NCAPH2
ENSSSCG00000000967	25.3417	5.33085	1.22798	4.34114	1.41743e-05	0.00013673	CIMAP1B
ENSSSCG00000000968	5092.84	0.901469	0.180087	5.00575	5.56456e-07	7.94956e-06	SBF1
ENSSSCG00000000970	2248.92	1.01586	0.177674	5.71754	1.08079e-08	2.43266e-07	PPP6R2
ENSSSCG00000000971	133.314	1.43334	0.400643	3.57759	0.000346779	0.00211362	HDAC10
ENSSSCG00000000972	945.833	1.24138	0.271884	4.56586	4.97442e-06	5.4819e-05	TUBGCP6
ENSSSCG00000000973	649.044	1.16844	0.258438	4.52116	6.15014e-06	6.59613e-05	SELENOO
ENSSSCG00000000974	206.204	1.34599	0.292983	4.59407	4.34678e-06	4.84052e-05	TRABD
ENSSSCG00000000975	2846.71	1.1511	0.239429	4.80768	1.52695e-06	1.92513e-05	PANX2
ENSSSCG00000000978	396.89	-1.18508	0.370129	-3.20181	0.00136569	0.00674393	MLC1
ENSSSCG00000000980	386.3	0.779416	0.268363	2.90433	0.00368034	0.0152993	ALG12
ENSSSCG00000000981	185	0.758171	0.335521	2.25968	0.0238409	0.0689097	CRELD2
ENSSSCG00000000982	0.86766	-0.384112	4.46202	-0.0860848	0.931399	NA	TTLL8
ENSSSCG00000000983	32.1606	-0.499072	0.753779	-0.662093	0.507911	0.659403
ENSSSCG00000000985	1262.8	0.607769	0.207536	2.9285	0.00340603	0.0143643	EXOC2
ENSSSCG00000000991	76.3578	0.387884	0.598401	0.648201	0.516855	0.666849	FOXQ1
ENSSSCG00000000994	460.822	0.282347	0.335295	0.842087	0.399739	0.559846	GMDS
ENSSSCG00000000997	0	NA	NA	NA	NA	NA	PPP1R3G
ENSSSCG00000000998	128.088	0.397892	0.32828	1.21205	0.225493	0.374693	RPP40
ENSSSCG00000000999	101.324	-0.0295713	0.450793	-0.0655983	0.947698	0.970357	CDYL
ENSSSCG00000001000	326.641	0.854099	0.26894	3.1758	0.00149425	0.00730077	ECI2
ENSSSCG00000001001	28.2875	1.29702	0.895713	1.44803	0.147609	0.275888
ENSSSCG00000001002	163.171	-1.55197	0.468301	-3.31405	0.000919538	0.00481789	PRPF4B
ENSSSCG00000001004	1672.86	1.47486	0.18334	8.04443	8.66496e-16	9.64325e-14	SLC22A23
ENSSSCG00000001005	0	NA	NA	NA	NA	NA
ENSSSCG00000001008	457.077	1.04243	0.299247	3.48353	0.000494851	0.00284401	BPHL
ENSSSCG00000001009	306.6	0.605092	0.313042	1.93294	0.0532432	0.129596	RIPK1
ENSSSCG00000001010	1542.19	0.242205	0.182201	1.32933	0.183739	0.323791	WRNIP1
ENSSSCG00000001011	82.4886	-0.223861	0.624297	-0.358582	0.719908	0.824554	SERPINB1
ENSSSCG00000001021	28.5652	0.0202599	0.711874	0.0284599	0.977295	0.987614
ENSSSCG00000001022	1366.36	-0.246177	0.218687	-1.1257	0.260291	0.414337	SSR1
ENSSSCG00000001024	164.212	-0.330969	0.328852	-1.00644	0.314205	0.473487	RIOK1
ENSSSCG00000001025	20.4412	-0.994604	1.09284	-0.910113	0.362763	0.524269	DSP
ENSSSCG00000001027	62.2076	1.20795	0.765142	1.57872	0.1144	0.229017	BMP6
ENSSSCG00000001033	188.113	0.689619	0.353305	1.95191	0.050949	0.125162	SLC35B3
ENSSSCG00000001036	8.26317	0.360205	1.50428	0.239453	0.810754	0.885378	TFAP2A
ENSSSCG00000001038	689.022	0.0216845	0.279958	0.0774561	0.938261	0.965024
ENSSSCG00000001040	0	NA	NA	NA	NA	NA	C6orf52
ENSSSCG00000001041	209.823	0.811947	0.403528	2.01212	0.0442076	0.112761	PAK1IP1
ENSSSCG00000001042	2.2229	-3.82388	2.68273	-1.42537	0.15405	NA	MAK
ENSSSCG00000001045	674.436	-0.774752	0.213355	-3.63128	0.00028202	0.00177843	ELOVL2
ENSSSCG00000001048	0	NA	NA	NA	NA	NA	ADTRP
ENSSSCG00000001049	376.927	-0.604167	0.328968	-1.83655	0.0662759	0.152002	HIVEP1
ENSSSCG00000001052	3430.18	0.478021	0.168307	2.84017	0.00450897	0.0180971	PHACTR1
ENSSSCG00000001053	265.071	0.429532	0.323209	1.32896	0.18386	0.323934	TBC1D7
ENSSSCG00000001056	558.574	-0.889183	0.278605	-3.19155	0.0014151	0.0069536	RANBP9
ENSSSCG00000001057	99.8553	-0.48778	0.461168	-1.05771	0.290189	0.448122
ENSSSCG00000001060	0	NA	NA	NA	NA	NA
ENSSSCG00000001061	242.194	-0.797093	0.297282	-2.68127	0.00733438	0.0268109	JARID2
ENSSSCG00000001062	820.901	1.45153	0.237563	6.11008	9.95795e-10	2.90976e-08	DTNBP1
ENSSSCG00000001063	88.4276	-0.760446	0.458545	-1.65839	0.0972392	0.20265	MYLIP
ENSSSCG00000001064	690.822	-0.112462	0.235397	-0.477755	0.632824	0.761222	GMPR
ENSSSCG00000001065	137.14	-1.1407	0.504124	-2.26273	0.0236526	0.0684923	ATXN1
ENSSSCG00000001067	0	NA	NA	NA	NA	NA	STMND1
ENSSSCG00000001068	1765.43	-1.04932	0.23648	-4.43724	9.11189e-06	9.21358e-05	CAP2
ENSSSCG00000001070	295.679	-1.30399	0.312861	-4.16795	3.07351e-05	0.000268731	FAM8A1
ENSSSCG00000001072	13.0384	-3.29042	1.32203	-2.48892	0.0128131	0.0420933	NHLRC1
ENSSSCG00000001073	90.3767	-0.0502576	0.521569	-0.0963585	0.923236	0.956226	TPMT
ENSSSCG00000001074	208.25	-0.775733	0.405947	-1.91092	0.0560144	0.134436	KDM1B
ENSSSCG00000001075	376.596	-1.23099	0.318759	-3.86182	0.000112544	0.000819161
ENSSSCG00000001076	144.795	-0.0813425	0.406706	-0.200003	0.841478	0.905774	RNF144B
ENSSSCG00000001078	14.7057	0.959673	1.40521	0.682941	0.494644	0.648625	MBOAT1
ENSSSCG00000001080	65.4731	-1.42396	0.579501	-2.45721	0.0140019	0.0451997	CDKAL1
ENSSSCG00000001083	0.333956	-1.07818	4.51673	-0.238708	0.811332	NA
ENSSSCG00000001085	7.16428	-1.81957	1.43864	-1.26478	0.20595	0.351484	DCDC2
ENSSSCG00000001087	126.49	-0.897124	0.379626	-2.36318	0.018119	0.0554425	MRS2
ENSSSCG00000001088	0	NA	NA	NA	NA	NA
ENSSSCG00000001089	91.6248	-1.01461	0.441118	-2.30009	0.0214432	0.0633561	GPLD1
ENSSSCG00000001090	859.729	0.104206	0.257496	0.404689	0.685706	0.799793	ALDH5A1
ENSSSCG00000001091	341.378	0.451749	0.363394	1.24314	0.213817	0.360845	KIAA0319
ENSSSCG00000001092	159.636	-0.105528	0.348032	-0.303213	0.761728	0.852781	TDP2
ENSSSCG00000001095	60.8765	0.0557498	0.538274	0.103571	0.91751	0.953252	GMNN
ENSSSCG00000001096	0	NA	NA	NA	NA	NA	ARMH2
ENSSSCG00000001097	602.717	-0.37892	0.373696	-1.01398	0.310592	0.470007	RIPOR2
ENSSSCG00000001098	0.155949	-0.0872732	4.56207	-0.0191302	0.984737	NA
ENSSSCG00000001099	16.972	0.0154386	0.860233	0.017947	0.985681	0.99223	CMAH
ENSSSCG00000001100	469.246	-0.149537	0.235229	-0.635708	0.524967	0.673639	CARMIL1
ENSSSCG00000001101	0.892591	1.55916	3.69548	0.421909	0.673091	NA	SCGN
ENSSSCG00000001105	0	NA	NA	NA	NA	NA
ENSSSCG00000001107	4.00479	6.13443	2.29895	2.66837	0.00762206	0.0276495	SLC17A1
ENSSSCG00000001131	10.4414	-6.06108	2.00189	-3.02768	0.00246438	0.0110259
ENSSSCG00000001132	0.895852	-2.51806	4.28906	-0.587089	0.557144	NA	BTN1A1
ENSSSCG00000001137	17.613	-0.652011	1.04078	-0.626466	0.531009	0.678111	H1-3
ENSSSCG00000001156	230.49	-0.401354	0.33087	-1.21303	0.225119	0.374243	ZNF322
ENSSSCG00000001164	106.394	-0.947901	0.414729	-2.28559	0.022278	0.0652666	ZNF184
ENSSSCG00000001201	181.52	0.137146	0.315218	0.435082	0.663503	0.784053	ZKSCAN8
ENSSSCG00000001202	20.8688	1.07022	0.742929	1.44055	0.149712	0.278121	ZNF389
ENSSSCG00000001203	9.57168	0.976489	1.07144	0.911376	0.362097	0.523769	ZSCAN9
ENSSSCG00000001204	24.9949	-0.889409	0.757506	-1.17413	0.240344	0.392374	ZKSCAN4
ENSSSCG00000001205	30.6974	1.83648	0.678193	2.7079	0.00677094	0.0251025	NKAPL
ENSSSCG00000001206	41.4534	-0.694801	0.576675	-1.20484	0.228265	0.37797	ZSCAN26
ENSSSCG00000001207	139.503	0.616715	0.315488	1.9548	0.050607	0.124674	PGBD1
ENSSSCG00000001209	54.1023	-1.26998	0.510989	-2.48534	0.0129428	0.0424575	ZSCAN12
ENSSSCG00000001211	0	NA	NA	NA	NA	NA
ENSSSCG00000001213	2.17186	5.25484	3.59545	1.46152	0.143872	NA	GPX6
ENSSSCG00000001214	0	NA	NA	NA	NA	NA	GPX5
ENSSSCG00000001216	11.9895	-1.22829	1.37462	-0.893546	0.371565	0.533026	SCAND3
ENSSSCG00000001219	149.995	-1.37447	0.40614	-3.38423	0.000713783	0.00389256	TRIM27
ENSSSCG00000001229	283.048	-3.77094	0.371727	-10.1444	3.51025e-24	1.80818e-21
ENSSSCG00000001232	0.271483	2.29842	4.55848	0.504208	0.614115	NA
ENSSSCG00000001233	44.478	-2.59745	0.943308	-2.75355	0.00589521	0.022442	TRIM26
ENSSSCG00000001234	3.74674	1.89239	1.99367	0.949201	0.342518	0.5025	TRIM10
ENSSSCG00000001235	1.1763	2.20263	3.89743	0.565148	0.571973	NA	TRIM15
ENSSSCG00000001236	0.814449	3.84151	4.41084	0.870924	0.383796	NA	TRIM40
ENSSSCG00000001242	7263.58	0.0151547	0.20313	0.0746062	0.940528	0.966584	GABBR1
ENSSSCG00000001245	25.4139	-0.471682	0.680447	-0.693194	0.488188	0.642613	POLR1H
ENSSSCG00000001247	160.542	1.74248	0.44148	3.9469	7.91704e-05	0.000601755	ZFP57
ENSSSCG00000001248	1121.42	1.01736	1.0273	0.990321	0.322017	0.481797	MOG
ENSSSCG00000001252	1.83357	-3.54926	3.36924	-1.05343	0.292143	NA	UBD
ENSSSCG00000001253	0	NA	NA	NA	NA	NA	OR2I1P
ENSSSCG00000001254	0	NA	NA	NA	NA	NA
ENSSSCG00000001256	0	NA	NA	NA	NA	NA
ENSSSCG00000001297	0	NA	NA	NA	NA	NA
ENSSSCG00000001304	0	NA	NA	NA	NA	NA
ENSSSCG00000001341	938.221	-0.523763	0.252298	-2.07597	0.0378971	0.099817
ENSSSCG00000001342	66.1576	-0.454855	0.452819	-1.0045	0.315139	0.474459	TRIM39
ENSSSCG00000001346	740.56	-0.111345	0.214971	-0.517954	0.60449	0.738421	ABCF1
ENSSSCG00000001347	363.918	0.232621	0.230729	1.0082	0.313358	0.473039	PPP1R10
ENSSSCG00000001362	252.293	-0.0650217	0.367442	-0.176958	0.859542	0.917031	MDC1
ENSSSCG00000001372	1033.73	-0.349315	0.234944	-1.4868	0.137066	0.261444	GNL1
ENSSSCG00000001376	223.626	-0.101858	0.30022	-0.339278	0.7344	0.834483	DHX16
ENSSSCG00000001379	5814.65	-0.621047	0.166073	-3.7396	0.000184311	0.00124361	TUBB
ENSSSCG00000001382	991.777	-0.193652	0.279354	-0.693213	0.488176	0.642613	DDR1
ENSSSCG00000001384	411.291	1.78543	0.336202	5.31058	1.09275e-07	1.91088e-06	VARS2
ENSSSCG00000001388	0	NA	NA	NA	NA	NA	C6orf15
ENSSSCG00000001391	84.7777	1.88783	0.441868	4.27238	1.934e-05	0.000179277	CCHCR1
ENSSSCG00000001392	9.5765	0.0795272	1.15639	0.0687719	0.945171	0.968946	TCF19
ENSSSCG00000001393	0	NA	NA	NA	NA	NA
ENSSSCG00000001394	11.0557	-1.5625	1.15034	-1.3583	0.174369	0.312123
ENSSSCG00000001395	0	NA	NA	NA	NA	NA
ENSSSCG00000001396	98.488	0.0138726	0.531256	0.0261129	0.979167	0.988433
ENSSSCG00000001398	20.4265	-0.77609	1.17837	-0.658615	0.510143	0.661137
ENSSSCG00000001400	1950.95	0.340808	0.193976	1.75696	0.0789254	0.172835	DDX39B
ENSSSCG00000001401	1564.37	-0.599959	0.191144	-3.13878	0.00169651	0.00813251	ATP6V1G2
ENSSSCG00000001402	472.492	1.59915	0.230408	6.94053	3.90625e-12	2.02956e-10	NFKBIL1
ENSSSCG00000001403	8.16131	6.17292	2.27197	2.71699	0.00658786	0.0245138	LTA
ENSSSCG00000001407	0.593973	3.37621	4.44197	0.76007	0.447213	NA
ENSSSCG00000001409	3463.83	0.264676	0.259657	1.01933	0.308047	0.467372	PRRC2A
ENSSSCG00000001410	1142.91	0.138193	0.205924	0.671087	0.502165	0.654725	BAG6
ENSSSCG00000001411	30.2725	2.27725	0.753873	3.02073	0.00252166	0.011231	APOM
ENSSSCG00000001413	155.459	-0.121845	0.407476	-0.299024	0.764922	0.854307	GPANK1
ENSSSCG00000001414	808.992	0.19764	0.228963	0.863194	0.388031	0.549035	CSNK2B
ENSSSCG00000001416	0.89096	3.96294	4.40421	0.899807	0.368223	NA	LY6G5C
ENSSSCG00000001418	172.42	-0.78084	0.348677	-2.23943	0.0251277	0.0718862	NEU1
ENSSSCG00000001419	18.6223	1.43374	0.996216	1.43918	0.150099	0.278695	SLC44A4
ENSSSCG00000001420	1521.13	0.68126	0.196816	3.46141	0.00053736	0.00303987	EHMT2
ENSSSCG00000001421	92.0648	0.688854	0.39997	1.72226	0.0850217	0.183246	ZBTB12
ENSSSCG00000001422	3.36969	-4.42342	2.42608	-1.82327	0.0682618	0.155508	C2
ENSSSCG00000001423	277.204	0.520077	0.310651	1.67415	0.0941007	0.19764	NELFE
ENSSSCG00000001424	681.731	0.378312	0.205612	1.83994	0.0657776	0.151225	SKIC2
ENSSSCG00000001425	147.053	0.457982	0.383267	1.19494	0.232109	0.382794	DXO
ENSSSCG00000001426	197.288	0.760451	0.323692	2.3493	0.0188086	0.0570203	STK19
ENSSSCG00000001427	252.171	-0.315628	0.489641	-0.644611	0.519179	0.66883	C4A
ENSSSCG00000001428	6.68435	2.34336	1.72369	1.35951	0.173986	0.311685	CYP21A2
ENSSSCG00000001430	530.756	0.271094	0.273235	0.992165	0.321117	0.480747	ATF6B
ENSSSCG00000001431	29.805	0.226489	0.716623	0.31605	0.751964	0.846138	FKBPL
ENSSSCG00000001433	185.62	-0.314027	0.309411	-1.01492	0.310145	0.46957	PPT2
ENSSSCG00000001434	147.845	0.214837	0.344059	0.62442	0.532352	0.679152	EGFL8
ENSSSCG00000001435	1325.16	0.49859	0.182487	2.7322	0.00629139	0.0236061	AGPAT1
ENSSSCG00000001436	321.01	0.243423	0.254233	0.957481	0.338324	0.498419	RNF5
ENSSSCG00000001437	3.17373	1.71504	2.89996	0.5914	0.554252	0.696252	AGER
ENSSSCG00000001438	352.014	0.046596	0.269132	0.173134	0.862546	0.919298	PBX2
ENSSSCG00000001439	17.14	1.57361	0.926302	1.69881	0.0893546	0.190108	GPSM3
ENSSSCG00000001440	392.91	0.602511	0.32546	1.85126	0.0641325	0.148694	NOTCH4
ENSSSCG00000001441	0	NA	NA	NA	NA	NA
ENSSSCG00000001444	0	NA	NA	NA	NA	NA
ENSSSCG00000001453	51.1642	-5.30805	1.08378	-4.89773	9.69499e-07	1.2986e-05	HLA-DRA
ENSSSCG00000001455	24.8907	-7.31366	1.73179	-4.22317	2.40891e-05	0.000217477
ENSSSCG00000001456	4.96295	0.0196694	1.40252	0.0140244	0.988811	0.994159
ENSSSCG00000001457	43.65	-1.75584	0.920484	-1.90752	0.0564538	0.135203	SLA-DQB1
ENSSSCG00000001458	1.88125	-3.58987	3.40474	-1.05437	0.291712	NA
ENSSSCG00000001459	8.0993	-0.717089	1.46509	-0.489452	0.624522	0.754204	HLA-DOB
ENSSSCG00000001463	42.6827	-5.0586	1.15099	-4.395	1.10773e-05	0.000110125	PSMB9
ENSSSCG00000001469	29.0256	-0.309453	0.675035	-0.458425	0.646647	0.771813	SLA-DMB
ENSSSCG00000001470	18.5526	-2.20223	1.15732	-1.90288	0.0570564	0.136356	SLA-DMA
ENSSSCG00000001471	1723.1	-0.320381	0.243885	-1.31366	0.188962	0.330725	BRD2
ENSSSCG00000001472	2.86378	0.43872	2.48395	0.176622	0.859805	0.91719	SLA-DOA
ENSSSCG00000001473	1374.65	1.08711	0.726785	1.49578	0.134711	0.25818	COL11A2
ENSSSCG00000001474	464.504	-0.264458	0.285539	-0.92617	0.354358	0.5154	RXRB
ENSSSCG00000001475	772.142	-0.592495	0.21409	-2.76751	0.00564871	0.0216728	SLC39A7
ENSSSCG00000001476	100.338	-0.142078	0.378219	-0.37565	0.707177	0.815824	HSD17B8
ENSSSCG00000001477	667.487	0.570562	0.239024	2.38705	0.0169843	0.0526768	RING1
ENSSSCG00000001478	60.0031	-0.402999	0.492447	-0.81836	0.413152	0.572983	BMP5
ENSSSCG00000001479	318.468	-0.868645	0.314098	-2.76552	0.00568314	0.0217632	HMGCLL1
ENSSSCG00000001480	0.309646	-0.982025	4.52417	-0.217062	0.82816	NA	GFRAL
ENSSSCG00000001481	13.4645	2.0758	1.15428	1.79835	0.072121	0.162027	HCRTR2
ENSSSCG00000001483	0.333956	-1.07818	4.51673	-0.238708	0.811332	NA	FAM83B
ENSSSCG00000001484	0	NA	NA	NA	NA	NA	TINAG
ENSSSCG00000001485	128.634	-1.05715	0.465406	-2.27146	0.0231193	0.0671975	MLIP
ENSSSCG00000001486	58.1371	0.236737	0.526668	0.449499	0.653071	0.776482	LRRC1
ENSSSCG00000001487	1.77936	-3.50112	2.95767	-1.18374	0.236515	NA	KLHL31
ENSSSCG00000001488	252.79	-0.678396	0.29558	-2.29514	0.0217253	0.0639903	GCLC
ENSSSCG00000001490	26.0372	-0.93378	0.7303	-1.27863	0.201029	0.345739	KHDRBS2
ENSSSCG00000001493	153.133	-1.69146	0.447582	-3.7791	0.000157398	0.00108684	PRIM2
ENSSSCG00000001497	249.509	-0.231035	0.299342	-0.771809	0.440228	0.599085	ZNF451
ENSSSCG00000001498	1603.29	0.128435	0.208565	0.615802	0.538025	0.683922	BEND6
ENSSSCG00000001499	4144.13	-0.170556	0.211962	-0.804656	0.421018	0.58045	DST
ENSSSCG00000001500	25.1836	-1.32655	0.848416	-1.56356	0.11792	0.234195	COL21A1
ENSSSCG00000001501	1038.12	0.218775	0.225626	0.969636	0.332228	0.492415	VPS52
ENSSSCG00000001502	3235.81	1.52335	0.281729	5.40713	6.40435e-08	1.1879e-06	RPS18
ENSSSCG00000001503	102.662	-0.23807	0.4684	-0.508263	0.611269	0.743678	B3GALT4
ENSSSCG00000001504	192.437	1.066	0.366113	2.91168	0.00359494	0.0150204	WDR46
ENSSSCG00000001505	369.118	1.17378	0.31099	3.77435	0.000160426	0.00110479	PFDN6
ENSSSCG00000001506	790.003	1.23579	0.198543	6.22432	4.83644e-10	1.50079e-08	RGL2
ENSSSCG00000001507	253.19	-0.507136	0.296568	-1.71002	0.0872629	0.18691	TAPBP
ENSSSCG00000001509	602.584	0.794468	0.212499	3.73869	0.000184979	0.00124673	DAXX
ENSSSCG00000001510	41.0769	0.93764	0.585511	1.6014	0.109288	0.221636	KIFC1
ENSSSCG00000001511	312.501	1.05761	0.296346	3.56884	0.000358565	0.00217078	PHF1
ENSSSCG00000001512	427.347	-0.0421566	0.253869	-0.166057	0.868112	0.922884	CUTA
ENSSSCG00000001513	2514.29	0.294839	0.258094	1.14237	0.253301	0.407186	SYNGAP1
ENSSSCG00000001516	251.531	0.957772	0.313183	3.05819	0.00222679	0.0101458
ENSSSCG00000001517	10.9147	0.107354	1.05181	0.102067	0.918704	0.953864
ENSSSCG00000001518	124.143	-0.740157	0.378577	-1.9551	0.0505713	0.124641	ITPR3
ENSSSCG00000001520	993.699	1.39259	0.227578	6.11916	9.40684e-10	2.76215e-08	LEMD2
ENSSSCG00000001521	0	NA	NA	NA	NA	NA	MLN
ENSSSCG00000001523	135.571	-1.06021	0.612495	-1.73098	0.0834558	0.180714	GRM4
ENSSSCG00000001527	815.645	0.119603	0.356778	0.335229	0.737452	0.836178	ILRUN
ENSSSCG00000001531	305.51	-0.120632	0.307739	-0.391994	0.695063	0.80693
ENSSSCG00000001532	28.8065	-0.613559	1.00566	-0.610107	0.541791	0.686673	BLTP3A
ENSSSCG00000001533	243.995	-0.970153	0.273753	-3.5439	0.000394256	0.00235288	TAF11
ENSSSCG00000001534	346.445	0.363423	0.236656	1.53566	0.124622	0.24399	ANKS1A
ENSSSCG00000001535	17.0955	-0.514595	1.44434	-0.356284	0.721628	0.825627	TCP11
ENSSSCG00000001536	6.38079	-1.1499	1.59138	-0.722577	0.46994	0.626204	SCUBE3
ENSSSCG00000001537	427.234	0.949553	0.220431	4.3077	1.64958e-05	0.000156281	ZNF76
ENSSSCG00000001538	153.039	2.35955	0.386487	6.10513	1.0272e-09	2.99181e-08	DEF6
ENSSSCG00000001539	560.726	0.222479	0.2396	0.928543	0.353126	0.513973	PPARD
ENSSSCG00000001543	2479.07	1.21798	0.242912	5.01407	5.32907e-07	7.68008e-06	RPL10A
ENSSSCG00000001544	76.8146	1.44833	0.446307	3.24514	0.00117392	0.00592183	TEAD3
ENSSSCG00000001546	43.57	0.183194	0.60862	0.300999	0.763415	0.853875	FANCE
ENSSSCG00000001549	148.707	-0.24232	0.538739	-0.44979	0.652862	0.776327	FKBP5
ENSSSCG00000001550	7.36122	-0.0892105	1.22642	-0.0727403	0.942013	0.967393	ARMC12
ENSSSCG00000001551	0	NA	NA	NA	NA	NA	CLPSL2
ENSSSCG00000001552	0	NA	NA	NA	NA	NA	CLPS
ENSSSCG00000001553	12.4605	-0.270579	1.03711	-0.260898	0.794171	0.874388	LHFPL5
ENSSSCG00000001554	663.41	-0.0084788	0.267076	-0.0317467	0.974674	0.986235	SRPK1
ENSSSCG00000001555	4.89665	0.0838874	1.5405	0.0544548	0.956573	0.97518	SLC26A8
ENSSSCG00000001556	515.68	-0.948556	0.279594	-3.39261	0.000692296	0.00379028	MAPK14
ENSSSCG00000001559	0	NA	NA	NA	NA	NA	PNPLA1
ENSSSCG00000001560	0.311898	-0.992126	4.52336	-0.219334	0.82639	NA	BNIP5
ENSSSCG00000001561	21.2737	-7.08635	1.65087	-4.2925	1.76672e-05	0.000166243	ETV7
ENSSSCG00000001562	325.142	0.00480412	0.308504	0.0155723	0.987576	0.993434	KCTD20
ENSSSCG00000001563	164.917	0.371777	0.375327	0.990539	0.321911	0.481694	STK38
ENSSSCG00000001564	808.693	-0.647715	0.20141	-3.21591	0.00130034	0.00647987	SRSF3
ENSSSCG00000001565	63.6114	-0.227497	0.519563	-0.437862	0.661486	0.782542	CDKN1A
ENSSSCG00000001566	0.142668	-0.0872732	4.56207	-0.0191302	0.984737	NA	RAB44
ENSSSCG00000001567	487.145	0.357327	0.305765	1.16863	0.242551	0.394529	CPNE5
ENSSSCG00000001570	12.8596	-0.0530986	0.970958	-0.0546868	0.956388	0.975101	PI16
ENSSSCG00000001571	2476.36	-0.907918	0.188685	-4.81181	1.49566e-06	1.89097e-05	MTCH1
ENSSSCG00000001572	139.919	0.832888	1.24792	0.667423	0.504502	0.656661	FGD2
ENSSSCG00000001573	91.1778	-0.0900188	0.631196	-0.142616	0.886593	0.93458	PIM1
ENSSSCG00000001574	0	NA	NA	NA	NA	NA	TMEM217B
ENSSSCG00000001576	0.981427	2.88034	4.13781	0.696101	0.486365	NA	TMEM217
ENSSSCG00000001577	284.171	0.302558	0.25143	1.20335	0.228841	0.378824	TBC1D22B
ENSSSCG00000001578	369.632	-0.205101	0.239313	-0.857041	0.391422	0.55235	RNF8
ENSSSCG00000001582	248.313	0.656697	0.372425	1.7633	0.0778499	0.171523	MDGA1
ENSSSCG00000001589	1.78161	-3.50416	3.40947	-1.02777	0.304056	NA	GLP1R
ENSSSCG00000001592	0.155949	-0.0872732	4.56207	-0.0191302	0.984737	NA	KCNK17
ENSSSCG00000001594	164.582	2.87547	0.716922	4.01086	6.04981e-05	0.000480494
ENSSSCG00000001595	2189.93	1.23613	0.394166	3.13606	0.00171232	0.00819524	DAAM2
ENSSSCG00000001596	51.847	-0.682616	0.570029	-1.19751	0.231108	0.38156	MOCS1
ENSSSCG00000001597	88.2887	-2.24287	0.523221	-4.28666	1.81378e-05	0.000169815	LRFN2
ENSSSCG00000001611	136.287	-0.629375	0.336823	-1.86857	0.0616833	0.144653	NFYA
ENSSSCG00000001612	1.82052	1.49181	2.54124	0.587042	0.557175	NA
ENSSSCG00000001613	0	NA	NA	NA	NA	NA	TREML1
ENSSSCG00000001616	2.23812	1.55246	2.68242	0.578755	0.562754	NA
ENSSSCG00000001618	0	NA	NA	NA	NA	NA
ENSSSCG00000001619	350.064	1.45888	0.323505	4.50961	6.49475e-06	6.90005e-05	FOXP4
ENSSSCG00000001620	43.7096	0.559739	0.52128	1.07378	0.282922	0.440331	MDFI
ENSSSCG00000001621	259.752	1.56869	0.347205	4.51805	6.24125e-06	6.68589e-05	TFEB
ENSSSCG00000001624	236.838	1.73303	0.333347	5.19889	2.00485e-07	3.23305e-06	FRS3
ENSSSCG00000001625	0	NA	NA	NA	NA	NA	PGC
ENSSSCG00000001629	32.4772	-0.434162	0.71192	-0.609847	0.541963	0.686796	USP49
ENSSSCG00000001636	0	NA	NA	NA	NA	NA	GUCA1A
ENSSSCG00000001637	0.738272	-0.0169697	3.99773	-0.00424484	0.996613	NA	GUCA1B
ENSSSCG00000001638	276.522	-0.559227	0.337428	-1.65732	0.0974546	0.202974	MRPS10
ENSSSCG00000001639	180.456	-0.497545	0.42552	-1.16926	0.242297	0.39435	TRERF1
ENSSSCG00000001641	144.199	-2.45159	0.410134	-5.97753	2.26541e-09	5.99751e-08	UBR2
ENSSSCG00000001646	256.27	-0.413702	0.335898	-1.23163	0.218087	0.36609	BICRAL
ENSSSCG00000001650	0	NA	NA	NA	NA	NA	PTCRA
ENSSSCG00000001651	500.187	0.960388	0.241658	3.97415	7.06299e-05	0.000548401	CNPY3
ENSSSCG00000001653	502.276	0.188784	0.326626	0.577982	0.563276	0.70394	PEX6
ENSSSCG00000001654	1362.43	0.230945	0.199969	1.1549	0.24813	0.401323	PPP2R5D
ENSSSCG00000001655	438.91	0.503284	0.265139	1.89819	0.0576715	0.137518	MEA1
ENSSSCG00000001656	281.339	0.426999	0.279191	1.52942	0.126161	0.246217	RRP36
ENSSSCG00000001657	205.454	0.434229	0.37338	1.16297	0.244843	0.397432	CUL7
ENSSSCG00000001658	220.403	-0.240749	0.283165	-0.850208	0.39521	0.555589	MRPL2
ENSSSCG00000001659	370.083	0.49348	0.260207	1.89649	0.0578955	0.137903	KLC4
ENSSSCG00000001660	444.527	0.377047	0.350678	1.07519	0.282289	0.439754	PTK7
ENSSSCG00000001661	213.216	-0.667377	0.374743	-1.78089	0.0749299	0.16684	SRF
ENSSSCG00000001664	784.548	0.467788	0.270677	1.72821	0.0839501	0.181436	TTBK1
ENSSSCG00000001667	101.045	-0.719963	0.413831	-1.73975	0.0819027	0.177971	ZNF318
ENSSSCG00000001672	0.285336	-0.880886	4.53253	-0.194348	0.845904	NA	CRIP3
ENSSSCG00000001676	293.82	-0.623052	0.304933	-2.04324	0.0410284	0.106142	LRRC73
ENSSSCG00000001679	571.656	-0.292364	0.239131	-1.22261	0.221476	0.369927	XPO5
ENSSSCG00000001680	314.544	0.369801	0.398522	0.927931	0.353443	0.514387	ABCC10
ENSSSCG00000001682	329.645	0.281012	0.389654	0.721182	0.470797	0.627023	DLK2
ENSSSCG00000001683	76.8804	-0.759076	0.552664	-1.37349	0.169601	0.305515	POLH
ENSSSCG00000001688	305.182	1.03921	0.280935	3.69913	0.000216342	0.0014241	TJAP1
ENSSSCG00000001689	245.838	-0.158356	0.318898	-0.496574	0.61949	0.750401	GTPBP2
ENSSSCG00000001691	40.4332	0.862883	0.73238	1.17819	0.238721	0.390573	RSPH9
ENSSSCG00000001692	791.726	1.18948	0.229301	5.18741	2.13234e-07	3.41421e-06	MRPS18A
ENSSSCG00000001695	403.862	-0.708568	0.420415	-1.6854	0.0919113	0.194537	VEGFA
ENSSSCG00000001696	567.209	0.932108	0.222123	4.19635	2.71245e-05	0.000240664
ENSSSCG00000001697	685.16	-0.0553533	0.321189	-0.172339	0.863171	0.919638	TMEM63B
ENSSSCG00000001698	3.1681	2.67426	1.96641	1.35997	0.17384	0.311484	CAPN11
ENSSSCG00000001700	132.927	0.72303	0.408372	1.77052	0.0766413	0.169563	SLC29A1
ENSSSCG00000001701	11975.5	-0.296679	0.174404	-1.7011	0.0889241	0.18944	HSP90AB1
ENSSSCG00000001702	703.868	0.823939	0.22296	3.69546	0.000219491	0.00144161	SLC35B2
ENSSSCG00000001703	257.238	-0.462766	0.276372	-1.67443	0.0940459	0.197571	NFKBIE
ENSSSCG00000001705	81.5601	2.18876	0.501231	4.36676	1.26102e-05	0.000123091	TCTE1
ENSSSCG00000001706	505.936	1.72056	0.229644	7.49227	6.76904e-14	5.12769e-12	AARS2
ENSSSCG00000001708	559.662	-1.00591	0.322647	-3.11767	0.00182288	0.00863046	CDC5L
ENSSSCG00000001709	86.5464	0.545719	0.485945	1.12301	0.261435	0.415499	SUPT3H
ENSSSCG00000001710	67.3866	-1.52853	0.504952	-3.02707	0.00246933	0.0110416	RUNX2
ENSSSCG00000001715	346.059	-1.62698	0.35108	-4.63421	3.58301e-06	4.09549e-05	ENPP5
ENSSSCG00000001716	669.439	-1.41077	0.277527	-5.08336	3.70824e-07	5.60871e-06	RCAN2
ENSSSCG00000001718	42.6562	-0.976239	0.735029	-1.32816	0.184124	0.324301	CYP39A1
ENSSSCG00000001720	700.573	0.383119	0.20016	1.91406	0.055612	0.133613	SLC25A27
ENSSSCG00000001723	48.2731	-1.64287	0.685696	-2.39591	0.0165792	0.0517048	PLA2G7
ENSSSCG00000001724	1.48493	4.70111	4.14722	1.13356	0.256981	NA
ENSSSCG00000001725	257.841	-0.224641	0.332692	-0.675223	0.499534	0.652663	ADGRF5
ENSSSCG00000001726	0	NA	NA	NA	NA	NA	ADGRF1
ENSSSCG00000001727	879.034	-1.1867	0.240622	-4.9318	8.14738e-07	1.11533e-05	TNFRSF21
ENSSSCG00000001729	1.6335	-3.38589	3.00901	-1.12525	0.260482	NA	PTCHD4
ENSSSCG00000001731	39.153	-1.06808	0.674901	-1.58257	0.113518	0.227732	CENPQ
ENSSSCG00000001732	193.164	-0.607191	0.311617	-1.94852	0.0513529	0.125982	MMUT
ENSSSCG00000001734	2.53673	1.07102	2.57669	0.415658	0.67766	0.794275
ENSSSCG00000001735	0.904629	-2.53112	4.28872	-0.590181	0.55507	NA	RHAG
ENSSSCG00000001736	0	NA	NA	NA	NA	NA	CRISP2
ENSSSCG00000001738	0	NA	NA	NA	NA	NA	PGK2
ENSSSCG00000001739	0	NA	NA	NA	NA	NA	CRISP1
ENSSSCG00000001741	0	NA	NA	NA	NA	NA	DEFB114
ENSSSCG00000001743	0	NA	NA	NA	NA	NA	DEFB110
ENSSSCG00000001744	5.38273	4.53734	2.46529	1.84048	0.0656972	0.151071	TFAP2D
ENSSSCG00000001746	0	NA	NA	NA	NA	NA	PKHD1
ENSSSCG00000001748	0	NA	NA	NA	NA	NA	IL17A
ENSSSCG00000001750	620.232	0.34678	0.205255	1.68951	0.0911219	0.193184	PAQR8
ENSSSCG00000001751	23.2271	-2.16147	1.11035	-1.94666	0.0515753	0.126424	CHRNA5
ENSSSCG00000001752	21.3995	-1.87995	1.14783	-1.63783	0.101458	0.209481	CHRNA3
ENSSSCG00000001755	13.2376	-0.474113	0.928582	-0.510578	0.609647	0.742418	HYKK
ENSSSCG00000001756	552.153	-0.00615944	0.228414	-0.0269661	0.978487	0.988078	IREB2
ENSSSCG00000001757	517.691	-0.113638	0.24624	-0.461494	0.644444	0.770305	SKIC8
ENSSSCG00000001760	2279.86	0.127593	0.251971	0.506381	0.612589	0.744832	ACSBG1
ENSSSCG00000001762	1049.62	2.02608	0.246738	8.21147	2.18498e-16	2.75475e-14	CIB2
ENSSSCG00000001764	3.05872	1.67515	2.4727	0.677459	0.498115	0.65147	SH2D7
ENSSSCG00000001765	95.0439	1.46598	0.657191	2.23068	0.0257026	0.0732404	ADAMTS7
ENSSSCG00000001769	855.5	-0.723969	0.250579	-2.88918	0.00386244	0.0159277	MORF4L1
ENSSSCG00000001770	50.0835	0.0368252	0.644977	0.0570955	0.954469	0.974412	CTSH
ENSSSCG00000001771	902.487	-1.36059	0.269667	-5.04546	4.52425e-07	6.66948e-06	RASGRF1
ENSSSCG00000001773	233.361	0.589392	0.324691	1.81524	0.0694875	0.157564	TMED3
ENSSSCG00000001775	22.9098	-1.17687	0.821813	-1.43204	0.152131	0.281599	MINAR1
ENSSSCG00000001776	0.296987	2.3638	4.55354	0.519113	0.603682	NA
ENSSSCG00000001779	445.95	0.253561	0.288159	0.879936	0.378894	0.540263	ZFAND6
ENSSSCG00000001780	20.0498	1.29987	0.734619	1.76945	0.0768187	0.169851	FAH
ENSSSCG00000001782	415.958	0.157704	0.260095	0.606332	0.544294	0.689019	ABHD17C
ENSSSCG00000001786	15.4603	3.43991	1.00925	3.40837	0.00065352	0.00360867	CFAP161
ENSSSCG00000001787	10.1661	-0.31171	1.4209	-0.219375	0.826358	0.895391	IL16
ENSSSCG00000001788	10.8239	2.05153	1.21583	1.68735	0.0915352	0.193923	STARD5
ENSSSCG00000001789	0	NA	NA	NA	NA	NA	TMC3
ENSSSCG00000001790	0	NA	NA	NA	NA	NA
ENSSSCG00000001792	241.958	0.593592	0.284661	2.08526	0.0370459	0.0981775	EFL1
ENSSSCG00000001793	93.2381	-0.408433	0.590855	-0.691257	0.489404	0.643579	ADAMTSL3
ENSSSCG00000001795	462.405	0.734059	0.374224	1.96155	0.0498147	0.123147	SH3GL3
ENSSSCG00000001798	0.946723	-2.59369	4.28292	-0.605588	0.544788	NA	BNC1
ENSSSCG00000001800	513.955	-0.904692	0.255028	-3.54743	0.000389011	0.0023256	TM6SF1
ENSSSCG00000001801	377.988	-1.57594	0.453144	-3.4778	0.000505543	0.00289347	BTBD1
ENSSSCG00000001804	424.012	0.151788	0.227994	0.665756	0.505567	0.657449	HOMER2
ENSSSCG00000001805	96.8322	0.647737	0.412771	1.56924	0.116591	0.232114	WHAMM
ENSSSCG00000001806	0.311898	-0.992126	4.52336	-0.219334	0.82639	NA	FSD2
ENSSSCG00000001807	1246.63	-1.39799	0.273597	-5.10966	3.22746e-07	4.95638e-06	AP3B2
ENSSSCG00000001808	152.365	0.268939	0.353827	0.760088	0.447202	0.605911	CPEB1
ENSSSCG00000001810	212.019	-0.642905	0.378545	-1.69836	0.0894402	0.190245	PDE8A
ENSSSCG00000001814	240.235	-1.40095	0.340516	-4.11421	3.88509e-05	0.000330866	IQGAP1
ENSSSCG00000001816	56.0346	0.290086	0.517263	0.56081	0.574927	0.713377	BLM
ENSSSCG00000001817	816.42	0.717534	0.279617	2.56613	0.0102839	0.0353159	FURIN
ENSSSCG00000001818	184.773	0.879729	0.33901	2.595	0.00945917	0.0330374	FES
ENSSSCG00000001819	2175.33	-0.48847	0.231216	-2.11261	0.0346341	0.0932663	MAN2A2
ENSSSCG00000001820	160.91	0.0518256	0.36117	0.143494	0.8859	0.934138	HDDC3
ENSSSCG00000001821	835.538	0.280011	0.207723	1.348	0.177657	0.316375	UNC45A
ENSSSCG00000001822	42.3147	0.061067	0.640113	0.0954004	0.923997	0.956789	RCCD1
ENSSSCG00000001823	10.8505	0.0145055	1.22469	0.0118443	0.99055	0.994849	UROC1
ENSSSCG00000001824	154.714	0.226734	0.31338	0.723511	0.469366	0.625671	ZXDC
ENSSSCG00000001825	336.495	-0.409684	0.296594	-1.3813	0.167188	0.30239	SLC41A3
ENSSSCG00000001826	243.602	2.37468	0.354576	6.69723	2.12407e-11	9.29086e-10	CFAP100
ENSSSCG00000001830	0	NA	NA	NA	NA	NA
ENSSSCG00000001832	35.4727	-1.56121	0.649208	-2.40479	0.0161818	0.0507287	ACAN
ENSSSCG00000001834	1567.57	-0.292371	0.256478	-1.13994	0.25431	0.408132	MFGE8
ENSSSCG00000001835	27.0797	-3.89588	1.12408	-3.46584	0.000528572	0.00300335	ABHD2
ENSSSCG00000001836	201.339	-0.560379	0.515129	-1.08784	0.276665	0.433248	RLBP1
ENSSSCG00000001837	39.8772	-0.0708672	0.553357	-0.128068	0.898095	0.941347	FANCI
ENSSSCG00000001838	522.23	0.091676	0.263118	0.348422	0.727524	0.829897	POLG
ENSSSCG00000001840	222.29	0.590343	0.388798	1.51838	0.128919	0.250361	KIF7
ENSSSCG00000001841	32.5963	2.08362	0.599918	3.47317	0.000514342	0.00293451	RHCG
ENSSSCG00000001844	10.3796	0.944892	1.21962	0.774741	0.438493	0.59764	PLIN1
ENSSSCG00000001846	5.84478	2.25826	1.41929	1.59112	0.111582	0.225124	WDR93
ENSSSCG00000001847	80.4689	0.586469	0.428293	1.36931	0.170901	0.307379	MESP1
ENSSSCG00000001848	111.612	-0.0959901	0.473559	-0.202699	0.83937	0.904381	MESP2
ENSSSCG00000001849	77.5653	0.699908	0.622223	1.12485	0.260653	0.414746	ANPEP
ENSSSCG00000001850	354.494	-1.09825	0.273671	-4.01303	5.99443e-05	0.000476943	ARPIN
ENSSSCG00000001852	1656.79	-0.0267237	0.208779	-0.128	0.898149	0.941347	IDH2
ENSSSCG00000001858	208.815	0.49265	0.332136	1.48328	0.138	0.262836	CIB1
ENSSSCG00000001862	203.613	-1.29815	0.338233	-3.83803	0.000124027	0.000890813	ETFA
ENSSSCG00000001863	185.636	0.0822963	0.349633	0.235379	0.813914	0.887303	TMEM266
ENSSSCG00000001865	215.444	-0.336601	0.27825	-1.20971	0.226392	0.375563	SCAPER
ENSSSCG00000001866	843.92	-1.25257	0.309809	-4.04304	5.2762e-05	0.00042965	RCN2
ENSSSCG00000001867	6.21722	-2.02044	1.72599	-1.1706	0.24176	0.393668	PSTPIP1
ENSSSCG00000001868	1301.94	-1.17622	0.203416	-5.78235	7.36625e-09	1.71806e-07	TSPAN3
ENSSSCG00000001869	37.4829	-2.16819	0.682928	-3.17485	0.00149916	0.00731745	PEAK1
ENSSSCG00000001871	988.897	-0.565797	0.192445	-2.94004	0.0032817	0.0139181	HMG20A
ENSSSCG00000001872	4218.25	-0.738706	0.22054	-3.34954	0.000809469	0.00431645	LINGO1
ENSSSCG00000001873	323.629	0.842791	0.247308	3.40786	0.000654737	0.00361429	CSPG4
ENSSSCG00000001875	175.61	1.1545	0.380086	3.03748	0.00238563	0.0107553	SNX33
ENSSSCG00000001877	293.247	0.246516	0.286392	0.860766	0.389367	0.550192	SNUPN
ENSSSCG00000001878	280.203	-0.349461	0.265773	-1.31488	0.188549	0.33013	PTPN9
ENSSSCG00000001879	0	NA	NA	NA	NA	NA	CIMAP1C
ENSSSCG00000001880	244.332	-0.294885	0.309399	-0.95309	0.340545	0.500626	SIN3A
ENSSSCG00000001881	245.584	-0.0391116	0.341372	-0.114572	0.908785	0.947682	MAN2C1
ENSSSCG00000001882	53.66	0.323987	0.514115	0.630183	0.528575	0.676439	NEIL1
ENSSSCG00000001884	301.488	0.108499	0.382982	0.283301	0.776946	0.862504	COMMD4
ENSSSCG00000001885	70.7825	0.353946	0.515586	0.686494	0.492402	0.646335	C15orf39
ENSSSCG00000001887	1868.1	-0.419081	0.264787	-1.58271	0.113488	0.227695	SCAMP5
ENSSSCG00000001888	67.1861	-0.649744	0.620904	-1.04645	0.295354	0.453495	RPP25
ENSSSCG00000001892	121.252	0.271404	0.41771	0.649743	0.515858	0.666123	SCAMP2
ENSSSCG00000001895	53.7363	0.340364	0.584856	0.581963	0.560592	0.701381	CPLX3
ENSSSCG00000001898	342.078	0.757244	0.304064	2.49041	0.0127597	0.0419714	ULK3
ENSSSCG00000001899	3.09011	0.923038	1.76003	0.524443	0.599971	0.734742	LMAN1L
ENSSSCG00000001900	659.514	0.713646	0.201757	3.53715	0.000404465	0.00240239	CSK
ENSSSCG00000001901	0	NA	NA	NA	NA	NA	CYP1A2
ENSSSCG00000001903	385.8	0.889963	0.257791	3.45226	0.000555902	0.00313101	EDC3
ENSSSCG00000001904	536.942	1.19731	0.21962	5.45174	4.98804e-08	9.54664e-07	CLK3
ENSSSCG00000001905	60.7367	-0.125415	0.593005	-0.211491	0.832504	0.89942	ARID3B
ENSSSCG00000001906	0	NA	NA	NA	NA	NA	CYP1A1
ENSSSCG00000001907	544.141	-0.212636	0.253031	-0.840356	0.400709	0.560778	UBL7
ENSSSCG00000001908	0.296987	2.3638	4.55354	0.519113	0.603682	NA	CCDC33
ENSSSCG00000001909	61.0748	1.07068	0.596229	1.79575	0.0725342	0.162692	STRA6
ENSSSCG00000001910	134.636	-0.927247	1.34153	-0.691188	0.489448	0.643589	ISLR
ENSSSCG00000001912	287.975	-0.12613	0.280986	-0.448882	0.653517	0.776579	PML
ENSSSCG00000001913	280.929	-0.247547	0.293508	-0.84341	0.398999	0.559375	STOML1
ENSSSCG00000001914	126.112	-0.340171	0.371674	-0.915239	0.360066	0.521668	LOXL1
ENSSSCG00000001915	0	NA	NA	NA	NA	NA	TBC1D21
ENSSSCG00000001916	810.177	1.0638	0.236179	4.50422	6.66173e-06	7.04012e-05	INSYN1
ENSSSCG00000001917	259.737	0.103528	0.424702	0.243766	0.807412	0.883302
ENSSSCG00000001918	4147.06	-1.08307	0.243387	-4.44998	8.58798e-06	8.76743e-05	NPTN
ENSSSCG00000001920	28.3749	-0.601502	0.86793	-0.693031	0.48829	0.64263	HCN4
ENSSSCG00000001921	648.688	-0.15611	0.212769	-0.733706	0.463128	0.620436	NEO1
ENSSSCG00000001924	521.962	0.507683	0.272905	1.86029	0.0628447	0.146443	BBS4
ENSSSCG00000001925	216.669	-0.374439	0.304207	-1.23087	0.218371	0.366439	ADPGK
ENSSSCG00000001926	0	NA	NA	NA	NA	NA	TMEM202
ENSSSCG00000001927	1214.9	0.37147	0.188964	1.96582	0.049319	0.12224	HEXA
ENSSSCG00000001928	46.0707	-2.01472	0.565681	-3.56159	0.000368614	0.00222043	CELF6
ENSSSCG00000001930	12300.3	-0.434184	0.176959	-2.45359	0.0141437	0.0455434	PKM
ENSSSCG00000001931	2.59964	-0.368639	2.1548	-0.171078	0.864162	0.920422
ENSSSCG00000001932	0	NA	NA	NA	NA	NA
ENSSSCG00000001934	277.166	-0.968408	0.322883	-2.99925	0.00270643	0.0119126
ENSSSCG00000001938	547.172	-2.05359	0.313291	-6.5549	5.56789e-11	2.19178e-09	SSTR1
ENSSSCG00000001939	1.25291	3.29496	3.787	0.870072	0.384261	NA	TTC6
ENSSSCG00000001942	17.9675	-0.466025	0.878961	-0.5302	0.595973	0.731038	PAX9
ENSSSCG00000001944	0.155949	-0.0872732	4.56207	-0.0191302	0.984737	NA	NKX2-8
ENSSSCG00000001945	3.6881	-0.614093	1.80542	-0.340138	0.733753	0.834077	NKX2-1
ENSSSCG00000001946	87.5724	-3.2683	0.49565	-6.59398	4.28192e-11	1.7348e-09	MBIP
ENSSSCG00000001947	261.455	-0.706492	0.28215	-2.50396	0.0122811	0.0406864	BRMS1L
ENSSSCG00000001949	0.155949	-0.0872732	4.56207	-0.0191302	0.984737	NA	INSM2
ENSSSCG00000001950	43.467	0.313778	0.560154	0.560164	0.575367	0.713694	PRORP
ENSSSCG00000001952	292.78	-0.293889	0.363922	-0.80756	0.419344	0.579071	NFKBIA
ENSSSCG00000001955	184.808	-1.25136	0.304439	-4.11038	3.95011e-05	0.000335294	SRP54
ENSSSCG00000001958	47.4059	1.25391	0.534743	2.34488	0.0190331	0.0575366	BAZ1A
ENSSSCG00000001959	675.748	-0.597073	0.300643	-1.98599	0.047035	0.118072	CFL2
ENSSSCG00000001960	105.882	-1.45964	0.38297	-3.81137	0.000138201	0.000971015	EAPP
ENSSSCG00000001963	120.239	0.0164348	0.400502	0.0410354	0.967268	0.981697	EGLN3
ENSSSCG00000001964	35.8632	-1.75737	1.03467	-1.69848	0.0894171	0.190218	NPAS3
ENSSSCG00000001966	504.084	-0.570205	0.280317	-2.03414	0.0419371	0.107996	ARHGAP5
ENSSSCG00000001968	100.986	-0.301813	0.387812	-0.778245	0.436424	0.595767	NUBPL
ENSSSCG00000001970	144.465	-0.798716	0.341274	-2.3404	0.0192633	0.0580862
ENSSSCG00000001971	379.514	-2.04888	0.400897	-5.11074	3.20902e-07	4.93226e-06	HECTD1
ENSSSCG00000001972	359.594	0.279679	0.292378	0.956564	0.338787	0.498734	AP4S1
ENSSSCG00000001973	140.51	-1.43333	0.336829	-4.25536	2.08714e-05	0.000192279	SCFD1
ENSSSCG00000001974	106.136	-0.178213	0.448139	-0.397673	0.690871	0.803699	G2E3
ENSSSCG00000001975	147.995	-0.384342	0.342515	-1.12212	0.261813	0.416025	PRKD1
ENSSSCG00000001977	448.606	-1.04448	0.407837	-2.56103	0.0104361	0.0357704	STXBP6
ENSSSCG00000001978	0.739903	-2.24317	4.45649	-0.503348	0.614719	NA	GZMH
ENSSSCG00000001979	0	NA	NA	NA	NA	NA
ENSSSCG00000001983	202.748	-0.539427	0.299357	-1.80195	0.0715529	0.160992	SDR39U1
ENSSSCG00000001984	171.08	-0.371576	0.31603	-1.17576	0.23969	0.391712	KHNYN
ENSSSCG00000001985	20.2189	1.12294	0.814539	1.37862	0.168012	0.303488	CBLN3
ENSSSCG00000001986	51.5052	0.321704	0.722412	0.445319	0.656089	0.778507	NFATC4
ENSSSCG00000001987	36.1391	0.0846743	0.578692	0.14632	0.883669	0.932549	RIPK3
ENSSSCG00000001988	128.338	1.00539	0.390243	2.57633	0.00998558	0.034515	ADCY4
ENSSSCG00000001989	0.83489	-2.40781	4.45122	-0.540931	0.588555	NA	CIDEB
ENSSSCG00000001990	81.8889	-0.130508	0.536364	-0.243321	0.807757	0.883451	NOP9
ENSSSCG00000001991	310.268	-0.566465	0.344801	-1.64288	0.100408	0.207837	DHRS1
ENSSSCG00000001992	354.62	0.198718	0.245243	0.810288	0.417775	0.577917	RABGGTA
ENSSSCG00000001993	23.4256	1.87072	0.767327	2.43797	0.0147702	0.0472148	TGM1
ENSSSCG00000001994	255.508	-0.976489	0.281703	-3.46637	0.000527527	0.0029993	TINF2
ENSSSCG00000002000	185.162	1.11916	0.311139	3.59698	0.000321929	0.00198226	IPO4
ENSSSCG00000002001	92.7133	-0.272764	0.450344	-0.605679	0.544728	0.689234	REC8
ENSSSCG00000002002	190.135	-0.410647	0.333992	-1.22951	0.21888	0.367053	IRF9
ENSSSCG00000002003	524.589	0.629805	0.254212	2.47748	0.0132314	0.0431918	RNF31
ENSSSCG00000002004	147.555	0.169202	0.39947	0.423565	0.671883	0.789865	PSME2
ENSSSCG00000002005	393.191	0.915884	0.271787	3.36986	0.000752052	0.00406072	EMC9
ENSSSCG00000002006	322.308	-0.527435	0.361423	-1.45933	0.144474	0.271666	PSME1
ENSSSCG00000002007	11.7111	1.09152	0.9679	1.12772	0.259437	0.413504	FITM1
ENSSSCG00000002008	593.042	-0.0134535	0.277461	-0.0484879	0.961327	0.97797	DCAF11
ENSSSCG00000002009	59.8957	0.418657	0.460001	0.910122	0.362758	0.524269	PCK2
ENSSSCG00000002010	0	NA	NA	NA	NA	NA	NRL
ENSSSCG00000002011	1573.89	0.262968	0.326805	0.804662	0.421015	0.58045	CPNE6
ENSSSCG00000002012	325.974	1.45719	0.289936	5.02592	5.01025e-07	7.2788e-06	CARMIL3
ENSSSCG00000002013	154.121	0.138735	0.309125	0.448798	0.653577	0.776599	DHRS4
ENSSSCG00000002014	5186.74	0.892498	0.191189	4.66814	3.03934e-06	3.53919e-05	JPH4
ENSSSCG00000002015	122.068	1.71836	0.509212	3.37455	0.000739353	0.00400334	AP1G2
ENSSSCG00000002016	487.064	0.558428	0.231213	2.41521	0.015726	0.0496802	THTPA
ENSSSCG00000002020	106.002	-0.186294	0.432248	-0.430988	0.666477	0.786174
ENSSSCG00000002023	958.571	0.00317499	0.200846	0.015808	0.987388	0.99335	BCL2L2
ENSSSCG00000002025	7335.48	0.0277706	0.228881	0.121332	0.903428	0.944774	SLC22A17
ENSSSCG00000002026	182.122	2.15457	0.436934	4.93112	8.17602e-07	1.1184e-05	EFS
ENSSSCG00000002028	199.321	0.141538	0.439874	0.321769	0.747628	0.843279	CMTM5
ENSSSCG00000002029	10.2801	1.58548	1.16152	1.365	0.172253	0.309234	MYH6
ENSSSCG00000002032	749.044	-0.152892	0.304762	-0.501677	0.615894	0.74759	SLC7A8
ENSSSCG00000002033	0.166978	-0.0872732	4.56207	-0.0191302	0.984737	NA	CEBPE
ENSSSCG00000002034	1100.61	1.01387	0.207126	4.89495	9.83315e-07	1.31612e-05
ENSSSCG00000002035	140.215	-0.636971	0.380073	-1.67592	0.0937542	0.197073	C14orf119
ENSSSCG00000002036	297.162	0.605713	0.326855	1.85316	0.0638601	0.14831
ENSSSCG00000002037	216.391	0.307768	0.300476	1.02427	0.305708	0.464631	CDH24
ENSSSCG00000002038	0	NA	NA	NA	NA	NA	PSMB11
ENSSSCG00000002039	302.013	-0.220702	0.367611	-0.600368	0.548261	0.691864	MMP14
ENSSSCG00000002040	113.773	0.84151	0.442513	1.90166	0.0572154	0.136664	MRPL52
ENSSSCG00000002041	10.2163	-0.0722297	1.19992	-0.0601956	0.952	0.973049	SLC7A7
ENSSSCG00000002042	943.766	-0.133066	0.204884	-0.64947	0.516035	0.666194	OXA1L
ENSSSCG00000002045	1.19001	0.456752	2.60452	0.175369	0.86079	NA
ENSSSCG00000002050	195.058	-1.55393	0.309994	-5.01277	5.36522e-07	7.70753e-06	DAD1
ENSSSCG00000002051	543.869	0.795699	0.282161	2.82001	0.00480216	0.0190407	ABHD4
ENSSSCG00000002052	0	NA	NA	NA	NA	NA	OR6J1
ENSSSCG00000002062	0	NA	NA	NA	NA	NA
ENSSSCG00000002071	0	NA	NA	NA	NA	NA
ENSSSCG00000002078	0	NA	NA	NA	NA	NA
ENSSSCG00000002097	0	NA	NA	NA	NA	NA
ENSSSCG00000002099	0	NA	NA	NA	NA	NA
ENSSSCG00000002105	0	NA	NA	NA	NA	NA	OR4E1
ENSSSCG00000002106	0	NA	NA	NA	NA	NA	OR4E2
ENSSSCG00000002127	369.07	-1.09971	0.322386	-3.41117	0.000646848	0.00357621	CHD8
ENSSSCG00000002129	124.038	2.78831	0.548327	5.08513	3.67377e-07	5.57529e-06	RPGRIP1
ENSSSCG00000002130	0	NA	NA	NA	NA	NA	OR6S1
ENSSSCG00000002131	0	NA	NA	NA	NA	NA	RNASE12
ENSSSCG00000002134	3.70092	-0.189419	1.92357	-0.0984727	0.921557	0.95498	RNASE10
ENSSSCG00000002135	269.173	-0.753566	0.275021	-2.74003	0.00614335	0.0231976	PNP
ENSSSCG00000002138	68.6054	1.32678	0.457895	2.89757	0.00376064	0.0155685	OSGEP
ENSSSCG00000002140	1.65618	-1.6504	2.6858	-0.61449	0.538892	NA	KLHL33
ENSSSCG00000002142	140.658	1.24021	0.337727	3.67222	0.00024045	0.00155546	TEP1
ENSSSCG00000002143	61.9997	-0.394377	0.485708	-0.811963	0.416813	0.576813	PARP2
ENSSSCG00000002144	13.8322	-0.628012	0.983971	-0.638242	0.523316	0.672294	CCNB1IP1
ENSSSCG00000002145	82.3953	-0.357274	0.440987	-0.81017	0.417843	0.577927	TTC5
ENSSSCG00000002148	0	NA	NA	NA	NA	NA	OR11H4
ENSSSCG00000002170	0	NA	NA	NA	NA	NA
ENSSSCG00000002175	0	NA	NA	NA	NA	NA
ENSSSCG00000002187	0	NA	NA	NA	NA	NA	OR4K17
ENSSSCG00000002188	0	NA	NA	NA	NA	NA
ENSSSCG00000002190	0	NA	NA	NA	NA	NA
ENSSSCG00000002191	0	NA	NA	NA	NA	NA
ENSSSCG00000002202	0	NA	NA	NA	NA	NA
ENSSSCG00000002235	2247.25	0.766681	0.198681	3.85886	0.000113917	0.000828152	LPCAT4
ENSSSCG00000002241	5.04598	-1.65946	1.7006	-0.975807	0.32916	0.489236	NUTM1
ENSSSCG00000002243	372.805	-1.53512	0.374075	-4.10379	4.06443e-05	0.000343135	SLC12A6
ENSSSCG00000002245	99.0909	0.0751693	0.424825	0.176942	0.859554	0.917031	KATNBL1
ENSSSCG00000002251	0	NA	NA	NA	NA	NA
ENSSSCG00000002252	108.928	-0.229163	0.48154	-0.475896	0.634148	0.762306	ARRDC4
ENSSSCG00000002254	150.221	0.620118	0.436245	1.42149	0.155174	0.285852	NR2F2
ENSSSCG00000002257	7.29272	-0.367467	1.43699	-0.255719	0.798168	0.877128	MCTP2
ENSSSCG00000002258	62.801	-3.36645	0.86881	-3.87478	0.00010672	0.000783409	KLHL25
ENSSSCG00000002259	47.9731	-1.38782	0.941718	-1.47372	0.140558	0.266497
ENSSSCG00000002260	0	NA	NA	NA	NA	NA
ENSSSCG00000002262	822.565	-2.32207	0.326499	-7.11203	1.14346e-12	6.70689e-11	SV2B
ENSSSCG00000002263	118.904	-1.53914	0.44675	-3.44519	0.000570666	0.00320316	SLCO3A1
ENSSSCG00000002265	330.981	-0.114431	0.286672	-0.399168	0.689769	0.802883	FAM174B
ENSSSCG00000002266	108.053	-2.10683	0.469909	-4.48348	7.34351e-06	7.67959e-05	CHD2
ENSSSCG00000002267	1569.39	0.646508	0.19221	3.36355	0.000769458	0.00413366	RGMA
ENSSSCG00000002268	500.709	-1.15368	0.326982	-3.52826	0.000418297	0.00246938	AKAP5
ENSSSCG00000002269	727.541	-0.624512	0.23527	-2.65446	0.00794365	0.0285975	MTHFD1
ENSSSCG00000002270	0.594983	-1.92874	4.46837	-0.431643	0.666001	NA
ENSSSCG00000002274	122.491	-0.227546	0.597463	-0.380854	0.703312	0.812595
ENSSSCG00000002275	70.9831	1.16849	0.888496	1.31513	0.188466	0.330082	PPP1R36
ENSSSCG00000002276	749.203	0.997374	0.343511	2.90347	0.00369056	0.0153346	PLEKHG3
ENSSSCG00000002277	1047.57	0.236411	0.360255	0.656232	0.511675	0.662572	SPTB
ENSSSCG00000002279	0.478876	-1.60787	4.48342	-0.358627	0.719875	NA	GPX2
ENSSSCG00000002280	1814.24	1.10823	0.218234	5.07816	3.81102e-07	5.7449e-06	RAB15
ENSSSCG00000002281	292.629	0.137461	0.335743	0.409422	0.68223	0.797345	FNTB
ENSSSCG00000002283	212.307	-1.59091	0.344124	-4.62307	3.78108e-06	4.27929e-05	FUT8
ENSSSCG00000002284	0	NA	NA	NA	NA	NA	CCDC196
ENSSSCG00000002285	435.636	-0.438055	0.272949	-1.60489	0.108517	0.22042	GPHN
ENSSSCG00000002286	0.749923	2.41443	4.44197	0.54355	0.586751	NA	GARIN2
ENSSSCG00000002287	296.277	-0.337709	0.285059	-1.1847	0.236136	0.387544	PALS1
ENSSSCG00000002290	29.6748	1.35118	0.61526	2.19612	0.0280836	0.0788167	PLEK2
ENSSSCG00000002292	443.978	0.316926	0.863337	0.367094	0.713549	0.820288	PLEKHH1
ENSSSCG00000002294	144.425	-0.762033	0.367041	-2.07615	0.0378799	0.0998076	ARG2
ENSSSCG00000002295	1288.34	0.320713	0.194595	1.64811	0.0993302	0.205889	VTI1B
ENSSSCG00000002296	792.226	-0.996631	0.24587	-4.05349	5.04601e-05	0.000413896	RDH11
ENSSSCG00000002297	4.64711	-2.30612	1.81408	-1.27124	0.203644	0.349002	RDH12
ENSSSCG00000002298	104.518	-0.408286	0.508949	-0.802214	0.422429	0.581717	ZFYVE26
ENSSSCG00000002305	517.664	0.198134	0.223284	0.887362	0.374884	0.536114	EXD2
ENSSSCG00000002306	143.468	0.0751835	0.396031	0.189842	0.849433	0.910722	GALNT16
ENSSSCG00000002307	418.798	-0.589493	0.306534	-1.92309	0.0544684	0.131874	ERH
ENSSSCG00000002309	144.895	-0.0632779	0.406517	-0.155659	0.876302	0.928143	PLEKHD1
ENSSSCG00000002310	6.56687	-3.8652	2.07375	-1.86387	0.0623393	0.145793	CCDC177
ENSSSCG00000002311	205.011	0.295043	0.322505	0.914849	0.360271	0.521838	SUSD6
ENSSSCG00000002313	242.328	0.826988	0.32082	2.57773	0.0099451	0.0343882	SLC10A1
ENSSSCG00000002314	556.288	-0.202434	0.335197	-0.603923	0.545895	0.690218	SMOC1
ENSSSCG00000002315	314.028	-1.46416	0.334506	-4.37709	1.20276e-05	0.000118013	SLC8A3
ENSSSCG00000002316	37.0823	-0.139857	0.87225	-0.16034	0.872613	0.925645	COX16
ENSSSCG00000002322	0	NA	NA	NA	NA	NA	ADAM21
ENSSSCG00000002329	101.931	0.674622	0.545038	1.23775	0.215808	0.363325	MAP3K9
ENSSSCG00000002330	143.077	-0.709488	0.37797	-1.8771	0.0605046	0.142521	PCNX1
ENSSSCG00000002332	849.689	-0.445118	0.301972	-1.47404	0.140472	0.266361	SIPA1L1
ENSSSCG00000002333	103.264	1.62868	0.501117	3.2501	0.00115365	0.0058392	DPF3
ENSSSCG00000002337	370.326	-0.265624	0.297203	-0.893744	0.371459	0.532957	ZFYVE1
ENSSSCG00000002340	326.915	-0.137618	0.256057	-0.537451	0.590956	0.727358	PSEN1
ENSSSCG00000002341	66.4259	0.463364	0.813875	0.56933	0.569132	0.709065	PAPLN
ENSSSCG00000002344	117.153	-1.5653	0.369167	-4.2401	2.23424e-05	0.000203748	RIOX1
ENSSSCG00000002348	20.5109	-0.925808	0.803474	-1.15226	0.249216	0.402572	ACOT6
ENSSSCG00000002349	94.9753	-0.0365143	0.405059	-0.0901456	0.928172	0.959216
ENSSSCG00000002350	173.761	-0.735623	0.338873	-2.17079	0.0299469	0.0829048	MIDEAS
ENSSSCG00000002351	153.095	-0.994832	0.375088	-2.65226	0.00799538	0.0287607	PTGR2
ENSSSCG00000002352	104.279	-1.39293	0.411668	-3.38364	0.000715324	0.00389858	ZNF410
ENSSSCG00000002353	61.6185	-0.489589	0.503791	-0.971811	0.331145	0.491173	FAM161B
ENSSSCG00000002354	163.659	0.0917169	0.318615	0.287861	0.773453	0.860246	COQ6
ENSSSCG00000002355	92.4006	-0.663248	0.44278	-1.49792	0.134155	0.257437	ENTPD5
ENSSSCG00000002356	2.39865	-3.93295	2.63577	-1.49214	0.135661	0.259396	BBOF1
ENSSSCG00000002357	420.094	0.30618	0.338416	0.904744	0.365601	0.527064	ALDH6A1
ENSSSCG00000002361	0	NA	NA	NA	NA	NA	VRTN
ENSSSCG00000002363	0.285336	-0.880886	4.53253	-0.194348	0.845904	NA	VSX2
ENSSSCG00000002366	228.511	0.477077	0.350983	1.35926	0.174064	0.311731	NPC2
ENSSSCG00000002367	18.211	-0.1355	0.882907	-0.15347	0.878028	0.928825	ISCA2
ENSSSCG00000002368	134.163	-0.824893	0.395562	-2.08537	0.0370358	0.098165	LTBP2
ENSSSCG00000002370	1195.58	-0.0188162	0.233257	-0.0806669	0.935707	0.963624	AREL1
ENSSSCG00000002372	502.987	0.0191489	0.260013	0.073646	0.941292	0.966983	YLPM1
ENSSSCG00000002373	2.37885	-3.92188	2.63444	-1.4887	0.136567	0.260658	PROX2
ENSSSCG00000002374	627.169	-1.04598	0.244008	-4.28666	1.81382e-05	0.000169815	DLST
ENSSSCG00000002375	655.63	0.962004	0.329971	2.91542	0.00355215	0.0148621	RPS6KL1
ENSSSCG00000002377	191.472	-0.424369	0.324775	-1.30665	0.19133	0.333736	EIF2B2
ENSSSCG00000002378	44.6269	-2.11376	0.64123	-3.29642	0.000979261	0.00507914	MLH3
ENSSSCG00000002379	197.626	-0.728054	0.336923	-2.16089	0.0307037	0.0845704
ENSSSCG00000002380	0.583954	-1.90403	4.46941	-0.426013	0.670098	NA	ZC2HC1C
ENSSSCG00000002381	401.153	0.0908135	0.240373	0.377803	0.705577	0.814395	NEK9
ENSSSCG00000002383	435.714	-1.11286	0.406586	-2.7371	0.0061984	0.0233488	FOS
ENSSSCG00000002385	50.3	-0.186597	0.672939	-0.277286	0.78156	0.865685	TGFB3
ENSSSCG00000002386	61.7003	0.227639	0.468025	0.486384	0.626695	0.756083	IFT43
ENSSSCG00000002387	168.813	0.322448	0.343497	0.93872	0.347874	0.508252	GPATCH2L
ENSSSCG00000002388	2.00078	-3.67498	3.35531	-1.09527	0.273397	NA	ESRRB
ENSSSCG00000002389	646.138	1.67893	0.345163	4.86418	1.14931e-06	1.50261e-05	VASH1
ENSSSCG00000002390	202.104	0.37265	0.29795	1.25072	0.211038	0.35746	ANGEL1
ENSSSCG00000002391	0	NA	NA	NA	NA	NA	LRRC74A
ENSSSCG00000002392	86.6267	-2.84108	0.49856	-5.69859	1.20805e-08	2.68226e-07	IRF2BPL
ENSSSCG00000002396	165.334	0.104171	0.357143	0.291677	0.770534	0.858057	GSTZ1
ENSSSCG00000002397	196.595	0.252116	0.325841	0.773738	0.439086	0.598081	POMT2
ENSSSCG00000002398	404.836	0.352576	0.318562	1.10677	0.268393	0.423426	TMEM63C
ENSSSCG00000002399	63.24	1.19768	0.631122	1.89769	0.0577365	0.137616	NGB
ENSSSCG00000002400	5.92591	-2.61137	1.80128	-1.44973	0.147134	0.275288
ENSSSCG00000002403	348.704	0.0580954	0.27621	0.210331	0.83341	0.899873	VIPAS39
ENSSSCG00000002404	258.906	0.0556659	0.280988	0.198107	0.842961	0.906895	SPTLC2
ENSSSCG00000002406	1108.79	-0.132432	0.23511	-0.563279	0.573245	0.71227	AHSA1
ENSSSCG00000002408	22.273	-2.04302	0.820539	-2.48985	0.0127799	0.0420186	ADCK1
ENSSSCG00000002410	10.8621	-0.71324	1.09077	-0.65389	0.513183	0.664	CEP128
ENSSSCG00000002411	458.91	-0.599021	0.2554	-2.34542	0.0190056	0.0574726	GTF2A1
ENSSSCG00000002412	21.3687	0.671873	0.847806	0.792484	0.428079	0.58722	STON2
ENSSSCG00000002414	316.497	-1.6475	0.271776	-6.062	1.34435e-09	3.75772e-08	SEL1L
ENSSSCG00000002423	93.1404	0.830616	0.584298	1.42156	0.155154	0.285844	KCNK10
ENSSSCG00000002424	116.318	0.673454	0.355149	1.89626	0.0579258	0.137904	SPATA7
ENSSSCG00000002425	201.921	0.0275802	0.409432	0.0673621	0.946293	0.969304	PTPN21
ENSSSCG00000002426	580.697	0.281372	0.224323	1.25432	0.209726	0.356008	ZC3H14
ENSSSCG00000002427	44.3453	-0.385623	0.998999	-0.38601	0.69949	0.810169
ENSSSCG00000002428	80.3992	-0.0347745	0.426296	-0.0815735	0.934986	0.963139	TTC8
ENSSSCG00000002429	60.2987	0.493336	0.561314	0.878894	0.379459	0.540854	FOXN3
ENSSSCG00000002430	8.30354	0.46416	1.10976	0.418252	0.675763	0.79303	EFCAB11
ENSSSCG00000002431	51.5158	0.520298	0.502076	1.03629	0.300065	0.458619	TDP1
ENSSSCG00000002432	4.62455	-0.538529	1.57328	-0.342297	0.732128	0.83283	KCNK13
ENSSSCG00000002433	635.075	-1.06146	0.208447	-5.09222	3.539e-07	5.38436e-06
ENSSSCG00000002434	64.1213	-0.00405025	0.488159	-0.00829699	0.99338	0.99642	NRDE2
ENSSSCG00000002436	1601.19	-0.0826193	0.200571	-0.411921	0.680397	0.796189	TTC7B
ENSSSCG00000002438	0	NA	NA	NA	NA	NA
ENSSSCG00000002440	256.249	0.754605	0.274993	2.74408	0.00606801	0.0229844	CCDC88C
ENSSSCG00000002441	404.495	-0.401037	0.26351	-1.5219	0.128033	0.249009	PPP4R3A
ENSSSCG00000002442	0	NA	NA	NA	NA	NA	CATSPERB
ENSSSCG00000002443	2.87487	-0.740689	2.55488	-0.289912	0.771884	0.858924	TC2N
ENSSSCG00000002444	63.9666	-1.13876	0.565925	-2.01221	0.0441981	0.112756	FBLN5
ENSSSCG00000002445	126.152	-0.446663	0.332924	-1.34163	0.179715	0.318874	TRIP11
ENSSSCG00000002446	207.99	-0.0896632	0.305668	-0.293336	0.769266	0.857016
ENSSSCG00000002447	334.439	-0.115587	0.263823	-0.438124	0.661296	0.782429	CPSF2
ENSSSCG00000002449	97.4631	-0.0757743	0.42794	-0.177068	0.859455	0.917031	NDUFB1
ENSSSCG00000002450	107.865	-0.963122	0.631968	-1.524	0.127508	0.248254	SLC24A4
ENSSSCG00000002451	33.2273	1.1252	0.657093	1.71239	0.0868248	0.186131	RIN3
ENSSSCG00000002452	410.697	-0.430296	0.312143	-1.37852	0.168042	0.303508	LGMN
ENSSSCG00000002455	141.197	-0.6357	0.331027	-1.92039	0.0548093	0.132478	GOLGA5
ENSSSCG00000002456	3683.21	-0.290397	0.325639	-0.891775	0.372514	0.533879	CHGA
ENSSSCG00000002457	923.594	0.372215	0.255745	1.45542	0.145554	0.273098	ITPK1
ENSSSCG00000002458	66.2756	-0.836848	0.466085	-1.79548	0.0725766	0.162746	LYSET
ENSSSCG00000002460	492.437	-0.602984	0.282379	-2.13537	0.0327306	0.0889776	UBR7
ENSSSCG00000002461	205.22	0.232021	0.300379	0.772426	0.439862	0.598734	BTBD7
ENSSSCG00000002464	159.244	1.36858	0.639579	2.13981	0.0323697	0.0881296	PRIMA1
ENSSSCG00000002467	83.8174	-0.0185853	0.430187	-0.0432028	0.96554	0.980827	ASB2
ENSSSCG00000002469	62.2949	-0.607915	0.657894	-0.924032	0.35547	0.516586	OTUB2
ENSSSCG00000002470	1598.19	-0.0429121	0.193353	-0.221936	0.824364	0.893606	DDX24
ENSSSCG00000002474	86.4861	-0.451481	0.424276	-1.06412	0.287274	0.445336	PPP4R4
ENSSSCG00000002475	1.12023	-2.83514	3.9949	-0.70969	0.477896	NA	SERPINA6
ENSSSCG00000002478	0	NA	NA	NA	NA	NA	SERPINA12
ENSSSCG00000002479	0	NA	NA	NA	NA	NA	SERPINA11
ENSSSCG00000002481	5.31742	1.57644	2.19268	0.718955	0.472169	0.627988	SERPINA5
ENSSSCG00000002483	0	NA	NA	NA	NA	NA
ENSSSCG00000002486	0	NA	NA	NA	NA	NA
ENSSSCG00000002490	0	NA	NA	NA	NA	NA	GSC
ENSSSCG00000002494	11.1491	1.16588	1.20319	0.968985	0.332552	0.492775	CLMN
ENSSSCG00000002495	23.1468	-0.0387932	0.977398	-0.0396903	0.96834	0.982398	SYNE3
ENSSSCG00000002496	300.739	-0.203486	0.289664	-0.70249	0.482373	0.637614	GLRX5
ENSSSCG00000002497	0	NA	NA	NA	NA	NA	TCL1B
ENSSSCG00000002498	0	NA	NA	NA	NA	NA	TCL1A
ENSSSCG00000002501	0.856009	-2.45564	4.4498	-0.551853	0.581049	NA	BDKRB1
ENSSSCG00000002502	256.988	-1.02859	0.318124	-3.23331	0.00122366	0.00614179	ATG2B
ENSSSCG00000002504	22.9185	2.63778	0.995234	2.65041	0.00803938	0.0288557	AK7
ENSSSCG00000002505	1227.55	0.300309	0.217503	1.38071	0.167368	0.302625	PAPOLA
ENSSSCG00000002506	36.1181	-1.45668	0.613633	-2.37386	0.0176032	0.0541531	VRK1
ENSSSCG00000002507	8.37418	-0.0704434	1.55765	-0.0452241	0.963929	0.979581	BCL11B
ENSSSCG00000002508	937.084	-0.122157	0.209363	-0.58347	0.559577	0.700598	SETD3
ENSSSCG00000002509	333.784	0.994136	0.361559	2.74958	0.00596709	0.0226724	CCNK
ENSSSCG00000002510	2749.45	-0.311961	0.194716	-1.60213	0.109126	0.221366	CYP46A1
ENSSSCG00000002512	143.528	0.175922	0.479675	0.366753	0.713804	0.820371	DEGS2
ENSSSCG00000002515	10.705	-0.42787	1.42583	-0.300085	0.764112	0.854104	SLC25A47
ENSSSCG00000002516	716.16	-0.56563	0.246987	-2.29012	0.0220141	0.0647036	WARS1
ENSSSCG00000002517	111.397	-0.352341	0.52783	-0.667527	0.504436	0.656641	WDR25
ENSSSCG00000002520	850.951	1.5014	0.203994	7.36004	1.8386e-13	1.28981e-11
ENSSSCG00000002523	1862.51	0.385171	0.213214	1.8065	0.0708408	0.159609	CDC42BPB
ENSSSCG00000002524	0.333956	-1.07818	4.51673	-0.238708	0.811332	NA	AMN
ENSSSCG00000002525	2074.45	0.676714	0.18294	3.69912	0.000216352	0.0014241	TRAF3
ENSSSCG00000002526	218.176	-0.816774	0.329155	-2.48143	0.0130858	0.0428173	RCOR1
ENSSSCG00000002528	961.491	0.983803	0.218866	4.495	6.95684e-06	7.30914e-05	TECPR2
ENSSSCG00000002530	340.863	1.50528	0.271718	5.53988	3.02678e-08	6.06331e-07	CINP
ENSSSCG00000002531	65.8144	1.23629	0.482039	2.5647	0.0103264	0.035428	MOK
ENSSSCG00000002532	286.413	-0.8375	0.298585	-2.8049	0.00503322	0.019757
ENSSSCG00000002533	180.49	-0.6992	0.364817	-1.91658	0.0552913	0.133215	WDR20
ENSSSCG00000002535	16817.5	-0.184369	0.211789	-0.870529	0.384012	0.545145	HSP90AA1
ENSSSCG00000002536	30.7835	1.29313	0.64514	2.00442	0.0450256	0.114221
ENSSSCG00000002540	2272.17	0.195955	0.207961	0.942271	0.346054	0.506412	PPP2R5C
ENSSSCG00000002544	977.218	0.43099	0.210194	2.05044	0.0403218	0.104719	PPP1R13B
ENSSSCG00000002546	77.505	1.62709	0.484915	3.35542	0.000792455	0.00423778	XRCC3
ENSSSCG00000002547	7225.98	-0.0881606	0.169793	-0.519225	0.603604	0.737638	KLC1
ENSSSCG00000002552	41.5289	4.19484	0.844629	4.96649	6.81755e-07	9.53558e-06	TDRD9
ENSSSCG00000002554	34.4578	2.02209	0.679678	2.97507	0.00292922	0.0126827	PLD4
ENSSSCG00000002555	1027.73	0.63224	0.271542	2.32833	0.0198947	0.0596279	JAG2
ENSSSCG00000002557	293.016	0.661005	0.395233	1.67244	0.0944368	0.198115	NUDT14
ENSSSCG00000002558	2363.3	0.400755	0.224619	1.78416	0.0743983	0.165903	CEP170B
ENSSSCG00000002559	168.426	1.75121	0.386379	4.53236	5.83274e-06	6.30446e-05	CDCA4
ENSSSCG00000002573	4.22091	0.396515	1.61861	0.244973	0.806478	0.882763	RTL1
ENSSSCG00000002585	0	NA	NA	NA	NA	NA
ENSSSCG00000002589	0	NA	NA	NA	NA	NA
ENSSSCG00000002594	0	NA	NA	NA	NA	NA
ENSSSCG00000002600	0	NA	NA	NA	NA	NA
ENSSSCG00000002601	0	NA	NA	NA	NA	NA
ENSSSCG00000002608	0	NA	NA	NA	NA	NA
ENSSSCG00000002610	0	NA	NA	NA	NA	NA
ENSSSCG00000002620	91.6015	0.464403	0.429974	1.08007	0.28011	0.437314	EFHC1
ENSSSCG00000002622	82.1099	-1.13092	0.436875	-2.58866	0.00963515	0.0335433	TMEM14A
ENSSSCG00000002623	49.6018	0.195994	0.710378	0.275902	0.782624	0.866277
ENSSSCG00000002627	2033.96	-0.0723704	0.175044	-0.413441	0.679283	0.795345	GSTA4
ENSSSCG00000002628	146.95	-0.0688983	0.414417	-0.166254	0.867957	0.922884	CILK1
ENSSSCG00000002629	380.411	-0.762412	0.282723	-2.69668	0.00700355	0.0258215	FBXO9
ENSSSCG00000002632	0.623796	-1.9926	4.46575	-0.446197	0.655455	NA	SLC28A1
ENSSSCG00000002633	498.506	2.10767	0.306086	6.88586	5.74403e-12	2.86867e-10	GAS8
ENSSSCG00000002635	1412.83	1.07751	0.228735	4.71075	2.46813e-06	2.93328e-05	SPIRE2
ENSSSCG00000002637	577.514	1.43756	0.236748	6.07212	1.2623e-09	3.5615e-08	DBNDD1
ENSSSCG00000002639	5155.31	-0.0478108	0.178633	-0.267649	0.78897	0.870682	TUBB3
ENSSSCG00000002640	851.156	0.469896	0.261892	1.79423	0.0727762	0.163047	DEF8
ENSSSCG00000002642	0.142668	-0.0872732	4.56207	-0.0191302	0.984737	NA	CDH15
ENSSSCG00000002645	427.509	1.25028	0.29266	4.27213	1.93614e-05	0.000179377	GALNS
ENSSSCG00000002646	646.715	1.08784	0.214889	5.06232	4.14187e-07	6.17139e-06	TRAPPC2L
ENSSSCG00000002648	59.1695	0.317884	0.483896	0.656927	0.511228	0.662278	CBFA2T3
ENSSSCG00000002650	211.671	2.05055	0.311114	6.591	4.36869e-11	1.76204e-09
ENSSSCG00000002651	207.792	1.51787	0.282669	5.36977	7.88376e-08	1.42851e-06	CDT1
ENSSSCG00000002652	618.784	1.56924	0.241827	6.4891	8.63492e-11	3.22985e-09	KLHDC4
ENSSSCG00000002653	5810.12	1.34533	0.191669	7.01899	2.23478e-12	1.24355e-10
ENSSSCG00000002654	1444.31	0.391625	0.252041	1.55381	0.120229	0.237624	FBXO31
ENSSSCG00000002655	2695.7	0.436459	0.184931	2.36011	0.0182694	0.0557418	MAP1LC3B
ENSSSCG00000002656	318.655	-0.912089	0.296337	-3.07788	0.00208478	0.00960293	ZCCHC14
ENSSSCG00000002657	0	NA	NA	NA	NA	NA
ENSSSCG00000002658	6.45445	1.34731	1.37371	0.980782	0.3267	0.48661	FOXL1
ENSSSCG00000002660	417.722	0.933639	0.227027	4.11245	3.91474e-05	0.000332605	MTHFSD
ENSSSCG00000002664	440.121	0.479147	0.32348	1.48123	0.138546	0.263597	GSE1
ENSSSCG00000002666	2021.59	0.940589	0.312644	3.0085	0.00262539	0.0116269	KIAA0513
ENSSSCG00000002667	996.305	1.25276	0.184915	6.77483	1.24556e-11	5.74326e-10	ZDHHC7
ENSSSCG00000002668	0	NA	NA	NA	NA	NA	CIBAR2
ENSSSCG00000002669	50.8246	1.0402	0.562398	1.84958	0.0643747	0.149127	CRISPLD2
ENSSSCG00000002670	561.529	0.00284876	0.272305	0.0104616	0.991653	0.995463	USP10
ENSSSCG00000002671	1.97624	-3.65769	3.29459	-1.11021	0.266908	NA	ATP2C2
ENSSSCG00000002672	225.212	2.03627	0.352646	5.77426	7.72936e-09	1.78657e-07	MEAK7
ENSSSCG00000002675	6.53441	0.314245	1.68293	0.186725	0.851876	0.912068	DNAAF1
ENSSSCG00000002680	421.887	2.50299	0.25152	9.95145	2.48535e-23	1.00304e-20	TAF1C
ENSSSCG00000002681	263.284	-0.251872	0.295413	-0.852608	0.393876	0.554391	HSDL1
ENSSSCG00000002682	584.493	-0.0164104	0.299351	-0.0548198	0.956282	0.975101	MBTPS1
ENSSSCG00000002684	618.2	-2.37267	0.289166	-8.20521	2.30194e-16	2.86219e-14	CDH13
ENSSSCG00000002688	29.8497	0.237127	0.65489	0.362086	0.717288	0.822855	PLCG2
ENSSSCG00000002689	1193.98	-1.1102	0.204297	-5.43423	5.50348e-08	1.03464e-06	CMIP
ENSSSCG00000002690	7.24159	-0.580047	1.27236	-0.455882	0.648475	0.773033	GAN
ENSSSCG00000002696	176.074	-1.36348	0.406408	-3.35496	0.000793759	0.00424271	VAT1L
ENSSSCG00000002697	94.3934	0.251596	0.532213	0.472736	0.636402	0.764097	NUDT7
ENSSSCG00000002700	6.29133	4.85847	1.68911	2.87635	0.00402309	0.0164734
ENSSSCG00000002701	529.209	0.310366	0.284206	1.09205	0.274813	0.431098	MON1B
ENSSSCG00000002703	1031.18	-0.161868	0.238534	-0.678595	0.497395	0.650811	TERF2IP
ENSSSCG00000002704	1882.79	0.749198	0.198627	3.77189	0.000162016	0.00111403	KARS1
ENSSSCG00000002706	15.4464	0.975854	0.883957	1.10396	0.26961	0.424933	ADAT1
ENSSSCG00000002707	671.834	-0.80576	0.266215	-3.02673	0.00247218	0.0110516	GABARAPL2
ENSSSCG00000002708	125.113	0.373393	0.390343	0.956578	0.33878	0.498734	TMEM231
ENSSSCG00000002709	87.9365	1.59784	0.440716	3.62555	0.000288349	0.00180679
ENSSSCG00000002712	49.0517	0.348768	0.512694	0.680265	0.496337	0.649898	LDHD
ENSSSCG00000002714	66.775	-0.822167	0.594346	-1.38331	0.166569	0.301604	WDR59
ENSSSCG00000002715	56.2642	0.667737	0.508716	1.31259	0.18932	0.331201	RFWD3
ENSSSCG00000002716	29.0229	0.937454	0.658093	1.4245	0.154302	0.284711	MLKL
ENSSSCG00000002718	371.946	-0.221336	0.98651	-0.224363	0.822475	0.892686	FA2H
ENSSSCG00000002719	99.4216	0.0257348	0.374271	0.0687598	0.945181	0.968946	EXOSC6
ENSSSCG00000002720	96.7949	0.294445	0.406864	0.723695	0.469253	0.625613
ENSSSCG00000002722	273.242	-0.239136	0.290414	-0.823432	0.410263	0.570199	DDX19B
ENSSSCG00000002723	1657.74	-0.960028	0.226601	-4.23665	2.2688e-05	0.000206378	AARS1
ENSSSCG00000002724	77.7262	-1.10838	0.475355	-2.33168	0.0197173	0.0591781	PDPR
ENSSSCG00000002729	754.878	0.581912	0.196433	2.9624	0.00305255	0.013141	VAC14
ENSSSCG00000002730	134.718	-0.124781	0.623121	-0.200252	0.841284	0.905685	CALB2
ENSSSCG00000002734	0.726622	-2.21863	4.45733	-0.497749	0.618661	NA	MARVELD3
ENSSSCG00000002736	0	NA	NA	NA	NA	NA	TAT
ENSSSCG00000002737	2.20962	-3.8157	2.65231	-1.43863	0.150255	NA	CHST4
ENSSSCG00000002738	103.399	-1.1632	0.65849	-1.76647	0.0773168	0.170743	ZNF23
ENSSSCG00000002739	373.578	-0.401409	0.262451	-1.52946	0.12615	0.246217	PHLPP2
ENSSSCG00000002740	721.449	-1.03711	0.217821	-4.7613	1.92352e-06	2.34477e-05	AP1G1
ENSSSCG00000002741	448.345	1.33968	0.21895	6.11868	9.43528e-10	2.76599e-08	ZNF821
ENSSSCG00000002743	631.843	-0.214782	0.206799	-1.0386	0.298989	0.457483	IST1
ENSSSCG00000002746	53.9086	2.31401	0.495589	4.66921	3.02358e-06	3.52373e-05	DHODH
ENSSSCG00000002747	11.0509	-0.0887986	1.06101	-0.0836927	0.933301	0.962228	PMFBP1
ENSSSCG00000002748	294.576	0.597409	0.261662	2.28314	0.0224224	0.0656042	DHX38
ENSSSCG00000002749	42.3634	-0.0799766	0.708137	-0.112939	0.910079	0.948593
ENSSSCG00000002752	34.2743	0.545785	0.595761	0.916115	0.359607	0.52113	ZFHX3
ENSSSCG00000002753	387.974	0.557621	0.259085	2.15227	0.0313764	0.0859051	NOB1
ENSSSCG00000002754	172.31	-1.13917	0.338258	-3.36776	0.000757812	0.00408602	NQO1
ENSSSCG00000002755	146.23	-0.0225204	0.339404	-0.0663529	0.947097	0.969907	NFAT5
ENSSSCG00000002759	96.3775	-1.92623	0.499259	-3.85817	0.000114241	0.000829602	COG8
ENSSSCG00000002761	0	NA	NA	NA	NA	NA	TMED6
ENSSSCG00000002762	351.336	-0.769037	0.281757	-2.72943	0.00634431	0.0237704	TERF2
ENSSSCG00000002763	491.46	0.933585	0.248955	3.75001	0.000176829	0.00120032	PRMT7
ENSSSCG00000002764	513.695	-0.0522739	0.240894	-0.217	0.828208	0.89648	SMPD3
ENSSSCG00000002767	18.9418	0.801177	0.828418	0.967116	0.333486	0.493633	TSNAXIP1
ENSSSCG00000002768	31.9888	1.12001	0.630595	1.77612	0.0757134	0.168067	CENPT
ENSSSCG00000002769	399.855	-0.245898	0.239141	-1.02826	0.30383	0.462843	THAP11
ENSSSCG00000002771	685.576	-0.0316591	0.230906	-0.137108	0.890946	0.937348	EDC4
ENSSSCG00000002774	614.526	-0.34641	0.300058	-1.15448	0.248303	0.401458	RIPOR1
ENSSSCG00000002775	0	NA	NA	NA	NA	NA	AGRP
ENSSSCG00000002776	1536.35	-0.515174	0.183781	-2.8032	0.00505983	0.0198398	ATP6V0D1
ENSSSCG00000002777	8.80161	1.17395	1.26123	0.930794	0.35196	0.51285	HSD11B2
ENSSSCG00000002778	101.308	1.26779	0.46953	2.70012	0.00693152	0.0255873	ZDHHC1
ENSSSCG00000002779	20.4625	1.22427	0.811026	1.50953	0.131164	0.253403	LRRC36
ENSSSCG00000002781	0.83489	-2.40781	4.45122	-0.540931	0.588555	NA	KCTD19
ENSSSCG00000002782	2.09708	0.959992	2.74656	0.349525	0.726695	NA	PLEKHG4
ENSSSCG00000002783	304.942	0.427096	0.358926	1.18993	0.234075	0.385084	SLC9A5
ENSSSCG00000002786	14.3077	1.67107	0.968541	1.72535	0.084464	0.182219	ELMO3
ENSSSCG00000002787	359.994	0.161409	0.244677	0.659681	0.509459	0.660556	E2F4
ENSSSCG00000002788	84.742	1.78855	0.41518	4.30788	1.64829e-05	0.000156241	EXOC3L1
ENSSSCG00000002790	200.849	-0.800975	0.283898	-2.82135	0.0047822	0.0189908
ENSSSCG00000002793	4.33056	1.19786	1.55602	0.769819	0.441407	0.600272	FBXL8
ENSSSCG00000002795	469.059	-0.431758	0.302717	-1.42628	0.153789	0.284084	CDH11
ENSSSCG00000002799	499.639	-0.775261	0.276426	-2.80459	0.00503802	0.0197672	CNOT1
ENSSSCG00000002802	25.0821	-0.325468	0.700444	-0.464659	0.642176	0.768675	GINS3
ENSSSCG00000002803	15.9542	-1.07131	1.26022	-0.850103	0.395268	0.555589	CCDC113
ENSSSCG00000002804	555.375	-0.790388	0.222457	-3.55299	0.000380876	0.00228209	CSNK2A2
ENSSSCG00000002805	248.243	-2.68387	0.537446	-4.99375	5.92169e-07	8.41309e-06	CFAP20
ENSSSCG00000002806	602.788	0.588538	0.338314	1.73962	0.0819257	0.177999	MMP15
ENSSSCG00000002807	105.488	1.04884	0.446579	2.34861	0.0188435	0.0570897	USB1
ENSSSCG00000002808	122.603	0.239478	0.34259	0.699022	0.484538	0.639794	ZNF319
ENSSSCG00000002809	0	NA	NA	NA	NA	NA	SPMIP8
ENSSSCG00000002811	0.311898	-0.992126	4.52336	-0.219334	0.82639	NA
ENSSSCG00000002812	941.789	1.29209	0.217341	5.94501	2.76439e-09	7.16079e-08	KIFC3
ENSSSCG00000002813	681.983	-0.224627	0.26358	-0.852217	0.394094	0.554608	KATNB1
ENSSSCG00000002814	1.48493	4.70111	4.14722	1.13356	0.256981	NA	ADGRG3
ENSSSCG00000002815	1366.65	0.485836	0.282365	1.72059	0.0853245	0.183769	ADGRG1
ENSSSCG00000002817	18.4864	2.03652	1.15893	1.75724	0.0788774	0.172809	DRC7
ENSSSCG00000002818	2278.56	0.403586	0.344748	1.17067	0.241732	0.393657	PLLP
ENSSSCG00000002819	145.002	-1.72539	0.656479	-2.62826	0.00858241	0.0304711	ARL2BP
ENSSSCG00000002820	124.172	-1.15635	0.348776	-3.31546	0.000914923	0.00479957	RSPRY1
ENSSSCG00000002822	535.948	-1.95086	0.234086	-8.33396	7.8181e-17	1.06344e-14	AMFR
ENSSSCG00000002825	4.25334	-4.764	2.25706	-2.11071	0.0347974	0.0935106
ENSSSCG00000002827	4.90395	-3.41018	2.29397	-1.48659	0.137124	0.261527	SLC6A2
ENSSSCG00000002828	38.3255	0.640524	0.711115	0.900731	0.367731	0.529032	LPCAT2
ENSSSCG00000002829	293.751	0.410032	0.368686	1.11214	0.266077	0.420863	MMP2
ENSSSCG00000002830	19.0621	0.604364	0.780383	0.774445	0.438668	0.597743	IRX6
ENSSSCG00000002831	3.97611	0.471249	1.94887	0.241807	0.80893	0.88409	IRX3
ENSSSCG00000002835	106.708	0.185099	0.412801	0.448397	0.653867	0.776739	TOX3
ENSSSCG00000002836	241.317	-0.363366	0.403587	-0.900342	0.367938	0.529161	SALL1
ENSSSCG00000002838	332.251	-0.19329	0.426289	-0.453426	0.650242	0.774239	ZNF423
ENSSSCG00000002839	0	NA	NA	NA	NA	NA
ENSSSCG00000002841	132.116	-0.138814	0.344131	-0.403376	0.686671	0.800517	N4BP1
ENSSSCG00000002844	337.579	-1.03881	0.245188	-4.23678	2.2675e-05	0.000206365	PHKB
ENSSSCG00000002846	1289.96	-0.496708	0.202752	-2.44983	0.0142923	0.0459152	DNAJA2
ENSSSCG00000002847	966.958	0.118216	0.286789	0.412204	0.68019	0.795998	GPT2
ENSSSCG00000002849	3.87193	-4.62694	2.24232	-2.06346	0.0390686	0.102167	SHCBP1
ENSSSCG00000002850	0	NA	NA	NA	NA	NA
ENSSSCG00000002852	5.24954	-3.52457	2.05139	-1.71814	0.0857714	0.184421	PLEKHF1
ENSSSCG00000002854	18.5939	-2.28154	0.920052	-2.4798	0.0131457	0.0429433	POP4
ENSSSCG00000002855	98.8789	0.74527	0.511997	1.45561	0.145499	0.273023	CCNE1
ENSSSCG00000002857	12.4781	-1.75619	1.30809	-1.34256	0.179413	0.318526	TDRD12
ENSSSCG00000002859	315.278	0.741448	0.244226	3.03591	0.00239812	0.0108002	ANKRD27
ENSSSCG00000002860	621.67	0.540491	0.281185	1.92219	0.0545818	0.13207	PDCD5
ENSSSCG00000002862	0.593973	3.37621	4.44197	0.76007	0.447213	NA	WDR88
ENSSSCG00000002863	3403.25	1.48312	0.204638	7.24754	4.24418e-13	2.81177e-11	LRP3
ENSSSCG00000002864	483.013	0.601191	0.23732	2.53325	0.011301	0.0381259	SLC7A10
ENSSSCG00000002865	195.729	0.290221	0.325819	0.890744	0.373066	0.534277	GPATCH1
ENSSSCG00000002866	77.2161	0.605217	0.417925	1.44815	0.147576	0.275886	CEBPA
ENSSSCG00000002867	329.807	0.109207	0.333086	0.327865	0.743013	0.839861	CEBPG
ENSSSCG00000002868	328.562	-0.604746	0.311628	-1.9406	0.0523066	0.127835	PEPD
ENSSSCG00000002869	467.997	-0.0993295	0.217537	-0.456609	0.647952	0.772666	LSM14A
ENSSSCG00000002872	388.894	0.335586	0.29767	1.12738	0.259583	0.413649	GARRE1
ENSSSCG00000002873	5679.01	-0.353643	0.175249	-2.01795	0.0435965	0.111553	GPI
ENSSSCG00000002875	21.221	-0.30837	0.749706	-0.411321	0.680837	0.796394	PDCD2L
ENSSSCG00000002877	135.796	-0.099056	0.365403	-0.271087	0.786324	0.868933
ENSSSCG00000002879	1289.25	1.26552	0.18298	6.91616	4.64064e-12	2.35679e-10	GRAMD1A
ENSSSCG00000002882	0	NA	NA	NA	NA	NA	KRTDAP
ENSSSCG00000002884	95.6023	-0.400561	0.575255	-0.696318	0.486229	0.641222	LSR
ENSSSCG00000002885	2093.93	1.54556	0.188156	8.21424	2.13507e-16	2.71078e-14	USF2
ENSSSCG00000002887	3197.28	0.72841	0.848843	0.858121	0.390826	0.551734	MAG
ENSSSCG00000002888	1.70705	-1.69853	2.65027	-0.640892	0.521593	NA	GAPDHS
ENSSSCG00000002891	1.02467	-0.8435	3.57139	-0.236183	0.813291	NA
ENSSSCG00000002893	1.05017	-0.787346	3.54509	-0.222095	0.82424	NA	CD22
ENSSSCG00000002895	390.953	0.238974	0.26423	0.904418	0.365774	0.527141	KMT2B
ENSSSCG00000002898	216.605	0.777196	0.283602	2.74044	0.00613563	0.0231858	LIN37
ENSSSCG00000002901	4.33673	1.72906	2.21278	0.781396	0.43457	0.593685	UPK1A
ENSSSCG00000002902	6.05454	-1.10912	1.34868	-0.822376	0.410863	0.570725	ATP4A
ENSSSCG00000002904	103.498	-0.507299	0.39442	-1.28619	0.198376	0.342579	HAUS5
ENSSSCG00000002905	717.195	0.57613	0.219897	2.62	0.00879303	0.0311025	RBM42
ENSSSCG00000002906	33.1434	1.47517	0.657001	2.24531	0.0247482	0.0710148	ETV2
ENSSSCG00000002907	1109.39	0.428575	0.258414	1.65848	0.0972206	0.20265	COX6B1
ENSSSCG00000002908	3.11254	4.73889	2.84347	1.66659	0.0955968	0.200083	ZBTB32
ENSSSCG00000002910	331.753	1.07449	0.272573	3.94204	8.07913e-05	0.000612268	ALKBH6
ENSSSCG00000002913	0	NA	NA	NA	NA	NA	PRODH2
ENSSSCG00000002915	3.7441	-0.222711	2.00769	-0.110929	0.911673	0.94965	KIRREL2
ENSSSCG00000002916	13505.3	0.594731	0.203696	2.91969	0.00350375	0.0147008	APLP1
ENSSSCG00000002917	68.6866	1.68809	0.71051	2.37589	0.0175069	0.0539541	NFKBID
ENSSSCG00000002918	2.65074	2.78074	2.5931	1.07236	0.283558	0.441055
ENSSSCG00000002919	26.8633	0.992669	1.07449	0.923853	0.355563	0.51668	TYROBP
ENSSSCG00000002921	4795.92	-0.166619	0.163994	-1.01601	0.309626	0.469057	CLIP3
ENSSSCG00000002923	77.8474	1.13752	0.442646	2.56982	0.0101752	0.035016	WDR62
ENSSSCG00000002926	705.059	0.731678	0.246908	2.96336	0.00304298	0.0131029	TBCB
ENSSSCG00000002927	401.634	1.07823	0.234494	4.59811	4.26334e-06	4.75348e-05	LRFN3
ENSSSCG00000002929	0	NA	NA	NA	NA	NA	SYNE4
ENSSSCG00000002930	239.633	0.0354712	0.299934	0.118263	0.905859	0.946075	ZNF260
ENSSSCG00000002931	26.6669	-0.92625	0.739208	-1.25303	0.210194	0.356567	ZNF565
ENSSSCG00000002932	199.961	0.123293	0.318698	0.386863	0.698857	0.809749	ZNF567
ENSSSCG00000002933	34.8459	0.0804399	0.668499	0.120329	0.904222	0.945221	ZNF382
ENSSSCG00000002935	354.182	-0.00728329	0.297184	-0.0245077	0.980448	0.989282
ENSSSCG00000002937	103.951	-0.178286	0.410218	-0.434614	0.663843	0.7843
ENSSSCG00000002938	41.621	0.250236	0.591688	0.422919	0.672355	0.790317
ENSSSCG00000002941	0	NA	NA	NA	NA	NA
ENSSSCG00000002944	0	NA	NA	NA	NA	NA
ENSSSCG00000002950	519.924	0.913777	0.360372	2.53565	0.011224	0.0379657	SIPA1L3
ENSSSCG00000002952	490.503	1.01221	0.251577	4.02346	5.73498e-05	0.000459244	YIF1B
ENSSSCG00000002954	79.3143	0.53463	0.540589	0.988978	0.322674	0.482339	SPINT2
ENSSSCG00000002955	277.556	2.27344	0.305545	7.44061	1.00221e-13	7.31533e-12	CATSPERG
ENSSSCG00000002957	38.0916	-0.281748	0.596275	-0.472514	0.63656	0.764115	GGN
ENSSSCG00000002959	153.394	0.599334	0.321289	1.8654	0.0621248	0.145442	FAM98C
ENSSSCG00000002960	13.6074	1.0061	0.954287	1.05429	0.29175	0.449529	RASGRP4
ENSSSCG00000002962	21.034	1.09267	0.785036	1.39188	0.163959	0.297774	MAP4K1
ENSSSCG00000002963	945.308	0.227246	0.220906	1.0287	0.303621	0.462681
ENSSSCG00000002965	2260.75	-0.620026	0.248158	-2.49851	0.0124715	0.0411812	ACTN4
ENSSSCG00000002967	66.8999	2.30291	0.792303	2.90661	0.00365371	0.0151956	CAPN12
ENSSSCG00000002968	0	NA	NA	NA	NA	NA
ENSSSCG00000002969	0	NA	NA	NA	NA	NA
ENSSSCG00000002971	11.8247	2.99448	1.7536	1.70762	0.0877071	0.187488	ACP7
ENSSSCG00000002972	77.0277	0.166794	0.469607	0.355178	0.722456	0.826193	SARS2
ENSSSCG00000002977	0	NA	NA	NA	NA	NA	SPMI
ENSSSCG00000002978	0	NA	NA	NA	NA	NA	PSP-I
ENSSSCG00000002980	0	NA	NA	NA	NA	NA	AWN
ENSSSCG00000002983	0	NA	NA	NA	NA	NA	LGALS13
ENSSSCG00000002986	3.04092	1.51948	2.00512	0.757801	0.44857	0.607016	SELENOV
ENSSSCG00000002987	26.0893	0.423828	0.961077	0.440993	0.659218	0.780781	DLL3
ENSSSCG00000002988	69.3116	-0.551103	0.448733	-1.22813	0.219397	0.36751	ZNF546
ENSSSCG00000002989	1107.61	0.845204	0.224193	3.76999	0.000163257	0.00112128	AKT2
ENSSSCG00000002990	1.18795	4.3789	4.38524	0.998553	0.318011	NA	CCNP
ENSSSCG00000002991	1246.46	0.740029	0.31321	2.36272	0.0181412	0.0554965	TTC9B
ENSSSCG00000002993	29.4722	1.72676	0.73707	2.34274	0.0191429	0.0578007	CYP2A19
ENSSSCG00000002994	6.42102	3.39744	1.55532	2.1844	0.0289328	0.0807394	CYP2F1
ENSSSCG00000002995	1195.48	1.28922	0.192334	6.70303	2.04135e-11	8.97646e-10
ENSSSCG00000002996	574.455	0.2517	0.251259	1.00175	0.316463	0.475816	RAB4B
ENSSSCG00000002997	2.4572	3.4863	3.03584	1.14838	0.250812	0.404499	MIA
ENSSSCG00000002998	199.897	1.33096	0.277125	4.80273	1.56517e-06	1.96507e-05	SNRPA
ENSSSCG00000003000	136.848	1.59189	0.410165	3.88109	0.00010399	0.000766803	ITPKC
ENSSSCG00000003006	1.64547	-3.38856	3.61952	-0.936189	0.349176	NA
ENSSSCG00000003013	127.17	0.803504	0.363871	2.20821	0.0272295	0.0767955	B9D2
ENSSSCG00000003015	237.26	0.221439	0.283486	0.78113	0.434726	0.593808	EXOSC5
ENSSSCG00000003016	479.453	0.67851	0.289433	2.34427	0.0190644	0.0576023	CCDC97
ENSSSCG00000003017	345.207	0.409216	0.318806	1.28359	0.199285	0.343753	TGFB1
ENSSSCG00000003018	77.9465	0.629983	0.462784	1.36129	0.173422	0.311014	LIPE
ENSSSCG00000003022	1365.45	1.0346	0.266901	3.87636	0.000106033	0.000779626	TMEM145
ENSSSCG00000003024	82.9396	1.89815	0.422869	4.48875	7.16413e-06	7.50942e-05	PRR19
ENSSSCG00000003030	2034.79	0.486042	0.240123	2.02414	0.0429558	0.110105	CIC
ENSSSCG00000003035	835.91	-1.19844	0.229289	-5.22675	1.72517e-07	2.83528e-06	GSK3A
ENSSSCG00000003037	285.909	-0.421194	0.271275	-1.55265	0.120507	0.238108	ZNF574
ENSSSCG00000003038	2235.14	0.883601	0.214932	4.11107	3.93824e-05	0.000334444	GRIK5
ENSSSCG00000003040	354.166	0.736887	0.298249	2.47071	0.0134844	0.0438669	ARHGEF1
ENSSSCG00000003042	6732.23	1.91738	0.231596	8.279	1.24212e-16	1.64663e-14
ENSSSCG00000003043	1.83686	1.11965	2.51409	0.44535	0.656067	NA	DMRTC2
ENSSSCG00000003044	4.02462	-1.97015	1.91085	-1.03104	0.302524	0.461478	LYPD4
ENSSSCG00000003045	8679.61	-0.676592	0.236511	-2.86072	0.00422683	0.0171596	ATP1A3
ENSSSCG00000003046	981.149	0.442141	0.188911	2.34047	0.0192594	0.0580844	RABAC1
ENSSSCG00000003047	1.82641	0.271322	2.93582	0.0924177	0.926366	NA
ENSSSCG00000003048	0	NA	NA	NA	NA	NA
ENSSSCG00000003049	5.64204	1.46423	1.45603	1.00563	0.314593	0.473834	ERFL
ENSSSCG00000003051	0	NA	NA	NA	NA	NA	CD177
ENSSSCG00000003052	0.311898	-0.992126	4.52336	-0.219334	0.82639	NA	TEX101
ENSSSCG00000003053	0	NA	NA	NA	NA	NA	BSP1
ENSSSCG00000003054	205.632	1.04593	0.36232	2.88675	0.00389243	0.016033	ZNF575
ENSSSCG00000003055	234.63	1.40136	0.305876	4.58146	4.61743e-06	5.11349e-05	XRCC1
ENSSSCG00000003059	585.179	1.46253	0.210485	6.94838	3.69495e-12	1.93652e-10	ZNF428
ENSSSCG00000003061	2339.04	-0.0716443	0.243767	-0.293906	0.76883	0.85669	CADM4
ENSSSCG00000003062	11.1143	2.49523	1.01032	2.46973	0.0135215	0.0439636	LYPD3
ENSSSCG00000003063	31.146	0.526022	0.781783	0.672849	0.501043	0.653884	PHLDB3
ENSSSCG00000003064	25.4298	-0.159492	0.721323	-0.22111	0.825006	0.894195	ETHE1
ENSSSCG00000003068	271.965	1.24469	0.278633	4.46715	7.92698e-06	8.1994e-05	SMG9
ENSSSCG00000003069	5.96824	-0.450611	1.38328	-0.325756	0.744609	0.840874	KCNN4
ENSSSCG00000003070	97.7706	-0.218037	0.371543	-0.586843	0.557309	0.69873	ZNF45
ENSSSCG00000003071	11.2097	0.532448	1.0278	0.518048	0.604425	0.738421	ZNF404
ENSSSCG00000003072	99.5204	0.378086	0.393513	0.960797	0.336654	0.496785
ENSSSCG00000003073	0	NA	NA	NA	NA	NA	LYPD5
ENSSSCG00000003076	0	NA	NA	NA	NA	NA
ENSSSCG00000003077	23.3291	-2.13004	0.81582	-2.61092	0.00903001	0.0317477	ZNF112
ENSSSCG00000003078	1.3592	-3.11914	3.12798	-0.997174	0.31868	NA	CEACAM19
ENSSSCG00000003079	94.952	0.700994	0.431811	1.62338	0.104508	0.214183
ENSSSCG00000003080	1.77157	3.87937	3.36503	1.15285	0.248972	NA
ENSSSCG00000003081	10.8993	1.07752	1.14682	0.939571	0.347438	0.50782	CEACAM16
ENSSSCG00000003083	0	NA	NA	NA	NA	NA	CBLC
ENSSSCG00000003085	574.901	-1.43293	0.256551	-5.58535	2.33227e-08	4.82761e-07	CLPTM1
ENSSSCG00000003086	0	NA	NA	NA	NA	NA
ENSSSCG00000003088	31720.2	1.16849	0.245116	4.76712	1.86882e-06	2.29204e-05	APOE
ENSSSCG00000003089	1307.53	0.24641	0.257752	0.955996	0.339074	0.499075	TOMM40
ENSSSCG00000003090	348.949	0.356507	0.267239	1.33404	0.182191	0.322001
ENSSSCG00000003092	1.06058	-2.76086	3.44082	-0.802386	0.42233	NA	FOXA3
ENSSSCG00000003093	772.824	-0.119237	0.261782	-0.455483	0.648762	0.773222	SYMPK
ENSSSCG00000003096	0	NA	NA	NA	NA	NA	NANOS2
ENSSSCG00000003098	908.25	-0.282271	0.210859	-1.33867	0.180679	0.319974	PPP5C
ENSSSCG00000003100	312.954	0.127234	0.273124	0.465846	0.641326	0.768015	CCDC61
ENSSSCG00000003101	21.5226	1.44554	0.781202	1.8504	0.064256	0.148923	HIF3A
ENSSSCG00000003102	2.92971	-4.22511	2.47017	-1.71045	0.0871822	0.186794
ENSSSCG00000003103	268.361	-1.17655	0.30772	-3.82345	0.000131596	0.000931314	FKRP
ENSSSCG00000003104	2338.1	0.794222	0.197318	4.02509	5.69535e-05	0.000456971	STRN4
ENSSSCG00000003105	67.0818	0.257411	0.514508	0.500305	0.61686	0.748296	SLC1A5
ENSSSCG00000003106	1419.79	0.795371	0.228946	3.47406	0.000512644	0.00292874	AP2S1
ENSSSCG00000003107	1139.91	-0.684124	0.394342	-1.73485	0.0827674	0.179568	ARHGAP35
ENSSSCG00000003108	421.487	2.00962	0.351971	5.70961	1.13238e-08	2.53296e-07	NPAS1
ENSSSCG00000003109	725.466	1.13023	0.280009	4.03641	5.42742e-05	0.000439385	TMEM160
ENSSSCG00000003110	419.129	0.462645	0.271489	1.7041	0.0883625	0.188576	ZC3H4
ENSSSCG00000003111	602.093	-0.072741	0.207228	-0.351019	0.725574	0.828197	SAE1
ENSSSCG00000003112	44.655	0.864394	0.539001	1.6037	0.108781	0.220807	BBC3
ENSSSCG00000003113	0.428005	-1.46101	4.49149	-0.325284	0.744966	NA	C5AR2
ENSSSCG00000003114	229.826	0.266824	0.316052	0.844239	0.398536	0.558898	DHX34
ENSSSCG00000003115	584.054	1.67413	0.23235	7.20523	5.79479e-13	3.66576e-11	MEIS3
ENSSSCG00000003119	2.21199	0.717549	2.06607	0.347301	0.728366	NA	ZNF541
ENSSSCG00000003120	2118.08	0.362874	0.21038	1.72485	0.0845549	0.182371	NAPA
ENSSSCG00000003121	353.493	0.784642	0.281676	2.78562	0.00534262	0.0207055	KPTN
ENSSSCG00000003123	0	NA	NA	NA	NA	NA	BSPH1
ENSSSCG00000003124	0	NA	NA	NA	NA	NA	CRX
ENSSSCG00000003125	0	NA	NA	NA	NA	NA	ELSPBP1
ENSSSCG00000003126	0	NA	NA	NA	NA	NA	CABP5
ENSSSCG00000003128	177.969	0.672654	0.376404	1.78705	0.0739287	0.165101	LIG1
ENSSSCG00000003129	60.1075	0.803728	0.530474	1.51511	0.129744	0.251454	ZSWIM9
ENSSSCG00000003131	6.22004	2.0461	1.37143	1.49195	0.135712	0.259438	SYNGR4
ENSSSCG00000003132	390.512	-0.109527	0.275938	-0.396925	0.691422	0.804132	KDELR1
ENSSSCG00000003133	335.118	1.24414	0.256631	4.84795	1.24747e-06	1.61339e-05	GRIN2D
ENSSSCG00000003134	261.723	-0.0682419	0.314152	-0.217226	0.828032	0.896343	GRWD1
ENSSSCG00000003135	36.7363	-0.19961	0.625041	-0.319354	0.749458	0.844393	KCNJ14
ENSSSCG00000003136	1150.34	0.585379	0.21371	2.73912	0.00616036	0.0232358	CYTH2
ENSSSCG00000003137	61.3254	0.907688	0.500308	1.81426	0.0696381	0.157826	PLEKHA4
ENSSSCG00000003139	154.737	0.797571	0.352428	2.26308	0.0236308	0.0684402	BCAT2
ENSSSCG00000003140	71.0646	1.13988	0.496493	2.29587	0.0216832	0.0638978	FGF21
ENSSSCG00000003142	5.10723	0.882157	1.37918	0.639626	0.522416	0.67156	IZUMO1
ENSSSCG00000003143	34.8174	2.4421	0.739977	3.30025	0.000966	0.00502481	MAMSTR
ENSSSCG00000003144	352.917	-0.263844	0.260104	-1.01438	0.310402	0.469798	DHDH
ENSSSCG00000003145	14.1559	1.62206	0.897039	1.80824	0.0705688	0.159175	FUT2
ENSSSCG00000003146	29.6334	3.14385	0.86499	3.63455	0.000278467	0.00175972	NTN5
ENSSSCG00000003147	1751.58	1.14979	0.192751	5.96516	2.444e-09	6.38594e-08	CA11
ENSSSCG00000003148	1134.39	0.955829	0.340134	2.81015	0.00495178	0.0195266	DBP
ENSSSCG00000003149	13.9799	-0.609544	0.947338	-0.643428	0.519946	0.669579	TULP2
ENSSSCG00000003150	1001.43	0.420422	0.212695	1.97664	0.0480818	0.120081	NUCB1
ENSSSCG00000003152	484.099	0.659475	0.26557	2.48324	0.0130192	0.0426638	RUVBL2
ENSSSCG00000003153	4380.09	0.701392	0.263641	2.6604	0.00780471	0.0281492	FTL
ENSSSCG00000003154	363.609	-0.107972	0.290832	-0.371254	0.710448	0.818288	GYS1
ENSSSCG00000003155	334.831	0.590737	0.27302	2.16372	0.0304862	0.084159	PPP1R15A
ENSSSCG00000003156	29.3039	0.487461	0.820134	0.594367	0.552266	0.69492	HRC
ENSSSCG00000003157	410.299	1.21051	0.333088	3.6342	0.000278848	0.00176151	LIN7B
ENSSSCG00000003159	2.51204	0.815193	2.67297	0.304977	0.760384	0.852053	KCNA7
ENSSSCG00000003160	2.88335	0.0590037	2.06857	0.028524	0.977244	0.987614	NTF4
ENSSSCG00000003161	24.4867	0.613048	0.798055	0.768177	0.442382	0.601148	PRRG2
ENSSSCG00000003165	5557.97	1.67747	0.230485	7.27801	3.38776e-13	2.27903e-11	RPS11
ENSSSCG00000003168	157.706	-0.124349	0.349211	-0.356087	0.721775	0.825639	ALDH16A1
ENSSSCG00000003169	140.638	-0.247618	0.404904	-0.611549	0.540836	0.685995	PIH1D1
ENSSSCG00000003170	8701.42	-0.542458	0.166469	-3.25861	0.00111958	0.00569231	SLC17A7
ENSSSCG00000003171	10.2584	2.6267	1.09081	2.40803	0.0160388	0.0503946	PTH2
ENSSSCG00000003172	2.26204	1.17291	2.67176	0.439002	0.66066	NA	KASH5
ENSSSCG00000003177	18.8188	0.781508	0.815051	0.958845	0.337637	0.497812
ENSSSCG00000003178	116.307	0.204371	0.344107	0.593917	0.552568	0.695105	IRF3
ENSSSCG00000003183	283.883	1.42312	0.299962	4.74434	2.09187e-06	2.53237e-05	RRAS
ENSSSCG00000003187	365.774	-0.363743	0.3424	-1.06233	0.288084	0.446084	FCGRT
ENSSSCG00000003189	1401.36	-0.134091	0.194941	-0.687857	0.491543	0.64545	PRMT1
ENSSSCG00000003191	4.50496	0.871145	1.77412	0.491029	0.623406	0.753508	TSKS
ENSSSCG00000003192	55.6754	2.00397	0.585159	3.42466	0.000615575	0.00342326	IL4I1
ENSSSCG00000003193	721.548	1.02343	0.229566	4.4581	8.26901e-06	8.4947e-05	TBC1D17
ENSSSCG00000003194	563.531	0.731274	0.218458	3.34743	0.000815645	0.00434553	AKT1S1
ENSSSCG00000003195	1107.17	1.59109	0.239545	6.64214	3.09154e-11	1.30227e-09	PNKP
ENSSSCG00000003196	2554.62	0.607825	0.181461	3.34961	0.000809254	0.00431645	PTOV1
ENSSSCG00000003197	683.696	0.950451	0.252248	3.76792	0.000164613	0.00112974	MED25
ENSSSCG00000003198	165.048	1.25873	0.324837	3.87497	0.000106639	0.000783133	FUZ
ENSSSCG00000003199	4522.56	0.614926	0.19611	3.13562	0.00171491	0.00820326	AP2A1
ENSSSCG00000003201	134.89	1.10228	0.361774	3.04686	0.00231245	0.0104801	ATF5
ENSSSCG00000003204	156.41	0.315487	0.337593	0.934518	0.350037	0.510542	VRK3
ENSSSCG00000003207	1.46583	-1.40864	3.83263	-0.36754	0.713216	NA	IZUMO2
ENSSSCG00000003211	370.839	-0.0500262	0.286183	-0.174805	0.861233	0.918279	NR1H2
ENSSSCG00000003212	8.45532	0.100569	1.3014	0.077278	0.938402	0.965115	NAPSA
ENSSSCG00000003214	268.194	-2.2757	0.550452	-4.13425	3.56123e-05	0.000305885	KCNC3
ENSSSCG00000003216	74.2911	0.396632	0.489676	0.809988	0.417947	0.578028	POLD1
ENSSSCG00000003217	222.091	0.872753	0.284099	3.07201	0.00212626	0.00975348	JOSD2
ENSSSCG00000003218	409.939	2.11412	0.371906	5.68454	1.31167e-08	2.8734e-07	MYBPC2
ENSSSCG00000003219	9.01872	4.04545	1.41303	2.86296	0.00419705	0.017054	GARIN5A
ENSSSCG00000003222	348.257	-0.294343	0.339308	-0.867478	0.38568	0.546739	SYT3
ENSSSCG00000003225	0	NA	NA	NA	NA	NA
ENSSSCG00000003227	205.531	1.15611	0.337603	3.42447	0.000616008	0.00342461
ENSSSCG00000003228	14.4869	1.08464	0.953855	1.13711	0.255493	0.409302	VSIG10L
ENSSSCG00000003229	670.313	0.591124	0.256727	2.30254	0.0213049	0.0630095	ETFB
ENSSSCG00000003230	4.70674	0.974009	1.88088	0.517847	0.604565	0.738441	CLDND2
ENSSSCG00000003231	5.97094	2.87716	1.99785	1.44013	0.149831	0.278314	NKG7
ENSSSCG00000003232	0	NA	NA	NA	NA	NA	LIM2
ENSSSCG00000003233	14.7378	-0.863417	0.911709	-0.947031	0.343623	0.503714	ZNF175
ENSSSCG00000003234	2.46885	5.44002	2.88871	1.8832	0.0596729	0.141002
ENSSSCG00000003236	6.90229	1.53877	1.23917	1.24177	0.214322	0.361325
ENSSSCG00000003238	19.2124	3.82108	0.888517	4.30052	1.704e-05	0.000161183	SPACA6
ENSSSCG00000003239	22.0599	1.80039	0.797971	2.25622	0.0240572	0.0694074	HAS1
ENSSSCG00000003240	39.8266	-0.551739	0.603832	-0.913729	0.360859	0.522439
ENSSSCG00000003241	2.08901	-3.73309	2.76526	-1.34999	0.177018	NA	ZNF614
ENSSSCG00000003247	2.55716	1.77942	2.26716	0.784868	0.432531	0.591803
ENSSSCG00000003248	3.94036	-4.65043	2.2323	-2.08325	0.0372286	0.09856
ENSSSCG00000003251	1.64772	-3.39034	3.54883	-0.955341	0.339405	NA	NLRP12
ENSSSCG00000003253	505.353	-0.422349	0.224075	-1.88485	0.0594497	0.140566
ENSSSCG00000003255	959.224	1.08116	0.216006	5.00523	5.57947e-07	7.95824e-06	CACNG8
ENSSSCG00000003256	1314.76	0.624555	0.314785	1.98407	0.0472483	0.118511	PRKCG
ENSSSCG00000003257	113.863	0.0697151	0.387707	0.179814	0.857299	0.915871	CACNG6
ENSSSCG00000003259	16.2135	1.77632	1.01342	1.7528	0.0796363	0.174116	OSCAR
ENSSSCG00000003261	556.233	1.59955	0.372476	4.29439	1.75176e-05	0.000165094
ENSSSCG00000003262	635.447	1.05305	0.202994	5.18757	2.13058e-07	3.41421e-06	TFPT
ENSSSCG00000003263	852.896	0.295721	0.198162	1.49232	0.135615	0.259335	PRPF31
ENSSSCG00000003264	479.263	-0.0395685	0.25937	-0.152556	0.878749	0.929315	CNOT3
ENSSSCG00000003265	157.764	1.52921	0.308902	4.95048	7.40316e-07	1.02277e-05	LENG1
ENSSSCG00000003266	3.8307	1.79894	2.40777	0.747141	0.454979	0.612836	TMC4
ENSSSCG00000003267	1178.01	0.51924	0.217036	2.39241	0.016738	0.052092	MBOAT7
ENSSSCG00000003268	421.772	0.744071	0.230967	3.22154	0.00127502	0.00637123	TSEN34
ENSSSCG00000003269	81.2259	1.07745	0.47849	2.25177	0.0243369	0.0700464	LENG9
ENSSSCG00000003271	2558.49	0.518139	0.190254	2.72341	0.00646114	0.0241276	TTYH1
ENSSSCG00000003272	0	NA	NA	NA	NA	NA
ENSSSCG00000003275	0	NA	NA	NA	NA	NA
ENSSSCG00000003277	0	NA	NA	NA	NA	NA
ENSSSCG00000003278	9.85914	-3.412	1.55319	-2.19677	0.0280371	0.0787477
ENSSSCG00000003282	16.5346	2.99353	1.14366	2.61749	0.00885794	0.0312892
ENSSSCG00000003284	0.814449	3.84151	4.41084	0.870924	0.383796	NA	FCAR
ENSSSCG00000003286	2.28674	1.47475	2.67785	0.55072	0.581825	NA
ENSSSCG00000003288	986.689	0.828761	0.225698	3.67199	0.000240672	0.00155634	HSPBP1
ENSSSCG00000003289	223.176	0.556059	0.300778	1.84874	0.0644956	0.149248	ISOC2
ENSSSCG00000003301	632.828	-0.354991	0.262551	-1.35208	0.176349	0.314666	PPP6R1
ENSSSCG00000003302	4.15068	-2.12629	2.04935	-1.03754	0.299484	0.458081
ENSSSCG00000003303	0	NA	NA	NA	NA	NA
ENSSSCG00000003306	0	NA	NA	NA	NA	NA	HELZ2
ENSSSCG00000003307	0	NA	NA	NA	NA	NA	NLRP9
ENSSSCG00000003311	0	NA	NA	NA	NA	NA
ENSSSCG00000003314	0	NA	NA	NA	NA	NA	NLRP11
ENSSSCG00000003315	0	NA	NA	NA	NA	NA	NLRP8
ENSSSCG00000003317	284.529	1.25286	0.275939	4.54036	5.61572e-06	6.09548e-05	ZNF787
ENSSSCG00000003322	82.9221	0.603408	0.40318	1.49662	0.134492	0.257899
ENSSSCG00000003324	20.7661	0.948186	0.73028	1.29839	0.194155	0.337422	ZNF471
ENSSSCG00000003326	281.877	-2.28893	0.960931	-2.38199	0.0172192	0.0532313	PEG3
ENSSSCG00000003329	1678.45	1.18832	0.278756	4.26294	2.01754e-05	0.000186248	ACAP3
ENSSSCG00000003331	0	NA	NA	NA	NA	NA	TNFRSF4
ENSSSCG00000003332	962.572	0.357355	0.208558	1.71346	0.0866284	0.185789	SDF4
ENSSSCG00000003333	3.58764	1.38945	1.96218	0.708115	0.478874	0.634172	C1QTNF12
ENSSSCG00000003334	447.779	0.832923	0.255354	3.26184	0.00110692	0.00564707	UBE2J2
ENSSSCG00000003336	0	NA	NA	NA	NA	NA	TTLL10
ENSSSCG00000003338	98.7801	1.32016	0.395967	3.33402	0.000856015	0.00453914	PUSL1
ENSSSCG00000003339	634.478	0.373279	0.220829	1.69035	0.090961	0.192934	INTS11
ENSSSCG00000003341	261.011	0.835267	0.270073	3.09275	0.00198314	0.00921969	TAS1R3
ENSSSCG00000003342	2969.44	0.922165	0.192405	4.79283	1.64446e-06	2.04752e-05	DVL1
ENSSSCG00000003343	508.902	1.00776	0.219034	4.60094	4.2059e-06	4.70398e-05	ATAD3A
ENSSSCG00000003344	1356.22	1.17081	0.241233	4.85345	1.21333e-06	1.57829e-05	VWA1
ENSSSCG00000003346	0.610515	-1.9636	4.46692	-0.439586	0.660237	NA
ENSSSCG00000003348	604.28	0.0739789	0.214668	0.344619	0.730381	0.831494
ENSSSCG00000003350	1664.64	1.03963	0.200531	5.18441	2.167e-07	3.46355e-06	MIB2
ENSSSCG00000003351	67.3122	2.47335	0.454701	5.4395	5.3431e-08	1.0087e-06	MMP23B
ENSSSCG00000003352	622.837	0.341885	0.303808	1.12533	0.260448	0.414515
ENSSSCG00000003353	895.518	-0.12545	0.211041	-0.594433	0.552222	0.694913	SLC35E2B
ENSSSCG00000003354	1959.87	1.07271	0.189971	5.64671	1.63545e-08	3.53458e-07	CCNL2
ENSSSCG00000003356	88.7151	1.0117	0.543444	1.86164	0.0626544	0.146245	MMEL1
ENSSSCG00000003357	0	NA	NA	NA	NA	NA	ACTRT2
ENSSSCG00000003359	1364.36	0.0638961	0.193785	0.329727	0.741607	0.838819	TPRG1L
ENSSSCG00000003360	152.263	-0.190107	0.397619	-0.478113	0.632569	0.761017	WRAP73
ENSSSCG00000003362	367.997	-0.0537937	0.254861	-0.211071	0.832832	0.899547	CEP104
ENSSSCG00000003366	3001.73	0.34345	0.261661	1.31258	0.189326	0.331201	CHD5
ENSSSCG00000003368	1.7528	-3.48067	2.96638	-1.17337	0.240646	NA	RNF207
ENSSSCG00000003369	508.516	0.478409	0.241072	1.98451	0.0471992	0.118435	ICMT
ENSSSCG00000003370	0.542966	3.25845	4.45152	0.731986	0.464177	NA	HES3
ENSSSCG00000003371	46.1847	0.951516	0.526735	1.80644	0.0708496	0.159609	GPR153
ENSSSCG00000003374	13.6735	1.49307	0.98603	1.51422	0.12997	0.251738	ESPN
ENSSSCG00000003376	461.623	0.0457631	0.231719	0.197494	0.843441	0.907195	PLEKHG5
ENSSSCG00000003377	828.837	-1.01247	0.225965	-4.48067	7.44091e-06	7.74998e-05	ACOT7
ENSSSCG00000003379	262.147	-0.140918	0.336719	-0.418504	0.675579	0.792918	KLHL21
ENSSSCG00000003382	21.0085	0.476475	0.757218	0.629244	0.529189	0.676863	TAS1R1
ENSSSCG00000003383	116.838	0.949291	0.370801	2.56011	0.010464	0.0358592	ZBTB48
ENSSSCG00000003384	384.327	0.071411	0.229495	0.311166	0.755675	0.848851	DNAJC11
ENSSSCG00000003385	1585.48	-0.006255	0.195463	-0.032001	0.974471	0.986235	PARK7
ENSSSCG00000003386	2.36332	-3.91284	2.59415	-1.50833	0.131469	0.253776	TNFRSF9
ENSSSCG00000003388	1353.18	0.0359252	0.21645	0.165974	0.868177	0.922899	SLC45A1
ENSSSCG00000003390	2.10454	-3.74464	3.24058	-1.15555	0.247867	NA	SLC2A7
ENSSSCG00000003391	0.142668	-0.0872732	4.56207	-0.0191302	0.984737	NA	CA6
ENSSSCG00000003393	171.763	0.432587	0.329362	1.31341	0.189045	0.330838	TMEM201
ENSSSCG00000003395	56.1062	-0.900047	0.603797	-1.49064	0.136055	0.259982	PIK3CD
ENSSSCG00000003396	15177.8	-0.0344979	0.242917	-0.142015	0.887068	0.934753	CLSTN1
ENSSSCG00000003398	572.239	-0.811905	0.231929	-3.50066	0.000464108	0.00269916	UBE4B
ENSSSCG00000003399	0.542966	3.25845	4.45152	0.731986	0.464177	NA	RBP7
ENSSSCG00000003400	53.1121	-0.867119	0.527465	-1.64394	0.10019	0.20748	NMNAT1
ENSSSCG00000003401	1091.16	-0.92372	0.384682	-2.40125	0.0163389	0.0510971	KIF1B
ENSSSCG00000003402	461.654	-0.436923	0.222363	-1.9649	0.0494254	0.122402	PGD
ENSSSCG00000003403	12.1334	-0.362332	1.09813	-0.329954	0.741435	0.838761	CENPS
ENSSSCG00000003404	279.783	-0.0386814	0.269964	-0.143284	0.886066	0.934204	DFFA
ENSSSCG00000003405	616.714	0.805638	0.239133	3.36899	0.000754428	0.00407111	PEX14
ENSSSCG00000003407	4.94771	-0.426666	1.72991	-0.24664	0.805187	0.881778	CASZ1
ENSSSCG00000003410	6.52121	-3.85728	1.89292	-2.03775	0.0415752	0.107295	MASP2
ENSSSCG00000003412	203.012	-0.248806	0.311939	-0.797609	0.425098	0.584153	EXOSC10
ENSSSCG00000003413	975.276	-0.0246723	0.241463	-0.102178	0.918615	0.953864	MTOR
ENSSSCG00000003414	12.2778	-2.7503	1.26398	-2.1759	0.0295625	0.0821489	ANGPTL7
ENSSSCG00000003417	459.952	0.403035	0.23048	1.74867	0.0803476	0.175357	DISP3
ENSSSCG00000003419	282.212	1.21689	0.290555	4.18814	2.81252e-05	0.000248435	MAD2L2
ENSSSCG00000003421	799.414	0.635906	0.31672	2.00779	0.044666	0.113545
ENSSSCG00000003423	479.101	2.0553	0.328152	6.26326	3.77019e-10	1.21164e-08	DRAXIN
ENSSSCG00000003428	293.111	-0.179523	0.274009	-0.655173	0.512357	0.663216	MTHFR
ENSSSCG00000003429	389.028	0.104892	0.291152	0.360267	0.718648	0.823562	CLCN6
ENSSSCG00000003431	6.42613	4.35512	2.03465	2.14047	0.0323164	0.0880242	NPPB
ENSSSCG00000003432	542.922	-0.365266	0.271785	-1.34395	0.178964	0.31798	KIAA2013
ENSSSCG00000003433	654.18	0.495464	0.27321	1.81349	0.0697562	0.158034	PLOD1
ENSSSCG00000003434	924.825	-0.290045	0.243769	-1.18984	0.23411	0.385103	MFN2
ENSSSCG00000003435	170.339	1.5887	0.294434	5.39578	6.82256e-08	1.25386e-06	MIIP
ENSSSCG00000003438	278.278	-1.78682	0.41593	-4.29597	1.73933e-05	0.000164008	VPS13D
ENSSSCG00000003439	469.755	0.105491	0.248351	0.424767	0.671006	0.789092	DHRS3
ENSSSCG00000003440	0	NA	NA	NA	NA	NA	AADACL4
ENSSSCG00000003441	0	NA	NA	NA	NA	NA	AADACL3
ENSSSCG00000003442	1.18795	4.3789	4.38524	0.998553	0.318011	NA	CFAP107
ENSSSCG00000003444	0	NA	NA	NA	NA	NA
ENSSSCG00000003448	0	NA	NA	NA	NA	NA
ENSSSCG00000003449	10.4444	-1.81194	1.19737	-1.51326	0.130214	0.251999	LRRC38
ENSSSCG00000003451	301.214	-0.715255	0.294084	-2.43214	0.0150097	0.0478364	PDPN
ENSSSCG00000003455	36.7948	2.44901	0.789784	3.10086	0.00192962	0.00900339	FHAD1
ENSSSCG00000003458	736.762	0.147196	0.222385	0.661896	0.508038	0.659472	EFHD2
ENSSSCG00000003459	1.29171	-3.04026	3.78375	-0.803505	0.421683	NA	CELA2A
ENSSSCG00000003460	153.112	-0.404137	0.34114	-1.18467	0.23615	0.387544	CASP9
ENSSSCG00000003461	453.623	0.0331833	0.236019	0.140595	0.88819	0.935622	RSC1A1
ENSSSCG00000003463	0.957117	2.88024	4.17663	0.68961	0.49044	NA	AGMAT
ENSSSCG00000003464	318.409	-0.494776	0.267769	-1.84777	0.0646355	0.149495	DNAJC16
ENSSSCG00000003465	166.485	1.16369	0.483201	2.40829	0.0160275	0.0503764	FBLIM1
ENSSSCG00000003466	22.1833	2.76896	0.789742	3.50616	0.000454628	0.00265344	TMEM82
ENSSSCG00000003468	4238.72	0.841677	0.206064	4.08455	4.41632e-05	0.000367259	PLEKHM2
ENSSSCG00000003470	814.38	1.56247	0.254734	6.13376	8.58263e-10	2.56186e-08	FAM131C
ENSSSCG00000003471	92.9441	0.402141	0.419219	0.959262	0.337427	0.497544	EPHA2
ENSSSCG00000003472	29.4214	1.18537	0.786117	1.50788	0.131584	0.253943	ARHGEF19
ENSSSCG00000003473	63.587	0.695299	0.589831	1.17881	0.238474	0.390255	CPLANE2
ENSSSCG00000003476	20.678	1.8601	0.756752	2.458	0.0139712	0.0451249
ENSSSCG00000003477	450.354	0.56359	0.244134	2.30852	0.02097	0.0621823	NECAP2
ENSSSCG00000003478	408.377	2.39976	0.36969	6.49128	8.51117e-11	3.19018e-09	CROCC
ENSSSCG00000003479	58.9576	1.95726	0.602924	3.24628	0.00116923	0.0059031	MFAP2
ENSSSCG00000003481	99.8825	1.53424	0.520678	2.94662	0.00321267	0.0136736	PADI1
ENSSSCG00000003482	0	NA	NA	NA	NA	NA	PADI3
ENSSSCG00000003483	0.271483	2.29842	4.55848	0.504208	0.614115	NA	PADI4
ENSSSCG00000003484	0	NA	NA	NA	NA	NA	PADI6
ENSSSCG00000003485	932.893	0.173217	0.212308	0.815876	0.414571	0.574328	RCC2
ENSSSCG00000003486	891.31	0.349951	0.226077	1.54793	0.12164	0.239965	ARHGEF10L
ENSSSCG00000003488	1930.51	0.269149	0.204678	1.31499	0.188515	0.33013	UBR4
ENSSSCG00000003489	705.543	-0.0221571	0.201482	-0.109971	0.912433	0.950003	EMC1
ENSSSCG00000003491	114.987	-0.235211	0.351202	-0.66973	0.50303	0.655568	AKR7A2
ENSSSCG00000003492	137.498	0.701099	0.344806	2.03332	0.0420206	0.108122	SLC66A1
ENSSSCG00000003493	999.653	-0.463836	0.215189	-2.15548	0.0311242	0.0854221	CAPZB
ENSSSCG00000003494	0	NA	NA	NA	NA	NA	PLA2G2A
ENSSSCG00000003495	0	NA	NA	NA	NA	NA
ENSSSCG00000003498	14.6422	3.64084	1.54357	2.35871	0.0183386	0.0559153	UBXN10
ENSSSCG00000003499	0	NA	NA	NA	NA	NA
ENSSSCG00000003503	0	NA	NA	NA	NA	NA	VWA5B1
ENSSSCG00000003505	464.661	-0.876184	0.220713	-3.96978	7.19381e-05	0.000557598	DDOST
ENSSSCG00000003506	2706.14	0.369952	0.245506	1.5069	0.131837	0.254313	PINK1
ENSSSCG00000003508	95.5029	0.0540328	0.50426	0.107153	0.914668	0.951286	KIF17
ENSSSCG00000003509	100.064	-0.560927	0.532297	-1.05379	0.291981	0.44971	SH2D5
ENSSSCG00000003511	1048.76	-0.381343	0.198008	-1.9259	0.0541173	0.131281	HP1BP3
ENSSSCG00000003512	1230.39	-1.01067	0.212277	-4.76108	1.92563e-06	2.34576e-05	EIF4G3
ENSSSCG00000003513	640.335	1.10757	0.287063	3.85827	0.000114193	0.000829602	ECE1
ENSSSCG00000003514	560.916	1.0644	0.290192	3.66791	0.000244542	0.00157741	HSPG2
ENSSSCG00000003520	1540.65	-0.995947	0.200997	-4.95503	7.23197e-07	1.00219e-05	CDC42
ENSSSCG00000003521	53.7971	-0.114014	0.510148	-0.223491	0.823153	0.892938
ENSSSCG00000003523	75.6733	0.342175	0.539054	0.634769	0.525579	0.674136	EPHA8
ENSSSCG00000003524	78.8467	0.983028	0.539275	1.82287	0.0683231	0.155609	C1QA
ENSSSCG00000003527	116.437	-1.22018	0.453553	-2.69026	0.00713961	0.0262092	EPHB2
ENSSSCG00000003529	0	NA	NA	NA	NA	NA	LACTBL1
ENSSSCG00000003530	0	NA	NA	NA	NA	NA	TEX46
ENSSSCG00000003531	371.335	-0.366293	0.290517	-1.26083	0.207371	0.353006	KDM1A
ENSSSCG00000003532	506.493	-0.0701557	0.292614	-0.239756	0.81052	0.885199	LUZP1
ENSSSCG00000003539	1.97421	-3.65654	3.30787	-1.10541	0.268983	NA	GRHL3
ENSSSCG00000003541	63.7017	0.516612	0.490305	1.05365	0.292041	0.44971	STPG1
ENSSSCG00000003543	558.827	-0.610562	0.237301	-2.57295	0.0100836	0.0347937	NIPAL3
ENSSSCG00000003546	0	NA	NA	NA	NA	NA
ENSSSCG00000003549	65.3202	0.153213	0.499924	0.306473	0.759244	0.851429	LDLRAP1
ENSSSCG00000003551	542.221	-0.0284548	0.262035	-0.108591	0.913527	0.950702	PAQR7
ENSSSCG00000003552	1.35042	-3.10961	3.71437	-0.837182	0.40249	NA	AUNIP
ENSSSCG00000003553	511.299	-0.442221	0.235637	-1.87671	0.0605579	0.142579	MTFR1L
ENSSSCG00000003554	502.837	-0.128236	0.21565	-0.594647	0.552079	0.694913	SELENON
ENSSSCG00000003555	1100.83	0.315767	0.252405	1.25103	0.210922	0.357386	HMGN2
ENSSSCG00000003557	0	NA	NA	NA	NA	NA	LIN28A
ENSSSCG00000003558	68.2559	0.189527	0.479305	0.39542	0.692533	0.805008	RPS6KA1
ENSSSCG00000003559	366.357	-2.05876	0.383028	-5.37498	7.6593e-08	1.39203e-06	ARID1A
ENSSSCG00000003561	335.652	1.38815	0.295057	4.70468	2.54268e-06	3.01195e-05	ZDHHC18
ENSSSCG00000003564	61.5264	0.0174344	0.539467	0.0323178	0.974219	0.986087	GPATCH3
ENSSSCG00000003565	0.285336	-0.880886	4.53253	-0.194348	0.845904	NA	NR0B2
ENSSSCG00000003566	1430.42	0.385016	0.218865	1.75915	0.0785522	0.172387	NUDC
ENSSSCG00000003567	14.1728	0.109082	1.63572	0.0666873	0.946831	0.969689	KDF1
ENSSSCG00000003569	354.549	0.0581578	0.27153	0.214185	0.830403	0.897885	SLC9A1
ENSSSCG00000003570	741.424	0.616179	0.246521	2.4995	0.012437	0.04112	WDTC1
ENSSSCG00000003572	36.4558	0.954459	0.880473	1.08403	0.278352	0.43521	SYTL1
ENSSSCG00000003573	50.6469	1.47197	0.499379	2.9476	0.00320254	0.0136369	MAP3K6
ENSSSCG00000003576	89.7135	-0.581416	0.487097	-1.19363	0.232621	0.383462	GPR3
ENSSSCG00000003577	210.95	-0.0219032	0.396546	-0.0552351	0.955951	0.975098	WASF2
ENSSSCG00000003578	51.1885	-0.0424744	0.566385	-0.0749921	0.940221	0.966323	FGR
ENSSSCG00000003580	220.886	-0.143909	0.287375	-0.500773	0.616531	0.748111	EYA3
ENSSSCG00000003582	2.16204	0.60708	2.35978	0.257262	0.796977	NA	SMPDL3B
ENSSSCG00000003583	132.618	0.0200004	0.337761	0.0592146	0.952781	0.973462	RPA2
ENSSSCG00000003584	15.706	0.145849	0.994914	0.146595	0.883452	0.932374	THEMIS2
ENSSSCG00000003585	0	NA	NA	NA	NA	NA	GJB5
ENSSSCG00000003586	114.094	-0.249035	0.464805	-0.535783	0.592108	0.728329	EPB41
ENSSSCG00000003589	251.754	0.0228678	0.282744	0.080878	0.935539	0.963546	MECR
ENSSSCG00000003590	477.823	0.509907	0.259942	1.96162	0.0498069	0.123144	PTPRU
ENSSSCG00000003591	233.661	-1.82393	0.419611	-4.34671	1.38195e-05	0.000133594	PUM1
ENSSSCG00000003592	8097.58	1.11265	0.173119	6.4271	1.3006e-10	4.61586e-09	SDC3
ENSSSCG00000003596	138.155	-0.600646	0.337905	-1.77756	0.0754765	0.167727	SNRNP40
ENSSSCG00000003599	0	NA	NA	NA	NA	NA
ENSSSCG00000003600	93.363	1.4949	0.713992	2.09372	0.0362845	0.096614	TINAGL1
ENSSSCG00000003601	31.5024	-0.667775	0.950396	-0.702628	0.482287	0.637614	HCRTR1
ENSSSCG00000003603	335.592	1.02707	0.310954	3.30297	0.000956666	0.00498778	COL16A1
ENSSSCG00000003604	3318.51	-0.258704	0.238952	-1.08266	0.27896	0.43601	ADGRB2
ENSSSCG00000003606	0.142668	-0.0872732	4.56207	-0.0191302	0.984737	NA	SPOCD1
ENSSSCG00000003608	2.07479	-3.73087	2.81279	-1.32639	0.18471	NA	LCK
ENSSSCG00000003610	159.462	0.815018	0.320478	2.54313	0.0109863	0.0373298	IQCC
ENSSSCG00000003612	434.344	-0.124325	0.223312	-0.556731	0.577711	0.715672	EIF3I
ENSSSCG00000003613	117.208	-0.497315	0.370744	-1.3414	0.179792	0.318948	HDAC1
ENSSSCG00000003616	0.790774	-2.33369	4.45352	-0.52401	0.600272	NA	FAM167B
ENSSSCG00000003617	61.4596	-1.93783	0.610821	-3.1725	0.00151133	0.00736823	TXLNA
ENSSSCG00000003619	44.2761	1.72134	0.720679	2.3885	0.0169175	0.0525328	AZIN2
ENSSSCG00000003620	120.114	-0.0325968	0.351847	-0.092645	0.926186	0.958007	TRIM62
ENSSSCG00000003621	20.0625	-0.219821	1.0791	-0.203707	0.838583	0.903857	ZSCAN20
ENSSSCG00000003622	24.9159	-1.40095	1.11886	-1.25213	0.210524	0.35693
ENSSSCG00000003623	2.35505	-2.30872	2.54068	-0.908703	0.363507	0.52505	C1orf94
ENSSSCG00000003627	287.505	-0.493867	0.252341	-1.95714	0.0503311	0.12417	ZMYM4
ENSSSCG00000003628	36.2163	-0.1752	0.684459	-0.255968	0.797975	0.877024	CLSPN
ENSSSCG00000003630	489.83	0.0613824	0.218371	0.281092	0.77864	0.863829	AGO3
ENSSSCG00000003632	0.322927	-1.03563	4.51996	-0.229123	0.818773	NA
ENSSSCG00000003633	10.6289	0.992378	1.06046	0.935801	0.349376	0.509867	TEKT2
ENSSSCG00000003634	285.466	0.706368	0.37063	1.90586	0.0566683	0.135554	ADPRS
ENSSSCG00000003637	2408.9	-0.164713	0.198764	-0.828684	0.407283	0.567214	MAP7D1
ENSSSCG00000003640	697.087	0.699498	0.271393	2.57743	0.00995376	0.0344116	GRIK3
ENSSSCG00000003642	183.159	0.0131278	0.322761	0.0406735	0.967556	0.981879	INPP5B
ENSSSCG00000003643	347.329	-0.126667	0.258162	-0.490649	0.623675	0.753635	SF3A3
ENSSSCG00000003644	118.473	-0.534842	0.432875	-1.23556	0.216624	0.364218	FHL3
ENSSSCG00000003645	329.819	-1.10135	0.342108	-3.21931	0.00128498	0.00641211	UTP11
ENSSSCG00000003646	60.5918	-1.55454	0.530959	-2.9278	0.00341369	0.0143898	POU3F1
ENSSSCG00000003648	380.018	-0.798407	0.275965	-2.89314	0.00381407	0.0157632	RRAGC
ENSSSCG00000003650	1.52617	-3.28516	2.99707	-1.09612	0.273024	NA	GJA9
ENSSSCG00000003651	30.0241	-0.0136413	0.915946	-0.0148931	0.988117	0.993604	RHBDL2
ENSSSCG00000003652	562.04	-0.315844	0.213659	-1.47826	0.139338	0.264797	AKIRIN1
ENSSSCG00000003653	524.763	0.642068	0.347286	1.84881	0.0644848	0.149242	NDUFS5
ENSSSCG00000003654	1249	-1.1118	0.269228	-4.1296	3.63389e-05	0.000311237	MACF1
ENSSSCG00000003655	0.166978	-0.0872732	4.56207	-0.0191302	0.984737	NA
ENSSSCG00000003659	0	NA	NA	NA	NA	NA
ENSSSCG00000003660	599.575	0.462617	0.276422	1.67359	0.0942108	0.197779	PABPC4
ENSSSCG00000003662	229.492	0.930526	0.301803	3.08322	0.00204772	0.00946869	NT5C1A
ENSSSCG00000003663	265.213	-1.34433	0.377149	-3.56446	0.000364602	0.00220067	HPCAL1
ENSSSCG00000003664	195.415	0.374443	0.283789	1.31944	0.187022	0.328136	PPIE
ENSSSCG00000003666	3.12007	-0.133913	2.12601	-0.062988	0.949776	0.971536
ENSSSCG00000003667	316.253	-0.0883876	0.25631	-0.344846	0.73021	0.831494	TRIT1
ENSSSCG00000003669	350.435	-1.28029	0.341768	-3.74608	0.000179617	0.00121696	MFSD2A
ENSSSCG00000003670	160.302	-1.12536	0.328588	-3.42485	0.000615135	0.00342187	RLF
ENSSSCG00000003672	1646.66	-1.56344	0.208329	-7.50466	6.15892e-14	4.70505e-12	CAP1
ENSSSCG00000003673	343.796	-0.409476	0.291745	-1.40354	0.160455	0.29306	SEH1L
ENSSSCG00000003679	360.185	0.286298	0.241495	1.18552	0.235811	0.387167	PPP4R1
ENSSSCG00000003680	550.609	0.00149061	0.223065	0.00668239	0.994668	0.99677	RALBP1
ENSSSCG00000003682	588.454	0.0576362	0.21816	0.264193	0.791632	0.872605	ANKRD12
ENSSSCG00000003684	345.287	-0.452343	0.324373	-1.39451	0.163163	0.296876	MTCL1
ENSSSCG00000003687	1132.21	-1.49056	0.253572	-5.87828	4.14546e-09	1.03948e-07	EPB41L3
ENSSSCG00000003690	2182.82	-0.82255	0.206144	-3.99018	6.60236e-05	0.00051664	DLGAP1
ENSSSCG00000003691	286.066	-0.667933	0.323398	-2.06536	0.0388888	0.10179	MYL12A
ENSSSCG00000003693	15.2931	-0.268813	1.32414	-0.203009	0.839128	0.904212	MYOM1
ENSSSCG00000003694	35.8532	-0.33304	0.614023	-0.542391	0.58755	0.724055	EMILIN2
ENSSSCG00000003697	11.1248	1.25596	1.0898	1.15247	0.249126	0.402464	NDC80
ENSSSCG00000003699	19.5888	-2.20852	1.11077	-1.98827	0.0467818	0.117567	GREB1L
ENSSSCG00000003700	198.141	-0.454596	0.381329	-1.19214	0.233207	0.384042	ESCO1
ENSSSCG00000003701	246.604	0.110009	0.263638	0.417273	0.676479	0.793664	SNRPD1
ENSSSCG00000003702	2.10777	2.36553	2.75199	0.859569	0.390026	NA	GATA6
ENSSSCG00000003703	0	NA	NA	NA	NA	NA
ENSSSCG00000003704	0	NA	NA	NA	NA	NA
ENSSSCG00000003705	285.803	-0.37458	0.309236	-1.21131	0.225778	0.374994	CABLES1
ENSSSCG00000003707	535.893	0.180824	0.332406	0.543985	0.586452	0.723246	NPC1
ENSSSCG00000003708	139.129	-0.112852	0.340656	-0.331279	0.740434	0.838085	ANKRD29
ENSSSCG00000003709	173.909	-0.0274011	0.357349	-0.0766789	0.938879	0.965329	LAMA3
ENSSSCG00000003710	85.9786	-0.194494	0.401199	-0.484781	0.627832	0.756984	TTC39C
ENSSSCG00000003711	61.8437	0.352834	0.503739	0.70043	0.483659	0.638913	CABYR
ENSSSCG00000003712	2333.02	-1.00823	0.231296	-4.35907	1.30618e-05	0.00012695	OSBPL1A
ENSSSCG00000003713	116.16	-0.769071	0.38071	-2.0201	0.0433735	0.111061	IMPACT
ENSSSCG00000003715	38.1719	-0.714263	0.706743	-1.01064	0.312189	0.471513	ZNF521
ENSSSCG00000003716	242.774	0.308393	0.281918	1.09391	0.273994	0.430225	SS18
ENSSSCG00000003717	0	NA	NA	NA	NA	NA	PSMA8
ENSSSCG00000003718	18.5062	-1.20922	0.995736	-1.2144	0.224596	0.373654	TAF4B
ENSSSCG00000003719	351.657	-0.825203	0.399406	-2.06607	0.0388214	0.101702	KCTD1
ENSSSCG00000003721	2.00117	-1.97411	2.59982	-0.759324	0.447659	NA	CHST9
ENSSSCG00000003722	698.289	-0.491093	0.227826	-2.15557	0.0311176	0.0854171	CDH2
ENSSSCG00000003726	0	NA	NA	NA	NA	NA	DSC1
ENSSSCG00000003728	298.298	-0.936212	0.250091	-3.74348	0.000181489	0.00122733	TRAPPC8
ENSSSCG00000003729	31.2942	-3.33778	0.990091	-3.37118	0.000748466	0.00404499	RNF125
ENSSSCG00000003730	145.048	0.171625	0.375476	0.457086	0.647609	0.77241	RNF138
ENSSSCG00000003731	208.213	-0.268671	0.366348	-0.733376	0.463329	0.620607	GAREM1
ENSSSCG00000003732	3.54474	1.61421	2.83596	0.569193	0.569225	0.709132	MEP1B
ENSSSCG00000003733	26.8689	-0.416608	0.906475	-0.459591	0.645809	0.771233	KLHL14
ENSSSCG00000003736	47.4179	-0.438823	0.644641	-0.680725	0.496045	0.649659	ASXL3
ENSSSCG00000003737	323.363	-1.0263	0.336324	-3.05152	0.00227684	0.0103299	NOL4
ENSSSCG00000003738	1539.3	-2.11714	0.302478	-6.99933	2.57189e-12	1.40511e-10	MAPRE2
ENSSSCG00000003740	3.5247	-4.4924	2.31378	-1.94159	0.0521867	0.127628	ZSCAN30
ENSSSCG00000003741	206.165	-0.34413	0.310546	-1.10815	0.267799	0.422928
ENSSSCG00000003743	627.807	-0.834284	0.219294	-3.8044	0.000142147	0.000994476	GALNT1
ENSSSCG00000003744	0.166978	-0.0872732	4.56207	-0.0191302	0.984737	NA	MOCOS
ENSSSCG00000003746	0	NA	NA	NA	NA	NA
ENSSSCG00000003747	43.6665	0.0462367	0.558728	0.0827534	0.934048	0.962723	KIAA1328
ENSSSCG00000003748	1810.02	1.13329	0.219728	5.15769	2.50009e-07	3.94695e-06	CELF4
ENSSSCG00000003749	233.541	-0.990453	0.319753	-3.09755	0.00195124	0.00908548	PIK3C3
ENSSSCG00000003753	0.814449	3.84151	4.41084	0.870924	0.383796	NA
ENSSSCG00000003754	0.542966	3.25845	4.45152	0.731986	0.464177	NA
ENSSSCG00000003755	1.39558	2.4025	3.17269	0.757243	0.448904	NA	MCOLN2
ENSSSCG00000003756	0.309646	-0.982025	4.52417	-0.217062	0.82816	NA	LPAR3
ENSSSCG00000003757	730.167	-0.0977707	0.289901	-0.337256	0.735924	0.835199	SSX2IP
ENSSSCG00000003758	4.59984	0.771905	1.91223	0.403667	0.686458	0.800475	CTBS
ENSSSCG00000003760	480.696	-1.9426	0.291157	-6.67201	2.52319e-11	1.08054e-09	TTLL7
ENSSSCG00000003761	597.167	-1.14523	0.418897	-2.73393	0.00625841	0.0235363	ADGRL2
ENSSSCG00000003762	163.944	-0.807696	0.373029	-2.16524	0.0303696	0.0838875	ADGRL4
ENSSSCG00000003763	50.0178	-4.04003	0.821363	-4.91869	8.71275e-07	1.18285e-05	IFI44
ENSSSCG00000003766	361.973	-1.014	0.273733	-3.70435	0.00021193	0.00140138	DNAJB4
ENSSSCG00000003768	12.5987	-1.64197	1.09448	-1.50023	0.133555	0.256592	NEXN
ENSSSCG00000003770	412.322	-1.4635	0.232119	-6.30494	2.88299e-10	9.50229e-09	MIGA1
ENSSSCG00000003771	717.892	-0.582391	0.219611	-2.65192	0.00800356	0.0287787	FUBP1
ENSSSCG00000003772	243.482	0.284618	0.285121	0.998235	0.318166	0.477779	ZZZ3
ENSSSCG00000003773	661.019	-0.874584	0.34251	-2.55345	0.0106661	0.0364202	AK5
ENSSSCG00000003775	309.802	-0.117612	0.293831	-0.400272	0.688956	0.802296	MSH4
ENSSSCG00000003776	294.691	0.0400212	0.340583	0.117508	0.906458	0.94635	ACADM
ENSSSCG00000003777	66.6767	-1.90139	0.512697	-3.70861	0.000208398	0.00138387	SLC44A5
ENSSSCG00000003778	0	NA	NA	NA	NA	NA	LHX8
ENSSSCG00000003779	51.7644	-1.86439	0.553817	-3.36643	0.000761476	0.00410196	TYW3
ENSSSCG00000003780	177.783	-0.375809	0.342466	-1.09736	0.272483	0.42845	CRYZ
ENSSSCG00000003781	33.2542	-1.23016	0.754521	-1.63039	0.10302	0.211784
ENSSSCG00000003783	64.6178	0.105228	0.518455	0.202963	0.839164	0.904212	FPGT
ENSSSCG00000003784	0.142668	-0.0872732	4.56207	-0.0191302	0.984737	NA	LRRIQ3
ENSSSCG00000003787	879.077	-1.33258	0.229981	-5.79431	6.86034e-09	1.61892e-07	ZRANB2
ENSSSCG00000003788	27.4753	0.0213372	0.928704	0.0229752	0.98167	0.989777	PTGER3
ENSSSCG00000003789	37.3684	0.465162	0.832121	0.559008	0.576156	0.714361	CTH
ENSSSCG00000003790	343.589	-0.429182	0.33645	-1.27562	0.202091	0.347186	ANKRD13C
ENSSSCG00000003791	552.706	-1.3678	0.284693	-4.80449	1.55146e-06	1.95057e-05	SRSF11
ENSSSCG00000003792	157.61	-0.111256	0.35497	-0.313423	0.753959	0.847346
ENSSSCG00000003793	514.52	-0.131178	0.21609	-0.607052	0.543816	0.688612	LRRC7
ENSSSCG00000003794	79.5791	-0.30117	0.442889	-0.680014	0.496496	0.649918	RPE65
ENSSSCG00000003795	412.005	-1.25434	0.326827	-3.83792	0.000124079	0.000890813	WLS
ENSSSCG00000003797	3147.26	-1.30496	0.253283	-5.15218	2.57477e-07	4.05774e-06	DIRAS3
ENSSSCG00000003798	1537.57	-0.387129	0.201706	-1.91927	0.0549501	0.132641	SERBP1
ENSSSCG00000003799	2.62209	-4.06479	2.55993	-1.58785	0.11232	0.226077	IL12RB2
ENSSSCG00000003801	0	NA	NA	NA	NA	NA	IL23R
ENSSSCG00000003803	0.333956	-1.07818	4.51673	-0.238708	0.811332	NA	C1orf141
ENSSSCG00000003805	680.262	-0.77164	0.227043	-3.39865	0.000677183	0.00372451	PDE4B
ENSSSCG00000003806	108.125	-0.789742	0.392202	-2.01361	0.0440505	0.112459	LEPROT
ENSSSCG00000003807	2453.87	-1.19204	0.221076	-5.39199	6.96815e-08	1.27542e-06	DNAJC6
ENSSSCG00000003809	746.338	-1.17797	0.236937	-4.97166	6.63815e-07	9.30631e-06	JAK1
ENSSSCG00000003811	13.0128	1.0165	1.0122	1.00425	0.315259	0.474559	ROR1
ENSSSCG00000003812	595.201	-0.205596	0.213991	-0.960772	0.336667	0.496785	EFCAB7
ENSSSCG00000003815	30.307	-1.08764	0.730678	-1.48854	0.136609	0.26071	ALG6
ENSSSCG00000003816	47.9232	-0.728429	0.573733	-1.26963	0.204216	0.34975	ATG4C
ENSSSCG00000003818	311.717	-0.712928	0.352944	-2.01995	0.043389	0.111085	DOCK7
ENSSSCG00000003819	0	NA	NA	NA	NA	NA	ANGPTL3
ENSSSCG00000003820	234.361	0.129458	0.280473	0.46157	0.644389	0.770305	USP1
ENSSSCG00000003821	22.083	-1.49953	0.804844	-1.86313	0.0624435	0.145923	KANK4
ENSSSCG00000003823	0	NA	NA	NA	NA	NA	C1orf87
ENSSSCG00000003825	1.89934	0.18455	2.44653	0.0754335	0.93987	NA
ENSSSCG00000003826	214.637	0.496199	0.341291	1.45389	0.145976	0.273764
ENSSSCG00000003828	16.5292	-0.657487	0.952481	-0.690289	0.490013	0.644097	FGGY
ENSSSCG00000003830	267.65	-1.69038	0.374837	-4.50962	6.49423e-06	6.90005e-05	MYSM1
ENSSSCG00000003831	7.15541	-1.76313	1.52235	-1.15817	0.246796	0.399917	OMA1
ENSSSCG00000003832	5.50863	-5.13407	2.06166	-2.49026	0.012765	0.041981	TACSTD2
ENSSSCG00000003833	471.978	0.249146	0.342866	0.726655	0.467437	0.624115	DAB1
ENSSSCG00000003834	0	NA	NA	NA	NA	NA	C8B
ENSSSCG00000003835	0	NA	NA	NA	NA	NA	C8A
ENSSSCG00000003839	1945.21	-0.640583	0.282527	-2.26733	0.0233698	0.0678477	PLPP3
[truncated: 33,671 more rows]

## Sheet: Mouse_DESeq2_result
mouse_gene	baseMean	log2FoldChange	lfcSE	stat	pvalue	padj	Human.gene.name
0610005C13Rik	0	NA	NA	NA	NA	NA
0610009B22Rik	236.345	-0.0985174	0.213359	-0.461744	0.644265	0.948062
0610009L18Rik	24.4947	-0.71624	0.520576	-1.37586	0.168864	0.762116
0610010K14Rik	518.94	0.0595709	0.173934	0.342492	0.731981	0.964372	C17orf49
0610030E20Rik	515.568	-0.0755769	0.192941	-0.39171	0.695273	0.958273	C2orf68
0610031O16Rik	0	NA	NA	NA	NA	NA
0610038B21Rik	3.65645	0.561292	1.40772	0.398723	0.690097	NA
0610039K10Rik	0.326843	1.83067	4.03884	0.453267	0.650357	NA
0610040B10Rik	20.7401	0.719054	0.594636	1.20923	0.226573	0.808497
0610040F04Rik	3.01779	-0.683221	1.51755	-0.450212	0.652558	NA
0610040J01Rik	79.8232	-0.608881	0.324578	-1.87592	0.0606667	0.591488	C4orf19
0610043K17Rik	0.168181	0.946386	4.08047	0.23193	0.816592	NA
1110002L01Rik	152.687	0.351664	0.309112	1.13766	0.255263	0.820028
1110004F10Rik	3264.94	0.036699	0.136826	0.268216	0.788533	0.971714	C11orf58
1110006O24Rik	18.1249	0.0251823	0.645739	0.0389976	0.968892	0.995079
1110015O18Rik	154.518	0.511434	0.316281	1.61703	0.105873	0.688834
1110017D15Rik	55.5159	-0.316592	0.429841	-0.736533	0.461407	0.907325	C9orf24
1110019D14Rik	14.0062	-0.031	0.68915	-0.0449829	0.964121	0.994735
1110020A21Rik	8.98474	0.275296	0.834389	0.329937	0.741447	0.965944
1110025L11Rik	0	NA	NA	NA	NA	NA
1110028F11Rik	0.315593	1.78704	4.04282	0.442027	0.65847	NA
1110028F18Rik	0	NA	NA	NA	NA	NA
1110032F04Rik	142.076	-0.88157	0.334258	-2.63739	0.00835467	0.26854	C3orf80
1110038B12Rik	269.82	0.378185	0.266168	1.42085	0.15536	0.748972
1110038F14Rik	275.551	-0.0631471	0.223102	-0.283042	0.777145	0.968878	C8orf33
1110046J04Rik	12.3476	-0.480182	0.739119	-0.649669	0.515906	0.92133
1110059E24Rik	444.345	-0.0843478	0.171883	-0.490727	0.623619	0.944727	C9orf85
1110059G10Rik	308.051	0.115153	0.22604	0.509434	0.610448	0.942647	KIAA1143
1110065P20Rik	487.234	0.288847	0.195751	1.47559	0.140055	0.739496	C1orf122
1190005I06Rik	73.0418	0.596396	0.403229	1.47905	0.139127	0.737385	C16orf74
1300002E11Rik	131.012	-0.169192	0.2513	-0.673269	0.500776	0.91919
1500004A13Rik	534.998	-0.166619	0.275656	-0.604444	0.545549	0.930459
1500009L16Rik	446.212	0.477517	0.22349	2.13664	0.0326276	0.476777	C12orf75
1500011B03Rik	1378	0.259197	0.219329	1.18177	0.237296	0.817756
1500012K07Rik	0.52233	0.911509	4.00805	0.227419	0.820098	NA
1500015A07Rik	330.57	0.247206	0.222741	1.10983	0.26707	0.825315
1500015L24Rik	0	NA	NA	NA	NA	NA
1500026H17Rik	21.8381	0.0357885	0.547693	0.065344	0.9479	0.993075
1600002D24Rik	1.52619	-1.82213	2.13926	-0.851757	0.394349	NA
1600010M07Rik	0	NA	NA	NA	NA	NA
1600012H06Rik	639.04	0.0710016	0.188333	0.377	0.706173	0.960437	C6orf120
1600014C10Rik	456.627	0.177064	0.287418	0.61605	0.537862	0.927716	C19orf12
1600014C23Rik	0.464989	0.825255	4.04282	0.204128	0.838253	NA
1600019K03Rik	0	NA	NA	NA	NA	NA
1600020E01Rik	122.623	0.161704	0.279504	0.578538	0.562901	0.934465
1600023N17Rik	21.8631	-0.219066	0.676438	-0.323852	0.74605	0.966148
1600025M17Rik	0	NA	NA	NA	NA	NA
1600027J07Rik	0	NA	NA	NA	NA	NA
1600029O15Rik	131.618	-0.525426	0.328664	-1.59867	0.109894	0.694419
1700001C19Rik	3.94695	0.264383	1.19743	0.220793	0.825254	NA	GUCA1ANB
1700001D01Rik	0	NA	NA	NA	NA	NA
1700001F09Rik	0.506393	0.911572	4.03505	0.225914	0.821269	NA
1700001G01Rik	0	NA	NA	NA	NA	NA
1700001G11Rik	1.48097	-0.37232	1.99132	-0.186972	0.851683	NA
1700001G17Rik	9.63955	0.761401	0.805233	0.945567	0.34437	0.870353
1700001J03Rik	0.684064	-0.192019	3.64675	-0.0526548	0.958007	NA
1700001J11Rik	0.168181	0.946386	4.08047	0.23193	0.816592	NA
1700001K19Rik	7.73225	0.044715	1.12926	0.0395968	0.968415	0.995079
1700001K23Rik	0.473389	2.36943	3.99815	0.592631	0.553428	NA
1700001L05Rik	60.7144	0.148342	0.418005	0.354881	0.722679	0.961837
1700001O22Rik	13.1883	-0.368157	0.651626	-0.564982	0.572086	0.935502	C9orf50
1700001P01Rik	0.811854	0.618632	2.69441	0.229599	0.818404	NA	C17orf98
1700003C15Rik	0	NA	NA	NA	NA	NA
1700003D09Rik	5.5534	-0.396339	1.28353	-0.308787	0.757483	NA
1700003E16Rik	120.871	-0.166006	0.380157	-0.436679	0.662344	0.952088	C2orf81
1700003E24Rik	0	NA	NA	NA	NA	NA
1700003F12Rik	5.1559	0.103314	1.27772	0.0808576	0.935555	NA	C20orf144
1700003G18Rik	0	NA	NA	NA	NA	NA
1700003H04Rik	0	NA	NA	NA	NA	NA
1700003I22Rik	0	NA	NA	NA	NA	NA
1700003L19Rik	0	NA	NA	NA	NA	NA
1700003M07Rik	124.238	-0.218956	0.294657	-0.74309	0.457427	0.906136
1700003P14Rik	0.168181	0.946386	4.08047	0.23193	0.816592	NA
1700006A11Rik	0	NA	NA	NA	NA	NA
1700006F04Rik	0.168299	-0.977168	4.08047	-0.239474	0.810738	NA
1700006H21Rik	0	NA	NA	NA	NA	NA
1700007F19Rik	0.168299	-0.977168	4.08047	-0.239474	0.810738	NA
1700007J10Rik	0.67359	2.86979	3.58953	0.79949	0.424006	NA
1700007L15Rik	4.6714	-0.857152	1.12951	-0.758868	0.447931	NA
1700007P06Rik	0.336598	-1.88559	4.03698	-0.467079	0.640443	NA
1700008C04Rik	0	NA	NA	NA	NA	NA
1700008J07Rik	66.7738	-0.429433	0.346958	-1.23771	0.215825	0.801792
1700008K24Rik	0.44819	-2.31534	4.00386	-0.578276	0.563078	NA
1700008O03Rik	13.4767	0.0937054	0.657884	0.142435	0.886737	0.98808	C19orf81
1700008P02Rik	0	NA	NA	NA	NA	NA
1700009C05Rik	0.168181	0.946386	4.08047	0.23193	0.816592	NA
1700009J07Rik	0	NA	NA	NA	NA	NA
1700009N14Rik	0	NA	NA	NA	NA	NA
1700010B08Rik	0	NA	NA	NA	NA	NA
1700010D01Rik	0	NA	NA	NA	NA	NA
1700010I02Rik	0	NA	NA	NA	NA	NA
1700010I14Rik	26.5745	-0.0630028	0.606187	-0.103933	0.917223	0.991353	C6orf118
1700010J16Rik	0.169047	0.946386	4.08047	0.23193	0.816592	NA
1700010K23Rik	0	NA	NA	NA	NA	NA
1700011B04Rik	0	NA	NA	NA	NA	NA
1700011C11Rik	0	NA	NA	NA	NA	NA
1700011L22Rik	0.47624	0.869303	3.61454	0.240501	0.809942	NA	C4orf51
1700011M02Rik	0	NA	NA	NA	NA	NA	FAM236A
1700011M02Rik	0	NA	NA	NA	NA	NA	FAM236D
1700011M02Rik	0	NA	NA	NA	NA	NA	FAM236C
1700011M02Rik	0	NA	NA	NA	NA	NA	FAM236B
1700012A03Rik	0	NA	NA	NA	NA	NA
1700012B07Rik	0	NA	NA	NA	NA	NA
1700012B09Rik	16.3429	0.00195801	0.780341	0.00250917	0.997998	0.99962	C11orf97
1700012C14Rik	1.52682	-0.33449	2.15829	-0.154979	0.876838	NA
1700012D16Rik	0	NA	NA	NA	NA	NA
1700012I11Rik	0	NA	NA	NA	NA	NA
1700013D24Rik	0	NA	NA	NA	NA	NA
1700013G24Rik	0	NA	NA	NA	NA	NA
1700013H16Rik	0.168299	-0.977168	4.08047	-0.239474	0.810738	NA	SYCP3
1700015G11Rik	0	NA	NA	NA	NA	NA
1700016C15Rik	0.673826	-0.00143907	3.22528	-0.000446185	0.999644	NA	C1orf100
1700016G22Rik	0	NA	NA	NA	NA	NA
1700016H13Rik	1.91013	0.507559	1.97265	0.257298	0.796949	NA	C4orf36
1700016K19Rik	56.4074	0.21962	0.559656	0.39242	0.694748	0.958273	C17orf97
1700016L21Rik	0	NA	NA	NA	NA	NA
1700016P04Rik	0	NA	NA	NA	NA	NA
1700017B05Rik	137.362	0.239899	0.251344	0.954464	0.339849	0.867459	C15orf39
1700017G19Rik	0.168181	0.946386	4.08047	0.23193	0.816592	NA
1700017J07Rik	0	NA	NA	NA	NA	NA
1700017L05Rik	0	NA	NA	NA	NA	NA
1700017N19Rik	1.20949	0.340464	2.65793	0.128094	0.898075	NA	C12orf50
1700018A04Rik	0	NA	NA	NA	NA	NA
1700018B08Rik	0.307193	-0.0153951	4.08047	-0.00377287	0.99699	NA	C16orf95
1700018B24Rik	0	NA	NA	NA	NA	NA
1700018F24Rik	0.298793	-1.73689	4.05086	-0.42877	0.668091	NA
1700018G05Rik	0	NA	NA	NA	NA	NA
1700018L02Rik	38.4976	0.329642	0.420758	0.783449	0.433364	0.900793
1700019A02Rik	0.326843	1.83067	4.03884	0.453267	0.650357	NA
1700019C18Rik	0	NA	NA	NA	NA	NA
1700019D03Rik	13.8326	-0.551204	0.686109	-0.803376	0.421757	0.895674	C2orf88
1700019E08Rik	0	NA	NA	NA	NA	NA
1700019G24Rik	0.520716	-0.978293	3.51132	-0.278611	0.780543	NA
1700019M22Rik	0	NA	NA	NA	NA	NA
1700019N19Rik	0	NA	NA	NA	NA	NA	C10orf82
1700020A23Rik	3.79889	2.17661	1.43566	1.51611	0.129492	NA
1700020D14Rik	0	NA	NA	NA	NA	NA
1700020G17Rik	0	NA	NA	NA	NA	NA
1700020L24Rik	14.4399	0.286052	0.621019	0.460617	0.645073	0.948539	C17orf50
1700020M21Rik	0	NA	NA	NA	NA	NA
1700020N01Rik	0.511079	0.869405	3.5292	0.246346	0.805414	NA
1700020N15Rik	0	NA	NA	NA	NA	NA
1700020N18Rik	0.169047	0.946386	4.08047	0.23193	0.816592	NA
1700021F07Rik	0	NA	NA	NA	NA	NA	C20orf85
1700021N21Rik	2.61805	-0.743559	1.41641	-0.524959	0.599612	NA
1700022A21Rik	0	NA	NA	NA	NA	NA
1700022A22Rik	0	NA	NA	NA	NA	NA
1700022E09Rik	0	NA	NA	NA	NA	NA
1700022H01Rik	3.17918	0.118036	1.41574	0.0833737	0.933554	NA
1700022H16Rik	0	NA	NA	NA	NA	NA
1700022I11Rik	3.31948	2.49235	1.6747	1.48824	0.136688	NA	C9orf131
1700023C21Rik	0	NA	NA	NA	NA	NA
1700023F02Rik	0	NA	NA	NA	NA	NA
1700024B18Rik	0	NA	NA	NA	NA	NA
1700024G13Rik	0.504661	0.905115	4.03561	0.224282	0.822538	NA	C10orf53
1700024I08Rik	0	NA	NA	NA	NA	NA
1700025B11Rik	0	NA	NA	NA	NA	NA
1700025C18Rik	0	NA	NA	NA	NA	NA
1700025F24Rik	0	NA	NA	NA	NA	NA
1700025G04Rik	1544.14	-0.243582	0.143466	-1.69783	0.089539	0.657803	C1orf21
1700025J12Rik	0	NA	NA	NA	NA	NA
1700025K24Rik	0	NA	NA	NA	NA	NA
1700025M24Rik	0	NA	NA	NA	NA	NA
1700025N23Rik	0.736943	-3.00801	3.96713	-0.758232	0.448312	NA
1700026D11Rik	0.184236	-0.977168	4.08047	-0.239474	0.810738	NA
1700026F02Rik	0	NA	NA	NA	NA	NA
1700026J14Rik	5.28586	1.18394	1.17219	1.01002	0.312485	NA
1700027A15Rik	0	NA	NA	NA	NA	NA
1700027F06Rik	0	NA	NA	NA	NA	NA
1700027F09Rik	0	NA	NA	NA	NA	NA
1700027H10Rik	0	NA	NA	NA	NA	NA
1700027I24Rik	0	NA	NA	NA	NA	NA
1700027J07Rik	0	NA	NA	NA	NA	NA
1700028B04Rik	0.315593	1.78704	4.04282	0.442027	0.65847	NA
1700028D13Rik	0.157796	0.946386	4.08047	0.23193	0.816592	NA
1700028E10Rik	2.83135	-0.163805	1.45128	-0.112869	0.910134	NA
1700028I16Rik	0.694449	-0.145604	3.19717	-0.0455416	0.963676	NA
1700028J19Rik	8.01704	0.683247	0.9921	0.688688	0.49102	0.915804
1700028K03Rik	95.7565	0.674193	0.307201	2.19463	0.0281901	0.453299	C1orf146
1700028M03Rik	0	NA	NA	NA	NA	NA
1700028P15Rik	0	NA	NA	NA	NA	NA
1700029B22Rik	0	NA	NA	NA	NA	NA
1700029F12Rik	0.168181	0.946386	4.08047	0.23193	0.816592	NA
1700029H14Rik	0.184236	-0.977168	4.08047	-0.239474	0.810738	NA	C13orf46
1700029J03Rik	0	NA	NA	NA	NA	NA
1700029J07Rik	92.2504	0.205845	0.327632	0.628282	0.529819	0.923906	C4orf47
1700029M20Rik	0.837175	0.487135	2.67149	0.182346	0.855311	NA
1700029N11Rik	0	NA	NA	NA	NA	NA
1700030A11Rik	0.464989	0.825255	4.04282	0.204128	0.838253	NA
1700030C10Rik	7.72182	-1.33496	1.33945	-0.996645	0.318937	0.860257
1700030C10Rik	7.72182	-1.33496	1.33945	-0.996645	0.318937	0.860257
1700030F04Rik	0	NA	NA	NA	NA	NA
1700030J22Rik	168.008	-0.175865	0.286891	-0.613001	0.539876	0.928476	C16orf46
1700030K09Rik	240.666	-0.00306402	0.200473	-0.015284	0.987806	0.998575	C19orf44
1700030L20Rik	0	NA	NA	NA	NA	NA
1700030M09Rik	0.495143	0.869359	3.56711	0.243715	0.807452	NA
1700030N03Rik	0	NA	NA	NA	NA	NA
1700030O20Rik	0.157796	0.946386	4.08047	0.23193	0.816592	NA
1700031A10Rik	0	NA	NA	NA	NA	NA
1700031F05Rik	0	NA	NA	NA	NA	NA
1700031M16Rik	0	NA	NA	NA	NA	NA
1700031P21Rik	0	NA	NA	NA	NA	NA
1700034E13Rik	0	NA	NA	NA	NA	NA
1700034G24Rik	3.42498	0.535017	1.72486	0.31018	0.756424	NA
1700034H15Rik	54.0517	0.352729	0.375016	0.940571	0.346925	0.870527
1700034J05Rik	0	NA	NA	NA	NA	NA	C12orf71
1700034K08Rik	0	NA	NA	NA	NA	NA
1700034P13Rik	18.3023	-0.0299226	0.636565	-0.0470063	0.962508	0.994467
1700036G14Rik	0	NA	NA	NA	NA	NA
1700037C18Rik	45.4631	-0.114877	0.459812	-0.249834	0.802716	0.975252	C16orf90
1700037H04Rik	413.816	-0.49739	0.189601	-2.62335	0.00870698	0.270339	ADISSP
1700039E22Rik	0	NA	NA	NA	NA	NA
1700041C23Rik	0	NA	NA	NA	NA	NA
1700041M19Rik	0	NA	NA	NA	NA	NA
1700042G15Rik	0	NA	NA	NA	NA	NA
1700042O10Rik	0.641688	1.40861	3.72055	0.378602	0.704983	NA
1700044C05Rik	0	NA	NA	NA	NA	NA
1700044K03Rik	0	NA	NA	NA	NA	NA
1700045H11Rik	0	NA	NA	NA	NA	NA
1700046C09Rik	0	NA	NA	NA	NA	NA
1700047A11Rik	0	NA	NA	NA	NA	NA
1700047E10Rik	0	NA	NA	NA	NA	NA
1700047G03Rik	0	NA	NA	NA	NA	NA
1700047L14Rik	0	NA	NA	NA	NA	NA
1700047M11Rik	0.325977	1.82737	4.03913	0.452417	0.650968	NA
1700048M11Rik	0.501931	-2.46207	3.47785	-0.707928	0.47899	NA
1700048O20Rik	425.769	0.56044	0.252942	2.21569	0.026713	0.442459
1700049E15Rik	0	NA	NA	NA	NA	NA
1700049E22Rik	0	NA	NA	NA	NA	NA
1700049L16Rik	0	NA	NA	NA	NA	NA
1700051A21Rik	1.80364	0.866092	1.89607	0.456783	0.647827	NA
1700052I22Rik	0	NA	NA	NA	NA	NA
1700052K11Rik	200.024	0.155641	0.244555	0.636425	0.524499	0.922905
1700054A03Rik	0	NA	NA	NA	NA	NA
1700054K19Rik	0	NA	NA	NA	NA	NA
1700054M17Rik	0	NA	NA	NA	NA	NA
1700055C04Rik	0	NA	NA	NA	NA	NA
1700056E22Rik	3.95646	-0.0473669	1.39557	-0.0339409	0.972924	NA
1700057G04Rik	0	NA	NA	NA	NA	NA	PLSCR1
1700057H15Rik	0	NA	NA	NA	NA	NA
1700057H21Rik	0	NA	NA	NA	NA	NA
1700060C16Rik	0	NA	NA	NA	NA	NA
1700060C20Rik	0.157796	0.946386	4.08047	0.23193	0.816592	NA
1700061F12Rik	0	NA	NA	NA	NA	NA
1700061I17Rik	0	NA	NA	NA	NA	NA
1700061J23Rik	0	NA	NA	NA	NA	NA
1700063A18Rik	0	NA	NA	NA	NA	NA
1700063D05Rik	0	NA	NA	NA	NA	NA
1700063O14Rik	0	NA	NA	NA	NA	NA
1700064J06Rik	0	NA	NA	NA	NA	NA
1700064M15Rik	0.499828	0.825255	4.04282	0.204128	0.838253	NA
1700065D16Rik	0.855096	-0.615838	2.65862	-0.231638	0.816819	NA
1700065I16Rik	0	NA	NA	NA	NA	NA
1700065I16Rik	0	NA	NA	NA	NA	NA
1700065J11Rik	0	NA	NA	NA	NA	NA
1700065J18Rik	0	NA	NA	NA	NA	NA
1700065L07Rik	0	NA	NA	NA	NA	NA
1700065O20Rik	0	NA	NA	NA	NA	NA
1700066B17Rik	0	NA	NA	NA	NA	NA
1700066J03Rik	0.507141	2.45968	3.99267	0.61605	0.537861	NA
1700066M21Rik	587.332	0.133856	0.189619	0.705925	0.480235	0.912716	C2orf69
1700066N21Rik	0	NA	NA	NA	NA	NA
1700066O22Rik	0	NA	NA	NA	NA	NA
1700067G17Rik	0	NA	NA	NA	NA	NA
1700067K01Rik	1.42265	-2.84205	2.51648	-1.12938	0.25874	NA	C19orf67
1700067P10Rik	0	NA	NA	NA	NA	NA
1700069L16Rik	0	NA	NA	NA	NA	NA
1700069P05Rik	0	NA	NA	NA	NA	NA
1700071K01Rik	0.788982	3.10416	3.95318	0.785231	0.432318	NA
1700071M16Rik	11.2515	0.58641	0.701441	0.836007	0.403151	0.88971
1700072B07Rik	0	NA	NA	NA	NA	NA
1700072O05Rik	0	NA	NA	NA	NA	NA
1700073E17Rik	3.88881	-1.88106	1.56982	-1.19827	0.230814	NA
1700074H08Rik	0	NA	NA	NA	NA	NA
1700080N15Rik	0	NA	NA	NA	NA	NA
1700081H04Rik	0	NA	NA	NA	NA	NA
1700084D21Rik	0	NA	NA	NA	NA	NA
1700084E18Rik	3.30979	1.155	1.45721	0.792615	0.428002	NA
1700084F23Rik	0	NA	NA	NA	NA	NA
1700084J12Rik	0	NA	NA	NA	NA	NA
1700084M14Rik	0	NA	NA	NA	NA	NA
1700085C21Rik	0.168181	0.946386	4.08047	0.23193	0.816592	NA
1700086L19Rik	166.535	-0.538407	0.411399	-1.30872	0.190629	0.779401
1700086O06Rik	59.1219	0.0582355	0.35056	0.166122	0.868061	0.986267
1700088E04Rik	67.7181	0.0504518	0.339297	0.148695	0.881794	0.98727	C22orf23
1700091H14Rik	0	NA	NA	NA	NA	NA
1700092C02Rik	0	NA	NA	NA	NA	NA
1700092C10Rik	0	NA	NA	NA	NA	NA
1700092E19Rik	0	NA	NA	NA	NA	NA
1700092K14Rik	0	NA	NA	NA	NA	NA
1700093K21Rik	7.8236	-0.404714	1.03297	-0.391797	0.695208	0.958273	C2orf74
1700094J05Rik	0	NA	NA	NA	NA	NA
1700094M24Rik	0	NA	NA	NA	NA	NA
1700095A21Rik	0	NA	NA	NA	NA	NA
1700095B10Rik	0	NA	NA	NA	NA	NA
1700095J12Rik	0.298793	-1.73689	4.05086	-0.42877	0.668091	NA
1700096J18Rik	0	NA	NA	NA	NA	NA
1700096K18Rik	88.7244	-0.0393189	0.341912	-0.114997	0.908448	0.99078
1700097N02Rik	5.50364	-0.347525	1.21474	-0.286091	0.774809	NA
1700099I09Rik	0.616371	-1.35561	3.76863	-0.359709	0.719064	NA
1700100I10Rik	0	NA	NA	NA	NA	NA
1700100L14Rik	0.157796	0.946386	4.08047	0.23193	0.816592	NA
1700101I11Rik	12.1038	0.276096	0.834763	0.330748	0.740835	0.965944
1700101O22Rik	0	NA	NA	NA	NA	NA
1700102H20Rik	2.66465	0.355334	1.40778	0.252408	0.800726	NA
1700102P08Rik	29.2468	0.614261	0.551473	1.11386	0.265341	0.825315	C3orf62
1700104L18Rik	0	NA	NA	NA	NA	NA
1700105P06Rik	0.702104	-2.94062	3.56224	-0.825497	0.409089	NA
1700108F19Rik	0.338094	1.87335	4.03505	0.46427	0.642454	NA
1700108J01Rik	0	NA	NA	NA	NA	NA
1700109G14Rik	0.780582	1.82278	3.48413	0.523167	0.600858	NA
1700109G15Rik	0	NA	NA	NA	NA	NA
1700109H08Rik	0.980901	1.03562	2.30649	0.449003	0.653429	NA
1700109I08Rik	0	NA	NA	NA	NA	NA
1700109K24Rik	25.794	-0.0377792	0.575683	-0.0656251	0.947676	0.993075
1700110C19Rik	0.169047	0.946386	4.08047	0.23193	0.816592	NA
1700110I01Rik	8.68681	0.0997675	0.930128	0.107262	0.914581	0.991353
1700110I07Rik	0	NA	NA	NA	NA	NA
1700110K17Rik	0.44819	-2.31534	4.00386	-0.578276	0.563078	NA
1700111N16Rik	0	NA	NA	NA	NA	NA
1700112H15Rik	0	NA	NA	NA	NA	NA
1700112J05Rik	0	NA	NA	NA	NA	NA
1700112J16Rik	7.71166	-0.67865	0.921125	-0.736761	0.461267	0.907325
1700113A16Rik	162.304	-0.0153401	0.297644	-0.0515385	0.958896	0.993648
1700113B09Rik	0	NA	NA	NA	NA	NA
1700113H08Rik	0.483892	0.825255	4.04282	0.204128	0.838253	NA	C12orf42
1700116B05Rik	0	NA	NA	NA	NA	NA
1700119H24Rik	0.168299	-0.977168	4.08047	-0.239474	0.810738	NA
1700120C14Rik	0.307193	-0.0153951	4.08047	-0.00377287	0.99699	NA
1700120E14Rik	0.184236	-0.977168	4.08047	-0.239474	0.810738	NA
1700120G07Rik	0	NA	NA	NA	NA	NA
1700120K04Rik	3.12136	0.445659	1.29049	0.345342	0.729837	NA
1700121L16Rik	0	NA	NA	NA	NA	NA
1700121N20Rik	0.506393	0.911572	4.03505	0.225914	0.821269	NA
1700122C19Rik	0.169047	0.946386	4.08047	0.23193	0.816592	NA
1700122O11Rik	0	NA	NA	NA	NA	NA
1700123J17Rik	9.78173	0.346836	0.833807	0.415967	0.677434	0.955806
1700123K08Rik	0	NA	NA	NA	NA	NA
1700123M08Rik	16.6431	-0.81368	0.630751	-1.29002	0.197045	0.786275
1700123O12Rik	0	NA	NA	NA	NA	NA
1700123O20Rik	397.378	0.0449164	0.197682	0.227215	0.820257	0.979934	C14orf119
1700123O21Rik	0	NA	NA	NA	NA	NA
1700124L16Rik	8.62446	0.764832	0.969012	0.789291	0.429942	0.900255
1700125G02Rik	0.169047	0.946386	4.08047	0.23193	0.816592	NA
1700125G22Rik	0	NA	NA	NA	NA	NA
1700125H03Rik	0	NA	NA	NA	NA	NA
1700126H18Rik	0	NA	NA	NA	NA	NA
1700128A07Rik	0	NA	NA	NA	NA	NA
1700128F08Rik	0	NA	NA	NA	NA	NA
1700129C05Rik	0	NA	NA	NA	NA	NA
1810006J02Rik	0.342032	-0.0153951	4.08047	-0.00377287	0.99699	NA
1810007C17Rik	0	NA	NA	NA	NA	NA
1810007D17Rik	0	NA	NA	NA	NA	NA
1810008I18Rik	0	NA	NA	NA	NA	NA
1810009A15Rik	217.375	-0.0316033	0.243847	-0.129603	0.89688	0.989469	C11orf98
1810009J06Rik	0.336362	1.8669	4.03561	0.462605	0.643648	NA
1810010H24Rik	66.336	-0.15871	0.384013	-0.413293	0.679392	0.956015	C17orf58
1810012K16Rik	0	NA	NA	NA	NA	NA
1810014B01Rik	53.989	-0.170934	0.393877	-0.433979	0.664304	0.95247
1810014B01Rik	53.989	-0.170934	0.393877	-0.433979	0.664304	0.95247
1810018F18Rik	0	NA	NA	NA	NA	NA
1810018F18Rik	0	NA	NA	NA	NA	NA
1810019D21Rik	1.25766	-2.60627	2.66471	-0.978069	0.32804	NA
1810021B22Rik	0.614386	0.0638709	3.77663	0.0169121	0.986507	NA
1810024B03Rik	0.862866	-1.98135	2.92741	-0.676828	0.498515	NA
1810030O07Rik	616.438	-0.0997105	0.17216	-0.579174	0.562472	0.934465	CXorf38
1810034E14Rik	0.635273	-1.41198	3.24996	-0.43446	0.663955	NA
1810037I17Rik	555.436	0.20175	0.168251	1.1991	0.230489	0.810242	C4orf3
1810041H14Rik	1.24247	-1.41643	2.40263	-0.589532	0.555505	NA
1810044D09Rik	12.6272	-0.618533	0.715092	-0.86497	0.387055	0.88737
1810053B23Rik	0	NA	NA	NA	NA	NA
1810055G02Rik	390.954	-0.0354984	0.196035	-0.181082	0.856303	0.984544	C11orf24
1810062G17Rik	1.15922	0.472255	2.68465	0.175909	0.860365	NA
1810062O18Rik	2.12921	-0.69634	1.5936	-0.43696	0.66214	NA
1810063I02Rik	0	NA	NA	NA	NA	NA
1810064F22Rik	0.315593	1.78704	4.04282	0.442027	0.65847	NA
1810065E05Rik	0	NA	NA	NA	NA	NA
2010001A14Rik	4.3347	0.00137918	1.1986	0.00115066	0.999082	NA
2010003K11Rik	0.149397	-0.977168	4.08047	-0.239474	0.810738	NA	C11orf86
2010009K17Rik	0	NA	NA	NA	NA	NA
2010010A06Rik	0.506275	2.45743	3.98726	0.61632	0.537683	NA
2010016I18Rik	0.655672	1.49398	3.2252	0.463219	0.643207	NA
2010106C02Rik	0	NA	NA	NA	NA	NA
2010106E10Rik	0.950866	0.0358252	2.52338	0.0141973	0.988673	NA
2010109A12Rik	0.169047	0.946386	4.08047	0.23193	0.816592	NA
2010204K13Rik	48.7728	-0.0538936	0.433427	-0.124343	0.901044	0.990001
2010308F09Rik	0.53677	-2.55086	3.90561	-0.653127	0.513674	NA
2010310C07Rik	0	NA	NA	NA	NA	NA
2010315B03Rik	211.987	-0.199659	0.314171	-0.635511	0.525095	0.922905
2010320M18Rik	189.844	0.198493	0.227419	0.872806	0.382769	0.88707
2200002D01Rik	0.672724	2.86855	3.97164	0.722257	0.470136	NA	C19orf33
2200002J24Rik	0	NA	NA	NA	NA	NA
2210016F16Rik	251.934	0.0646272	0.251139	0.257336	0.796919	0.97369	C9orf64
2210016L21Rik	1642.07	0.0579063	0.136206	0.425137	0.670737	0.954485	C12orf43
2210039B01Rik	0.491429	-0.910565	3.57712	-0.254553	0.799069	NA
2210404E10Rik	0	NA	NA	NA	NA	NA
2210406O10Rik	9.62418	-0.506565	0.834796	-0.606813	0.543975	0.929691
2210408F21Rik	3.54953	1.23761	1.395	0.887178	0.374983	NA
2210408I21Rik	303.671	-0.540555	0.239336	-2.25856	0.0239107	0.426813	KIAA0825
2210409D07Rik	0	NA	NA	NA	NA	NA
2210409E12Rik	0	NA	NA	NA	NA	NA
2210414B05Rik	0	NA	NA	NA	NA	NA
2210417A02Rik	0	NA	NA	NA	NA	NA
2210420H20Rik	0	NA	NA	NA	NA	NA
2300002M23Rik	0	NA	NA	NA	NA	NA	C6orf15
2300003K06Rik	0	NA	NA	NA	NA	NA
2300009A05Rik	60.8448	0.0697331	0.35597	0.195896	0.844692	0.982795	C15orf61
2310001H17Rik	1.81526	0.871035	2.00378	0.434696	0.663783	NA
2310001K24Rik	0.157796	0.946386	4.08047	0.23193	0.816592	NA
2310002D06Rik	3.76097	1.50839	1.3684	1.1023	0.270332	NA
2310002F09Rik	21.7527	0.679241	0.599724	1.13259	0.257387	0.821003
2310002L09Rik	0.168299	-0.977168	4.08047	-0.239474	0.810738	NA
2310003N18Rik	0.168299	-0.977168	4.08047	-0.239474	0.810738	NA
2310005A03Rik	0.317578	-0.0153951	4.08047	-0.00377287	0.99699	NA
2310005E17Rik	0.634036	1.43969	3.25641	0.442111	0.658409	NA
2310008N11Rik	0	NA	NA	NA	NA	NA
2310009B15Rik	56.0695	0.221015	0.355645	0.621448	0.534305	0.925937	C1orf53
2310010J17Rik	1.27673	1.66512	2.55652	0.651322	0.514839	NA
2310011J03Rik	317.766	0.0377876	0.200479	0.188486	0.850495	0.983856	C19orf25
2310015A10Rik	205.217	-0.10257	0.27086	-0.378682	0.704924	0.960437
2310015D24Rik	0	NA	NA	NA	NA	NA
2310016D03Rik	0.336598	-1.88559	4.03698	-0.467079	0.640443	NA
2310020H05Rik	0	NA	NA	NA	NA	NA
2310022A10Rik	484.705	-0.112127	0.184683	-0.607134	0.543762	0.929597	C19orf47
2310022B05Rik	3232.85	0.324369	0.186019	1.74374	0.0812044	0.634484	C1orf198
2310030A07Rik	0	NA	NA	NA	NA	NA
2310030G06Rik	10.7225	-0.734479	0.912484	-0.804922	0.420864	0.895446	C11orf52
2310033P09Rik	241.219	-0.40575	0.217428	-1.86614	0.0620225	0.592028	C1orf35
2310034C09Rik	0	NA	NA	NA	NA	NA
2310034G01Rik	11.6114	1.08269	0.821592	1.3178	0.187571	0.778705	C10orf95
2310034O05Rik	0.521582	-0.978277	3.50936	-0.278762	0.780427	NA
2310039H08Rik	141.848	0.248857	0.249195	0.998645	0.317967	0.859522	C6orf226
2310039L15Rik	0	NA	NA	NA	NA	NA
2310040G24Rik	15.6757	0.246208	0.750926	0.327873	0.743008	0.965944
2310043L19Rik	0	NA	NA	NA	NA	NA
2310043O21Rik	0	NA	NA	NA	NA	NA
2310050C09Rik	0	NA	NA	NA	NA	NA	C1orf68
2310057J18Rik	0.511079	0.869405	3.5292	0.246346	0.805414	NA	C6orf58
2310057M21Rik	327.294	-0.194145	0.212514	-0.913564	0.360946	0.876237	C10orf88
2310057N15Rik	0	NA	NA	NA	NA	NA
2310061I04Rik	551.861	0.00544112	0.168951	0.0322054	0.974308	0.996502	C6orf136
2310061N02Rik	0	NA	NA	NA	NA	NA
2310065F04Rik	1.66388	1.98327	2.0712	0.957543	0.338293	NA
2310068J16Rik	7.50482	0.77086	1.06301	0.72517	0.468348	0.908762
2310069B03Rik	0	NA	NA	NA	NA	NA
2310075C17Rik	0.169047	0.946386	4.08047	0.23193	0.816592	NA
2310079G19Rik	0	NA	NA	NA	NA	NA
2400006E01Rik	0	NA	NA	NA	NA	NA
2410002F23Rik	2841.69	0.331568	0.193992	1.70918	0.087418	0.650619
2410003L11Rik	0.53677	-2.55086	3.90561	-0.653127	0.513674	NA
2410004B18Rik	487.755	0.0781464	0.197989	0.3947	0.693064	0.957937	C1orf52
2410004I01Rik	25.8103	0.710257	0.529679	1.34092	0.179947	0.771913
2410004P03Rik	80.5593	0.0649599	0.41599	0.156157	0.875909	0.986878
2410006H16Rik	457.367	0.669982	0.295153	2.26995	0.0232105	0.425175
2410012E07Rik	0	NA	NA	NA	NA	NA
2410017I17Rik	0	NA	NA	NA	NA	NA
2410018L13Rik	52.7384	-1.19803	1.52044	-0.787951	0.430725	0.900667
2410021H03Rik	4.44531	0.137776	1.14408	0.120425	0.904147	NA
2410124H12Rik	2.17173	-0.231268	1.56656	-0.147627	0.882637	NA
2410137M14Rik	4.47951	0.0974635	1.14223	0.0853273	0.932001	NA
2500002B13Rik	10.1001	0.340847	0.81683	0.41728	0.676474	0.955478
2500004C02Rik	86.5278	-0.278792	0.315334	-0.884115	0.376634	0.885139
2510002D24Rik	204.275	0.388365	0.236404	1.6428	0.100423	0.680468	C22orf39
2510009E07Rik	2639.2	-0.0823421	0.164598	-0.500263	0.61689	0.944073	C3orf70
2510039O18Rik	784.888	-0.00654232	0.179251	-0.0364981	0.970885	0.995214	KIAA2013
2610005L07Rik	3111.76	0.410674	0.215701	1.90391	0.056922	0.581923
2610005L07Rik	3111.76	0.410674	0.215701	1.90391	0.056922	0.581923
2610008E11Rik	1532.29	-0.45084	0.227295	-1.9835	0.0473117	0.541124
2610016A17Rik	0	NA	NA	NA	NA	NA
2610020C07Rik	58.7849	0.204256	0.351138	0.581698	0.56077	0.934078
2610027K06Rik	1.36891	1.48901	2.25002	0.661778	0.508114	NA
2610028E06Rik	29.1571	-0.203858	0.636874	-0.320092	0.748898	0.966376
2610028H24Rik	0	NA	NA	NA	NA	NA	C21orf58
2610035D17Rik	220.396	0.162108	0.22839	0.709786	0.477837	0.911452
2610035F20Rik	11.0423	-0.361477	0.751417	-0.481061	0.630473	0.945626
2610037D02Rik	1.14611	3.63991	2.93475	1.24028	0.214872	NA
2610042L04Rik	124.83	-0.131406	0.272735	-0.48181	0.629941	0.945487
2610044O15Rik8	94.6894	-0.180598	0.303866	-0.594335	0.552288	0.93276
2610203C22Rik	4.00007	0.475051	1.1835	0.401397	0.688128	NA
2610206C17Rik	1.40116	-2.80984	2.52299	-1.1137	0.265409	NA
2610306M01Rik	124.655	-0.210451	0.249242	-0.844366	0.398465	0.887634
2610307P16Rik	51.513	-0.0539064	0.430035	-0.125354	0.900244	0.989827
2610316D01Rik	76.2102	0.142677	0.418969	0.340542	0.733448	0.964372
2610318N02Rik	33.7169	-0.139192	0.493935	-0.281802	0.778095	0.968878
2610507I01Rik	245.341	0.512336	1.1889	0.430934	0.666517	0.953345
2610528J11Rik	0	NA	NA	NA	NA	NA	C1orf210
2700038G22Rik	30.46	-0.813225	0.598803	-1.35808	0.174437	0.764583
2700046A07Rik	21.768	-1.36713	0.633083	-2.15947	0.0308134	0.465736
2700049A03Rik	336.549	-0.486829	0.248081	-1.96238	0.0497182	0.551312	KIAA0586
2700054A10Rik	179.839	-0.419671	0.328832	-1.27625	0.201868	0.790246
2700062C07Rik	236.352	-0.011336	0.197107	-0.0575116	0.954138	0.993075	C18orf21
2700069I18Rik	30.0998	1.38099	0.67237	2.05391	0.0399841	0.512952
2700089I24Rik	0	NA	NA	NA	NA	NA
2700097O09Rik	89.3768	-0.199074	0.319527	-0.623028	0.533266	0.925379
2700099C18Rik	32.1142	-0.348703	0.43718	-0.797618	0.425092	0.897682
2700099C18Rik	32.1142	-0.348703	0.43718	-0.797618	0.425092	0.897682
2810001G20Rik	214.619	-0.258419	0.217119	-1.19022	0.233961	0.814184
2810002D19Rik	55.361	-0.117919	0.376405	-0.313278	0.754069	0.967277
2810004N23Rik	283.541	-0.201862	0.192136	-1.05062	0.293432	0.841688	C1orf131
2810013P06Rik	490.287	0.0720886	0.196871	0.366172	0.714237	0.961513
2810021J22Rik	391.796	0.0210253	0.178252	0.117953	0.906105	0.99078
2810025M15Rik	439.087	-0.145498	0.202117	-0.719868	0.471607	0.909144
2810029C07Rik	211.704	0.373029	0.23337	1.59845	0.109944	0.694419
2810032G03Rik	80.2044	-0.259313	0.302838	-0.856276	0.391845	0.88737
2810047C21Rik1	4.38157	-0.562095	1.5295	-0.367503	0.713244	NA
2810049E08Rik	44.8068	0.391616	0.38292	1.02271	0.306446	0.853063
2810403D21Rik	7.45775	0.112142	1.0294	0.108939	0.913251	0.991353
2810404M03Rik	0.520716	-0.978293	3.51132	-0.278611	0.780543	NA
2810405F15Rik	31.0854	-0.952867	0.597456	-1.59488	0.11074	0.696267
2810408A11Rik	101.095	-0.311148	0.323183	-0.962762	0.335667	0.866799
2810408I11Rik	5.33337	-0.977913	1.1234	-0.870491	0.384032	NA
2810429I04Rik	5.26235	1.58958	1.11929	1.42016	0.155561	NA
2810433D01Rik	3.1886	0.762407	1.48073	0.514885	0.606633	NA
2810442N19Rik	3.70362	0.145053	1.43997	0.100733	0.919762	NA
2810454H06Rik	46.0901	-0.164133	0.434463	-0.377782	0.705592	0.960437
2810459M11Rik	376.925	-0.0982939	0.225903	-0.435116	0.663478	0.95246	C2orf72
2810471M01Rik	0.184236	-0.977168	4.08047	-0.239474	0.810738	NA
2900005J15Rik	11.5197	-0.651147	0.853661	-0.76277	0.4456	0.90428
2900009J06Rik	33.356	0.0213811	0.496317	0.0430794	0.965638	0.995065
2900026A02Rik	665.777	-0.219226	0.225569	-0.971881	0.33111	0.863977	KIAA1671
2900041M22Rik	5.48363	-0.675092	1.08539	-0.621984	0.533952	NA
2900052N01Rik	69.0051	1.83692	0.687204	2.67303	0.00751697	0.255594
2900057B20Rik	0	NA	NA	NA	NA	NA
2900060B14Rik	0.352535	-1.94346	4.03195	-0.482016	0.629795	NA
2900076A07Rik	25.6824	0.159983	0.474527	0.337141	0.73601	0.964827
2900079G21Rik	224.517	0.0725797	0.347019	0.209152	0.83433	0.981938
2900092C05Rik	0	NA	NA	NA	NA	NA	C19orf18
3000002C10Rik	43.6464	0.357064	0.521959	0.684084	0.493922	0.916415
3010001F23Rik	27.7923	0.193569	0.466942	0.414545	0.678475	0.956015
3100003L05Rik	0.507141	2.45968	3.99267	0.61605	0.537861	NA
3110009E18Rik	28.4161	0.0666817	0.484142	0.137732	0.890453	0.988112
3110009F21Rik	0	NA	NA	NA	NA	NA
3110015C05Rik	0	NA	NA	NA	NA	NA
3110039M20Rik	64.4928	-0.136146	0.534077	-0.254918	0.798786	0.97369
3110040N11Rik	100.184	-0.162057	0.276917	-0.585218	0.558401	0.934078	C15orf40
3110045C21Rik	3.74492	0.691239	1.25576	0.550455	0.582007	NA
3110056K07Rik	95.9765	-0.0636185	0.273794	-0.232359	0.816259	0.978311
3110070M22Rik	34.9037	-0.199349	0.448914	-0.444069	0.656993	0.949571
3110082I17Rik	136.994	-0.501965	0.259998	-1.93065	0.0535266	0.567346	C7orf50
3110082J24Rik	10.5303	-0.725365	0.76255	-0.951236	0.341485	0.868139
3110099E03Rik	21.9331	-2.60973	0.839135	-3.11003	0.00187071	0.121135
3200001D21Rik	4.14687	-0.34056	1.20396	-0.282866	0.777279	NA
3300002I08Rik	21.4126	-0.0556443	0.542678	-0.102537	0.918331	0.991353
3300002P13Rik	122.291	0.097204	0.302895	0.320916	0.748274	0.966376
3300005D01Rik	0	NA	NA	NA	NA	NA
3425401B19Rik	0.168181	0.946386	4.08047	0.23193	0.816592	NA	C10orf71
3632454L22Rik	40.7301	0.0363139	0.603864	0.0601359	0.952047	0.993075
3830403N18Rik	1.20676	-1.36998	2.3743	-0.577006	0.563936	NA	SYCP3
3830406C13Rik	447.591	0.0133234	0.186114	0.0715876	0.94293	0.993075	C3orf14
3830408C21Rik	79.3401	-0.158578	0.332304	-0.477207	0.633215	0.94623
3830432H09Rik	4.95132	0.992225	1.04182	0.952391	0.340899	NA
3930402G23Rik	11.099	1.62662	0.828523	1.96328	0.049614	0.551146
4631405J19Rik	0.475492	-0.853209	3.61469	-0.236039	0.813402	NA
4632404H12Rik	175.055	-0.137567	0.294674	-0.466845	0.64061	0.946964
4632415L05Rik	594.087	-0.00742795	0.200649	-0.0370197	0.970469	0.995214
4632427E13Rik	2.80454	0.190964	1.60554	0.118941	0.905322	NA
4632428C04Rik	2.01949	-0.511246	1.6004	-0.31945	0.749386	NA
4732416N19Rik	0	NA	NA	NA	NA	NA
4732471J01Rik	14.9579	-0.145516	0.654582	-0.222303	0.824078	0.98083
4732490B19Rik	5.6448	0.983306	1.2392	0.793503	0.427485	NA
4732491K20Rik	87.7057	0.197343	0.345158	0.571748	0.567493	0.934581
4833411C07Rik	0.668875	1.43985	3.19938	0.450041	0.652681	NA
4833412C05Rik	4.80514	0.514259	1.08775	0.472773	0.636375	NA
4833415N18Rik	1.90729	-0.977868	2.02373	-0.4832	0.628954	NA
4833417C18Rik	4.13511	0.0154421	1.44227	0.0107068	0.991457	NA
4833418N02Rik	13.5947	0.71023	0.710344	0.999839	0.317388	0.859522
4833419F23Rik	0.504661	0.905115	4.03561	0.224282	0.822538	NA
4833420G17Rik	1107.71	-0.0124276	0.181045	-0.0686438	0.945273	0.993075	C5orf34
4833422C13Rik	135.104	0.268889	0.270187	0.995195	0.319641	0.860598
4833422M21Rik	1.48666	-0.315577	2.00226	-0.15761	0.874764	NA
4833427F10Rik	0.326843	1.83067	4.03884	0.453267	0.650357	NA
4833428L15Rik	0.467092	-2.36876	4.00038	-0.592133	0.553761	NA
4833439L19Rik	2799.07	-0.0126707	0.122845	-0.103143	0.917849	0.991353	KIAA1191
4921504A21Rik	15.1273	0.493827	0.830173	0.594848	0.551945	0.932535
4921504E06Rik	0	NA	NA	NA	NA	NA	C10orf67
4921507P07Rik	71.5468	0.816578	0.387374	2.10798	0.0350326	0.487695	C7orf31
4921508D12Rik	1.53681	-1.87678	2.23255	-0.840641	0.400549	NA
4921509C19Rik	0	NA	NA	NA	NA	NA
4921509O07Rik	0.157796	0.946386	4.08047	0.23193	0.816592	NA
4921511C10Rik	0	NA	NA	NA	NA	NA
4921511C20Rik	0	NA	NA	NA	NA	NA
4921511I17Rik	0.337228	1.87013	4.03533	0.463438	0.643051	NA
4921513I03Rik	0.664072	2.85064	3.13252	0.910013	0.362816	NA
4921515E04Rik	0.53677	-2.55086	3.90561	-0.653127	0.513674	NA
4921517D22Rik	0	NA	NA	NA	NA	NA
4921518K17Rik	0.85423	-0.619417	2.9588	-0.209347	0.834177	NA
4921524J17Rik	539.486	-0.253733	0.185187	-1.37014	0.170643	0.763045	C16orf87
4921524L21Rik	0	NA	NA	NA	NA	NA
4921525O09Rik	2.53084	1.39323	1.8582	0.749771	0.453393	NA
4921529L05Rik	1.70712	-0.739603	2.12901	-0.347392	0.728297	NA
4921531C22Rik	36.3892	-0.461842	0.44494	-1.03799	0.299277	0.846538
4921531P14Rik	0	NA	NA	NA	NA	NA
4921533I20Rik	0	NA	NA	NA	NA	NA
4921534H16Rik	0.678394	1.46383	3.18652	0.459383	0.645959	NA
4921536K21Rik	24.9411	0.20647	0.526739	0.391978	0.695075	0.958273	C5orf52
4921539E11Rik	0	NA	NA	NA	NA	NA	C1orf141
4922502N22Rik	0.325977	1.82737	4.03913	0.452417	0.650968	NA
4930401C15Rik	0	NA	NA	NA	NA	NA
4930401O10Rik	0	NA	NA	NA	NA	NA
4930401O12Rik	0	NA	NA	NA	NA	NA
4930402F06Rik	0	NA	NA	NA	NA	NA
4930402F11Rik	0	NA	NA	NA	NA	NA
4930402K13Rik	0	NA	NA	NA	NA	NA
4930404A05Rik	0	NA	NA	NA	NA	NA
4930404H11Rik	0.333632	-1.8727	4.03813	-0.463754	0.642824	NA
4930404I05Rik	17.0978	1.11418	0.628798	1.77192	0.0764085	0.630001
4930405A10Rik	0	NA	NA	NA	NA	NA
4930405A21Rik	3.53223	0.660517	1.32145	0.499843	0.617186	NA
4930405D11Rik	0.495891	2.43011	3.99443	0.608375	0.542939	NA
4930405J17Rik	0	NA	NA	NA	NA	NA
4930405L22Rik	0	NA	NA	NA	NA	NA
4930405O22Rik	0.44819	-2.31534	4.00386	-0.578276	0.563078	NA
4930406D18Rik	0	NA	NA	NA	NA	NA
4930407G08Rik	0	NA	NA	NA	NA	NA
4930407I10Rik	0	NA	NA	NA	NA	NA
4930407I19Rik	0	NA	NA	NA	NA	NA
4930412B13Rik	0	NA	NA	NA	NA	NA
4930412C18Rik	24.1644	0.0980682	0.623305	0.157336	0.87498	0.986878
4930412O13Rik	25.8921	3.8117	0.995688	3.8282	0.000129082	0.0228731
4930413E15Rik	0	NA	NA	NA	NA	NA
4930413F20Rik	5.05622	0.173223	1.09636	0.157998	0.874458	NA
4930413G21Rik	230.582	0.480427	0.256878	1.87026	0.0614479	0.592028
4930414N06Rik	0.521582	-0.978277	3.50936	-0.278762	0.780427	NA
4930415L06Rik	0	NA	NA	NA	NA	NA	PPP4R3C
4930417O13Rik	0	NA	NA	NA	NA	NA
4930417O22Rik	0	NA	NA	NA	NA	NA
4930419G24Rik	0	NA	NA	NA	NA	NA
4930423M02Rik	0.184236	-0.977168	4.08047	-0.239474	0.810738	NA
4930425K10Rik	0	NA	NA	NA	NA	NA
4930425L21Rik	0	NA	NA	NA	NA	NA
4930425O10Rik	1.37756	1.48194	2.92016	0.507486	0.611814	NA
4930426D05Rik	12.132	1.04404	0.887362	1.17657	0.239369	0.819043
4930426L09Rik	5.04631	-0.709916	1.39999	-0.507088	0.612093	NA
4930428D20Rik	0	NA	NA	NA	NA	NA
4930428E07Rik	0	NA	NA	NA	NA	NA
4930428O21Rik	0	NA	NA	NA	NA	NA
4930429D17Rik	0.149397	-0.977168	4.08047	-0.239474	0.810738	NA
4930429F24Rik	26.7875	0.45829	0.562599	0.814594	0.415305	0.892972
4930430F08Rik	236.761	-0.224542	0.28713	-0.782021	0.434202	0.900793	C12orf29
4930430F21Rik	0.326843	1.83067	4.03884	0.453267	0.650357	NA
4930431F12Rik	0.184236	-0.977168	4.08047	-0.239474	0.810738	NA
4930431P03Rik	0.953599	0.139315	2.83936	0.0490656	0.960867	NA
4930432J09Rik	0.168181	0.946386	4.08047	0.23193	0.816592	NA
4930432M17Rik	0	NA	NA	NA	NA	NA
4930433B08Rik	0	NA	NA	NA	NA	NA
4930433I11Rik	0.157796	0.946386	4.08047	0.23193	0.816592	NA	C2orf78
4930433N12Rik	0	NA	NA	NA	NA	NA
4930434J06Rik	0	NA	NA	NA	NA	NA
4930438E09Rik	0	NA	NA	NA	NA	NA
4930440C22Rik	0	NA	NA	NA	NA	NA
4930441H08Rik	0	NA	NA	NA	NA	NA
4930441J16Rik	0	NA	NA	NA	NA	NA
4930442J19Rik	0	NA	NA	NA	NA	NA
4930442L01Rik	0	NA	NA	NA	NA	NA
4930443O20Rik	0.307193	-0.0153951	4.08047	-0.00377287	0.99699	NA
4930444F02Rik	3.65717	0.535974	1.29293	0.414542	0.678477	NA
4930444M15Rik	2.29233	1.28353	1.58962	0.807441	0.419413	NA
4930444P10Rik	10.8546	0.953818	0.761048	1.2533	0.210098	0.796646	C8orf89
4930445N18Rik	0	NA	NA	NA	NA	NA
4930447A16Rik	0	NA	NA	NA	NA	NA
4930447C04Rik	60.7769	-0.759474	0.485275	-1.56504	0.117574	0.70974	C14orf39
4930447F24Rik	3.02125	-1.39623	1.38755	-1.00626	0.314293	NA
4930447J18Rik	0	NA	NA	NA	NA	NA
4930447K03Rik	1.22803	0.310575	2.63694	0.117778	0.906243	NA
4930447M23Rik	70.094	-0.327392	0.454757	-0.719927	0.47157	0.909144
4930447N08Rik	1.33208	2.68066	2.24965	1.19159	0.233421	NA
4930448C13Rik	0.149397	-0.977168	4.08047	-0.239474	0.810738	NA
4930448F12Rik	0.169047	0.946386	4.08047	0.23193	0.816592	NA
4930448H16Rik	0	NA	NA	NA	NA	NA
4930448I06Rik	0	NA	NA	NA	NA	NA
4930448I18Rik	0.149397	-0.977168	4.08047	-0.239474	0.810738	NA
4930448K20Rik	0	NA	NA	NA	NA	NA
4930449E01Rik	0	NA	NA	NA	NA	NA
4930449E18Rik	0	NA	NA	NA	NA	NA
4930449I24Rik	0	NA	NA	NA	NA	NA
4930451I11Rik	0.168181	0.946386	4.08047	0.23193	0.816592	NA	C16orf92
4930452A19Rik	0	NA	NA	NA	NA	NA
4930452G13Rik	4.84209	0.122583	1.31999	0.0928667	0.926009	NA
4930452N14Rik	0	NA	NA	NA	NA	NA
4930453H23Rik	0	NA	NA	NA	NA	NA
4930453L07Rik	2.27887	-1.26945	1.68154	-0.754934	0.450288	NA
4930453N24Rik	304.984	0.0770671	0.197948	0.389331	0.697031	0.959076	C3orf38
4930455B14Rik	0	NA	NA	NA	NA	NA
4930455C13Rik	4.55823	1.06613	1.22085	0.873271	0.382516	NA
4930455G09Rik	2.35656	0.710175	1.90979	0.37186	0.709997	NA
4930455H04Rik	0.169047	0.946386	4.08047	0.23193	0.816592	NA
4930455J16Rik	0	NA	NA	NA	NA	NA
4930456L15Rik	0	NA	NA	NA	NA	NA
4930459C07Rik	0	NA	NA	NA	NA	NA
4930459L07Rik	0	NA	NA	NA	NA	NA
4930461G14Rik	0	NA	NA	NA	NA	NA
4930463O16Rik	0.827909	-0.614746	2.4468	-0.251245	0.801625	NA
4930465K10Rik	0.157796	0.946386	4.08047	0.23193	0.816592	NA
4930465M20Rik	0.315593	1.78704	4.04282	0.442027	0.65847	NA
4930467D21Rik	2.05758	-0.551171	1.99548	-0.27621	0.782387	NA
4930467K11Rik	0.336362	1.8669	4.03561	0.462605	0.643648	NA
4930470H14Rik	0.467092	-2.36876	4.00038	-0.592133	0.553761	NA
4930470O06Rik	0	NA	NA	NA	NA	NA
4930470P17Rik	0.977932	3.41152	3.0997	1.10059	0.271073	NA
4930471C04Rik	1.98874	1.57042	1.69692	0.925452	0.354731	NA
4930471G03Rik	0	NA	NA	NA	NA	NA
4930471M09Rik	0.33648	-0.0153951	4.08047	-0.00377287	0.99699	NA
4930473A02Rik	0	NA	NA	NA	NA	NA
4930473O22Rik	0	NA	NA	NA	NA	NA
4930474H20Rik	0	NA	NA	NA	NA	NA
4930474M22Rik	0	NA	NA	NA	NA	NA
4930474N05Rik	0	NA	NA	NA	NA	NA
4930474N09Rik	3.93481	0.954288	1.38426	0.689387	0.49058	NA
4930477N07Rik	0	NA	NA	NA	NA	NA
4930478L05Rik	0.168181	0.946386	4.08047	0.23193	0.816592	NA
4930478P22Rik	0	NA	NA	NA	NA	NA
4930479D17Rik	1.65151	1.19997	1.93978	0.618614	0.536171	NA
4930480E11Rik	0	NA	NA	NA	NA	NA
4930480G23Rik	0	NA	NA	NA	NA	NA
4930480K15Rik	6.83456	-0.692329	0.939445	-0.736955	0.46115	0.907325
4930480M12Rik	0	NA	NA	NA	NA	NA
4930481A15Rik	7.34182	-0.840123	0.919845	-0.913331	0.361068	0.876245
4930483J18Rik	0.504661	0.905115	4.03561	0.224282	0.822538	NA
4930483K19Rik	0.670112	-1.49963	2.86416	-0.523586	0.600566	NA
4930483O08Rik	0	NA	NA	NA	NA	NA
4930484H19Rik	0.149397	-0.977168	4.08047	-0.239474	0.810738	NA
4930486F22Rik	0	NA	NA	NA	NA	NA
4930486I03Rik	0	NA	NA	NA	NA	NA
4930486L24Rik	1.34169	0.541462	2.92077	0.185383	0.852928	NA
4930487D11Rik	0	NA	NA	NA	NA	NA
4930488B22Rik	0	NA	NA	NA	NA	NA
4930488L21Rik	11.0699	-0.140334	0.699369	-0.200659	0.840966	0.982235
4930500F04Rik	0.168181	0.946386	4.08047	0.23193	0.816592	NA
4930500L23Rik	0	NA	NA	NA	NA	NA
4930502A04Rik	0.368471	-1.99967	4.02724	-0.496537	0.619516	NA
4930502E09Rik	0	NA	NA	NA	NA	NA
4930503B20Rik	0	NA	NA	NA	NA	NA
4930503E14Rik	0.168181	0.946386	4.08047	0.23193	0.816592	NA
4930503E24Rik	0	NA	NA	NA	NA	NA
4930503F20Rik	0	NA	NA	NA	NA	NA
4930503H13Rik	0	NA	NA	NA	NA	NA
4930503L19Rik	108.808	0.0117452	0.278685	0.0421453	0.966383	0.995065	C18orf54
4930503O07Rik	0	NA	NA	NA	NA	NA
4930504C09Rik	0	NA	NA	NA	NA	NA
4930505A04Rik	2.17677	-1.79011	1.72058	-1.04041	0.298149	NA	C2orf73
4930505G20Rik	0	NA	NA	NA	NA	NA
4930505K13Rik	0	NA	NA	NA	NA	NA
4930505K14Rik	0	NA	NA	NA	NA	NA
4930506C21Rik	6.29555	-0.0617373	1.24303	-0.0496667	0.960388	0.994136
4930507D05Rik	29.6134	0.467454	0.495723	0.942975	0.345694	0.870527
4930507D10Rik	0.169047	0.946386	4.08047	0.23193	0.816592	NA
4930509E16Rik	0.521464	0.906978	3.50723	0.258602	0.795942	NA
4930509J09Rik	1.69906	-1.27191	1.77894	-0.714984	0.474619	NA
4930509K18Rik	0	NA	NA	NA	NA	NA
4930511A02Rik	0.804203	0.716731	3.01089	0.238046	0.811845	NA
4930511E03Rik	1.15463	1.30395	2.17461	0.599624	0.548757	NA
4930511M06Rik	1.28971	1.67175	2.28467	0.731727	0.464335	NA
4930512B01Rik	0.336598	-1.88559	4.03698	-0.467079	0.640443	NA
4930512J16Rik	2.86914	-0.212011	1.44651	-0.146568	0.883473	NA
4930512M02Rik	0	NA	NA	NA	NA	NA
4930513D17Rik	0.53677	-2.55086	3.90561	-0.653127	0.513674	NA
4930513N10Rik	38.7189	0.903519	0.425462	2.12362	0.0337022	0.482382
4930513O06Rik	0	NA	NA	NA	NA	NA
4930515B02Rik	0	NA	NA	NA	NA	NA
4930515G01Rik	6.6891	0.735261	1.08958	0.67481	0.499797	0.918948
4930515G16Rik	0	NA	NA	NA	NA	NA
4930515L19Rik	0	NA	NA	NA	NA	NA
4930517E11Rik	0	NA	NA	NA	NA	NA
4930517M08Rik	0	NA	NA	NA	NA	NA
4930518J21Rik	0.149397	-0.977168	4.08047	-0.239474	0.810738	NA
4930518P08Rik	0	NA	NA	NA	NA	NA
4930519D14Rik	0	NA	NA	NA	NA	NA
4930519F09Rik	0	NA	NA	NA	NA	NA
4930519F16Rik	0	NA	NA	NA	NA	NA
4930519F24Rik	0.483774	2.3977	3.9964	0.599967	0.548528	NA
4930519G04Rik	0.337346	-0.0153951	4.08047	-0.00377287	0.99699	NA
4930519H02Rik	0	NA	NA	NA	NA	NA
4930519K11Rik	0	NA	NA	NA	NA	NA
4930520O04Rik	19.9573	0.271263	0.688127	0.394206	0.693429	0.958133
4930520P13Rik	0	NA	NA	NA	NA	NA
4930521E06Rik	0	NA	NA	NA	NA	NA
4930522H14Rik	0	NA	NA	NA	NA	NA	C1orf185
4930522O17Rik	0	NA	NA	NA	NA	NA
4930523C07Rik	36.7653	-0.0431493	0.448744	-0.0961557	0.923397	0.991805	KIAA0040
4930523O13Rik	0	NA	NA	NA	NA	NA
4930524B15Rik	9.20856	0.690268	0.94387	0.731317	0.464585	0.907719	C5orf47
4930524B17Rik	0	NA	NA	NA	NA	NA
4930524C18Rik	0.169047	0.946386	4.08047	0.23193	0.816592	NA
4930524O05Rik	0	NA	NA	NA	NA	NA
4930524O08Rik	0	NA	NA	NA	NA	NA
4930525C09Rik	0	NA	NA	NA	NA	NA
4930525G20Rik	27.4219	0.226672	0.589867	0.384276	0.700774	0.960081
4930526H09Rik	0	NA	NA	NA	NA	NA
4930526L06Rik	1.20193	-1.46071	2.66881	-0.547326	0.584155	NA
4930527F14Rik	0	NA	NA	NA	NA	NA
4930527G23Rik	0	NA	NA	NA	NA	NA
4930528D03Rik	0.622786	1.40846	3.76079	0.37451	0.708025	NA
4930528G23Rik	0	NA	NA	NA	NA	NA
4930528H21Rik	0	NA	NA	NA	NA	NA
4930528P14Rik	0	NA	NA	NA	NA	NA
4930529C04Rik	0	NA	NA	NA	NA	NA
4930529K09Rik	0	NA	NA	NA	NA	NA
4930532I03Rik	0.921178	-3.3308	3.75039	-0.888121	0.374476	NA
4930532M18Rik	0	NA	NA	NA	NA	NA
4930533B01Rik	0	NA	NA	NA	NA	NA
4930533N22Rik	0	NA	NA	NA	NA	NA
4930533P14Rik	0	NA	NA	NA	NA	NA
4930539C22Rik	0	NA	NA	NA	NA	NA
4930539J05Rik	7.12688	1.11246	1.00227	1.10994	0.267024	0.825315
4930539M17Rik	0.168181	0.946386	4.08047	0.23193	0.816592	NA
4930540M03Rik	0	NA	NA	NA	NA	NA
4930542D17Rik	0.168181	0.946386	4.08047	0.23193	0.816592	NA
4930543E12Rik	0	NA	NA	NA	NA	NA
4930543N07Rik	0	NA	NA	NA	NA	NA
4930544D05Rik	0	NA	NA	NA	NA	NA	C17orf107
4930544G11Rik	0	NA	NA	NA	NA	NA
4930544M13Rik	0	NA	NA	NA	NA	NA
4930545E07Rik	0	NA	NA	NA	NA	NA
4930545H06Rik	0	NA	NA	NA	NA	NA
4930545L23Rik	0.855096	-0.615838	2.65862	-0.231638	0.816819	NA
4930546C10Rik	0.298793	-1.73689	4.05086	-0.42877	0.668091	NA
4930546K05Rik	0.184236	-0.977168	4.08047	-0.239474	0.810738	NA
4930547E08Rik	0	NA	NA	NA	NA	NA
4930547E14Rik	0	NA	NA	NA	NA	NA
4930548G14Rik	0	NA	NA	NA	NA	NA
4930548J01Rik	0	NA	NA	NA	NA	NA
4930548K13Rik	0	NA	NA	NA	NA	NA
4930549C15Rik	0.149397	-0.977168	4.08047	-0.239474	0.810738	NA
4930549G23Rik	0.338094	1.87335	4.03505	0.46427	0.642454	NA
4930550C14Rik	2.42714	-0.996835	1.64746	-0.605075	0.545129	NA	C11orf65
4930550C17Rik	0	NA	NA	NA	NA	NA
4930553E22Rik	0	NA	NA	NA	NA	NA
4930554C24Rik	0	NA	NA	NA	NA	NA
4930554G24Rik	0	NA	NA	NA	NA	NA
4930554H23Rik	0	NA	NA	NA	NA	NA
4930554I06Rik	0	NA	NA	NA	NA	NA
4930555B11Rik	0.315593	1.78704	4.04282	0.442027	0.65847	NA
4930555B12Rik	0	NA	NA	NA	NA	NA
4930555G01Rik	0.826672	1.84714	2.98778	0.618232	0.536422	NA
4930555G21Rik	0	NA	NA	NA	NA	NA
4930556C24Rik	0	NA	NA	NA	NA	NA
4930556G01Rik	0	NA	NA	NA	NA	NA
4930556J02Rik	0	NA	NA	NA	NA	NA
4930556M19Rik	4.2529	-0.415174	1.16045	-0.357771	0.720515	NA
4930556N09Rik	0.520834	-2.51145	3.94685	-0.636318	0.524569	NA
4930556N13Rik	0	NA	NA	NA	NA	NA
4930557F10Rik	0	NA	NA	NA	NA	NA
4930557J02Rik	0	NA	NA	NA	NA	NA
4930557K07Rik	0.52233	0.911509	4.00805	0.227419	0.820098	NA
4930558F17Rik	0	NA	NA	NA	NA	NA
4930558G05Rik	0	NA	NA	NA	NA	NA
4930558J18Rik	5.69352	-0.0855865	1.13897	-0.0751439	0.9401	NA
4930558K02Rik	0	NA	NA	NA	NA	NA	C1orf105
4930559C10Rik	0	NA	NA	NA	NA	NA
4930562C15Rik	0.96928	3.39971	3.11561	1.09119	0.275191	NA	C16orf96
4930562F07Rik	1.17291	-2.49994	2.34261	-1.06716	0.2859	NA
4930563E18Rik	0.368471	-1.99967	4.02724	-0.496537	0.619516	NA
4930563E22Rik	94.3629	0.0342684	0.42208	0.0811893	0.935291	0.992883	C17orf100
4930563F08Rik	0.168181	0.946386	4.08047	0.23193	0.816592	NA
4930563H07Rik	0	NA	NA	NA	NA	NA
4930563M21Rik	0	NA	NA	NA	NA	NA
4930564C03Rik	0	NA	NA	NA	NA	NA
4930564D02Rik	0	NA	NA	NA	NA	NA
4930565D16Rik	0	NA	NA	NA	NA	NA
4930565N06Rik	9.54679	-0.806573	0.792767	-1.01742	0.308956	0.855095
4930567H12Rik	0.168299	-0.977168	4.08047	-0.239474	0.810738	NA
4930567H17Rik	0	NA	NA	NA	NA	NA
4930567J20Rik	0	NA	NA	NA	NA	NA
4930567K12Rik	0.315593	1.78704	4.04282	0.442027	0.65847	NA
4930567K20Rik	0	NA	NA	NA	NA	NA
4930568D16Rik	0	NA	NA	NA	NA	NA
4930568E12Rik	0	NA	NA	NA	NA	NA
4930568G15Rik	0	NA	NA	NA	NA	NA
4930570G19Rik	190.439	-0.0753973	0.269777	-0.279481	0.779876	0.968878
4930571K23Rik	0	NA	NA	NA	NA	NA
4930572K03Rik	0.168181	0.946386	4.08047	0.23193	0.816592	NA
4930572O03Rik	0	NA	NA	NA	NA	NA
4930572O13Rik	0.45659	-0.775112	4.05086	-0.191345	0.848255	NA
4930577N17Rik	18.8764	0.0641285	0.618157	0.103741	0.917375	0.991353
4930578E11Rik	0	NA	NA	NA	NA	NA
4930578I06Rik	0	NA	NA	NA	NA	NA	C8orf74
4930578M01Rik	3.82202	1.18398	1.23886	0.955696	0.339226	NA
4930578N18Rik	0	NA	NA	NA	NA	NA
4930579F01Rik	0	NA	NA	NA	NA	NA	C4orf17
4930579G18Rik	3.41492	-0.124434	1.52258	-0.0817259	0.934865	NA
4930579G24Rik	34.5208	-0.261485	0.436383	-0.599211	0.549032	0.930931	C4orf46
4930579H20Rik	0	NA	NA	NA	NA	NA
4930579J19Rik	0	NA	NA	NA	NA	NA
4930579K19Rik	15.6719	-0.602622	0.696491	-0.865225	0.386915	0.88737
4930579P08Rik	0	NA	NA	NA	NA	NA
4930581F22Rik	15.3693	0.152592	0.61116	0.249676	0.802838	0.975267
4930583K01Rik	0.168181	0.946386	4.08047	0.23193	0.816592	NA
4930583P06Rik	0	NA	NA	NA	NA	NA
4930584F24Rik	0	NA	NA	NA	NA	NA
4930586N03Rik	0.168299	-0.977168	4.08047	-0.239474	0.810738	NA
4930587E11Rik	0	NA	NA	NA	NA	NA
4930590J08Rik	1.96454	1.09605	1.99167	0.550315	0.582103	NA	C3orf20
4930590L20Rik	0.315593	1.78704	4.04282	0.442027	0.65847	NA
4930591A17Rik	0	NA	NA	NA	NA	NA
4930591E09Rik	0	NA	NA	NA	NA	NA
4930592A05Rik	0	NA	NA	NA	NA	NA
4930592I03Rik	0.307193	-0.0153951	4.08047	-0.00377287	0.99699	NA
4930593A02Rik	0	NA	NA	NA	NA	NA
4930593C16Rik	1.179	3.67761	2.93013	1.2551	0.209443	NA
4930594C11Rik	5.0113	2.01715	1.23081	1.63888	0.101237	NA
4930594O21Rik	0	NA	NA	NA	NA	NA
4930595D18Rik	1.1944	-0.578107	2.65383	-0.217839	0.827555	NA
4930595M18Rik	0	NA	NA	NA	NA	NA
4930596D02Rik	0	NA	NA	NA	NA	NA
4930596I21Rik	0	NA	NA	NA	NA	NA
4930597A21Rik	0	NA	NA	NA	NA	NA
4930597G03Rik	0	NA	NA	NA	NA	NA
4930598F16Rik	0	NA	NA	NA	NA	NA
4930599N23Rik	1.00004	-1.0381	2.85226	-0.363956	0.715891	NA
4931403E22Rik	0.857944	0.53573	2.65604	0.201703	0.840149	NA
4931406B18Rik	0.673196	-2.88622	3.9724	-0.726567	0.467491	NA
4931406C07Rik	764.934	-0.162594	0.160097	-1.0156	0.30982	0.855095	C11orf54
4931408C20Rik	0	NA	NA	NA	NA	NA
4931408D14Rik	9.7239	1.55112	0.987378	1.57095	0.116195	0.70612
4931414P19Rik	107.958	-0.298552	0.29168	-1.02356	0.306043	0.852875	C14orf93
4931419H13Rik	0	NA	NA	NA	NA	NA
4931420L22Rik	0	NA	NA	NA	NA	NA
4931428L18Rik	0	NA	NA	NA	NA	NA
4931429L15Rik	0	NA	NA	NA	NA	NA
4931429P17Rik	0.168299	-0.977168	4.08047	-0.239474	0.810738	NA
4931431B13Rik	0	NA	NA	NA	NA	NA
4931431C16Rik	6.87331	-0.252007	0.90561	-0.278273	0.780803	0.968973
4931440P22Rik	12.7999	-0.0569088	0.678187	-0.0839132	0.933125	0.992883
4932412D23Rik	1.46086	0.424026	2.21937	0.191057	0.848481	NA
4932413F04Rik	1.86477	-1.43333	1.8606	-0.770359	0.441087	NA
4932414J04Rik	0	NA	NA	NA	NA	NA
4932414N04Rik	0.990656	-0.970687	2.81635	-0.344662	0.730349	NA	ANKRD62
4932415M13Rik	0.352417	-0.0153951	4.08047	-0.00377287	0.99699	NA
4932416K20Rik	0	NA	NA	NA	NA	NA
4932429P05Rik	0	NA	NA	NA	NA	NA	PPP4R3C
4932435O22Rik	5.47236	-1.47848	1.29137	-1.1449	0.252252	NA
4932438H23Rik	15.0112	-0.224705	0.621291	-0.361675	0.717595	0.961543	C21orf62
4932441J04Rik	1.32962	0.0334756	2.28172	0.0146712	0.988294	NA
4932702P03Rik	0	NA	NA	NA	NA	NA
4933400B14Rik	0	NA	NA	NA	NA	NA
4933400C23Rik	0.168181	0.946386	4.08047	0.23193	0.816592	NA
4933400F21Rik	2.10511	-1.21006	1.94314	-0.622734	0.533459	NA
4933400L20Rik	0	NA	NA	NA	NA	NA
4933401B06Rik	0	NA	NA	NA	NA	NA
4933401D09Rik	0	NA	NA	NA	NA	NA
4933401H06Rik	0.184236	-0.977168	4.08047	-0.239474	0.810738	NA
4933402C06Rik	0	NA	NA	NA	NA	NA
4933402D24Rik	16.4359	0.278036	0.6413	0.43355	0.664615	0.95247
4933402J07Rik	0.169047	0.946386	4.08047	0.23193	0.816592	NA	C16orf78
4933402J10Rik	0	NA	NA	NA	NA	NA
4933402J15Rik	0	NA	NA	NA	NA	NA
4933402N03Rik	0	NA	NA	NA	NA	NA	C10orf120
4933402N22Rik	0.168299	-0.977168	4.08047	-0.239474	0.810738	NA
4933403O08Rik	5.59979	-0.122009	1.18002	-0.103395	0.917649	NA
4933404G15Rik	0	NA	NA	NA	NA	NA
4933404K08Rik	0.352535	-1.94346	4.03195	-0.482016	0.629795	NA
4933404K13Rik	0.157796	0.946386	4.08047	0.23193	0.816592	NA
4933404O12Rik	302.735	-0.11033	0.218119	-0.505826	0.612979	0.943503
4933405D12Rik	0.746983	-3.04656	3.96555	-0.768257	0.442335	NA
4933405E24Rik	0	NA	NA	NA	NA	NA
4933405L10Rik	2.41204	-0.139373	1.91092	-0.0729351	0.941858	NA	C16orf86
4933405O20Rik	0.672842	1.49066	3.66313	0.406936	0.684055	NA
4933406C10Rik	8.92949	0.69894	0.86457	0.808425	0.418846	0.894435
4933406D12Rik	0	NA	NA	NA	NA	NA
4933406F09Rik	0.184236	-0.977168	4.08047	-0.239474	0.810738	NA
4933406G16Rik	0	NA	NA	NA	NA	NA
4933406I18Rik	0.704833	-0.114257	3.61188	-0.0316338	0.974764	NA
4933406J10Rik	0.333632	-1.8727	4.03813	-0.463754	0.642824	NA
4933406K04Rik	0	NA	NA	NA	NA	NA
4933407E24Rik	1.1603	0.331782	2.38058	0.13937	0.889158	NA
4933407I05Rik	0	NA	NA	NA	NA	NA
4933407K13Rik	110.973	-0.17929	0.305029	-0.587779	0.556681	0.934078
4933407L21Rik	50.8453	-0.0308822	0.508712	-0.0607066	0.951593	0.993075
4933408J17Rik	0.48464	2.40003	3.99625	0.600569	0.548127	NA
4933408N05Rik	1.22555	-0.503846	2.63791	-0.191002	0.848524	NA
4933409G03Rik	0	NA	NA	NA	NA	NA
4933409K07Rik	1045.76	-0.2578	0.216923	-1.18844	0.23466	0.815025
4933411E08Rik	0	NA	NA	NA	NA	NA
4933411G06Rik	0	NA	NA	NA	NA	NA
4933411K16Rik	6.46756	-1.33554	1.0082	-1.32468	0.185278	0.776733	C10orf62
4933412E12Rik	27.0967	0.000410195	0.471965	0.000869121	0.999307	0.999697
4933412E24Rik	0	NA	NA	NA	NA	NA	CXorf49B
4933412E24Rik	0	NA	NA	NA	NA	NA	CXorf49
4933412E24Rik	0	NA	NA	NA	NA	NA
4933412O06Rik	0.673196	-2.88622	3.9724	-0.726567	0.467491	NA
4933413J09Rik	5.68887	0.397166	1.07033	0.371067	0.710587	NA
4933413L06Rik	0	NA	NA	NA	NA	NA
4933416E03Rik	0	NA	NA	NA	NA	NA
4933416I08Rik	0	NA	NA	NA	NA	NA
4933416M07Rik	0	NA	NA	NA	NA	NA
4933417D19Rik	19.1682	0.756285	0.625892	1.20833	0.226919	0.808795
4933417E11Rik	0.352535	-1.94346	4.03195	-0.482016	0.629795	NA
4933417G07Rik	0.336598	-1.88559	4.03698	-0.467079	0.640443	NA
4933417O13Rik	0.169047	0.946386	4.08047	0.23193	0.816592	NA
4933421I07Rik	0	NA	NA	NA	NA	NA
4933421O10Rik	166.825	-0.213893	0.248481	-0.860804	0.389346	0.88737
4933422A05Rik	0.336598	-1.88559	4.03698	-0.467079	0.640443	NA
4933424G05Rik	0.338094	1.87335	4.03505	0.46427	0.642454	NA
4933424G06Rik	4.05914	0.464768	1.24859	0.372233	0.709719	NA	C2orf92
4933425B07Rik	0	NA	NA	NA	NA	NA
4933427D06Rik	1.53324	0.859448	2.41268	0.35622	0.721675	NA
4933427D14Rik	1061.92	-0.116642	0.159019	-0.733508	0.463248	0.907325
4933427D14Rik	1061.92	-0.116642	0.159019	-0.733508	0.463248	0.907325	KIAA0753
4933427E11Rik	0.803084	1.86887	2.98683	0.625702	0.53151	NA
4933427E13Rik	0	NA	NA	NA	NA	NA
4933427I22Rik	5.72241	-2.01334	1.22881	-1.63845	0.101329	NA
4933428C19Rik	0	NA	NA	NA	NA	NA
4933428G20Rik	21.0519	0.0035707	0.527292	0.00677176	0.994597	0.99906
4933429O19Rik	3.54943	0.982691	1.85292	0.530346	0.595872	NA
4933430H16Rik	0.168181	0.946386	4.08047	0.23193	0.816592	NA
4933430I17Rik	9.12342	1.39639	0.878938	1.58872	0.112123	0.699927	C9orf43
4933430M04Rik	0.168181	0.946386	4.08047	0.23193	0.816592	NA
4933430N04Rik	0	NA	NA	NA	NA	NA
4933431E20Rik	1455.55	0.191303	0.182807	1.04647	0.295343	0.843076
4933431G14Rik	0.668009	1.43768	3.20057	0.449194	0.653292	NA
4933432G23Rik	0	NA	NA	NA	NA	NA
4933432I03Rik	2.01171	0.964393	1.66033	0.580845	0.561345	NA
4933432I09Rik	5.09748	-0.505037	1.30419	-0.387241	0.698578	NA
4933432K03Rik	0	NA	NA	NA	NA	NA
4933433F19Rik	0	NA	NA	NA	NA	NA
4933433G08Rik	0	NA	NA	NA	NA	NA
4933433G15Rik	0.624889	-1.41182	3.26782	-0.432036	0.665715	NA
4933433G19Rik	0	NA	NA	NA	NA	NA
4933433H22Rik	0.368471	-1.99967	4.02724	-0.496537	0.619516	NA
4933434E20Rik	791.111	-0.0290659	0.143116	-0.203094	0.839062	0.982117	C1orf43
4933436E23Rik	0	NA	NA	NA	NA	NA
4933436H12Rik	0	NA	NA	NA	NA	NA
4933436I01Rik	0	NA	NA	NA	NA	NA
4933438B17Rik	0	NA	NA	NA	NA	NA
4933438K21Rik	0.337228	1.87013	4.03533	0.463438	0.643051	NA
4933439C10Rik	573.884	0.291694	0.162436	1.79574	0.0725351	0.618985
4933439K11Rik	1.65374	1.24862	1.95939	0.637249	0.523962	NA
4933440J02Rik	0	NA	NA	NA	NA	NA
4933440M02Rik	0.352417	-0.0153951	4.08047	-0.00377287	0.99699	NA
5031410I06Rik	7.37708	0.530295	1.16228	0.456253	0.648208	0.9493
5031425E22Rik	416.442	0.053208	0.184275	0.288742	0.772779	0.968878
5031425F14Rik	0.157796	0.946386	4.08047	0.23193	0.816592	NA
5031434C07Rik	0.809869	1.8454	3.00728	0.613643	0.539451	NA
5031434O11Rik	20.1097	0.654679	0.650109	1.00703	0.313921	0.859023
5031439G07Rik	3579.86	-0.191802	0.133782	-1.43369	0.151661	0.746541	KIAA0930
5033403F01Rik	3.73761	0.918173	1.31165	0.700012	0.48392	NA
5033403H07Rik	0	NA	NA	NA	NA	NA
5033404E19Rik	0.672724	2.86855	3.97164	0.722257	0.470136	NA
5033406O09Rik	1.29091	0.665299	2.35671	0.2823	0.777713	NA
5330411J11Rik	1.82277	0.77462	2.28602	0.338851	0.734722	NA
5330413P13Rik	11.6833	-0.958533	0.755134	-1.26935	0.204315	0.79285
5330434G04Rik	97.6114	0.271674	0.420427	0.646186	0.518159	0.922699
5330439B14Rik	0	NA	NA	NA	NA	NA
5430401F13Rik	0.336598	-1.88559	4.03698	-0.467079	0.640443	NA	LPA
5430402E10Rik	0	NA	NA	NA	NA	NA
5430402O13Rik	3.86033	0.303121	1.5961	0.189914	0.849377	NA
5430403N17Rik	7.92709	-0.360782	0.835551	-0.43179	0.665894	0.952989
5430405H02Rik	80.3327	0.116747	0.339356	0.344026	0.730827	0.964372
5430416N02Rik	151.017	0.482335	0.330535	1.45926	0.144495	0.742225
5430421F17Rik	1.75456	-3.1698	2.12215	-1.49367	0.135261	NA
5430425K12Rik	0	NA	NA	NA	NA	NA
5430427M07Rik	0.315593	1.78704	4.04282	0.442027	0.65847	NA
5430431A17Rik	1.01301	-1.05534	2.28966	-0.460914	0.64486	NA
5430434I15Rik	0	NA	NA	NA	NA	NA
5430437J10Rik	0.337346	-0.0153951	4.08047	-0.00377287	0.99699	NA
5430440P10Rik	2.52622	-2.71228	1.73045	-1.56739	0.117024	NA
5530400C23Rik	0	NA	NA	NA	NA	NA
5530401A14Rik	1.34457	0.744237	2.06244	0.360852	0.71821	NA
5530601H04Rik	155.042	-0.277936	0.243888	-1.1396	0.254451	0.820028
5730403I07Rik	8.66848	0.431929	1.0709	0.403333	0.686703	0.956831
5730405O15Rik	5.21543	-2.78027	1.19322	-2.33005	0.0198033	NA
5730409E04Rik	1376.34	0.399201	0.211996	1.88306	0.0596917	0.591488	C1orf216
5730412P04Rik	0.325977	1.82737	4.03913	0.452417	0.650968	NA
5730416F02Rik	0.149397	-0.977168	4.08047	-0.239474	0.810738	NA
5730420D15Rik	0.663206	2.84898	3.13374	0.90913	0.363281	NA
5730435O14Rik	0	NA	NA	NA	NA	NA
5730455P16Rik	1870.44	0.115147	0.166943	0.68974	0.490358	0.915804	C17orf75
5730460C07Rik	0	NA	NA	NA	NA	NA
5730480H06Rik	51.3426	0.130195	0.390045	0.333796	0.738534	0.964827	PACRGL
5730488B01Rik	2.01817	4.45414	2.92906	1.52067	0.128342	NA
5730507C01Rik	9.29484	-1.29047	1.1168	-1.1555	0.247884	0.819593
5730522E02Rik	43.0403	0.471309	0.428889	1.09891	0.271809	0.828511
5830416I19Rik	0.838293	-0.58304	2.67125	-0.218265	0.827223	NA
5830417I10Rik	992.761	-0.204682	0.214189	-0.955613	0.339268	0.867459
5830418P13Rik	0.605986	-1.35539	3.79188	-0.357446	0.720758	NA
5830428M24Rik	0.336362	1.8669	4.03561	0.462605	0.643648	NA
5830432E09Rik	1.17155	0.352441	2.34504	0.150292	0.880534	NA
5830444B04Rik	0.958029	3.38412	3.17947	1.06437	0.287162	NA
5830454E08Rik	15.93	-0.256736	0.615291	-0.417258	0.676489	0.955478
5930430L01Rik	18.1896	0.264202	0.668002	0.39551	0.692466	0.957878
5930438M14Rik	29.4458	-0.651722	0.770432	-0.845918	0.397599	0.88737
6030407O03Rik	0.874865	-0.658526	2.94016	-0.223976	0.822776	NA
6030440G07Rik	0	NA	NA	NA	NA	NA
6030443J06Rik	24.0506	0.147022	0.730057	0.201384	0.840398	0.982117
6030458C11Rik	710.725	-0.0379991	0.194003	-0.195869	0.844713	0.982795	C5orf22
6030466F02Rik	0.674692	0.00256918	3.66281	0.000701425	0.99944	NA
6030468B19Rik	0	NA	NA	NA	NA	NA	C17orf99
6030469F06Rik	0.157796	0.946386	4.08047	0.23193	0.816592	NA
6030471H07Rik	0	NA	NA	NA	NA	NA
6030498E09Rik	0.502679	-0.910539	3.54986	-0.2565	0.797565	NA
6230400D17Rik	39.7056	0.0439016	0.516255	0.0850386	0.932231	0.992883
6330403K07Rik	6291.32	-0.00706499	0.141161	-0.0500493	0.960083	0.994122
6330409D20Rik	29.6241	0.194132	0.508212	0.381991	0.702468	0.960434
6330410L21Rik	3.52246	0.926761	1.39182	0.665861	0.5055	NA
6330415B21Rik	4.64118	0.660561	1.39764	0.472626	0.63648	NA
6330415G19Rik	13.4994	-0.36453	0.698733	-0.521701	0.601878	0.941762
6330418K02Rik	16.5438	-0.765229	0.609996	-1.25448	0.209667	0.796646
6330549D23Rik	20.6879	-1.00937	0.606089	-1.66538	0.0958369	0.671432
6430503K07Rik	1.73257	1.12316	2.32902	0.482247	0.62963	NA
6430548M08Rik	2434.26	0.135876	0.152328	0.891994	0.372396	0.882982	KIAA0513
6430550D23Rik	5.60369	-1.91439	1.21851	-1.57109	0.116161	NA	C20orf173
6430562O15Rik	4.69554	0.750186	1.13974	0.658208	0.510404	NA
6430571L13Rik	137.941	0.16044	0.33484	0.479154	0.631829	0.94599	C3orf18
6430584L05Rik	17.808	-0.448309	0.774776	-0.57863	0.562839	0.934465
6430710C18Rik	4.52774	2.44898	1.39123	1.7603	0.078357	NA
6530402F18Rik	376.525	0.469541	0.324648	1.44631	0.148091	0.744942
6530403H02Rik	9.76957	-1.24143	0.910069	-1.36411	0.172534	0.763119
6530411M01Rik	15.1103	-0.497797	0.904104	-0.550598	0.58191	0.938756
6720468P15Rik	12.7564	0.523587	0.769841	0.680123	0.496427	0.917725
6720483E21Rik	2.30099	0.414163	1.48211	0.279442	0.779906	NA
6720489N17Rik	79.9367	-0.197141	0.413098	-0.477227	0.6332	0.94623
6820408C15Rik	37.786	0.251459	0.441504	0.56955	0.568983	0.934949	C20orf96
6820431F20Rik	4062.35	0.337262	0.201872	1.67067	0.0947861	0.670894
6820431F20Rik	4062.35	0.337262	0.201872	1.67067	0.0947861	0.670894
7420426K07Rik	0	NA	NA	NA	NA	NA	PRR23A
7420426K07Rik	0	NA	NA	NA	NA	NA	PRR23D1
7420426K07Rik	0	NA	NA	NA	NA	NA	PRR23E
7420426K07Rik	0	NA	NA	NA	NA	NA	PRR23B
7420426K07Rik	0	NA	NA	NA	NA	NA	PRR23C
7420426K07Rik	0	NA	NA	NA	NA	NA	PRR23D2
7420700N18Rik	0	NA	NA	NA	NA	NA
7420701I03Rik	0	NA	NA	NA	NA	NA
7530416G11Rik	0.298793	-1.73689	4.05086	-0.42877	0.668091	NA
7630403G23Rik	0	NA	NA	NA	NA	NA
8030423F21Rik	5.75606	-0.0814061	1.3225	-0.0615548	0.950917	NA
8030423J24Rik	1.17727	3.6763	3.44705	1.06651	0.286194	NA
8030442B05Rik	0	NA	NA	NA	NA	NA
8030443G20Rik	0	NA	NA	NA	NA	NA
8030451O07Rik	1.167	2.47726	2.71116	0.913726	0.360861	NA
8030455M16Rik	0	NA	NA	NA	NA	NA
8030462N17Rik	356.876	0.35591	0.207088	1.71864	0.0856799	0.647703	C18orf25
8430422H06Rik	0.168299	-0.977168	4.08047	-0.239474	0.810738	NA
8430423G03Rik	0	NA	NA	NA	NA	NA
8430426J06Rik	1.51894	2.91085	2.48365	1.17201	0.241194	NA
8430429K09Rik	174	0.0141022	0.255761	0.0551379	0.956029	0.993209
8430430B14Rik	0	NA	NA	NA	NA	NA
8430436N08Rik	0.485877	-0.85338	3.58824	-0.237827	0.812016	NA
8430437L04Rik	0	NA	NA	NA	NA	NA
9030025P20Rik	167.111	0.25502	0.4838	0.527119	0.598111	0.941762	ERMARD
9030204H09Rik	0.169047	0.946386	4.08047	0.23193	0.816592	NA
9030404E10Rik	0	NA	NA	NA	NA	NA
9030612E09Rik	44.124	0.446198	0.38985	1.14454	0.252401	0.819604
9030619P08Rik	0	NA	NA	NA	NA	NA
9030619P08Rik	0	NA	NA	NA	NA	NA
9030624G23Rik	19.8243	-1.00539	0.554193	-1.81415	0.0696551	0.608601
9030625G05Rik	1.21603	-0.517691	2.16163	-0.239491	0.810725	NA
9130008F23Rik	10.8341	-0.0391531	0.795528	-0.0492165	0.960747	0.994136	C6orf141
9130015A21Rik	0.664938	2.85265	3.60486	0.791335	0.428748	NA
9130015L21Rik	0	NA	NA	NA	NA	NA
9130019O22Rik	85.3167	-0.247508	0.332101	-0.745278	0.456104	0.905464
9130019P16Rik	6.67318	1.22904	1.00113	1.22765	0.219577	0.803973
9130023H24Rik	90.6703	-0.297628	0.335538	-0.887018	0.375069	0.884578
9130024F11Rik	656.319	-0.71644	1.14797	-0.624092	0.532567	0.925176
9130209A04Rik	0	NA	NA	NA	NA	NA
9130221F21Rik	0	NA	NA	NA	NA	NA
9130221H12Rik	77.25	-0.0577244	0.316121	-0.182602	0.85511	0.984362
9130227L01Rik	4.28187	-4.54094	1.65973	-2.73595	0.00621996	NA
9130230L23Rik	0	NA	NA	NA	NA	NA
9130401M01Rik	491.833	0.201324	0.160972	1.25067	0.211055	0.798225	C8orf76
9130409I23Rik	0.168299	-0.977168	4.08047	-0.239474	0.810738	NA	DEGS1
9230009I02Rik	0.326843	1.83067	4.03884	0.453267	0.650357	NA
9230102K24Rik	1.00217	3.44354	2.74259	1.25558	0.209269	NA
9230102O04Rik	1.00909	3.45385	3.62975	0.95154	0.34133	NA
9230105E05Rik	0.168181	0.946386	4.08047	0.23193	0.816592	NA
9230112D13Rik	0	NA	NA	NA	NA	NA
9230112J17Rik	2.32854	0.40142	1.67249	0.240013	0.81032	NA
9230114K14Rik	14.3838	-0.381002	0.730331	-0.521684	0.60189	0.941762
9230116L04Rik	4.28371	2.11955	1.31566	1.61101	0.107177	NA
9230116N13Rik	18.6104	1.33343	0.638537	2.08825	0.0367752	0.49885
9230117E06Rik	0	NA	NA	NA	NA	NA
9330020H09Rik	42.0614	0.0638352	0.434525	0.146908	0.883205	0.98727
9330102E08Rik	141.571	-0.659111	0.272106	-2.42226	0.0154244	0.353838
9330111N05Rik	1.35679	1.46421	2.52904	0.578958	0.562617	NA
9330117O12Rik	4.99174	0.796239	1.09306	0.728449	0.466339	NA
9330133O14Rik	288.583	0.197506	0.213303	0.925943	0.354476	0.87406
9330136K24Rik	9.00871	0.00328467	0.962259	0.0034135	0.997276	0.99962
9330151L19Rik	345.759	0.0656351	0.189548	0.346272	0.729139	0.964364
9330158H04Rik	5.91034	0.828233	1.26894	0.652698	0.513951	NA
9330159F19Rik	4643	-0.228687	0.162828	-1.40447	0.16018	0.755433	KIAA0408
9330159M07Rik	31.0457	0.111331	0.454171	0.245131	0.806355	0.976124
9330162012Rik	41.4158	0.544891	0.466981	1.16684	0.243276	0.819043
9330162B11Rik	0.517868	-2.50309	3.95469	-0.632943	0.526771	NA
9330175E14Rik	0	NA	NA	NA	NA	NA
9330175M20Rik	4.59742	0.866538	1.17488	0.737557	0.460784	NA
9330178D15Rik	1.02861	2.23254	2.80658	0.795466	0.426343	NA
9330179D12Rik	7.43979	-0.00695951	1.03251	-0.00674037	0.994622	0.99906
9330182O14Rik	0.368471	-1.99967	4.02724	-0.496537	0.619516	NA
9330188P03Rik	7.99964	0.956582	0.907671	1.05389	0.291935	0.840688
9330199G10Rik	0	NA	NA	NA	NA	NA
9430014N10Rik	0.336598	-1.88559	4.03698	-0.467079	0.640443	NA
9430015G10Rik	591.715	0.115598	0.176066	0.656563	0.511462	0.920945	C1orf159
9430018G01Rik	4.66179	0.622019	1.15974	0.536346	0.59172	NA
9430021M05Rik	144.489	-0.24739	0.287773	-0.85967	0.389971	0.88737
9430037G07Rik	38.6483	-0.500365	0.513201	-0.974988	0.329566	0.863344
9430038I01Rik	69.7285	0.420812	0.352809	1.19275	0.232969	0.81308	C10orf143
9430041J12Rik	26.0581	0.223075	0.653819	0.341187	0.732962	0.964372
9430060I03Rik	5.32681	-0.0271631	0.991056	-0.0274083	0.978134	NA
9430065F17Rik	4.11894	0.822385	1.14141	0.720502	0.471216	NA
9430069I07Rik	0	NA	NA	NA	NA	NA
9430078K24Rik	4.13158	0.862688	1.38541	0.622693	0.533486	NA
9430091E24Rik	51.2592	0.282087	0.372074	0.758147	0.448363	0.905464
9530002B09Rik	0	NA	NA	NA	NA	NA
9530003J23Rik	1.40967	-0.118043	2.88118	-0.0409704	0.967319	NA	LYZ
9530014B07Rik	0	NA	NA	NA	NA	NA
9530020I12Rik	0.157796	0.946386	4.08047	0.23193	0.816592	NA
9530026F06Rik	0.686167	-2.90896	3.10112	-0.938037	0.348225	NA
9530026P05Rik	0.168181	0.946386	4.08047	0.23193	0.816592	NA
9530036O11Rik	4.71032	0.762773	1.26052	0.605125	0.545096	NA
9530051G07Rik	22.3473	-0.0211602	0.525054	-0.040301	0.967853	0.995079
9530052E02Rik	1.47023	1.77617	2.03532	0.872674	0.382841	NA
9530053A07Rik	2.58604	-0.281207	1.63948	-0.171522	0.863813	NA
9530059O14Rik	2.93057	0.645778	1.51869	0.425222	0.670675	NA
9530062K07Rik	4.66486	0.807892	1.09616	0.737022	0.461109	NA
9530068E07Rik	2344.07	0.092275	0.157426	0.586148	0.557776	0.934078	C5orf15
9530077C05Rik	177.587	-0.0352505	0.233811	-0.150765	0.880161	0.98727	MATCAP2
9530080O11Rik	32.711	-0.0705173	0.461002	-0.152965	0.878426	0.98727
9530082P21Rik	650.921	0.0339758	0.263537	0.128922	0.897419	0.989469
9630001P10Rik	14.6539	-0.403344	0.787128	-0.512425	0.608354	0.941915
9630013A20Rik	10.6639	0.153535	0.879749	0.174522	0.861455	0.984884
9630013K17Rik	3.12592	-1.13087	1.43403	-0.788596	0.430348	NA
9630028B13Rik	30.8349	-0.0736316	0.516893	-0.14245	0.886724	0.98808
9630028H03Rik	1.80338	-0.236877	1.84769	-0.128201	0.89799	NA
9630028I04Rik	1.78558	-1.38679	2.05694	-0.674203	0.500182	NA
9830107B12Rik	0	NA	NA	NA	NA	NA
9830132P13Rik	0.870403	-3.25001	2.86766	-1.13333	0.257075	NA
9830166K06Rik	10.4014	0.726218	0.851756	0.852613	0.393874	0.88737
9930012K11Rik	60.5529	-0.0393368	0.370246	-0.106245	0.915388	0.991353	C8orf58
9930014A18Rik	270.299	-0.356359	0.393707	-0.905136	0.365393	0.877595
9930021J03Rik	1828.8	0.0495416	0.174039	0.284658	0.775906	0.968878	KIAA2026
9930104L06Rik	373.524	0.0981323	0.189584	0.51762	0.604724	0.941762	C1orf109
9930111H07Rik	0	NA	NA	NA	NA	NA
9930111J21Rik1	7.81573	-0.17845	0.962784	-0.185348	0.852956	0.984362
9930111J21Rik2	2.73149	-0.51074	1.58231	-0.322781	0.746861	NA
a	2.4872	0.566569	1.46965	0.385512	0.699858	NA	ASIP
A130010J15Rik	210.031	-0.0422852	0.244459	-0.172974	0.862672	0.984884	C1orf74
A1bg	0	NA	NA	NA	NA	NA	A1BG
A1cf	0	NA	NA	NA	NA	NA	A1CF
A230001M10Rik	0.651328	-2.84248	3.14945	-0.902531	0.366775	NA
A230009B12Rik	0.52233	0.911509	4.00805	0.227419	0.820098	NA
A230020J21Rik	1.87246	0.784313	2.35974	0.332373	0.739608	NA
A230028O05Rik	2.98656	1.75588	1.54795	1.13432	0.256659	NA
A230056P14Rik	33.0174	-0.0962134	0.530195	-0.181468	0.856	0.984386
A230057D06Rik	164.966	0.0293291	0.24743	0.118535	0.905644	0.99078
A230072C01Rik	141.154	-0.0917508	0.283471	-0.323669	0.746189	0.966148
A230072E10Rik	16.753	0.391798	0.789342	0.49636	0.61964	0.944727
A230077H06Rik	231.358	-0.222847	0.227298	-0.980419	0.32688	0.863153
A230103J11Rik	45.4611	0.284231	0.41034	0.692671	0.488516	0.915758
A230108P19Rik	2.76182	0.978003	1.67441	0.584089	0.55916	NA
A2m	292.592	0.590543	0.258098	2.28806	0.022134	0.419075	A2M
A330009N23Rik	21.8582	-0.0954307	0.524566	-0.181923	0.855643	0.984383
A330015K06Rik	2.37611	0.766546	1.67032	0.458922	0.64629	NA
A330023F24Rik	310.413	-0.0389054	0.256031	-0.151956	0.879222	0.98727
A330032B11Rik	2.50327	-0.56544	1.6387	-0.345054	0.730054	NA
A330033J07Rik	10.237	0.473074	0.956517	0.49458	0.620896	0.944727
A330035P11Rik	22.4737	0.347972	0.572676	0.607626	0.543436	0.929557
A330040F15Rik	24.7958	0.0365354	0.692818	0.0527344	0.957944	0.993648
A330041J22Rik	40.2346	-0.989618	0.508849	-1.94482	0.0517972	0.561531
A330048O09Rik	4.26177	-1.16495	1.15407	-1.00943	0.312769	NA
A330049N07Rik	0.464989	0.825255	4.04282	0.204128	0.838253	NA
A330069E16Rik	18.9395	0.156421	0.614058	0.254733	0.79893	0.973731
A330070K13Rik	0.168299	-0.977168	4.08047	-0.239474	0.810738	NA
A330074K22Rik	8.54042	0.369176	0.947388	0.389678	0.696775	0.959076
A330076C08Rik	1.46741	1.90469	2.20718	0.862953	0.388163	NA
A330076H08Rik	82.3014	0.306311	0.305294	1.00333	0.315702	0.859522
A330093E20Rik	59.4345	1.0573	0.431759	2.44883	0.0143321	0.33732
A330102I10Rik	71.6036	-0.0771143	0.460475	-0.167467	0.867003	0.98572
A3galt2	33.1247	-0.0836219	0.567774	-0.14728	0.882911	0.98727	A3GALT2
A430005L14Rik	177.95	0.0469145	0.231552	0.202608	0.839441	0.982117	C1orf174
A430033K04Rik	336.762	-0.40671	0.264053	-1.54026	0.123498	0.716495
A430035B10Rik	35.5325	0.00992134	0.440402	0.0225279	0.982027	0.998575
A430046D13Rik	229.68	-0.539242	0.251225	-2.14645	0.0318372	0.472303
A430078I02Rik	3.81927	-0.913865	1.23788	-0.738248	0.460364	NA
A430088P11Rik	0.690629	-0.0515152	3.20213	-0.0160878	0.987164	NA
A430090L17Rik	0.657625	1.40874	3.68798	0.381981	0.702475	NA
A430093F15Rik	1.46171	3.99166	2.70373	1.47635	0.139849	NA
A4galt	28.4813	-0.345252	0.534387	-0.64607	0.518234	0.922699	A4GALT
A4gnt	0.326843	1.83067	4.03884	0.453267	0.650357	NA	A4GNT
A530006G24Rik	0	NA	NA	NA	NA	NA
A530013C23Rik	0.47624	0.869303	3.61454	0.240501	0.809942	NA
A530016L24Rik	2.53652	0.796408	1.63948	0.48577	0.627131	NA	C14orf180
A530032D15Rik	0	NA	NA	NA	NA	NA
A530046M15Rik	0.494394	-0.923819	4.03698	-0.228839	0.818994	NA
A530053G22Rik	0	NA	NA	NA	NA	NA
A530058N18Rik	99.4765	0.486074	0.373049	1.30298	0.192583	0.781982
A530058N18Rik	99.4765	0.486074	0.373049	1.30298	0.192583	0.781982
A530064D06Rik	0	NA	NA	NA	NA	NA
A530065N20Rik	4.37865	-0.946306	1.18149	-0.80094	0.423167	NA
A530072M11Rik	8.78761	0.601377	1.08914	0.55216	0.580839	0.938403
A530088E08Rik	0.905124	-2.04192	3.32993	-0.613201	0.539743	NA
A630001G21Rik	3.57373	-0.463669	1.25392	-0.369776	0.711549	NA
A630010A05Rik	0	NA	NA	NA	NA	NA
A630012P03Rik	0	NA	NA	NA	NA	NA
A630019I02Rik	0.157796	0.946386	4.08047	0.23193	0.816592	NA
A630023A22Rik	0.168181	0.946386	4.08047	0.23193	0.816592	NA
A630023P12Rik	0.149397	-0.977168	4.08047	-0.239474	0.810738	NA
A630066F11Rik	33.8563	-0.0857169	0.432368	-0.19825	0.842849	0.982795
A630072M18Rik	158.393	0.130115	0.249783	0.520911	0.602429	0.941762
A630073D07Rik	0	NA	NA	NA	NA	NA
A630076J17Rik	0	NA	NA	NA	NA	NA
A630089N07Rik	39.0216	-0.282519	0.499972	-0.56507	0.572026	0.935502
A630095N17Rik	0	NA	NA	NA	NA	NA
A730004F24Rik	0	NA	NA	NA	NA	NA
A730006G06Rik	1.01428	3.46084	3.62371	0.955055	0.33955	NA
A730017L22Rik	110.035	-0.361844	0.268435	-1.34798	0.177666	0.768963
A730018C14Rik	4.96844	-1.08411	1.44203	-0.7518	0.452171	NA
A730020E08Rik	55.8026	0.235876	0.446233	0.528592	0.597088	0.941762
A730020M07Rik	1.37976	-1.62687	2.5202	-0.64553	0.518584	NA
A730036I17Rik	9.46896	-0.181991	0.938411	-0.193935	0.846227	0.982795
A730043L09Rik	0	NA	NA	NA	NA	NA
A730046J19Rik	30.7105	0.186365	0.582302	0.320049	0.748931	0.966376	SERTM2
A730056A06Rik	180.173	0.164503	0.285012	0.577177	0.56382	0.934465
A730082K24Rik	0.168299	-0.977168	4.08047	-0.239474	0.810738	NA
A730085K08Rik	0.168299	-0.977168	4.08047	-0.239474	0.810738	NA
A730090N16Rik	4.61884	-0.628499	1.21761	-0.516173	0.605734	NA
A830009L08Rik	15.5897	-1.77657	1.01389	-1.75223	0.0797336	0.632316
A830011K09Rik	43.5891	-0.0890575	0.441217	-0.201845	0.840038	0.982117
A830018L16Rik	729.614	0.0744444	0.243789	0.305364	0.760089	0.96856	C8orf34
A830019L24Rik	4.0874	-1.3732	1.33395	-1.02943	0.30328	NA
A830052D11Rik	15.0848	0.00782441	0.623223	0.0125548	0.989983	0.998575
A830082K12Rik	230.566	0.0123506	0.290303	0.0425439	0.966065	0.995065
A830082N09Rik	1034.94	0.212039	0.166237	1.27552	0.202126	0.790246
A930001A20Rik	0.495143	0.869359	3.56711	0.243715	0.807452	NA
A930001C03Rik	2.27265	-1.2702	1.93605	-0.656078	0.511774	NA
A930002C04Rik	0.99882	2.21145	2.82949	0.781571	0.434466	NA
A930003A15Rik	2.85026	1.46321	2.00275	0.730599	0.465024	NA
A930003O13Rik	33.177	-0.344358	0.485955	-0.70862	0.47856	0.91173
A930004D18Rik	104.745	-0.848162	0.284149	-2.98492	0.00283648	0.155138
A930005H10Rik	29.301	0.283711	0.486728	0.582895	0.559964	0.934078
A930006I01Rik	0.504779	-0.923819	4.03698	-0.228839	0.818994	NA
A930006K02Rik	18.2986	0.278528	0.776633	0.358635	0.719868	0.961543
A930007I19Rik	2.70343	-0.0619237	1.46796	-0.0421834	0.966352	NA
A930009A15Rik	3.69797	1.1113	1.47751	0.752144	0.451965	NA
A930012L18Rik	7.97652	0.777091	0.9621	0.807703	0.419262	0.894949
A930015D03Rik	30.8027	-0.305601	0.466153	-0.655582	0.512093	0.920945
A930016O22Rik	4.71941	0.379117	1.26378	0.299987	0.764187	NA
A930017M01Rik	234.922	-0.173698	0.260386	-0.667077	0.504723	0.919413
A930018P22Rik	0	NA	NA	NA	NA	NA	C11orf91
A930019D19Rik	0.169047	0.946386	4.08047	0.23193	0.816592	NA
A930024E05Rik	29.6125	-0.469395	0.485054	-0.967717	0.333186	0.865867
A930031H19Rik	0.169047	0.946386	4.08047	0.23193	0.816592	NA
A930041C12Rik	0.184236	-0.977168	4.08047	-0.239474	0.810738	NA
AA387883	13.5074	-2.86435	0.833249	-3.43757	0.000586957	0.0622994
AA388235	480.442	-0.00616222	0.191485	-0.0321812	0.974328	0.996502
AA413626	2.45644	-0.974334	1.5309	-0.636444	0.524487	NA
AA414768	167.985	0.288491	0.274422	1.05127	0.293136	0.841688
AA465934	20.9526	0.592087	1.17746	0.502853	0.615068	0.94392
AA467197	0.337228	1.87013	4.03533	0.463438	0.643051	NA	C15orf48
AA543401	0.168181	0.946386	4.08047	0.23193	0.816592	NA
AA545190	0	NA	NA	NA	NA	NA
AA619741	0.845236	3.19772	3.86179	0.828041	0.407647	NA
AA792892	0	NA	NA	NA	NA	NA
AA986860	14.9989	0.212128	0.70686	0.300099	0.764102	0.968878	C1orf116
Aaas	282.752	0.122067	0.215401	0.566696	0.57092	0.935502	AAAS
Aacs	1815.05	-0.148331	0.159287	-0.931214	0.351743	0.873752	AACS
Aadac	0	NA	NA	NA	NA	NA	AADAC
Aadacl2	0	NA	NA	NA	NA	NA	AADACL2
Aadacl3	0	NA	NA	NA	NA	NA	AADACL3
Aadat	13.3441	-0.228298	0.762374	-0.299457	0.764591	0.968878	AADAT
Aagab	1313.06	0.0877185	0.141999	0.617741	0.536746	0.926987	AAGAB
Aak1	4868.36	0.0628647	0.138437	0.454103	0.649755	0.949555	AAK1
Aamdc	219.38	-0.0271744	0.271098	-0.100238	0.920155	0.991371	AAMDC
Aamp	2062.09	-0.0958527	0.129392	-0.740793	0.458819	0.906586	AAMP
Aanat	4.64945	0.770959	1.26558	0.609173	0.54241	NA	AANAT
Aar2	777.7	0.0585806	0.18043	0.324672	0.745429	0.966081	AAR2
Aard	75.0364	0.401855	0.406839	0.987748	0.323276	0.862223	AARD
Aars	4055.63	0.285754	0.141093	2.0253	0.0428369	0.52288	AARS1
Aars2	392.988	0.0404344	0.183464	0.220394	0.825564	0.98083	AARS2
Aarsd1	742.05	0.118304	0.163228	0.724779	0.468588	0.908762	AARSD1
Aasdh	232.228	-0.0307132	0.219635	-0.139837	0.888788	0.988112	AASDH
Aasdhppt	579.389	-0.134337	0.164908	-0.814618	0.415291	0.892972	AASDHPPT
Aass	10.2304	-0.239403	0.898341	-0.266495	0.789858	0.972043	AASS
Aatf	394.429	0.213505	0.223079	0.957084	0.338525	0.867459	AATF
Aatk	2965.22	0.254007	0.133616	1.90102	0.0572996	0.582433	AATK
AB124611	9.24677	-0.135429	0.888502	-0.152424	0.878852	0.98727	C19orf38
Abat	3459.67	0.139626	0.235867	0.59197	0.55387	0.933889	ABAT
Abca1	1851.42	0.175387	0.237447	0.738634	0.460129	0.907291	ABCA1
Abca12	5.06424	0.155559	1.18268	0.131531	0.895355	NA	ABCA12
Abca13	5.94396	0.495572	0.976701	0.507394	0.611878	NA	ABCA13
Abca14	0.44819	-2.31534	4.00386	-0.578276	0.563078	NA
Abca15	0	NA	NA	NA	NA	NA
Abca16	0	NA	NA	NA	NA	NA
Abca17	13.0962	0.579343	0.913076	0.634496	0.525757	0.922905
Abca2	2593.09	-0.0445838	0.15639	-0.285082	0.775582	0.968878	ABCA2
Abca3	2807.7	0.0903438	0.157186	0.574759	0.565455	0.934581	ABCA3
Abca4	62.1299	-0.116906	0.492271	-0.237482	0.812283	0.976913	ABCA4
Abca5	1090.08	-0.0109869	0.229336	-0.0479076	0.96179	0.994467	ABCA5
Abca6	26.2321	0.146851	0.499352	0.294083	0.768694	0.968878	ABCA6
Abca7	204.74	0.227349	0.298447	0.761774	0.446195	0.904761	ABCA7
Abca8a	133.993	-0.788461	0.371141	-2.12442	0.0336347	0.482213
Abca8b	213.287	0.220076	0.324088	0.679063	0.497098	0.918257	ABCA8
Abca9	179.893	-0.579399	0.230016	-2.51895	0.0117707	0.306909	ABCA9
Abcb10	743.747	-0.364607	0.200711	-1.81658	0.0692811	0.60756	ABCB10
Abcb11	3.38716	-0.112971	1.33351	-0.0847169	0.932486	NA	ABCB11
Abcb1a	275.241	0.591932	0.249381	2.3736	0.0176154	0.380775	ABCB1
Abcb1b	25.5093	0.373283	0.536816	0.695366	0.486826	0.915424	ABCB1
Abcb4	43.4507	-0.148689	0.426641	-0.34851	0.727457	0.963403	ABCB4
Abcb5	0.537518	-1.03729	3.96287	-0.261753	0.793512	NA	ABCB5
Abcb6	633.479	0.0829907	0.181364	0.457592	0.647246	0.948996	ABCB6
Abcb7	695.288	-0.315206	0.19951	-1.5799	0.11413	0.702273	ABCB7
Abcb8	709.78	-0.0236864	0.151865	-0.15597	0.876057	0.986878	ABCB8
Abcb9	433.236	0.160913	0.178876	0.899578	0.368345	0.879837	ABCB9
Abcc1	519.802	-0.113321	0.196965	-0.575336	0.565064	0.934465	ABCC1
Abcc10	260.004	0.355423	0.191357	1.85738	0.0632573	0.594255	ABCC10
Abcc12	17.0355	0.809924	0.699595	1.1577	0.246985	0.819593	ABCC12
Abcc2	6.94396	0.297777	0.956355	0.311367	0.755522	0.967283	ABCC2
Abcc3	14.0462	0.328477	0.722887	0.454396	0.649544	0.949555	ABCC3
Abcc4	158.798	0.373468	0.273226	1.36689	0.171661	0.763045	ABCC4
Abcc5	2161.75	0.00689196	0.155213	0.0444032	0.964583	0.994893	ABCC5
Abcc6	20.7828	-0.0874923	0.646097	-0.135417	0.892282	0.988313	ABCC6
Abcc8	323.148	0.0483607	0.205101	0.23579	0.813596	0.977576	ABCC8
Abcc9	423.945	-0.0272235	0.176365	-0.154359	0.877327	0.987161	ABCC9
Abcd1	284.407	-0.523645	0.285552	-1.8338	0.066684	0.597242	ABCD1
Abcd2	282.059	-0.32454	0.26858	-1.20836	0.22691	0.808795	ABCD2
Abcd3	2170.85	-0.306818	0.13495	-2.27357	0.0229919	0.424205	ABCD3
Abcd4	139.664	0.198101	0.265733	0.745488	0.455977	0.905464	ABCD4
Abce1	2833.57	-0.220478	0.140113	-1.57357	0.115587	0.705865	ABCE1
Abcf1	2281.62	-0.0747422	0.132054	-0.565999	0.571395	0.935502	ABCF1
Abcf2	1231.82	-0.0190795	0.167713	-0.113762	0.909426	0.990923	ABCF2
Abcf3	1063.22	-0.117274	0.134672	-0.87081	0.383858	0.887081	ABCF3
Abcg1	507.599	0.635623	0.252251	2.51981	0.0117419	0.306909	ABCG1
Abcg2	334.391	0.362924	0.17787	2.0404	0.0413109	0.517759
Abcg3	3.47798	-0.687921	1.28517	-0.535278	0.592458	NA	ABCG2
Abcg4	907.945	-0.123934	0.218481	-0.567253	0.570542	0.935502	ABCG4
Abcg5	7.85344	0.570002	1.06727	0.534075	0.59329	0.941693	ABCG5
Abcg8	4.13762	1.3615	1.19671	1.1377	0.255244	NA	ABCG8
Abhd1	36.6645	0.017438	0.4945	0.0352639	0.971869	0.995233	ABHD1
Abhd10	427.673	-0.128006	0.243845	-0.52495	0.599618	0.941762	ABHD10
Abhd11	695.623	-0.00679822	0.165003	-0.0412006	0.967136	0.995079	ABHD11
Abhd11os	2.25884	0.564485	1.93584	0.291596	0.770595	NA
Abhd12	1408.92	0.010631	0.137454	0.0773424	0.938351	0.993012	ABHD12
Abhd12b	0	NA	NA	NA	NA	NA	ABHD12B
Abhd13	1019.04	0.115581	0.188022	0.614722	0.538738	0.927888	ABHD13
Abhd14a	353.603	0.454714	0.355202	1.28016	0.20049	0.789276	ABHD14A
Abhd14b	139.282	0.26644	0.245443	1.08555	0.277678	0.8306	ABHD14B
Abhd15	19.8474	0.135524	0.72008	0.188207	0.850714	0.983887	ABHD15
Abhd16a	710.382	0.337127	0.172258	1.95711	0.0503348	0.552568	ABHD16A
Abhd16b	1.64596	0.0623122	2.15745	0.0288824	0.976958	NA	ABHD16B
Abhd17a	1736.57	0.0101672	0.136221	0.0746376	0.940503	0.993075	ABHD17A
Abhd17b	937.435	0.056779	0.143088	0.396812	0.691506	0.957638	ABHD17B
Abhd17c	2019.31	0.0400393	0.20617	0.194206	0.846015	0.982795	ABHD17C
Abhd2	811.758	0.12013	0.24374	0.492861	0.622111	0.944727	ABHD2
Abhd3	129.245	-0.0158162	0.405119	-0.039041	0.968858	0.995079	ABHD3
Abhd4	1587.76	-0.737762	0.26549	-2.77887	0.00545477	0.220038	ABHD4
Abhd5	654.185	-0.155147	0.180796	-0.858131	0.39082	0.88737	ABHD5
Abhd6	277.433	-0.204389	0.25252	-0.809398	0.418286	0.89386	ABHD6
Abhd8	2244.15	0.191357	0.173056	1.10575	0.268833	0.826361	ABHD8
Abi1	2249.57	0.0278915	0.124298	0.224393	0.822452	0.98083	ABI1
Abi2	5604.04	0.00992831	0.163671	0.0606601	0.95163	0.993075	ABI2
Abi3	29.784	-0.0996978	0.457812	-0.21777	0.827608	0.98083	ABI3
Abi3bp	36.5456	-1.64466	0.525933	-3.12713	0.0017652	0.118988	ABI3BP
Abl1	2103.33	-0.0681658	0.163451	-0.41704	0.676649	0.955478	ABL1
Abl2	2136.24	-0.0867176	0.164363	-0.527598	0.597778	0.941762	ABL2
Ablim1	4537.42	-0.218383	0.217951	-1.00198	0.316352	0.859522	ABLIM1
Ablim2	588.852	0.10369	0.261377	0.396707	0.691584	0.957638	ABLIM2
Ablim3	3702.33	0.336584	0.270695	1.2434	0.213719	0.798406	ABLIM3
Abo	0.157796	0.946386	4.08047	0.23193	0.816592	NA	ABO
Abr	8756.66	-0.0726267	0.171748	-0.422868	0.672392	0.954782	ABR
Abra	0	NA	NA	NA	NA	NA	ABRA
Abracl	338.434	-0.597971	0.309678	-1.93094	0.05349	0.567346	ABRACL
Abt1	237.76	-0.319196	0.226802	-1.40738	0.159316	0.755342	ABT1
Abtb1	326.69	-0.101219	0.178752	-0.566253	0.571222	0.935502	ABTB1
Abtb2	339.416	-0.0868462	0.193407	-0.449033	0.653408	0.949555	ABTB2
Acaa1a	890.69	0.00632316	0.188884	0.0334764	0.973295	0.995777	ACAA1
Acaa1b	19.7193	1.15209	0.580199	1.98569	0.0470678	0.541124	ACAA1
Acaa2	510.853	-0.359909	0.188933	-1.90495	0.0567861	0.581916	ACAA2
Acaca	4886.45	-0.182817	0.189002	-0.967278	0.333405	0.866107	ACACA
Acacb	103.668	0.302884	0.286424	1.05747	0.290299	0.840069	ACACB
Acad10	35.7459	-0.339673	0.513431	-0.661575	0.508244	0.920945	ACAD10
Acad11	175.14	-0.1212	0.288056	-0.420753	0.673936	0.955069	ACAD11
Acad12	11.4981	-0.465391	0.741963	-0.627243	0.5305	0.923986	ACAD10
Acad8	396.386	-0.0287441	0.178613	-0.16093	0.872149	0.986878	ACAD8
Acad9	893.603	0.0533246	0.142604	0.373934	0.708453	0.960669	ACAD9
Acadl	554.532	-0.286592	0.227151	-1.26168	0.207065	0.793851	ACADL
Acadm	591.974	-0.0684899	0.235368	-0.290991	0.771059	0.968878	ACADM
Acads	120.552	-0.459954	0.256413	-1.7938	0.0728451	0.619566	ACADS
Acadsb	1348.97	-0.207255	0.168464	-1.23026	0.2186	0.803969	ACADSB
Acadvl	598.644	-0.0691945	0.151938	-0.455414	0.648812	0.949555	ACADVL
Acan	43.9571	-0.88502	0.456579	-1.93837	0.0525781	0.564691	ACAN
Acap1	8.62429	1.21128	0.869056	1.39379	0.163382	0.758529	ACAP1
Acap2	1479.69	-0.0750039	0.131201	-0.57167	0.567546	0.934581	ACAP2
Acap3	2384.04	0.169255	0.2258	0.749579	0.453508	0.905464	ACAP3
Acat1	4030.2	0.0215387	0.132291	0.162813	0.870665	0.986818	ACAT1
Acat2	4050.99	-0.345355	0.16896	-2.04401	0.0409526	0.515902	ACAT2
Acat3	27.5606	0.849802	0.505494	1.68113	0.092737	0.666951	ACAT2
Acbd3	1324.75	-0.0548358	0.14441	-0.379724	0.704151	0.960437	ACBD3
Acbd4	132.347	0.308988	0.303266	1.01887	0.308265	0.854569	ACBD4
Acbd5	1598.07	0.0178792	0.14885	0.120115	0.904392	0.990494	ACBD5
Acbd6	922.22	0.309595	0.168005	1.84277	0.0653628	0.59638	ACBD6
Acbd7	6.07037	0.319184	1.24817	0.255721	0.798166	NA	ACBD7
Accs	148.66	-0.143336	0.273862	-0.523388	0.600704	0.941762	ACCS
Accsl	8.45299	0.149381	0.856835	0.17434	0.861598	0.984884	ACCSL
Acd	589.595	0.141765	0.154793	0.915835	0.359753	0.875732	ACD
Ace	502.311	0.953076	0.239073	3.98655	6.704e-05	0.0148474	ACE
Ace2	10.8559	-0.177505	0.75915	-0.233821	0.815124	0.977805	ACE2
Ace3	0	NA	NA	NA	NA	NA
Acer1	0.157796	0.946386	4.08047	0.23193	0.816592	NA	ACER1
Acer2	119.734	0.740529	0.307793	2.40593	0.0161312	0.360874	ACER2
Acer3	216.967	0.0677192	0.228451	0.296427	0.766904	0.968878	ACER3
Ache	1163.11	0.510481	0.564406	0.904457	0.365753	0.877858	ACHE
Acin1	3849.82	-0.0373764	0.145286	-0.257262	0.796977	0.97369	ACIN1
Ackr1	687.72	0.182083	0.152499	1.194	0.232479	0.812409	ACKR1
Ackr2	28.3243	-0.598824	0.594909	-1.00658	0.314136	0.859262	ACKR2
Ackr3	258.856	0.118213	0.245869	0.480796	0.630662	0.945626	ACKR3
Ackr4	19.416	-0.128098	0.766616	-0.167096	0.867295	0.985838	ACKR4
Acly	5003.39	-0.34393	0.141785	-2.42571	0.0152786	0.35205	ACLY
Acmsd	2.48252	1.42985	1.85945	0.768963	0.441915	NA	ACMSD
Acnat1	5.25329	0.0542226	1.25588	0.0431749	0.965562	NA
Acnat2	0.168181	0.946386	4.08047	0.23193	0.816592	NA
Aco1	1435.29	-0.250206	0.165567	-1.51121	0.130736	0.725996	ACO1
Aco2	6146.44	0.0196311	0.125722	0.156147	0.875917	0.986878	ACO2
Acot1	944.807	0.18459	0.184851	0.998588	0.317994	0.859522	ACOT1
Acot1	944.807	0.18459	0.184851	0.998588	0.317994	0.859522	ACOT2
Acot10	1.36816	0.659511	2.05534	0.320876	0.748304	NA	ACOT9
Acot11	147.238	-0.191177	0.366463	-0.521682	0.601892	0.941762	ACOT11
Acot12	6.0112	1.36751	1.15436	1.18464	0.236158	NA	ACOT12
Acot13	259.729	-0.141343	0.254889	-0.554528	0.579218	0.937645	ACOT13
Acot2	102.988	0.0680586	0.31818	0.213899	0.830626	0.980964	ACOT1
Acot2	102.988	0.0680586	0.31818	0.213899	0.830626	0.980964	ACOT2
Acot3	14.4452	0.89393	0.649774	1.37575	0.168898	0.762116	ACOT1
Acot3	14.4452	0.89393	0.649774	1.37575	0.168898	0.762116	ACOT2
Acot4	12.9642	-0.0716691	0.841681	-0.0851499	0.932142	0.992883	ACOT4
Acot5	7.84282	-0.309652	0.896612	-0.345358	0.729825	0.964364	ACOT2
Acot5	7.84282	-0.309652	0.896612	-0.345358	0.729825	0.964364	ACOT1
Acot6	47.085	-0.109713	0.393814	-0.278591	0.780558	0.968878	ACOT6
Acot7	4330.94	0.123623	0.196083	0.630465	0.52839	0.923476	ACOT7
Acot8	90.7935	0.0364596	0.321421	0.113433	0.909687	0.991002	ACOT8
Acot9	498.896	-0.0279873	0.183861	-0.15222	0.879013	0.98727	ACOT9
Acox1	3165.3	-0.0969186	0.145007	-0.66837	0.503897	0.919413	ACOX1
Acox2	2.27749	-3.5772	1.99068	-1.79697	0.0723399	NA	ACOX2
Acox3	544.086	-0.0245925	0.20446	-0.12028	0.904261	0.990494	ACOX3
Acoxl	1.82537	3.19613	2.09936	1.52243	0.127901	NA	ACOXL
Acp1	858.933	-0.089172	0.186095	-0.479176	0.631813	0.94599	ACP1
Acp2	1856.86	0.0146546	0.13239	0.110693	0.91186	0.991349	ACP2
Acp5	4.98402	-0.17611	1.40443	-0.125396	0.90021	NA	ACP5
Acp6	100.88	-0.281223	0.28345	-0.992143	0.321128	0.860598	ACP6
Acpp	16.9278	0.89967	0.626404	1.43625	0.150932	0.746541	ACP3
Acr	68.4035	0.247586	0.332626	0.744337	0.456673	0.905743	ACR
Acrbp	124.794	-0.38309	0.275377	-1.39115	0.164181	0.759977	ACRBP
Acrv1	0	NA	NA	NA	NA	NA	ACRV1
Acsbg1	834.3	-0.155153	0.186843	-0.83039	0.406318	0.889813	ACSBG1
Acsbg2	0	NA	NA	NA	NA	NA	ACSBG2
Acsf2	171.233	-0.178102	0.249321	-0.714346	0.475013	0.910739	ACSF2
Acsf3	265.703	0.153404	0.202287	0.758348	0.448243	0.905464	ACSF3
Acsl1	782.282	0.114392	0.167933	0.681177	0.49576	0.917416	ACSL1
Acsl3	2392.51	-0.182385	0.157718	-1.1564	0.247516	0.819593	ACSL3
Acsl4	1276.01	-0.267652	0.195437	-1.36951	0.170841	0.763045	ACSL4
Acsl5	539.671	-0.347507	0.182114	-1.90818	0.0563675	0.580403	ACSL5
Acsl6	1276.14	0.0454867	0.132332	0.34373	0.731049	0.964372	ACSL6
Acsm1	0.635155	0.141658	3.73565	0.0379206	0.969751	NA	ACSM1
Acsm2	0	NA	NA	NA	NA	NA	ACSM2B
Acsm2	0	NA	NA	NA	NA	NA	ACSM2A
Acsm3	0.168181	0.946386	4.08047	0.23193	0.816592	NA	ACSM3
Acsm4	0.841495	-3.20824	3.85735	-0.831723	0.405566	NA	ACSM4
Acsm5	0.526268	-1.03758	3.99314	-0.259841	0.794986	NA	ACSM5
Acss1	476.362	-0.0969539	0.20191	-0.480184	0.631097	0.945667	ACSS1
Acss2	391.127	0.307622	0.190007	1.61901	0.105446	0.688834	ACSS2
Acss2os	0	NA	NA	NA	NA	NA
Acss3	3.86661	0.604456	1.2209	0.495091	0.620536	NA	ACSS3
Acta1	70.0747	-0.189841	0.372211	-0.510036	0.610026	0.942545	ACTA1
Acta2	132.031	0.694092	0.383413	1.8103	0.0702493	0.61136	ACTA2
Actb	18297	0.136399	0.189066	0.721434	0.470643	0.909144	ACTB
Actbl2	0.65961	-0.0269194	2.90416	-0.00926925	0.992604	NA	ACTBL2
Actc1	1.34506	2.69482	2.55905	1.05306	0.292315	NA	ACTC1
Actg1	56325.2	0.0447746	0.137814	0.324892	0.745263	0.966081	ACTG1
Actg2	14.8854	0.335647	0.933186	0.359679	0.719088	0.961543	ACTG2
Actl10	4.6233	-1.36589	1.26976	-1.07571	0.282056	NA	ACTL10
Actl11	0	NA	NA	NA	NA	NA
Actl6a	375.895	-0.403079	0.244257	-1.65023	0.0988961	0.678542	ACTL6A
Actl6b	1846.35	0.356862	0.18154	1.96575	0.0493274	0.549756	ACTL6B
Actl7a	1.49929	1.86583	2.24551	0.830918	0.40602	NA	ACTL7A
Actl7b	0.831505	1.88678	2.65928	0.709508	0.478009	NA	ACTL7B
Actl9	0.857944	0.53573	2.65604	0.201703	0.840149	NA	ACTL9
Actn1	868.548	0.147286	0.190676	0.772442	0.439853	0.902343	ACTN1
Actn2	180.258	-0.175137	0.327801	-0.534277	0.59315	0.941651	ACTN2
Actn3	50.0451	0.462939	0.372881	1.24152	0.214413	0.799519	ACTN3
Actn4	2131.54	-0.0321836	0.130141	-0.247298	0.804677	0.975599	ACTN4
Actr10	2843.77	0.192337	0.12813	1.5011	0.133329	0.727785	ACTR10
Actr1a	7252.95	0.0888248	0.131539	0.675273	0.499502	0.918948	ACTR1A
Actr1b	1795.65	0.0092202	0.135205	0.068194	0.945631	0.993075	ACTR1B
Actr2	8426.59	-0.0140914	0.127297	-0.110697	0.911857	0.991349	ACTR2
Actr3	6943.45	0.0372892	0.153301	0.243242	0.807818	0.976591	ACTR3
Actr3b	649.129	-0.430685	0.246641	-1.7462	0.0807764	0.63443	ACTR3C
Actr3b	649.129	-0.430685	0.246641	-1.7462	0.0807764	0.63443	ACTR3B
Actr5	274.326	0.057194	0.2045	0.279677	0.779726	0.968878	ACTR5
Actr6	464.98	-0.0985548	0.167139	-0.589656	0.555421	0.934078	ACTR6
Actr8	603.45	-0.284205	0.170706	-1.66488	0.0959376	0.671432	ACTR8
Actrt1	0	NA	NA	NA	NA	NA	ACTRT1
Actrt2	0	NA	NA	NA	NA	NA	ACTRT2
Actrt3	15.3582	-0.353559	0.63962	-0.552764	0.580425	0.938259	ACTRT3
Acvr1	803.081	-0.221021	0.278244	-0.794342	0.426996	0.898325	ACVR1
Acvr1b	2198.11	-0.133548	0.154198	-0.866078	0.386447	0.88737	ACVR1B
Acvr1c	86.8969	-0.54979	0.441701	-1.24471	0.213237	0.798406	ACVR1C
Acvr2a	3957.22	0.642226	0.187582	3.4237	0.000617737	0.0624605	ACVR2A
Acvr2b	109.732	0.213648	0.262101	0.815134	0.414996	0.892787	ACVR2B
Acvrl1	162.356	0.144059	0.226429	0.636219	0.524634	0.922905	ACVRL1
Acy1	133.176	0.0544282	0.272294	0.199888	0.841568	0.982516	ACY1
Acy3	18.9492	0.113662	0.558125	0.20365	0.838627	0.982117	ACY3
Acyp1	95.6823	0.215719	0.343413	0.628161	0.529898	0.923906
Acyp2	95.1794	-0.0904822	0.434525	-0.208232	0.835047	0.982082	ACYP2
Ada	58.4329	0.12495	0.410027	0.304737	0.760566	0.968764	ADA
Adad1	0.485995	-2.42061	3.99711	-0.60559	0.544787	NA	ADAD1
Adad2	2.81245	0.509014	1.57372	0.323446	0.746357	NA	ADAD2
Adal	379.161	-0.109795	0.184308	-0.595711	0.551368	0.932279	ADAL
Adam10	2790.56	-0.292498	0.158347	-1.8472	0.0647186	0.596198	ADAM10
Adam11	1561.37	0.115884	0.173255	0.668861	0.503584	0.91919	ADAM11
Adam12	356.824	-0.566033	0.22644	-2.4997	0.0124297	0.313827	ADAM12
Adam15	928.107	0.430606	0.172366	2.49821	0.0124823	0.314494	ADAM15
Adam17	513.654	-0.204875	0.194506	-1.05331	0.292199	0.841132	ADAM17
Adam18	2.76644	-1.18572	1.84854	-0.641435	0.52124	NA	ADAM18
Adam19	1051.45	-0.382694	0.186509	-2.05188	0.040181	0.513527
Adam1a	248.846	-0.159254	0.26571	-0.599353	0.548937	0.930931
Adam1b	2.79872	-0.509978	1.59396	-0.319944	0.749011	NA
Adam2	0.336362	1.8669	4.03561	0.462605	0.643648	NA	ADAM2
Adam20	0	NA	NA	NA	NA	NA	ADAM20
Adam21	28.2083	0.283562	0.534573	0.530446	0.595803	0.941762	ADAM21
Adam22	3596.7	0.0214273	0.146918	0.145846	0.884043	0.987632	ADAM22
Adam23	1774.13	-0.111157	0.140863	-0.789114	0.430046	0.900337	ADAM23
Adam24	0	NA	NA	NA	NA	NA
Adam25	0.168181	0.946386	4.08047	0.23193	0.816592	NA	ADAM20
Adam26a	0	NA	NA	NA	NA	NA
Adam26b	0	NA	NA	NA	NA	NA
Adam28	2.0846	-1.06058	1.93654	-0.547667	0.583921	NA	ADAM28
Adam29	0.157796	0.946386	4.08047	0.23193	0.816592	NA	ADAM29
Adam3	0.184236	-0.977168	4.08047	-0.239474	0.810738	NA
Adam30	0.505409	2.45518	3.98967	0.615386	0.5383	NA	ADAM30
Adam32	3.3816	0.840243	1.30957	0.641619	0.521121	NA	ADAM32
Adam33	8.90394	0.438124	0.966032	0.45353	0.650167	0.949555	ADAM33
Adam34	0	NA	NA	NA	NA	NA
Adam39	0.315593	1.78704	4.04282	0.442027	0.65847	NA	ADAM20
Adam4	8.11452	-0.512943	0.893794	-0.573894	0.566039	0.934581
Adam5	7.80353	0.535781	0.95223	0.562659	0.573667	0.936061
Adam6a	0	NA	NA	NA	NA	NA
Adam6b	0	NA	NA	NA	NA	NA
Adam7	6.48542	-0.97584	1.22502	-0.796594	0.425687	0.897682	ADAM7
Adam8	53.3882	-0.364112	0.354626	-1.02675	0.304538	0.851654	ADAM8
Adam9	889.966	0.00565073	0.179011	0.0315665	0.974818	0.996672	ADAM9
Adamdec1	1.97389	1.50617	1.83368	0.821389	0.411425	NA	ADAMDEC1
Adamts1	232.089	-0.123442	0.25505	-0.483989	0.628393	0.945194	ADAMTS1
Adamts10	884.201	0.424037	0.187482	2.26175	0.0237127	0.426532	ADAMTS10
Adamts12	85.1502	0.286784	0.386113	0.742746	0.457636	0.906136	ADAMTS12
Adamts13	1.32207	0.713076	2.06804	0.344808	0.730238	NA	ADAMTS13
Adamts14	28.6632	0.263254	0.460198	0.572045	0.567292	0.934581	ADAMTS14
Adamts15	368.367	0.188313	0.341163	0.551974	0.580966	0.938498	ADAMTS15
Adamts16	155.797	0.423734	0.368523	1.14982	0.250219	0.819593	ADAMTS16
Adamts17	369.352	0.24771	0.236206	1.0487	0.294314	0.842346	ADAMTS17
Adamts18	284.571	0.300026	0.252111	1.19005	0.234025	0.814184	ADAMTS18
Adamts19	89.2657	0.297701	0.424324	0.701589	0.482935	0.913505	ADAMTS19
Adamts2	343.21	0.236509	0.315916	0.748645	0.454071	0.905464	ADAMTS2
Adamts20	435.481	-0.376714	0.335489	-1.12288	0.261489	0.823192	ADAMTS20
Adamts3	1118.75	-0.15092	0.574317	-0.262781	0.792719	0.972121	ADAMTS3
Adamts4	102.338	0.0962338	0.451546	0.21312	0.831233	0.980964	ADAMTS4
Adamts5	172.12	0.343955	0.302514	1.13699	0.255543	0.820028	ADAMTS5
Adamts6	97.9054	0.244708	0.29582	0.827221	0.408112	0.890458	ADAMTS6
Adamts7	443.636	-0.335195	0.291873	-1.14843	0.250791	0.819604	ADAMTS7
Adamts8	76.1948	-0.0471171	0.34436	-0.136825	0.891169	0.988112	ADAMTS8
Adamts9	217.592	0.144227	0.24859	0.58018	0.561793	0.934465	ADAMTS9
Adamtsl1	186.528	0.252314	0.231954	1.08778	0.276693	0.8306	ADAMTSL1
Adamtsl2	88.8996	-0.00585139	0.351039	-0.0166688	0.986701	0.998575	ADAMTSL2
Adamtsl3	50.3206	-0.309428	0.37526	-0.824571	0.409615	0.890561	ADAMTSL3
Adamtsl4	16.062	-0.0716954	0.648091	-0.110626	0.911913	0.991349	ADAMTSL4
Adamtsl5	6.47266	-0.195568	1.09688	-0.178295	0.858492	0.984884	ADAMTSL5
Adap1	3450.47	0.293337	0.176254	1.66428	0.0960557	0.671636	ADAP1
Adap2	33.0248	0.30798	0.45043	0.683747	0.494135	0.916529	ADAP2
Adar	3351.23	0.0946573	0.15117	0.626163	0.531208	0.92457	ADAR
Adarb1	1891.2	-0.180999	0.158772	-1.13999	0.254291	0.820028	ADARB1
Adarb2	916.541	-0.0864539	0.21224	-0.40734	0.683758	0.956122	ADARB2
Adat1	144.225	-0.217178	0.280163	-0.775183	0.438232	0.901028	ADAT1
Adat2	67.5288	-0.426622	0.342946	-1.24399	0.213502	0.798406	ADAT2
Adat3	57.8938	0.163289	0.399413	0.408821	0.682671	0.956122	ADAT3
Adck1	609.052	0.111223	0.158034	0.703791	0.481563	0.91282	ADCK1
Adck2	405.653	-0.0562668	0.213708	-0.263289	0.792328	0.972121	ADCK2
Adck5	262.317	0.0674651	0.206218	0.327155	0.743551	0.965944	ADCK5
Adcy1	13161.1	-0.092824	0.245887	-0.377506	0.705797	0.960437	ADCY1
Adcy10	0.149397	-0.977168	4.08047	-0.239474	0.810738	NA	ADCY10
Adcy2	1299.98	0.424405	0.147822	2.87106	0.00409102	0.18602	ADCY2
Adcy3	738.042	-0.105559	0.187547	-0.56284	0.573544	0.936061	ADCY3
Adcy4	40.9432	-0.0980036	0.453264	-0.216218	0.828818	0.98083	ADCY4
Adcy5	2256.17	0.0769973	0.151764	0.507349	0.61191	0.943274	ADCY5
Adcy6	1481.32	-0.105524	0.145567	-0.724918	0.468502	0.908762	ADCY6
Adcy7	368.931	0.443235	0.27267	1.62553	0.104049	0.686321	ADCY7
Adcy8	450.44	0.00380233	0.291931	0.0130248	0.989608	0.998575	ADCY8
Adcy9	706.889	-0.0347271	0.167504	-0.207321	0.835759	0.982117	ADCY9
Adcyap1	264.458	0.00164512	0.302248	0.00544296	0.995657	0.99906	ADCYAP1
Adcyap1r1	4626.29	0.146831	0.175302	0.837589	0.402261	0.88971	ADCYAP1R1
Add1	7263.96	-0.00946636	0.144952	-0.0653068	0.94793	0.993075	ADD1
Add2	9155.66	-0.249709	0.190665	-1.30968	0.190305	0.778705	ADD2
Add3	1600.75	-0.269717	0.143868	-1.87476	0.0608261	0.591488	ADD3
Adgb	13.4176	-0.308953	0.745135	-0.414627	0.678415	0.956015	ADGB
Adgra1	483.454	0.358548	0.267397	1.34089	0.179957	0.771913	ADGRA1
Adgra2	1315.71	-0.363221	0.179855	-2.01952	0.0434333	0.523522	ADGRA2
Adgra3	417.791	-0.191704	0.179693	-1.06684	0.286044	0.836599	ADGRA3
Adgrb1	4244.68	0.0659094	0.16406	0.401739	0.687876	0.956921	ADGRB1
Adgrb2	5635.64	0.259787	0.122903	2.11375	0.0345363	0.485019	ADGRB2
Adgrb3	2949.55	0.0325322	0.143893	0.226085	0.821135	0.980058	ADGRB3
Adgrd1	15.8207	-0.0548487	0.615001	-0.0891847	0.928935	0.992803	ADGRD1
Adgre1	75.8558	-0.389034	0.341889	-1.13789	0.255165	0.820028	ADGRE1
Adgre4	5.91441	1.3569	1.08725	1.24801	0.212026	NA
Adgre5	170.672	0.329725	0.222937	1.47901	0.139138	0.737385	ADGRE5
Adgrf1	0.475492	-0.853209	3.61469	-0.236039	0.813402	NA	ADGRF1
Adgrf2	8.79566	0.186573	0.938841	0.198727	0.842476	0.982795
Adgrf3	0.501931	-2.46207	3.47785	-0.707928	0.47899	NA	ADGRF3
Adgrf4	15.9308	-0.338303	0.83789	-0.403756	0.686392	0.956689	ADGRF4
Adgrf5	582.712	0.285785	0.176465	1.6195	0.10534	0.688834	ADGRF5
Adgrg1	2784.87	-0.00575451	0.17401	-0.0330699	0.973619	0.995976	ADGRG1
Adgrg2	182.725	0.695106	0.35421	1.96241	0.0497147	0.551312	ADGRG2
Adgrg3	13.8788	0.312994	0.672184	0.465637	0.641475	0.946964	ADGRG3
Adgrg5	2.50326	0.917906	1.81925	0.504551	0.613874	NA	ADGRG5
Adgrg6	64.7273	-0.658809	0.351739	-1.873	0.0610677	0.591488	ADGRG6
Adgrg7	0.662339	2.8475	3.60942	0.788906	0.430167	NA	ADGRG7
Adgrl1	12586.7	0.217874	0.141475	1.54001	0.123557	0.716495	ADGRL1
Adgrl2	6145.54	0.156699	0.242281	0.646765	0.517784	0.922642	ADGRL2
Adgrl3	2325.93	0.120547	0.14875	0.810395	0.417713	0.893271	ADGRL3
Adgrl4	359.098	0.197248	0.212146	0.929775	0.352487	0.87406	ADGRL4
Adgrv1	352.853	0.106411	0.194431	0.547293	0.584178	0.939234	ADGRV1
Adh1	9.58943	-0.131399	0.8111	-0.162001	0.871305	0.986878	ADH1A
Adh1	9.58943	-0.131399	0.8111	-0.162001	0.871305	0.986878	ADH1B
Adh1	9.58943	-0.131399	0.8111	-0.162001	0.871305	0.986878	ADH1C
Adh4	0	NA	NA	NA	NA	NA	ADH4
Adh5	2134.03	-0.0288827	0.176969	-0.163208	0.870355	0.986762	ADH5
Adh6-ps1	0	NA	NA	NA	NA	NA
Adh6-ps1	0	NA	NA	NA	NA	NA
Adh6a	0	NA	NA	NA	NA	NA
Adh7	11.361	-0.371419	0.786877	-0.472017	0.636915	0.94623	ADH7
Adhfe1	200.283	-0.0933963	0.252441	-0.369972	0.711403	0.961481	ADHFE1
Adi1	210.859	0.156625	0.205205	0.763261	0.445308	0.90428	ADI1
Adig	0	NA	NA	NA	NA	NA	ADIG
Adipoq	0.317578	-0.0153951	4.08047	-0.00377287	0.99699	NA	ADIPOQ
Adipor1	1278.36	0.0942666	0.148186	0.636138	0.524687	0.922905	ADIPOR1
Adipor2	1249.84	-0.355365	0.154687	-2.29732	0.0216005	0.414454	ADIPOR2
Adk	496.767	-0.492165	0.182919	-2.69061	0.00713211	0.249722	ADK
Adm	26.0068	0.337779	0.565392	0.597423	0.550225	0.931811	ADM
Adm2	0.169047	0.946386	4.08047	0.23193	0.816592	NA	ADM2
Adnp	3430.97	0.166957	0.206618	0.808046	0.419064	0.894688	ADNP
Adnp2	496.484	-0.326708	0.207259	-1.57633	0.11495	0.703851	ADNP2
Ado	1217.23	-0.0547395	0.188494	-0.290405	0.771506	0.968878	ADO
Adora1	1923.2	0.0842674	0.195429	0.431193	0.666328	0.953253	ADORA1
Adora2a	278.716	-0.145908	0.799153	-0.182578	0.855129	0.984362	ADORA2A
Adora2b	36.8304	0.11922	0.446078	0.267262	0.789267	0.971975	ADORA2B
Adora3	4.18154	-0.814011	1.8822	-0.432479	0.665393	NA	ADORA3
Adpgk	291.936	0.0348149	0.19302	0.18037	0.856862	0.984689	ADPGK
Adprh	1748.63	0.0146429	0.178365	0.0820954	0.934571	0.992883	ADPRH
Adprhl1	2.32064	0.832958	1.47982	0.562879	0.573517	NA	ADPRHL1
Adprm	186.004	-0.0612095	0.226428	-0.270327	0.786909	0.971452	ADPRM
Adra1a	63.6096	0.3083	0.447101	0.689553	0.490475	0.915804	ADRA1A
Adra1b	220.047	0.722502	0.346672	2.08411	0.0371505	0.500409	ADRA1B
Adra1d	15.3404	-0.0352018	0.601124	-0.05856	0.953303	0.993075	ADRA1D
Adra2a	449.151	0.0137882	0.192879	0.0714867	0.94301	0.993075	ADRA2A
Adra2b	7.65583	0.0382646	0.971748	0.0393771	0.96859	0.995079	ADRA2B
Adra2c	178.665	0.329267	0.291271	1.13045	0.258288	0.821868	ADRA2C
Adrb1	111.836	-0.0864185	0.342337	-0.252437	0.800704	0.974168	ADRB1
Adrb2	7.14543	0.340685	0.971101	0.350824	0.725721	0.962596	ADRB2
Adrb3	7.64734	0.867067	0.938498	0.923888	0.355544	0.87406	ADRB3
Adrm1	1360.89	0.29472	0.169738	1.73632	0.0825073	0.638175	ADRM1
Adsl	700.714	-0.0383264	0.147127	-0.260498	0.79448	0.97261	ADSL
Adss	2438.84	0.22802	0.154974	1.47134	0.141199	0.740005	ADSS2
Adssl1	72.0926	0.11051	0.443553	0.249147	0.803247	0.975358	ADSS1
Adtrp	1.89379	-0.911758	1.99043	-0.458072	0.646901	NA	ADTRP
Aebp1	313.656	0.0742183	0.231869	0.320087	0.748902	0.966376	AEBP1
Aebp2	1340.54	0.0296951	0.155748	0.190661	0.848791	0.98341	AEBP2
Aen	957.512	-0.116873	0.200382	-0.583251	0.559724	0.934078	AEN
AF067061	0	NA	NA	NA	NA	NA
AF067063	0.168299	-0.977168	4.08047	-0.239474	0.810738	NA
AF357399	0	NA	NA	NA	NA	NA
AF357399	0	NA	NA	NA	NA	NA
AF357425	0	NA	NA	NA	NA	NA	SNORD113-6
Afap1	2156.04	-0.0756691	0.200456	-0.377485	0.705813	0.960437	AFAP1
Afap1l1	289.989	0.128238	0.198469	0.646135	0.518192	0.922699	AFAP1L1
Afap1l2	397.981	-0.81444	0.237595	-3.42785	0.000608392	0.0622994	AFAP1L2
Aff1	195.007	0.121366	0.221257	0.548531	0.583327	0.939217	AFF1
Aff2	559.145	0.0589882	0.225194	0.261944	0.793365	0.972121	AFF2
Aff3	2159.07	0.0198478	0.275071	0.072155	0.942479	0.993075	AFF3
Aff4	6872.3	-0.165614	0.16333	-1.01398	0.310592	0.855242	AFF4
Afg3l1	1234.32	-0.00707825	0.139255	-0.0508292	0.959462	0.993853
Afg3l2	1196.97	-0.0425323	0.142726	-0.298	0.765703	0.968878	AFG3L2
Afm	1.19725	-1.39515	2.18972	-0.637139	0.524035	NA	AFM
Afmid	99.5589	0.447186	0.286382	1.5615	0.118405	0.7109	AFMID
Afp	0.830757	0.556581	2.98165	0.186669	0.85192	NA	AFP
Aftph	1256.99	-0.129398	0.174567	-0.741249	0.458543	0.906532	AFTPH
Aga	65.7139	0.107935	0.341983	0.315615	0.752295	0.96702	AGA
Agap1	6244.87	0.141384	0.14904	0.94863	0.342809	0.868694	AGAP1
Agap2	11928.6	0.141597	0.126087	1.12301	0.261432	0.823182	AGAP2
Agap3	4338.1	0.103425	0.154098	0.671162	0.502117	0.91919	AGAP3
Agbl1	2.28701	-0.438771	1.56073	-0.281131	0.77861	NA	AGBL1
Agbl2	27.9206	-1.13392	0.660882	-1.71577	0.0862045	0.647952	AGBL2
Agbl3	172.11	-0.00354504	0.263302	-0.0134638	0.989258	0.998575	AGBL3
Agbl4	34.4236	0.0162818	0.530138	0.0307124	0.975499	0.99697	AGBL4
Agbl5	916.772	0.306098	0.151642	2.01856	0.0435334	0.523525	AGBL5
Ager	26.5592	0.855628	0.561689	1.52331	0.12768	0.722087	AGER
Agfg1	1404.34	-0.281064	0.192166	-1.46261	0.143575	0.740367	AGFG1
Agfg2	250.627	-0.27978	0.24648	-1.1351	0.256333	0.820577	AGFG2
Aggf1	1412.21	0.044944	0.156053	0.288004	0.773344	0.968878	AGGF1
Agk	940.374	-0.0547755	0.142918	-0.383265	0.701523	0.960261	AGK
Agl	1100.76	0.118253	0.141149	0.837784	0.402152	0.88971	AGL
Agmat	0.333632	-1.8727	4.03813	-0.463754	0.642824	NA	AGMAT
Agmo	12.4042	-0.275571	0.6673	-0.412964	0.679633	0.956015	AGMO
Ago1	4375.45	-0.0319422	0.198551	-0.160877	0.872191	0.986878	AGO1
Ago2	1499.09	-0.0687065	0.172881	-0.39742	0.691058	0.957638	AGO2
Ago3	384.912	-0.198995	0.213371	-0.932627	0.351013	0.873743	AGO3
Ago4	840.926	-0.0600958	0.208585	-0.288111	0.773261	0.968878	AGO4
Agpat1	1886.97	-0.000422721	0.158209	-0.00267191	0.997868	0.99962	AGPAT1
Agpat2	28.7487	0.448953	0.497262	0.90285	0.366605	0.878447	AGPAT2
Agpat3	2431.12	-0.0112442	0.129414	-0.0868854	0.930763	0.992883	AGPAT3
Agpat4	660.015	-0.140105	0.187822	-0.745944	0.455701	0.905464	AGPAT4
Agpat5	1258.25	-0.16782	0.169892	-0.987803	0.323249	0.862223	AGPAT5
Agps	2050.76	-0.0408646	0.145052	-0.281724	0.778155	0.968878	AGPS
Agr2	0.689133	-2.91669	3.56153	-0.818942	0.412819	NA	AGR2
Agr3	0.337346	-0.0153951	4.08047	-0.00377287	0.99699	NA	AGR3
Agrn	10071.7	0.141631	0.120329	1.17703	0.239185	0.819043	AGRN
Agrp	17.7034	0.0263371	1.21426	0.0216899	0.982695	0.998575	AGRP
Agt	275.662	0.807635	1.04614	0.772012	0.440108	0.902343	AGT
Agtpbp1	3391.77	-0.00259589	0.139587	-0.018597	0.985163	0.998575	AGTPBP1
Agtr1a	13.0673	-0.248664	0.726495	-0.342278	0.732142	0.964372	AGTR1
Agtr1b	1.05835	-2.31537	2.74573	-0.84326	0.399083	NA	AGTR1
Agtr2	40.5571	0.380698	0.500095	0.761252	0.446506	0.904761	AGTR2
Agtrap	107.869	0.528393	0.284788	1.85539	0.0635408	0.5951	AGTRAP
Agxt	0	NA	NA	NA	NA	NA	AGXT
Agxt2	0	NA	NA	NA	NA	NA	AGXT2
Ahctf1	1617.57	-0.0637597	0.159206	-0.400485	0.688799	0.957384	AHCTF1
Ahcy	608.311	-0.249301	0.285064	-0.874543	0.381822	0.886573	AHCY
Ahcyl1	5633.97	0.15979	0.126589	1.26228	0.206847	0.793851	AHCYL1
Ahcyl2	1324.09	0.203265	0.173463	1.17181	0.241275	0.819043	AHCYL2
Ahdc1	1205.86	-0.245919	0.180929	-1.3592	0.174082	0.764201	AHDC1
Ahi1	7088.31	0.154354	0.275344	0.560585	0.57508	0.936373	AHI1
Ahnak	388.82	-0.25417	0.191371	-1.32815	0.184127	0.775628	AHNAK
Ahr	242.578	0.204963	0.215939	0.94917	0.342534	0.868694	AHR
Ahrr	74.3009	-0.203603	0.364947	-0.557896	0.576915	0.937217	AHRR
Ahsa1	1859.18	0.00525029	0.150049	0.0349905	0.972087	0.995233	AHSA1
Ahsa2	1781.01	-0.37433	0.186569	-2.00639	0.0448152	0.530796
Ahsg	0	NA	NA	NA	NA	NA	AHSG
AI115009	4.33188	0.692628	1.26265	0.548551	0.583314	NA
AI182371	7.85172	0.651583	0.918453	0.709435	0.478054	0.911452	C5
AI197445	6.51456	-0.833756	1.05746	-0.788453	0.430432	0.900667
AI314278	0.298793	-1.73689	4.05086	-0.42877	0.668091	NA
AI429214	91.2534	-0.403172	0.391993	-1.02852	0.303706	0.851244	C8orf48
AI463170	0	NA	NA	NA	NA	NA
AI467606	15.4423	-0.526732	0.724782	-0.726745	0.467382	0.908762	C16orf54
AI504432	1351.26	-0.131265	0.137441	-0.955058	0.339548	0.867459
AI506816	0.78467	-1.81281	3.03188	-0.597916	0.549896	NA
AI507597	0.859676	0.536654	2.98407	0.179839	0.857279	NA
AI593442	1771.49	0.12483	0.27277	0.457637	0.647213	0.948996	C11orf87
AI597479	1087.71	-0.167576	0.137527	-1.21849	0.223037	0.806909	C2orf49
AI606473	92.5969	0.341268	1.50683	0.226481	0.820828	0.980058
AI646519	0	NA	NA	NA	NA	NA
AI661453	13.6697	0.0281888	0.718918	0.03921	0.968723	0.995079	C6orf132
AI662270	2.95861	-1.08561	2.05038	-0.52947	0.59648	NA
AI837181	805.864	0.238991	0.15753	1.51711	0.129239	0.723217	C11orf68
AI839979	6.97663	0.836326	0.945988	0.884077	0.376655	0.885139
AI847159	0.494276	0.866211	3.56908	0.242699	0.808239	NA
AI854703	579.818	0.319105	0.193951	1.64529	0.0999103	0.680468
AI987944	84.9391	-0.720414	0.314875	-2.28794	0.0221413	0.419075
Aicda	15.3225	1.03862	0.735959	1.41124	0.158173	0.753785	AICDA
Aida	1544.84	-0.212846	0.164231	-1.29602	0.194968	0.784896	AIDA
Aif1	21.3635	-0.645828	0.597212	-1.08141	0.279517	0.832053	AIF1
Aif1l	414.815	-0.389047	0.186167	-2.08977	0.0366383	0.498313	AIF1L
Aifm1	505.419	-0.525233	0.182247	-2.88198	0.00395183	0.182939	AIFM1
Aifm2	201.955	0.594877	0.35639	1.66917	0.0950834	0.670894	AIFM2
Aifm3	142.818	0.0900558	0.387719	0.23227	0.816328	0.978311	AIFM3
Aig1	251.87	0.00486689	0.260442	0.0186871	0.985091	0.998575	AIG1
Aim2	121.891	-0.675988	0.404089	-1.67287	0.094353	0.670894	AIM2
Aimp1	978.597	0.132936	0.154901	0.8582	0.390782	0.88737	AIMP1
Aimp2	586.206	-0.240017	0.171312	-1.40105	0.1612	0.755559	AIMP2
Aip	808.777	0.143541	0.165275	0.868498	0.385122	0.88737	AIP
Aipl1	4.42008	-0.3091	1.08938	-0.283739	0.77661	NA	AIPL1
Aire	2.96307	2.25935	1.56278	1.44573	0.148254	NA	AIRE
Airn	17.1261	0.0143917	0.642382	0.0224036	0.982126	0.998575
Ajap1	763.743	0.294459	0.152167	1.93511	0.0529772	0.566208	AJAP1
Ajuba	103.882	-0.0897252	0.260291	-0.34471	0.730312	0.964364	AJUBA
Ak1	1299.93	-0.138577	0.159556	-0.868516	0.385112	0.88737	AK1
Ak2	544.272	-0.038572	0.185702	-0.20771	0.835456	0.982117	AK2
Ak3	1596.3	-0.0427088	0.153641	-0.277978	0.781029	0.968973	AK3
Ak4	325.582	0.201969	0.272853	0.740213	0.459171	0.906713	AK4
Ak4	325.582	0.201969	0.272853	0.740213	0.459171	0.906713	AK4P3
Ak5	759.313	0.193007	0.242059	0.797354	0.425245	0.897682	AK5
Ak6	351.553	-0.0985874	0.206502	-0.477415	0.633066	0.94623	TAF9
Ak7	78.4349	0.348469	0.413996	0.84172	0.399945	0.888075	AK7
Ak8	25.9339	0.61321	0.484054	1.26682	0.205219	0.792924	AK8
Akap1	1517.35	-0.111337	0.176509	-0.63077	0.528191	0.923476	AKAP1
Akap10	497.594	-0.145182	0.221834	-0.654464	0.512813	0.920945	AKAP10
Akap11	5817.09	0.133427	0.136619	0.976636	0.328749	0.863153	AKAP11
Akap12	2541.64	0.0266793	0.212097	0.125788	0.8999	0.989827	AKAP12
Akap13	992.867	-0.158996	0.173955	-0.914009	0.360712	0.876211	AKAP13
Akap14	5.6978	1.03471	1.06093	0.975286	0.329418	NA	AKAP14
Akap17b	687.238	0.13812	0.197795	0.698298	0.484991	0.91528
Akap3	7.05226	1.81702	1.10903	1.63838	0.101342	0.681629	AKAP3
Akap4	0	NA	NA	NA	NA	NA	AKAP4
Akap5	1060.44	0.299543	0.217576	1.37673	0.168597	0.762116	AKAP5
Akap6	3313.1	-0.109897	0.1936	-0.567647	0.570274	0.935484	AKAP6
Akap7	1536.19	-0.135677	0.245508	-0.552636	0.580513	0.938259	AKAP7
Akap8	3273.56	0.256483	0.152372	1.68327	0.0923229	0.666117	AKAP8
Akap8l	1015.91	0.133306	0.177677	0.750271	0.453091	0.905464	AKAP8L
Akap9	7060.92	-0.164843	0.176629	-0.933271	0.35068	0.873743	AKAP9
Akip1	66.269	-0.080902	0.402059	-0.201219	0.840527	0.982117	AKIP1
Akirin1	1545.76	0.21303	0.1655	1.28719	0.198029	0.78664	AKIRIN1
Akirin2	1738.11	-0.109404	0.134163	-0.815461	0.414808	0.892787	AKIRIN2
Akna	223.229	-0.876874	0.271663	-3.2278	0.00124746	0.0973212	AKNA
Aknad1	0.511079	0.869405	3.5292	0.246346	0.805414	NA	AKNAD1
Akp3	0.168299	-0.977168	4.08047	-0.239474	0.810738	NA	ALPG
Akp3	0.168299	-0.977168	4.08047	-0.239474	0.810738	NA	ALPI
Akp3	0.168299	-0.977168	4.08047	-0.239474	0.810738	NA	ALPP
Akr1a1	7933.22	-0.0488179	0.171144	-0.285245	0.775456	0.968878	AKR1A1
Akr1b10	72.1311	0.289553	0.328278	0.882037	0.377757	0.885483	AKR1B10
Akr1b3	390.147	0.249865	0.204295	1.22306	0.221307	0.804654	AKR1B1
Akr1b7	1.22579	-2.56756	2.61808	-0.980704	0.326739	NA	AKR1B10
Akr1b8	14.3174	0.799142	0.652198	1.22531	0.22046	0.804166	AKR1B10
Akr1c12	2.24795	-1.78246	1.90289	-0.936711	0.348907	NA
Akr1c13	9.12138	-0.273402	0.805178	-0.339555	0.734192	0.964509
Akr1c14	24.7109	-0.111109	0.581467	-0.191084	0.84846	0.98341
Akr1c18	11.1974	-3.68052	1.12071	-3.2841	0.00102308	0.0863939
Akr1c19	5.90312	-1.0015	1.24089	-0.807079	0.419621	NA
Akr1c20	0	NA	NA	NA	NA	NA
Akr1c21	0	NA	NA	NA	NA	NA
Akr1c6	0	NA	NA	NA	NA	NA
Akr1cl	0	NA	NA	NA	NA	NA
Akr1d1	0.169047	0.946386	4.08047	0.23193	0.816592	NA	AKR1D1
Akr1e1	274.523	-0.168518	0.244216	-0.690034	0.490173	0.915804	AKR1E2
Akr7a5	281.001	-0.227208	0.249098	-0.912123	0.361704	0.876352	AKR7L
Akt1	6433.51	-0.0513478	0.153188	-0.335194	0.737479	0.964827	AKT1
Akt1s1	996.787	0.0673351	0.189662	0.355026	0.72257	0.961837	AKT1S1
Akt2	1474.21	0.0978372	0.181877	0.53793	0.590625	0.940558	AKT2
Akt3	6133.51	-0.114394	0.234531	-0.487757	0.625722	0.944788	AKT3
Aktip	1420.85	0.0501483	0.142074	0.352972	0.724109	0.962152	AKTIP
Alad	593.917	0.331438	0.215479	1.53814	0.124013	0.716495	ALAD
Alas1	573.282	-0.306416	0.175015	-1.7508	0.0799806	0.632316	ALAS1
Alas2	146.061	1.12793	0.324717	3.47357	0.000513583	0.0580386	ALAS2
Alb	2.01995	-1.68755	2.25168	-0.749465	0.453577	NA	ALB
Alcam	3547.36	0.201677	0.144603	1.39469	0.163108	0.75829	ALCAM
Aldh16a1	152.36	0.151126	0.248574	0.607971	0.543207	0.929445	ALDH16A1
Aldh18a1	1081.29	-0.013485	0.196049	-0.068784	0.945162	0.993075	ALDH18A1
Aldh1a1	90.1596	0.651208	0.576748	1.1291	0.258854	0.82188	ALDH1A1
Aldh1a2	288.137	-0.0112913	0.235198	-0.0480075	0.96171	0.994467	ALDH1A2
Aldh1a3	50.684	-2.49087	0.502893	-4.95308	7.30461e-07	0.000400945	ALDH1A3
Aldh1a7	23.7812	0.832971	0.515391	1.61619	0.106052	0.688834	ALDH1A1
Aldh1b1	609.458	-0.111068	0.249228	-0.445647	0.655852	0.949555	ALDH1B1
Aldh1l1	1307.91	0.0563778	0.175444	0.321343	0.74795	0.966376	ALDH1L1
Aldh1l2	1223.99	0.0259592	0.181715	0.142857	0.886403	0.98808	ALDH1L2
Aldh2	1377.84	0.272138	0.202326	1.34504	0.178612	0.7701	ALDH2
Aldh3a1	11.6807	-0.0266727	0.73739	-0.0361717	0.971145	0.995214	ALDH3A1
Aldh3a2	667.513	-0.0866064	0.169696	-0.510363	0.609798	0.942392	ALDH3A2
Aldh3b1	27.2647	-0.421346	0.556081	-0.757707	0.448627	0.905464	ALDH3B1
Aldh3b2	34.3994	-0.147113	0.65763	-0.223702	0.822989	0.98083	ALDH3B2
Aldh3b3	0.298793	-1.73689	4.05086	-0.42877	0.668091	NA	ALDH3B2
Aldh4a1	613.368	0.0306195	0.160543	0.190724	0.848742	0.98341	ALDH4A1
Aldh5a1	1958.93	0.0951549	0.190645	0.499121	0.617694	0.944518	ALDH5A1
Aldh6a1	861	-0.00967228	0.160357	-0.0603174	0.951903	0.993075	ALDH6A1
Aldh7a1	620.425	0.0631863	0.203021	0.311231	0.755625	0.967283	ALDH7A1
Aldh8a1	1.74825	2.15209	2.21988	0.969462	0.332315	NA	ALDH8A1
Aldh9a1	754.556	0.0741414	0.178196	0.416068	0.67736	0.955806	ALDH9A1
Aldoa	5534.5	0.31755	0.195695	1.62268	0.104658	0.688834
Aldoa	5534.5	0.31755	0.195695	1.62268	0.104658	0.688834	ALDOA
Aldoart1	0	NA	NA	NA	NA	NA	ALDOA
Aldoart2	1.38508	-0.0940643	2.04839	-0.0459211	0.963373	NA	ALDOA
Aldob	24.97	0.673705	0.577751	1.16608	0.243581	0.819416	ALDOB
Aldoc	2450.66	0.0749615	0.178012	0.421103	0.67368	0.955069	ALDOC
Alg1	387.613	0.0996924	0.168699	0.590948	0.554555	0.933889	ALG1L2
Alg1	387.613	0.0996924	0.168699	0.590948	0.554555	0.933889	ALG1
Alg10b	1803.59	0.271084	0.136408	1.9873	0.0468895	0.541124	ALG10
Alg10b	1803.59	0.271084	0.136408	1.9873	0.0468895	0.541124	ALG10B
Alg11	825.989	0.133606	0.162258	0.823419	0.41027	0.891228	ALG11
Alg12	140.989	-0.125198	0.247117	-0.506633	0.612413	0.943503	ALG12
Alg13	308.523	-0.209734	0.233625	-0.897738	0.369325	0.880359	ALG13
Alg14	143.39	0.0336484	0.324949	0.10355	0.917527	0.991353	ALG14
Alg2	6129.37	0.295416	0.153761	1.92127	0.0546974	0.572646	ALG2
Alg3	133.326	-0.186736	0.293107	-0.637091	0.524065	0.922905	ALG3
Alg5	420.394	0.263722	0.207763	1.26934	0.204319	0.79285	ALG5
Alg6	245.896	-0.0157387	0.247671	-0.0635469	0.949331	0.993075	ALG6
Alg8	113.004	-0.242551	0.269294	-0.900693	0.367752	0.879822	ALG8
Alg9	829.564	-0.0127657	0.166259	-0.076782	0.938797	0.993012	ALG9
Alk	285.442	0.552492	0.340633	1.62196	0.104812	0.688834	ALK
Alkbh1	259.641	0.336901	0.242799	1.38757	0.165269	0.760338	ALKBH1
Alkbh2	34.6129	-0.28927	0.446855	-0.647347	0.517407	0.92251	ALKBH2
Alkbh3	171.682	0.402709	0.352737	1.14167	0.253591	0.819604	ALKBH3
Alkbh4	106.79	0.358433	0.271935	1.31808	0.187476	0.778705	ALKBH4
Alkbh5	1177.61	0.206067	0.17492	1.17807	0.23877	0.819043	ALKBH5
Alkbh6	333.305	0.124615	0.200209	0.622421	0.533665	0.925722	ALKBH6
Alkbh7	217.118	0.354905	0.229211	1.54837	0.121532	0.716495	ALKBH7
Alkbh8	565.24	0.309864	0.173824	1.78263	0.0746469	0.62265	ALKBH8
Allc	4.53069	0.530368	1.15863	0.457753	0.64713	NA	ALLC
Alms1	559.936	-0.259056	0.201148	-1.28789	0.197785	0.786275	ALMS1
Alms1-ps2	4.46743	1.35357	1.48289	0.912791	0.361352	NA
Alms1-ps2	4.46743	1.35357	1.48289	0.912791	0.361352	NA
Alox12	12.6395	-2.72079	1.00839	-2.69815	0.00697267	0.248063	ALOX12
Alox12b	6.91524	0.447908	0.978846	0.457588	0.647249	0.948996	ALOX12B
Alox12e	1.10188	0.514652	2.67459	0.192423	0.847411	NA
Alox15	1.52213	0.958828	1.95744	0.489836	0.62425	NA	ALOX15
Alox5	6.6429	-0.450149	1.00124	-0.44959	0.653006	0.949555	ALOX5
Alox5ap	39.4987	0.439258	0.426379	1.03021	0.302914	0.851094	ALOX5AP
Alox8	28.2046	0.884949	0.748578	1.18217	0.237137	0.817756	ALOX15B
Aloxe3	169.23	1.00858	0.261025	3.86392	0.000111581	0.0211714	ALOXE3
Alpi	0.157796	0.946386	4.08047	0.23193	0.816592	NA	ALPG
Alpi	0.157796	0.946386	4.08047	0.23193	0.816592	NA	ALPI
Alpi	0.157796	0.946386	4.08047	0.23193	0.816592	NA	ALPP
Alpk1	42.2428	-0.659894	0.408962	-1.61358	0.106618	0.689441	ALPK1
Alpk2	3.94616	0.680677	1.24593	0.546322	0.584845	NA	ALPK2
Alpk3	13.814	0.239785	0.728934	0.328952	0.742192	0.965944	ALPK3
Alpl	158.674	-0.105917	0.308282	-0.343573	0.731168	0.964372	ALPL
Alppl2	0	NA	NA	NA	NA	NA	ALPG
Alppl2	0	NA	NA	NA	NA	NA	ALPP
Alppl2	0	NA	NA	NA	NA	NA	ALPI
Als2	1650.12	0.0830013	0.155232	0.53469	0.592864	0.941631	ALS2
[truncated: 21,493 more rows]

## Sheet: hiPSC_neuron_DESeq2_result
	baseMean	log2FoldChange	lfcSE	stat	pvalue	padj
A1BG	401.109	1.02834	0.264018	3.89496	9.8213e-05	0.000264359
A1BG.AS1	34.8836	0.723619	2.17533	0.332648	0.7394	0.793171
A2M	680.338	7.79591	0.429473	18.1523	1.23179e-73	1.89218e-71
A2M.AS1	59.9487	-1.41761	0.476204	-2.97689	0.00291189	0.00608931
A4GALT	378.42	1.9458	0.334698	5.81361	6.11386e-09	2.90205e-08
AAAS	1038.49	1.3332	0.242604	5.49536	3.89912e-08	1.68392e-07
AACS	487.185	0.498213	0.248762	2.00277	0.0452018	0.0724262
AACSP1	81.6193	2.45236	0.512302	4.78695	1.69336e-06	5.95727e-06
AADAT	162.664	0.764505	0.35534	2.15147	0.031439	0.0523708
AAED1	25.4829	0.248183	0.650383	0.381595	0.702762	0.761646
AAGAB	536.556	-2.5019	0.238741	-10.4796	1.07221e-25	2.22938e-24
AAK1	650.424	-0.612129	0.251251	-2.43632	0.0148374	0.0266951
AAMDC	148.904	0.960018	0.300496	3.19478	0.00139939	0.00309914
AAMP	1443.2	0.38028	0.281511	1.35085	0.176743	0.240063
AANAT	213.915	-11.0244	1.21881	-9.04522	1.4937e-19	1.99971e-18
AAR2	618.565	0.233679	0.211945	1.10254	0.270225	0.345592
AARD	27.7322	-0.463164	0.634912	-0.729494	0.465699	0.547093
AARS	3147.71	-0.273301	0.183795	-1.48699	0.137017	0.192639
AARS2	328.866	0.273029	0.320084	0.852992	0.393664	0.476057
AARSD1	519.922	0.995861	0.239138	4.16437	3.12212e-05	9.05779e-05
AASDH	94.6003	-1.8292	0.395821	-4.62127	3.81401e-06	1.27532e-05
AASDHPPT	754.457	-1.52287	0.244941	-6.21727	5.05871e-10	2.71101e-09
AASS	242.773	-1.18865	0.379993	-3.12808	0.00175954	0.00382885
AATBC	1.77886	-4.11484	2.82465	-1.45676	0.145183	0.202442
AATF	681.398	1.93046	0.259225	7.44704	9.54578e-14	7.61057e-13
AATK	330.329	-1.84355	0.300011	-6.14495	7.99892e-10	4.19584e-09
ABALON	98.7159	-4.37675	0.493308	-8.87226	7.16786e-19	9.04561e-18
ABAT	1942.07	-2.20895	0.212021	-10.4185	2.04051e-25	4.14122e-24
ABCA1	98.89	-0.953274	0.469973	-2.02836	0.0425239	0.0686726
ABCA10	2.83566	0.108431	2.01539	0.0538013	0.957093	0.967958
ABCA11P	43.8664	-0.95485	0.535879	-1.78184	0.0747756	0.11334
ABCA12	12.8522	3.76207	1.08969	3.45243	0.000555565	0.00131995
ABCA13	41.9207	-2.53648	0.576187	-4.40218	1.07169e-05	3.33389e-05
ABCA17P	24.1135	-0.777596	0.689567	-1.12766	0.259464	0.333795
ABCA2	2561.12	0.132768	0.245616	0.540549	0.588818	0.662635
ABCA3	4004.6	-0.392513	0.228118	-1.72066	0.0853132	0.127213
ABCA4	16.7643	-1.22493	1.07006	-1.14473	0.25232	0.326087
ABCA5	94.7377	-0.641347	0.394554	-1.6255	0.104056	0.151559
ABCA6	2.93761	-0.061929	1.93125	-0.0320669	0.974419	0.980859
ABCA7	2214.2	-0.632208	0.232184	-2.72288	0.00647154	0.0125891
ABCA8	57.9049	0.660511	0.5046	1.30898	0.190542	0.256513
ABCA9	4.40783	-0.507039	1.63628	-0.309873	0.756658	0.808084
ABCB1	47.9335	-2.40752	0.593141	-4.05893	4.92989e-05	0.000138558
ABCB10	168.514	-0.584161	0.351116	-1.66373	0.0961669	0.141526
ABCB4	48.7677	0.0887612	0.480268	0.184816	0.853374	0.88769
ABCB5	2.13319	-4.37693	2.63187	-1.66305	0.0963022	0.141655
ABCB6	794.521	0.489247	0.226471	2.16031	0.0307489	0.0513509
ABCB7	112.528	-1.50104	0.347012	-4.32563	1.52099e-05	4.62423e-05
ABCB8	910.973	0.760592	0.24306	3.12924	0.00175259	0.00381543
ABCB9	323.779	0.430427	0.280514	1.53442	0.124926	0.177757
ABCC1	841.672	-1.63813	0.217916	-7.51726	5.59371e-14	4.55342e-13
ABCC10	697.617	0.315087	0.29073	1.08378	0.278462	0.354499
ABCC11	3.60102	-5.1317	2.17155	-2.36315	0.0181201	0.031948
ABCC2	2.01772	-0.0890964	2.52389	-0.0353012	0.97184	0.978816
ABCC3	6.81884	-6.05299	1.76881	-3.42207	0.000621464	0.00146151
ABCC4	73.1111	0.350077	0.420275	0.832972	0.40486	0.487085
ABCC5	489.427	-0.558378	0.216575	-2.57822	0.00993097	0.0185941
ABCC6	125.251	-2.43047	0.431412	-5.63374	1.7634e-08	7.91088e-08
ABCC6P1	9.99606	-2.10591	1.21584	-1.73206	0.0832629	0.124437
ABCC6P2	12.7476	-0.660725	0.946584	-0.69801	0.485171	0.565161
ABCC8	127.381	-0.694521	0.398658	-1.74215	0.0814827	0.122176
ABCC9	86.6197	-1.73962	0.477735	-3.64139	0.000271169	0.00067627
ABCD1	1121.22	1.32432	0.232317	5.70047	1.19476e-08	5.49404e-08
ABCD2	22.8663	-2.78326	0.870479	-3.19739	0.00138678	0.00307274
ABCD3	329.48	-0.73232	0.277393	-2.64001	0.00829047	0.0157795
ABCD4	477.625	0.00607781	0.218671	0.0277944	0.977826	0.983456
ABCE1	316.794	-0.0246941	0.302634	-0.0815972	0.934967	0.951243
ABCF1	1023.65	0.298664	0.203391	1.46842	0.141989	0.198801
ABCF2	862.712	0.446002	0.228523	1.95167	0.0509776	0.0807224
ABCF3	1107.14	0.45542	0.26506	1.71818	0.0857637	0.127767
ABCG1	211.022	0.273924	0.286164	0.957226	0.338453	0.418414
ABCG2	4.18406	5.9903	2.22091	2.69723	0.00699189	0.0134915
ABCG4	409.837	0.652368	0.26525	2.45945	0.0139151	0.0251832
ABHD1	9.75015	3.36205	1.35261	2.4856	0.0129332	0.0235737
ABHD10	544.97	0.74053	0.243824	3.03715	0.00238829	0.00507151
ABHD11	462.836	-0.140434	0.237196	-0.592059	0.553811	0.630203
ABHD12	1560.78	0.88731	0.24314	3.64938	0.000262874	0.000657517
ABHD13	203.67	-0.487164	0.331652	-1.4689	0.14186	0.198649
ABHD14A	1075.55	0.445905	0.213677	2.08681	0.036905	0.0604699
ABHD14A.ACY1	3.68065	-5.16379	2.14978	-2.40201	0.0163054	0.0290586
ABHD14B	486.768	0.0602933	0.234417	0.257206	0.79702	0.842604
ABHD15	190.286	-0.991633	0.326348	-3.03858	0.00237699	0.00505016
ABHD16A	926.084	0.451315	0.250362	1.80265	0.0714433	0.108891
ABHD16B	221.538	2.48192	0.325733	7.61949	2.54671e-14	2.13653e-13
ABHD17A	3955.35	2.00367	0.236177	8.48378	2.17997e-17	2.40525e-16
ABHD17B	226.648	-0.4875	0.298965	-1.63062	0.10297	0.150161
ABHD17C	187.514	-0.53288	0.321003	-1.66005	0.0969051	0.142413
ABHD2	2121.16	-3.78167	0.183632	-20.5938	3.11924e-94	9.9253e-92
ABHD3	79.3979	-0.522386	0.422954	-1.23509	0.216798	0.286837
ABHD4	1264.48	-1.34972	0.202253	-6.67341	2.49924e-11	1.55931e-10
ABHD5	211.795	-1.16924	0.316281	-3.69685	0.000218295	0.000554103
ABHD6	480.906	-1.58876	0.224633	-7.0727	1.51945e-12	1.07783e-11
ABHD8	2078.97	1.72157	0.257897	6.67541	2.46538e-11	1.53926e-10
ABI1	367.106	-0.825099	0.257022	-3.21022	0.00132633	0.00295017
ABI2	1397.43	-0.816672	0.248545	-3.28582	0.00101687	0.00230441
ABI3	6.22607	0.219678	1.47755	0.148677	0.881808	0.910367
ABI3BP	16.6308	-1.1369	0.866294	-1.31237	0.189395	0.255263
ABL1	2506.05	-0.227149	0.186965	-1.21493	0.224393	0.295176
ABL2	280.449	-1.01782	0.283956	-3.58442	0.000337828	0.000829968
ABLIM1	2942.44	-2.40112	0.182463	-13.1595	1.50087e-39	6.35251e-38
ABLIM2	346.433	0.159011	0.259903	0.611807	0.540665	0.618206
ABLIM3	453.423	0.173695	0.253747	0.68452	0.493647	0.573215
ABR	4038.02	-0.806874	0.254473	-3.17076	0.00152039	0.00334799
ABRA	4.29618	6.0333	2.42509	2.48787	0.0128512	0.0234482
ABRACL	191.063	0.42232	0.323499	1.30548	0.191731	0.257865
ABT1	387.922	0.386906	0.241168	1.6043	0.108647	0.157349
ABTB1	363.892	-0.41442	0.299836	-1.38215	0.166925	0.228345
ABTB2	299.162	0.786429	0.270959	2.90239	0.00370322	0.00759089
ACAA1	675.307	0.635555	0.238981	2.65944	0.00782709	0.0149711
ACAA2	847.752	0.0180776	0.195472	0.0924818	0.926315	0.94401
ACACA	1416.72	-0.495627	0.198365	-2.49855	0.0124702	0.0228095
ACACB	155.363	-2.26064	0.334811	-6.75199	1.45827e-11	9.3741e-11
ACAD10	317.574	0.113924	0.252751	0.450737	0.652179	0.719132
ACAD11	243.039	-1.31777	0.276903	-4.75896	1.94596e-06	6.7977e-06
ACAD8	333.165	-0.811611	0.246784	-3.28876	0.00100631	0.00228252
ACAD9	470.748	0.319214	0.238522	1.3383	0.180799	0.245031
ACADL	92.2714	-5.30354	0.59018	-8.98631	2.55668e-19	3.3597e-18
ACADM	411.961	-0.652726	0.300611	-2.17133	0.0299063	0.0500893
ACADS	162.767	1.46393	0.332118	4.40788	1.0439e-05	3.25196e-05
ACADSB	173.197	-1.91239	0.318019	-6.01345	1.81619e-09	9.17051e-09
ACADVL	3950.78	0.182824	0.230097	0.79455	0.426875	0.508863
ACAN	3.06218	1.84627	1.98483	0.930188	0.352274	0.432968
ACAP1	6.77238	-0.901779	1.32839	-0.678852	0.497232	0.576346
ACAP2	259.159	-0.755639	0.28803	-2.62347	0.00870388	0.0164906
ACAP3	5569.27	2.15089	0.239696	8.97342	2.8746e-19	3.75531e-18
ACAT1	508.401	0.503969	0.21451	2.3494	0.0188039	0.0330017
ACAT2	1664.72	-0.205162	0.182455	-1.12445	0.260821	0.335323
ACBD3	430.46	-2.31694	0.261576	-8.85762	8.17391e-19	1.02499e-17
ACBD4	209.133	0.17941	0.291524	0.615422	0.538276	0.616265
ACBD5	355.938	-1.42428	0.252306	-5.64505	1.65135e-08	7.44196e-08
ACBD6	771.157	1.23261	0.20026	6.15507	7.50433e-10	3.95386e-09
ACBD7	34.6629	-0.744029	0.561879	-1.32418	0.185444	0.250639
ACCS	59.9667	-0.742681	0.46058	-1.61249	0.106855	0.155191
ACD	934.594	1.82757	0.230421	7.93145	2.16602e-15	2.00813e-14
ACE	312.208	-2.0847	0.285118	-7.31171	2.63766e-13	2.01632e-12
ACE2	2.79151	-0.42135	2.24225	-0.187914	0.850944	0.885756
ACER2	19.6977	-5.05133	1.15866	-4.35965	1.30272e-05	3.99676e-05
ACER3	560.692	1.38933	0.232618	5.97257	2.33545e-09	1.16309e-08
ACHE	4836.34	1.08021	0.251009	4.30349	1.68129e-05	5.07864e-05
ACIN1	2628.46	0.521858	0.201837	2.58554	0.00972273	0.0182368
ACKR1	140.57	2.43269	0.419213	5.80299	6.51442e-09	3.08233e-08
ACKR2	10.4072	0.988529	0.957409	1.0325	0.301836	0.379859
ACKR3	257.081	0.00678411	0.277353	0.0244602	0.980486	0.985114
ACLY	4042.81	-2.24489	0.190736	-11.7697	5.59499e-32	1.70132e-30
ACO1	563.046	-0.910749	0.233359	-3.90278	9.50939e-05	0.000256506
ACO2	2995.68	1.03322	0.233862	4.41806	9.95893e-06	3.11376e-05
ACOT1	216.79	1.23217	0.346897	3.55198	0.000382345	0.000931374
ACOT11	61.1299	-1.10663	0.502795	-2.20096	0.0277386	0.0467929
ACOT12	4.67923	0.951975	1.55377	0.612686	0.540084	0.6177
ACOT13	474.477	1.16045	0.259305	4.47524	7.6326e-06	2.43432e-05
ACOT2	485.285	0.859617	0.251444	3.41872	0.000629172	0.00147929
ACOT4	25.7377	1.67799	0.683713	2.45424	0.0141183	0.0255121
ACOT7	4074.54	2.97398	0.213846	13.9071	5.73628e-44	2.98002e-42
ACOT8	565.184	1.9826	0.236091	8.39762	4.55614e-17	4.90253e-16
ACOT9	195.291	0.044702	0.328227	0.136192	0.891669	0.917836
ACOX1	389.416	-0.824	0.277376	-2.9707	0.00297124	0.00619886
ACOX2	63.0197	-1.03408	0.449389	-2.30109	0.0213867	0.0370206
ACOX3	285.356	0.600777	0.255527	2.35113	0.0187164	0.0328742
ACOXL	9.12807	2.71527	1.1488	2.36356	0.0181001	0.0319174
ACP1	827.594	-0.727808	0.211443	-3.4421	0.000577227	0.00136577
ACP2	1084.39	-0.69778	0.208655	-3.34418	0.000825265	0.00189576
ACP5	21.6476	-3.54078	0.961011	-3.68443	0.000229211	0.000579828
ACP6	183.733	-0.451749	0.311196	-1.45166	0.146597	0.204095
ACPP	8.57904	2.03383	1.19175	1.70658	0.0878996	0.130622
ACR	12.9641	1.97061	1.12385	1.75345	0.0795254	0.119594
ACRBP	35.2899	-0.599284	0.837089	-0.715914	0.474044	0.554957
ACRC	11.8289	-0.807529	1.04876	-0.769986	0.441308	0.523198
ACRV1	37.5238	4.19649	0.796656	5.26763	1.38196e-07	5.57254e-07
ACSBG1	107.397	7.21943	0.816194	8.84524	9.13338e-19	1.14209e-17
ACSF2	709.806	-0.657249	0.214737	-3.06072	0.00220806	0.00472106
ACSF3	356.772	1.50191	0.268693	5.58971	2.27449e-08	1.00569e-07
ACSL1	315.113	-1.51253	0.252101	-5.99971	1.9767e-09	9.91077e-09
ACSL3	877.58	-0.999168	0.226999	-4.40164	1.07437e-05	3.34105e-05
ACSL4	541.751	-0.560128	0.323053	-1.73386	0.0829431	0.124063
ACSL6	122.584	-0.485215	0.42249	-1.14847	0.250776	0.324515
ACSS1	81.9323	-0.747319	0.43866	-1.70364	0.0884487	0.131317
ACSS2	1254.6	0.0946629	0.187754	0.504185	0.614131	0.685364
ACSS3	232.943	-4.36553	0.379844	-11.4929	1.43164e-30	4.0557e-29
ACTA1	4764.35	8.54959	0.266579	32.0715	1.10255e-225	3.92927e-222
ACTA2	4695.13	1.49902	0.191319	7.8352	4.68099e-15	4.20205e-14
ACTA2.AS1	148.193	3.77421	0.460637	8.19346	2.53829e-16	2.54386e-15
ACTB	61672.6	1.31596	0.182067	7.22789	4.90547e-13	3.65276e-12
ACTC1	21194.6	5.94325	0.174553	34.0484	4.28935e-254	3.8216e-250
ACTG1	52290.7	-0.144515	0.172618	-0.837195	0.402483	0.484895
ACTG1P20	6.31274	-5.94194	1.80581	-3.29046	0.00100023	0.00226959
ACTG1P4	2.65373	-4.69108	2.4388	-1.92352	0.0544147	0.0855343
ACTG2	2237	5.85661	0.212597	27.5479	4.6842e-167	5.96198e-164
ACTL10	37.8053	1.36969	0.575046	2.38188	0.0172247	0.0305278
ACTL6A	391.345	-0.313953	0.251517	-1.24824	0.211943	0.281375
ACTL6B	1078.71	2.19535	0.215536	10.1855	2.30128e-24	4.35775e-23
ACTN1	2470.83	-0.928719	0.215843	-4.30275	1.68688e-05	5.09381e-05
ACTN2	824.719	6.04494	0.270293	22.3644	8.73678e-111	3.79709e-108
ACTN3	251.4	0.508675	0.352221	1.44419	0.148685	0.206694
ACTN4	4815.8	-0.667541	0.197733	-3.37598	0.000735539	0.00170725
ACTR10	688.914	-0.235019	0.244528	-0.961113	0.336495	0.416534
ACTR1A	6061.07	1.52676	0.19744	7.73278	1.05224e-14	9.11517e-14
ACTR1B	2011.72	0.758802	0.224831	3.37499	0.000738172	0.00171314
ACTR2	1592.02	-1.35439	0.236945	-5.71605	1.09031e-08	5.03191e-08
ACTR3	1573.48	-0.50733	0.227278	-2.2322	0.025602	0.0434975
ACTR3B	229.48	-0.967904	0.296119	-3.26863	0.00108071	0.00243886
ACTR3C	4.33873	-4.33715	1.93897	-2.23683	0.0252975	0.0430459
ACTR5	160.91	0.98729	0.374518	2.63616	0.00838491	0.0159422
ACTR6	164.562	0.139729	0.342979	0.407399	0.683715	0.745966
ACTR8	260.342	-1.07846	0.303969	-3.54793	0.000388278	0.000944279
ACTRT3	34.7594	-3.06004	0.799148	-3.82913	0.000128599	0.000339733
ACVR1	333.67	-1.1841	0.271048	-4.3686	1.25044e-05	3.85228e-05
ACVR1B	1125.88	0.276944	0.193659	1.43006	0.1527	0.211485
ACVR1C	3.5666	-1.79816	1.99732	-0.900283	0.367969	0.449222
ACVR2A	472.657	0.756579	0.28309	2.67258	0.0075271	0.0144423
ACVR2B	394.081	-1.23824	0.275805	-4.48956	7.13702e-06	2.28813e-05
ACVR2B.AS1	6.08486	-0.748344	1.45923	-0.512835	0.608066	0.679762
ACVRL1	40.9174	-0.211102	0.519195	-0.406594	0.684306	0.746519
ACY1	367.627	0.563914	0.251601	2.24131	0.0250063	0.0425991
ACYP1	157.731	0.723935	0.353942	2.04535	0.0408207	0.0661859
ACYP2	129.111	1.63195	0.427429	3.81806	0.000134504	0.000353551
ADA	432.507	2.13721	0.271947	7.85891	3.8748e-15	3.51017e-14
ADAD2	5.63203	6.41735	1.97753	3.24514	0.00117393	0.00263455
ADAL	137.542	-0.137903	0.34618	-0.398357	0.690367	0.751521
ADAM10	676.932	-2.02703	0.223139	-9.08414	1.04523e-19	1.41527e-18
ADAM11	1411.55	3.12362	0.249117	12.5388	4.5806e-36	1.6864e-34
ADAM12	468.852	1.02746	0.245049	4.19288	2.75433e-05	8.05769e-05
ADAM15	1352.87	1.70339	0.265751	6.40973	1.45776e-10	8.30428e-10
ADAM17	295.436	-4.83485	0.330493	-14.6292	1.82861e-48	1.1433e-46
ADAM19	822.438	-0.908047	0.221011	-4.1086	3.98073e-05	0.000113547
ADAM1A	36.2014	-1.84776	0.5844	-3.16181	0.00156794	0.00344183
ADAM20P1	4.17153	0.936024	1.74141	0.537509	0.590916	0.664366
ADAM21	4.60153	-1.4254	1.6672	-0.854966	0.39257	0.47483
ADAM22	274.108	-0.749908	0.354376	-2.11614	0.0343331	0.05672
ADAM23	271.941	-0.286337	0.29149	-0.982324	0.32594	0.405525
ADAM28	113.047	-4.37225	0.564895	-7.73994	9.94643e-15	8.64142e-14
ADAM29	7.4877	2.18589	1.21519	1.79881	0.0720491	0.109674
ADAM32	3.52512	2.59384	2.16611	1.19747	0.231124	0.302579
ADAM33	539.182	2.77726	0.245873	11.2955	1.38132e-29	3.65188e-28
ADAM8	78.7263	2.26873	0.422472	5.37013	7.86795e-08	3.27644e-07
ADAM9	1065.12	-2.83588	0.222197	-12.7629	2.64204e-37	1.01681e-35
ADAMDEC1	7.91538	6.9138	1.89023	3.65766	0.000254531	0.000638284
ADAMTS1	391.459	-1.5235	0.247196	-6.16314	7.13168e-10	3.76643e-09
ADAMTS10	986.365	1.07425	0.295418	3.63636	0.000276521	0.000688558
ADAMTS12	112.017	-3.71367	0.42077	-8.8259	1.08584e-18	1.34459e-17
ADAMTS13	472.678	0.747265	0.304318	2.45554	0.0140673	0.0254301
ADAMTS14	325.384	4.66075	0.347246	13.422	4.49155e-41	2.10065e-39
ADAMTS15	542.9	-1.33191	0.279206	-4.77036	1.83898e-06	6.44165e-06
ADAMTS16	19.1197	-6.55787	1.40561	-4.66551	3.07854e-06	1.04568e-05
ADAMTS17	73.5646	0.381841	0.43885	0.870094	0.384249	0.466349
ADAMTS18	590.731	-6.96757	0.383083	-18.1881	6.40906e-74	1.00178e-71
ADAMTS19	42.8438	-2.01324	0.600594	-3.35209	0.000802045	0.00184599
ADAMTS19.AS1	3.32371	-1.01275	1.81304	-0.558594	0.576439	0.651335
ADAMTS2	443.164	0.805532	0.226481	3.55672	0.00037551	0.000916103
ADAMTS20	46.5913	-6.95352	1.14551	-6.07024	1.27716e-09	6.56097e-09
ADAMTS3	105.382	-1.22572	0.406381	-3.01619	0.00255975	0.00540684
ADAMTS4	245.154	1.95263	0.278973	6.99937	2.57112e-12	1.78546e-11
ADAMTS5	175.138	-0.805753	0.355862	-2.26423	0.02356	0.0403601
ADAMTS6	46.8468	-1.56996	0.650976	-2.41171	0.0158781	0.0284011
ADAMTS7	4561.91	2.62282	0.254161	10.3195	5.75137e-25	1.13367e-23
ADAMTS8	157.08	-3.4132	0.384086	-8.88654	6.30424e-19	7.98402e-18
ADAMTS9	524.081	0.370833	0.281818	1.31586	0.188221	0.253873
ADAMTS9.AS1	16.5718	2.97023	0.90189	3.29334	0.000990049	0.00224821
ADAMTS9.AS2	4.66871	-1.86715	1.59082	-1.1737	0.240515	0.313194
ADAMTSL1	414.421	-2.93801	0.278574	-10.5466	5.26651e-26	1.11719e-24
ADAMTSL2	133.964	1.09102	0.366843	2.97408	0.00293871	0.00613819
ADAMTSL3	44.6966	-2.96268	0.578528	-5.12107	3.03811e-07	1.17585e-06
ADAMTSL4	101.536	-0.0237181	0.37144	-0.0638545	0.949086	0.961715
ADAMTSL5	30.3343	-0.239267	0.651056	-0.367507	0.713241	0.770631
ADAP1	1293.22	2.29714	0.296331	7.75192	9.05135e-15	7.89071e-14
ADAP2	15.1816	-2.72836	0.959732	-2.84283	0.00447145	0.00902138
ADAR	2307.86	-1.13854	0.192677	-5.90906	3.44068e-09	1.68156e-08
ADARB1	1471.38	-1.90309	0.185227	-10.2743	9.19684e-25	1.78712e-23
ADARB2	61.6204	-0.950756	0.475493	-1.99952	0.0455524	0.072942
ADAT1	98.3779	-1.83947	0.394681	-4.66066	3.15204e-06	1.06855e-05
ADAT2	39.6342	0.474734	0.553196	0.858166	0.390801	0.473076
ADAT3	367.975	2.69042	0.35121	7.66044	1.85298e-14	1.57455e-13
ADCK1	219.823	0.340195	0.277025	1.22803	0.219436	0.289682
ADCK2	551.209	0.684447	0.29686	2.30562	0.0211317	0.0366219
ADCK3	196.055	-0.693687	0.30344	-2.28607	0.0222499	0.0383657
ADCK4	907.633	0.970012	0.274682	3.5314	0.00041336	0.0010005
ADCK5	328.615	1.90775	0.300036	6.35838	2.03894e-10	1.14323e-09
ADCY1	1806.87	0.370415	0.181134	2.04497	0.0408573	0.0662273
ADCY10P1	2.99989	1.05125	1.7936	0.586111	0.557801	0.633984
ADCY2	600.663	0.03157	0.219029	0.144136	0.885393	0.912746
ADCY3	613.105	1.42089	0.291786	4.86963	1.11806e-06	4.02561e-06
ADCY4	45.9566	5.38914	0.80437	6.69983	2.08664e-11	1.31617e-10
ADCY5	1161.92	-0.0560008	0.218781	-0.255967	0.797976	0.843365
ADCY6	1117.73	-0.982427	0.226744	-4.33277	1.47248e-05	4.48362e-05
ADCY7	220.446	-0.698691	0.299464	-2.33314	0.0196408	0.0343397
ADCY8	198.271	-1.14972	0.32284	-3.56128	0.000369052	0.000901582
ADCY9	462.246	-0.539413	0.262071	-2.05827	0.0395644	0.0643934
ADCYAP1	690.561	1.12676	0.210703	5.34761	8.91233e-08	3.69151e-07
ADCYAP1R1	798.915	-0.296596	0.24908	-1.19077	0.233745	0.305561
ADD1	4971.05	0.479053	0.212117	2.25844	0.0239183	0.0409336
ADD2	780.1	-0.356998	0.245281	-1.45546	0.145541	0.202846
ADD3	1047.32	0.117187	0.20935	0.559767	0.575638	0.650783
ADD3.AS1	26.4168	3.21361	0.750211	4.28361	1.83882e-05	5.51708e-05
ADGB	1.76443	-4.10349	2.85527	-1.43716	0.150673	0.209099
ADGRA1	390.236	2.39685	0.262853	9.11856	7.61281e-20	1.04188e-18
ADGRA2	1634.22	2.00345	0.231103	8.6691	4.35557e-18	5.09264e-17
ADGRA3	714.227	-1.08458	0.212128	-5.11287	3.17299e-07	1.22566e-06
ADGRB1	2711.11	1.15273	0.270405	4.26295	2.01743e-05	6.01951e-05
ADGRB2	3169.59	1.04455	0.273699	3.81643	0.000135398	0.000355483
ADGRB3	180.085	0.362789	0.305574	1.18724	0.235134	0.307061
ADGRD1	108.299	-0.215754	0.362312	-0.595492	0.551514	0.628152
ADGRE5	159.412	2.59941	0.376754	6.8995	5.21873e-12	3.50122e-11
ADGRF1	1.40289	-3.77297	3.16297	-1.19286	0.232926	0.304626
ADGRF3	6.49971	-1.78897	1.25244	-1.42839	0.15318	0.212017
ADGRF5	1.94594	-3.06195	2.5173	-1.21636	0.223846	0.294587
ADGRG1	2501.23	1.63016	0.24265	6.71815	1.84043e-11	1.17082e-10
ADGRG2	142.047	-0.0847873	0.339241	-0.249933	0.802639	0.847289
ADGRG4	2.83464	-4.78725	2.37199	-2.01824	0.0435659	0.0700633
ADGRG5	9.43073	-1.66527	1.07442	-1.54992	0.12116	0.173104
ADGRG6	69.1942	6.581	0.865926	7.59996	2.96231e-14	2.47239e-13
ADGRL1	7275.29	0.740251	0.287351	2.57612	0.00999154	0.0186977
ADGRL2	920.448	1.12376	0.218587	5.14102	2.73256e-07	1.06337e-06
ADGRL3	904.231	-1.09926	0.263506	-4.17167	3.02372e-05	8.79956e-05
ADGRL4	9.77473	-0.225154	1.2997	-0.173234	0.862467	0.895484
ADGRV1	725.709	-3.07572	0.222013	-13.8538	1.20706e-43	6.14533e-42
ADH1C	4.43432	6.07547	2.12306	2.86165	0.00421435	0.00854719
ADH5	1229	-0.72044	0.197581	-3.6463	0.000266039	0.0006645
ADHFE1	60.6476	-0.605993	0.479335	-1.26424	0.206145	0.274639
ADI1	611.173	-0.461909	0.21021	-2.19737	0.0279937	0.0471742
ADIPOR1	1051.6	-0.145488	0.200376	-0.726076	0.467792	0.549044
ADIPOR2	1299.75	-0.496326	0.181468	-2.73505	0.00623705	0.0121688
ADK	225.075	0.628741	0.296034	2.12388	0.0336802	0.0557655
ADM	41.5378	-3.15753	0.690082	-4.57559	4.74883e-06	1.56674e-05
ADM2	629.774	2.26111	0.270199	8.36833	5.84396e-17	6.26556e-16
ADM5	45.7253	1.24595	0.594529	2.09569	0.0361094	0.0593109
ADNP	1337.7	-0.982343	0.196187	-5.00718	5.52335e-07	2.06896e-06
ADNP.AS1	5.24588	-0.634193	1.56957	-0.404056	0.686172	0.748005
ADNP2	321.956	-1.36893	0.257611	-5.31395	1.07274e-07	4.38722e-07
ADO	448.218	0.400698	0.233258	1.71783	0.085828	0.127847
ADORA1	176.34	0.925112	0.365692	2.52976	0.0114142	0.0210766
ADORA2A	172.096	1.74071	0.38434	4.52908	5.92401e-06	1.92768e-05
ADORA2A.AS1	2.3646	-4.52563	2.53488	-1.78534	0.0742061	0.112587
ADORA2B	184.497	0.839018	0.288876	2.90442	0.00367933	0.00754887
ADPGK	442.81	-0.693155	0.241002	-2.87614	0.00402568	0.00819531
ADPGK.AS1	2.12034	-0.361071	2.26385	-0.159494	0.87328	0.903552
ADPRH	35.0936	-4.87847	0.867306	-5.62485	1.85667e-08	8.31255e-08
ADPRHL1	276.281	2.86832	0.287349	9.98202	1.82714e-23	3.2623e-22
ADPRHL2	474.457	0.414459	0.264659	1.56601	0.117346	0.168328
ADPRM	93.8467	0.669436	0.417032	1.60524	0.108441	0.157098
ADRA1A	4.26973	0.0258888	1.67886	0.0154204	0.987697	0.990446
ADRA1B	43.0755	-2.16784	0.554388	-3.91033	9.21688e-05	0.000249257
ADRA1D	76.9085	3.41783	0.457459	7.47135	7.93766e-14	6.38272e-13
ADRA2A	174.111	-3.22024	0.346434	-9.29539	1.46674e-20	2.13179e-19
ADRA2B	8.24771	1.16728	1.11051	1.05112	0.293202	0.370589
ADRA2C	514.549	-0.844907	0.284098	-2.974	0.00293945	0.00613902
ADRB1	34.6219	-1.65866	0.58669	-2.82715	0.00469642	0.00942298
ADRB2	14.0784	1.3797	0.875709	1.57552	0.115137	0.165467
ADRBK1	2522.69	0.958159	0.245205	3.90759	9.32208e-05	0.000251835
ADRBK2	334.214	-0.975002	0.262278	-3.71743	0.000201259	0.000513492
ADRM1	3544.34	2.07361	0.231258	8.96664	3.05707e-19	3.98493e-18
ADSL	862.443	0.559492	0.204626	2.73421	0.00625293	0.0121958
ADSS	327.297	-1.08503	0.333235	-3.25605	0.00112974	0.00254177
ADSSL1	226.634	-0.462384	0.273041	-1.69346	0.0903677	0.133965
ADTRP	1.77886	-4.11484	2.82465	-1.45676	0.145183	0.202442
AEBP1	5508.8	-0.222202	0.253976	-0.874894	0.381632	0.463472
AEBP2	290.388	-0.897175	0.251172	-3.57195	0.000354333	0.000867884
AEN	286.365	0.37456	0.334899	1.11843	0.263385	0.338179
AES	11773.9	2.20276	0.216834	10.1587	3.02959e-24	5.70658e-23
AFAP1	1553.73	0.421704	0.217045	1.94293	0.0520243	0.0821979
AFAP1.AS1	4.49197	-2.69566	1.7471	-1.54294	0.122846	0.175133
AFAP1L1	129.701	4.51205	0.427468	10.5553	4.80166e-26	1.0198e-24
AFAP1L2	959.433	-3.20526	0.224428	-14.2819	2.83728e-46	1.61525e-44
AFF1	701.274	-3.77976	0.227189	-16.6371	3.75514e-62	4.00676e-60
AFF2	664.068	-2.34974	0.223355	-10.5202	6.97386e-26	1.46715e-24
AFF3	198.979	0.447995	0.328222	1.36491	0.17228	0.234717
AFF4	1196.6	-1.79868	0.236632	-7.6012	2.93401e-14	2.45106e-13
AFG3L1P	96.527	0.202238	0.397982	0.50816	0.611341	0.682892
AFG3L2	577.201	-0.568594	0.227258	-2.50197	0.0123503	0.0226131
AFMID	166.389	2.38316	0.303539	7.85123	4.11961e-15	3.71871e-14
AFTPH	256.901	-2.25121	0.342999	-6.56331	5.26267e-11	3.15955e-10
AGA	218.6	-2.8856	0.307496	-9.38419	6.34014e-21	9.43817e-20
AGAP1	1436.28	-1.40682	0.220541	-6.37894	1.78316e-10	1.00679e-09
AGAP1.IT1	2.34037	1.38878	2.48446	0.558986	0.576172	0.651158
AGAP11	8.66062	1.34439	1.14081	1.17845	0.238619	0.311133
AGAP2	1644.75	0.59256	0.272097	2.17775	0.0294246	0.0493446
AGAP2.AS1	121.235	1.86888	0.347611	5.37636	7.60073e-08	3.17109e-07
AGAP3	3896.46	1.54654	0.234365	6.59884	4.14401e-11	2.52624e-10
AGAP4	160.051	1.06217	0.370946	2.86341	0.00419102	0.00850568
AGAP5	69.2268	0.249427	0.441266	0.565252	0.571902	0.647277
AGAP6	278.13	1.10785	0.279769	3.95986	7.49926e-05	0.000205268
AGAP7P	40.6489	1.83347	0.554434	3.30692	0.000943273	0.00214801
AGAP9	122.179	0.812097	0.346562	2.3433	0.0191142	0.0334804
AGBL1	2.45608	1.07482	2.42322	0.443549	0.657369	0.723243
AGBL2	7.28974	-5.13228	1.68742	-3.0415	0.00235403	0.00500495
AGBL4	26.7799	0.727375	0.649811	1.11936	0.262985	0.337763
AGBL5	1048.2	0.391137	0.201463	1.94148	0.0521999	0.0824528
AGER	144.602	2.57518	0.381409	6.75176	1.46067e-11	9.38609e-11
AGFG1	627.227	-0.59223	0.210469	-2.81386	0.00489511	0.00979297
AGFG2	187.116	0.31595	0.311192	1.01529	0.309967	0.3885
AGGF1	279.031	-1.35936	0.275167	-4.94014	7.80673e-07	2.87473e-06
AGK	310.348	0.165748	0.253401	0.654096	0.51305	0.591641
AGL	232.056	-2.13129	0.335857	-6.34582	2.21242e-10	1.23583e-09
AGMAT	19.0291	1.72858	0.778737	2.21972	0.0264379	0.0447938
AGMO	3.00927	0.508678	1.99873	0.2545	0.799109	0.844262
AGO1	495.331	-1.15001	0.221712	-5.18696	2.13754e-07	8.44543e-07
AGO2	145.804	-0.950418	0.361469	-2.62932	0.00855551	0.0162302
AGO3	75.494	-1.35611	0.448402	-3.02431	0.00249202	0.0052763
AGO4	233.146	-1.29084	0.275797	-4.68039	2.86328e-06	9.78348e-06
AGPAT1	3340.53	0.846094	0.211858	3.99369	6.50527e-05	0.000179383
AGPAT2	1001.21	0.818341	0.294713	2.77674	0.00549063	0.0108552
AGPAT3	1209.07	-0.316023	0.208358	-1.51673	0.129335	0.183197
AGPAT4	857.88	-1.81142	0.235329	-7.69739	1.38878e-14	1.19032e-13
AGPAT4.IT1	26.918	0.853879	0.81381	1.04924	0.294069	0.371633
AGPAT5	538.18	-0.733424	0.247992	-2.95745	0.00310193	0.00645339
AGPS	479.02	-0.634022	0.296991	-2.13482	0.032776	0.054425
AGRN	8506	-0.538833	0.290785	-1.85303	0.0638785	0.0986267
AGT	3346.12	9.43494	0.331212	28.4861	1.74277e-178	3.10544e-175
AGTPBP1	389.623	-2.31929	0.274206	-8.45821	2.71513e-17	2.98095e-16
AGTR2	89.0145	8.95538	1.48882	6.0151	1.7978e-09	9.08794e-09
AGTRAP	778.321	-0.29227	0.23344	-1.25202	0.210564	0.279773
AGXT	4.17032	5.98631	2.12	2.82374	0.00474673	0.00951107
AHCTF1	324.335	-1.24722	0.326167	-3.82388	0.000131366	0.000346171
AHCY	3720.4	0.05742	0.208085	0.275944	0.782591	0.830256
AHCYL1	1586.52	-1.71814	0.241332	-7.1194	1.08397e-12	7.78841e-12
AHCYL2	819.093	-1.68927	0.295814	-5.71057	1.12597e-08	5.18842e-08
AHDC1	1209.25	-1.03233	0.215682	-4.78638	1.69816e-06	5.97069e-06
AHI1	319.127	-1.89071	0.30554	-6.18808	6.09029e-10	3.23755e-09
AHNAK	1975.37	-2.85921	0.179101	-15.9643	2.26691e-57	1.9801e-55
AHNAK2	983.912	-0.158918	0.22896	-0.694087	0.487628	0.567355
AHR	171.918	1.29434	0.337032	3.84041	0.000122831	0.000325363
AHRR	140.779	-0.521493	0.340542	-1.53136	0.125681	0.17866
AHSA1	1402.15	0.451736	0.198026	2.28119	0.022537	0.0387895
AHSA2	469.342	-1.41526	0.243272	-5.81761	5.96938e-09	2.83952e-08
AIDA	541.563	-0.149496	0.301982	-0.495048	0.620566	0.691117
AIF1	5.78418	0.290574	1.37104	0.211938	0.832155	0.8703
AIF1L	885.489	1.31627	0.272012	4.839	1.30493e-06	4.66341e-06
AIFM1	416.372	-0.542173	0.259673	-2.08791	0.0368059	0.0603297
AIFM2	196.204	-0.227539	0.305257	-0.745401	0.456029	0.537824
AIFM3	138.361	-2.52014	0.369053	-6.82868	8.56989e-12	5.64744e-11
AIG1	359.957	-0.039431	0.278945	-0.141358	0.887587	0.914374
AIM1	9.01231	2.66796	1.41225	1.88916	0.0588709	0.0916896
AIM1L	9.85987	-0.56388	1.01358	-0.556323	0.57799	0.652674
AIM2	20.2133	-0.209656	0.874567	-0.239726	0.810543	0.853438
AIMP1	342.88	0.339344	0.285184	1.18991	0.23408	0.305909
AIMP2	486.003	1.77108	0.24324	7.28118	3.30919e-13	2.50389e-12
AIP	1422.2	1.33525	0.267838	4.98528	6.18724e-07	2.30891e-06
AIPL1	138.279	-6.33273	0.597453	-10.5995	2.99449e-26	6.41332e-25
AJAP1	188.816	-1.18121	0.300139	-3.93555	8.30059e-05	0.000225814
AJUBA	718.201	-3.19971	0.220499	-14.5112	1.02841e-47	6.17011e-46
AK1	2391.85	1.75665	0.234454	7.4925	6.75761e-14	5.46342e-13
AK2	978.656	0.0936597	0.205259	0.4563	0.648175	0.715869
AK3	541.797	-0.179858	0.333861	-0.538722	0.590078	0.663759
AK4	109.149	-0.972173	0.362823	-2.67947	0.00737398	0.0141744
AK5	430.158	-4.4538	0.279768	-15.9196	4.63112e-57	3.98657e-55
AK6	225.258	0.339622	0.315963	1.07488	0.282429	0.358754
AK7	64.4922	-3.95058	1.48101	-2.66749	0.00764209	0.0146408
AK8	47.2866	-1.1554	0.49449	-2.33655	0.0194624	0.0340435
AK9	112.388	-0.871501	0.426662	-2.0426	0.0410916	0.0665367
AKAP1	433.566	-0.192624	0.233588	-0.824631	0.409581	0.491205
AKAP10	167.986	-1.56304	0.315693	-4.95114	7.37803e-07	2.72644e-06
AKAP11	766.57	-0.921319	0.281737	-3.27014	0.00107495	0.00242709
AKAP12	2922.93	-1.4299	0.186794	-7.65494	1.93401e-14	1.63794e-13
AKAP13	1587.72	-1.23026	0.195348	-6.2978	3.01907e-10	1.65937e-09
AKAP14	23.0697	-2.3517	0.761879	-3.08671	0.00202382	0.00435853
AKAP17A	514.088	-1.20855	0.298409	-4.04997	5.12239e-05	0.000143651
AKAP2	326.207	-0.832643	0.270169	-3.08193	0.0020566	0.00442485
AKAP3	18.8576	0.544587	0.860549	0.632836	0.526841	0.605038
AKAP5	31.6006	1.09788	0.585005	1.8767	0.0605598	0.0940651
AKAP6	757.905	-1.85079	0.232054	-7.9757	1.51525e-15	1.42557e-14
AKAP7	69.6022	1.31408	0.539161	2.43727	0.0147986	0.0266278
AKAP8	328.563	-0.469297	0.256422	-1.83018	0.0672236	0.103166
AKAP8L	3257.74	1.58433	0.202784	7.81288	5.58966e-15	4.97265e-14
AKAP9	513.29	-2.21752	0.250723	-8.84447	9.19603e-19	1.14912e-17
AKIP1	381.066	0.396757	0.236573	1.6771	0.0935228	0.138011
AKIRIN1	1268.64	-0.88225	0.210157	-4.19805	2.69227e-05	7.8891e-05
AKIRIN2	702.005	-0.84159	0.210265	-4.00252	6.26709e-05	0.000173352
AKNA	333.123	0.491785	0.284799	1.72678	0.0842073	0.125669
AKNAD1	30.0652	8.83424	1.56732	5.63652	1.73522e-08	7.79427e-08
AKR1A1	1468.24	0.125072	0.19721	0.634211	0.525943	0.604319
AKR1B1	3220.1	1.44372	0.183064	7.88644	3.10932e-15	2.84128e-14
AKR1C1	588.928	2.17386	0.263653	8.24513	1.64977e-16	1.69437e-15
AKR1C2	664.35	2.51824	0.210753	11.9488	6.58655e-33	2.13005e-31
AKR1C3	170.118	3.63947	0.385052	9.45189	3.32751e-21	5.04192e-20
AKR1E2	30.3744	0.761905	0.664062	1.14734	0.251241	0.324952
AKR7A2	1298.42	0.797319	0.220319	3.61893	0.000295825	0.000733449
AKR7A3	21.7268	1.83014	0.724137	2.52734	0.011493	0.0212133
AKR7L	10.842	2.11412	1.06433	1.98635	0.0469944	0.0750151
AKT1	4202.89	0.510716	0.221284	2.30797	0.0210008	0.0364268
AKT1S1	1368.75	1.68755	0.228206	7.39486	1.41557e-13	1.1107e-12
AKT2	1618.77	-1.12442	0.319618	-3.51802	0.000434782	0.00104907
AKT3	971.794	-0.305101	0.227146	-1.34319	0.179209	0.243134
AKTIP	475.296	-0.549774	0.271436	-2.02542	0.0428239	0.0690631
ALAD	674.257	-0.504877	0.212769	-2.37289	0.0176495	0.0312187
ALAS1	895.442	0.570363	0.198881	2.86786	0.00413264	0.00839387
ALB	9.8322	0.72054	1.40507	0.512813	0.608082	0.679762
ALCAM	3051.76	0.824339	0.248408	3.31848	0.000905079	0.00206738
ALDH16A1	594.727	1.08141	0.348322	3.10462	0.00190523	0.00412057
ALDH18A1	1172.65	-0.510922	0.224328	-2.27757	0.0227523	0.0391221
ALDH1A1	561.608	-0.521262	0.233215	-2.23512	0.0254096	0.0432077
ALDH1A2	86.6723	2.72858	0.434355	6.2819	3.34451e-10	1.83034e-09
ALDH1A3	1220.81	6.79734	0.292793	23.2155	3.17665e-119	1.7153e-116
ALDH1B1	318.599	0.758468	0.257991	2.9399	0.00328313	0.00680257
ALDH1L1	13.4861	-0.298839	0.981841	-0.304366	0.760849	0.811733
ALDH1L1.AS2	2.0754	-3.15316	2.46465	-1.27935	0.200773	0.268244
ALDH1L2	231.749	1.40327	0.324828	4.32005	1.55993e-05	4.73373e-05
ALDH2	1182.97	-0.452017	0.207563	-2.17774	0.0294257	0.0493446
ALDH3A1	3.88142	0.186882	1.71948	0.108685	0.913452	0.934965
ALDH3A2	556.317	-0.882037	0.21338	-4.13365	3.57042e-05	0.000102714
ALDH3B1	54.6002	-2.36414	0.693243	-3.41026	0.000649002	0.00152065
ALDH4A1	885.417	0.593183	0.266088	2.22928	0.0257954	0.0437927
ALDH5A1	131.233	-0.948508	0.358451	-2.64613	0.00814194	0.0155217
ALDH6A1	271.171	-0.95757	0.293527	-3.26229	0.00110516	0.00249087
ALDH7A1	1343.3	-1.16458	0.186413	-6.24734	4.17512e-10	2.2606e-09
ALDH8A1	3.28705	1.23888	1.90114	0.65165	0.514627	0.593191
ALDH9A1	760.719	-2.39374	0.204822	-11.6869	1.48635e-31	4.42897e-30
ALDOA	17825.4	1.71906	0.211046	8.14541	3.77987e-16	3.73564e-15
ALDOC	453.607	-0.375594	0.253732	-1.48028	0.1388	0.194915
ALG1	137.462	-0.806177	0.366092	-2.20212	0.0276571	0.0466643
ALG10	33.9947	-1.85267e-05	0.582522	-3.18044e-05	0.999975	0.999975
ALG10B	64.5421	-1.21517	0.478305	-2.54058	0.011067	0.0205291
ALG11	64.0225	-5.36631	0.685734	-7.82565	5.05059e-15	4.51337e-14
ALG12	735.984	0.571824	0.230743	2.47818	0.0132053	0.0240245
ALG13	162.505	-0.409669	0.297866	-1.37535	0.169024	0.230775
ALG14	49.3782	0.201673	0.52879	0.381386	0.702917	0.761646
ALG1L	7.63083	1.27329	1.23887	1.02778	0.304053	0.382135
ALG1L9P	13.2026	-0.15112	0.922293	-0.163852	0.869847	0.901121
ALG2	304.787	-1.17076	0.298321	-3.92449	8.69133e-05	0.000235868
ALG3	927.245	1.39023	0.235317	5.9079	3.46496e-09	1.69296e-08
ALG5	214.115	-0.745691	0.271093	-2.75069	0.00594707	0.0116695
ALG6	82.5805	-0.193054	0.586027	-0.329429	0.741832	0.795349
ALG8	242.21	-0.123436	0.35341	-0.349272	0.726885	0.782621
ALG9	583.217	0.130092	0.223972	0.580843	0.561347	0.637435
ALK	85.0731	-2.90023	0.518245	-5.59626	2.19028e-08	9.711e-08
ALKBH1	124.45	-0.10542	0.355906	-0.296202	0.767076	0.817446
ALKBH2	548.167	2.21819	0.219506	10.1054	5.2293e-24	9.71647e-23
ALKBH3	153.099	0.592563	0.325561	1.82013	0.0687389	0.105292
ALKBH4	353.684	1.18038	0.308331	3.82831	0.000129026	0.000340715
ALKBH5	1247.47	-0.687251	0.232397	-2.95723	0.00310421	0.00645513
ALKBH6	431.262	2.34707	0.238122	9.8566	6.41886e-23	1.1019e-21
ALKBH7	1317.2	1.28977	0.279159	4.62021	3.83343e-06	1.28157e-05
ALKBH8	52.3162	-1.12953	0.469927	-2.40362	0.0162338	0.0289473
ALMS1	242.865	-2.35326	0.299764	-7.85037	4.14814e-15	3.74068e-14
ALMS1.IT1	2.79316	2.79795	2.35586	1.18765	0.23497	0.306869
ALMS1P	1.91132	-0.971121	2.54584	-0.381455	0.702866	0.761646
ALOX12	4.95643	3.09386	1.73735	1.7808	0.0749453	0.113549
ALOX12.AS1	4.75073	0.288838	1.67641	0.172296	0.863205	0.895937
ALOX12B	22.271	1.36897	0.750545	1.82397	0.0681571	0.104472
ALOX12P2	7.34781	-1.97094	1.44657	-1.36249	0.173042	0.235629
ALOX15	202.905	6.23341	0.475472	13.1099	2.88859e-39	1.2111e-37
ALOX15B	40.3329	3.55866	0.634818	5.6058	2.07298e-08	9.21386e-08
ALOX5	45.6638	-2.47994	0.567469	-4.37017	1.24147e-05	3.82598e-05
ALOXE3	26.5673	3.82836	0.778059	4.9204	8.63697e-07	3.16021e-06
ALPK1	36.2152	-0.338587	0.576809	-0.587001	0.557203	0.633578
ALPK2	275.529	-1.96473	0.287287	-6.8389	7.98016e-12	5.27638e-11
ALPK3	543.672	0.0605822	0.217098	0.279055	0.780202	0.828166
ALPL	464.546	8.1706	0.535961	15.2448	1.7836e-52	1.3133e-50
ALPPL2	2.61766	-4.672	2.43027	-1.92242	0.0545535	0.0857296
ALS2	490.129	-2.00823	0.228988	-8.77002	1.7863e-18	2.1609e-17
ALS2CL	118.924	-1.34527	0.355497	-3.78419	0.000154213	0.000401625
ALS2CR12	1.78619	-1.62083	2.59766	-0.623959	0.532655	0.610888
ALX1	7.73815	6.87311	1.91285	3.59311	0.00032675	0.00080397
ALX3	10.3381	-1.79268	1.19889	-1.49529	0.134839	0.189967
ALX4	838.756	-4.38877	0.338796	-12.954	2.22928e-38	9.02808e-37
ALYREF	713.152	1.06395	0.233233	4.56173	5.07343e-06	1.66735e-05
AMACR	333.459	-0.0676845	0.233834	-0.289455	0.772233	0.821812
AMBRA1	754.175	-0.793257	0.310173	-2.55746	0.0105439	0.0196447
AMD1	768.268	-0.786877	0.244151	-3.22291	0.00126894	0.00283066
AMDHD1	9.56136	3.31811	1.29134	2.56951	0.0101841	0.0190241
AMDHD2	116.697	1.00232	0.392013	2.55685	0.0105626	0.0196745
AMELX	2.52592	-1.61778	2.32062	-0.697133	0.48572	0.565626
AMER1	161.869	-0.671416	0.385163	-1.7432	0.0812982	0.12192
AMER2	757.638	-2.17735	0.210524	-10.3425	4.52606e-25	8.99108e-24
AMER3	304.957	0.20954	0.251001	0.834818	0.40382	0.486192
AMFR	1339.39	-1.84786	0.195821	-9.4365	3.85431e-21	5.81049e-20
AMH	987.615	4.48446	0.265313	16.9025	4.3123e-64	4.95747e-62
AMHR2	33.4245	-5.87189	1.04186	-5.63595	1.74097e-08	7.81421e-08
AMIGO1	146.176	-2.34804	0.3286	-7.14557	8.9621e-13	6.49962e-12
AMIGO2	315	-0.894145	0.344433	-2.59599	0.00943176	0.0177377
AMIGO3	342.122	0.39429	0.281843	1.39897	0.161822	0.222476
AMMECR1	45.8196	-0.99053	0.826543	-1.1984	0.230761	0.302214
AMMECR1L	412.951	-0.619839	0.257086	-2.41102	0.0159079	0.0284459
AMN	13.7832	1.33012	0.948426	1.40245	0.16078	0.221197
AMN1	191.724	0.715315	0.340329	2.10183	0.0355678	0.0585481
AMOT	326.834	-1.95129	0.310871	-6.27684	3.45531e-10	1.88866e-09
AMOTL1	1867.43	-1.58402	0.181728	-8.7164	2.87175e-18	3.40918e-17
AMOTL2	736.557	-1.77708	0.217873	-8.15649	3.44894e-16	3.41805e-15
AMPD1	9.82982	7.22157	1.85449	3.89411	9.85612e-05	0.000265216
AMPD2	1992.56	-0.83213	0.225452	-3.69094	0.000223428	0.000566325
AMPD3	69.577	-4.37227	0.564158	-7.75008	9.18353e-15	8.00202e-14
AMPH	581.464	-0.269271	0.252297	-1.06727	0.285848	0.362554
AMT	316.273	-1.62839	0.291259	-5.59086	2.25942e-08	9.99519e-08
AMTN	16.4651	-7.32494	1.45085	-5.04871	4.44804e-07	1.68566e-06
AMY2B	65.883	1.21953	0.590339	2.06581	0.0388463	0.0633305
AMZ1	4.76393	1.21985	1.69305	0.720502	0.471216	0.552226
AMZ2	675.507	-0.274179	0.234697	-1.16823	0.242715	0.315851
AMZ2P1	172.616	0.110472	0.360333	0.306582	0.759161	0.810321
ANAPC1	381.481	-0.600991	0.230307	-2.60952	0.00906687	0.0171147
ANAPC10	109.122	1.05179	0.342731	3.06884	0.00214893	0.00460348
ANAPC11	2811.95	1.96201	0.211672	9.26911	1.87709e-20	2.70395e-19
ANAPC13	1128.99	0.169152	0.211315	0.800476	0.423435	0.505384
ANAPC15	452.442	1.53803	0.245666	6.26066	3.8335e-10	2.08514e-09
ANAPC16	721.632	0.319913	0.218364	1.46505	0.142908	0.199865
ANAPC2	1163.75	1.355	0.255497	5.30339	1.13675e-07	4.63093e-07
ANAPC4	155.781	-0.229041	0.34435	-0.665141	0.50596	0.584866
ANAPC5	1451.47	0.353942	0.186893	1.89382	0.0582487	0.0908476
ANAPC7	766.156	0.851038	0.204048	4.17078	3.03558e-05	8.83262e-05
ANG	69.3742	0.249365	0.445997	0.559119	0.576081	0.651111
ANGEL1	384.988	-0.94502	0.254185	-3.71785	0.000200927	0.000512809
ANGEL2	190.565	-0.138183	0.394438	-0.350328	0.726092	0.781956
ANGPT1	63.0916	-1.69627	0.51729	-3.27916	0.00104118	0.00235561
ANGPT2	50.8091	0.517041	0.488142	1.0592	0.289508	0.366587
ANGPT4	2.13319	-4.37693	2.63187	-1.66305	0.0963022	0.141655
ANGPTL1	52.9303	0.402436	0.482823	0.833508	0.404559	0.48682
ANGPTL2	749.801	2.07119	0.244725	8.46334	2.59819e-17	2.85785e-16
ANGPTL4	56.3487	0.257077	0.480996	0.534469	0.593017	0.66613
ANGPTL6	33.2574	1.99642	0.63443	3.1468	0.00165069	0.00360903
ANGPTL7	37.2349	-0.992364	0.58344	-1.70088	0.0889649	0.132017
ANK1	490.964	2.17261	0.288766	7.52377	5.32198e-14	4.34214e-13
ANK2	3659.57	-1.45175	0.225465	-6.43889	1.20349e-10	6.92667e-10
ANK3	800.822	-0.711633	0.242518	-2.93435	0.00334251	0.00691676
ANKAR	3.42042	-2.12149	2.05041	-1.03466	0.300826	0.378962
ANKDD1A	79.066	0.202798	0.388634	0.521823	0.601794	0.674044
ANKDD1B	1.83831	-1.80411	2.61906	-0.688838	0.490925	0.570571
ANKEF1	49.8733	-2.70361	0.57458	-4.70537	2.53407e-06	8.71375e-06
ANKFN1	6.29947	2.15727	1.39474	1.54672	0.12193	0.174065
ANKFY1	1140.39	-1.63607	0.21087	-7.75865	8.5838e-15	7.49778e-14
ANKH	333.518	0.621334	0.250218	2.48317	0.013022	0.023725
ANKHD1	604.268	-0.647649	0.247169	-2.62026	0.00878618	0.0166236
ANKHD1.EIF4EBP3	436.635	-1.21328	0.248349	-4.88537	1.03236e-06	3.73758e-06
ANKIB1	611.551	-1.55654	0.211238	-7.36863	1.72394e-13	1.34378e-12
ANKK1	14.5846	-1.28669	0.996697	-1.29095	0.19672	0.26356
ANKLE1	74.5496	2.24629	0.467514	4.80475	1.54946e-06	5.4825e-06
ANKLE2	746.771	-0.643305	0.197027	-3.26507	0.00109437	0.00246781
ANKMY1	34.5129	-1.25172	0.600025	-2.08612	0.0369681	0.0605622
ANKMY2	301.432	-0.432025	0.276845	-1.56053	0.118635	0.170003
ANKRA2	160.904	-0.916585	0.310868	-2.94847	0.00319351	0.00662781
ANKRD1	16.3473	-1.43616	0.828502	-1.73344	0.0830183	0.124155
ANKRD10	605.176	0.228914	0.23264	0.983983	0.325124	0.404651
ANKRD11	2013.15	-0.306988	0.206865	-1.484	0.137809	0.193676
ANKRD12	227.372	-0.815415	0.333099	-2.44797	0.0143664	0.0259078
ANKRD13A	347.282	-1.05944	0.277198	-3.82196	0.000132395	0.000348729
ANKRD13B	2723.37	3.0193	0.233806	12.9137	3.76866e-38	1.50907e-36
ANKRD13C	225.538	-1.01594	0.278837	-3.6435	0.000268951	0.00067121
ANKRD13D	1977.88	2.01253	0.223492	9.00491	2.15845e-19	2.85322e-18
ANKRD16	206.937	0.716615	0.311001	2.30422	0.0212104	0.0367404
ANKRD17	1257.09	-1.78789	0.24753	-7.22293	5.08795e-13	3.78232e-12
ANKRD18A	13.1388	-6.9993	1.51201	-4.62913	3.67211e-06	1.23343e-05
ANKRD18B	8.56223	1.2006	1.13531	1.05751	0.290278	0.367467
ANKRD19P	18.2302	0.870853	0.90837	0.958699	0.337711	0.417719
ANKRD2	3.73667	-0.487193	2.05094	-0.237546	0.812233	0.854631
ANKRD20A1	4.78704	-3.45311	1.83452	-1.88229	0.0597962	0.0930168
ANKRD20A19P	3.28998	1.58888	1.92194	0.826708	0.408402	0.490254
ANKRD20A2	3.51429	-2.92187	2.11235	-1.38323	0.166593	0.227945
ANKRD20A4	4.41095	-5.42472	2.01897	-2.68688	0.0072123	0.0138801
ANKRD20A9P	15.8177	7.9099	1.68469	4.69517	2.66388e-06	9.13895e-06
ANKRD22	5.28194	3.83959	1.69545	2.26464	0.0235346	0.0403293
ANKRD23	129.255	1.09179	0.329251	3.31599	0.000913195	0.00208404
ANKRD24	293.214	2.20923	0.332657	6.64117	3.11213e-11	1.92285e-10
ANKRD26	71.9945	-1.0704	0.590306	-1.8133	0.0697852	0.106674
ANKRD27	176.253	-2.63796	0.344647	-7.65407	1.94717e-14	1.6483e-13
ANKRD28	252.119	-1.15098	0.268194	-4.2916	1.77394e-05	5.3377e-05
ANKRD29	59.6802	2.97381	0.515898	5.76434	8.19769e-09	3.83599e-08
ANKRD30BP2	4.12114	5.97135	2.15006	2.7773	0.00548122	0.010839
ANKRD31	3.67087	-0.868683	2.02665	-0.42863	0.668192	0.732483
ANKRD33	7.48833	-1.39266	1.31916	-1.05572	0.291098	0.368296
ANKRD33B	48.2535	-1.42624	0.536588	-2.65798	0.00786106	0.0150296
ANKRD34A	281.983	1.34074	0.274378	4.88648	1.02657e-06	3.71873e-06
ANKRD34B	4.9493	-1.93053	1.61478	-1.19554	0.231877	0.303409
ANKRD34C	5.96006	-2.75973	1.65063	-1.67193	0.0945379	0.139313
ANKRD35	11.6732	-1.49571	1.17609	-1.27177	0.203455	0.271279
ANKRD36	48.301	-2.12242	0.592385	-3.58284	0.000339885	0.000834654
ANKRD36B	132.923	1.04188	0.352641	2.95452	0.0031316	0.00650904
ANKRD36BP1	14.8373	-3.60692	1.22807	-2.93707	0.00331325	0.00685939
ANKRD36BP2	5.71466	-0.446006	1.55172	-0.287427	0.773786	0.823169
ANKRD36C	33.23	-3.40297	0.826615	-4.11675	3.84248e-05	0.000109938
ANKRD37	27.936	0.359292	0.681714	0.527043	0.598164	0.670695
ANKRD39	261.804	1.37856	0.293997	4.68903	2.74499e-06	9.40091e-06
ANKRD40	453.802	-0.307987	0.219995	-1.39997	0.161522	0.222119
ANKRD42	196.707	-1.67074	0.360942	-4.62884	3.67719e-06	1.23468e-05
ANKRD44	109.276	0.794405	0.370026	2.14689	0.0318023	0.0529265
ANKRD45	48.3511	-2.47595	0.523483	-4.72976	2.2479e-06	7.80044e-06
ANKRD46	489.914	-0.351585	0.316047	-1.11244	0.265948	0.340856
ANKRD49	90.392	0.183552	0.505132	0.363375	0.716325	0.773166
ANKRD50	776.043	-1.96341	0.233195	-8.41962	3.77712e-17	4.08649e-16
ANKRD52	1675.73	-1.49135	0.218387	-6.82893	8.55509e-12	5.63977e-11
ANKRD53	115.716	1.93094	0.387551	4.98243	6.279e-07	2.33826e-06
ANKRD54	707.225	0.265497	0.231196	1.14836	0.250819	0.324543
ANKRD55	6.7847	2.02707	1.27045	1.59555	0.110588	0.159742
ANKRD6	400.789	-1.67317	0.313723	-5.33326	9.64637e-08	3.97338e-07
ANKRD61	8.14718	1.37429	1.15603	1.18879	0.234521	0.306351
ANKRD63	4.64958	-5.50073	1.98433	-2.77209	0.00556984	0.010991
ANKRD65	162.315	0.762069	0.327096	2.3298	0.0198167	0.0346053
ANKRD66	4.89542	-5.57499	1.95205	-2.85596	0.00429073	0.00868725
ANKRD7	3.90484	-5.24926	2.10844	-2.48964	0.0127872	0.0233434
ANKRD9	743.562	2.33423	0.330898	7.05423	1.73557e-12	1.22431e-11
ANKS1A	1035.69	0.00533701	0.201145	0.0265331	0.978832	0.983947
ANKS1B	257.165	-1.38596	0.333151	-4.16016	3.18025e-05	9.20697e-05
ANKS3	623.23	2.10726	0.344269	6.12099	9.29986e-10	4.85254e-09
ANKS6	568.692	-0.589245	0.253575	-2.32375	0.0201388	0.0350956
ANKZF1	514.448	0.635036	0.249645	2.54376	0.0109668	0.0203644
ANLN	151.486	-0.538524	0.327065	-1.64654	0.0996535	0.145922
ANO1	26.9018	-4.48368	0.902926	-4.96573	6.8444e-07	2.53609e-06
ANO10	1119.68	0.440744	0.194364	2.26762	0.0233522	0.0400481
ANO2	109.366	-4.95045	1.48089	-3.34289	0.000829093	0.00190333
ANO3	13.1527	1.65862	0.947804	1.74996	0.0801252	0.120402
ANO4	178.379	-2.18619	0.403312	-5.42059	5.94033e-08	2.51009e-07
ANO5	277.934	0.324736	0.306378	1.05992	0.289183	0.366236
ANO6	599.544	-2.53166	0.231159	-10.952	6.49729e-28	1.56031e-26
ANO7	9.34307	0.331774	1.01114	0.328118	0.742822	0.796219
ANO8	1866.49	1.19987	0.270175	4.44107	8.95128e-06	2.82406e-05
ANO9	3.36961	-5.03575	2.22972	-2.25846	0.0239168	0.0409336
ANOS1	987.517	-5.04891	0.241732	-20.8864	7.1153e-97	2.48603e-94
ANP32A	1185.29	0.110083	0.215595	0.510601	0.60963	0.681237
ANP32A.IT1	2.64401	-0.51473	1.99847	-0.257562	0.796745	0.842463
ANP32B	750.554	0.603802	0.230338	2.62138	0.00875746	0.0165763
ANP32E	381.998	-0.939009	0.319875	-2.93555	0.00332958	0.00689081
ANPEP	219.788	5.60508	0.419108	13.3738	8.59766e-41	3.92825e-39
ANTXR1	1617.19	-1.18068	0.255405	-4.62279	3.78613e-06	1.2673e-05
ANTXR2	467.921	1.00061	0.244697	4.08919	4.32891e-05	0.000122556
ANXA1	321.783	-1.89998	0.248163	-7.65615	1.91586e-14	1.62565e-13
ANXA10	2.1837	-4.40956	2.65211	-1.66266	0.0963801	0.141723
ANXA11	1415.35	0.469269	0.215799	2.17456	0.0296631	0.0497147
ANXA2	7654.38	-0.345432	0.170762	-2.02288	0.0430857	0.06941
ANXA2P2	10.1492	-0.479598	0.980749	-0.489012	0.624833	0.694827
ANXA2R	36.4951	9.11739	1.5756	5.78661	7.18227e-09	3.38216e-08
ANXA3	183.257	-3.96216	0.426659	-9.28648	1.59473e-20	2.30841e-19
ANXA4	174.98	-2.77417	0.432538	-6.41369	1.42038e-10	8.10949e-10
ANXA5	2765.69	-1.18895	0.202	-5.88588	3.95933e-09	1.9182e-08
ANXA6	6406.74	0.690481	0.228951	3.01585	0.00256264	0.00541232
ANXA7	595.156	-0.480154	0.207146	-2.31794	0.0204523	0.0355968
ANXA8	31.4922	7.45628	1.58085	4.71662	2.39794e-06	8.28402e-06
ANXA8L1	20.8667	4.25726	1.03554	4.11116	3.93676e-05	0.000112437
ANXA9	10.5328	-1.86399	1.01491	-1.83661	0.0662679	0.101942
AOAH	4.6664	2.56792	1.84447	1.39223	0.163854	0.224715
AOC2	56.6964	1.6345	0.485683	3.36536	0.00076445	0.00176932
AOC3	15.3875	1.84995	0.891723	2.07458	0.0380257	0.062129
AOX1	29.1704	-1.22111	0.603903	-2.02203	0.0431735	0.0695011
AP1AR	141.885	-1.81192	0.340242	-5.32539	1.00735e-07	4.13499e-07
AP1B1	2165.1	0.19619	0.282011	0.695682	0.486628	0.566451
AP1G1	866.227	-1.95434	0.231153	-8.45477	2.79646e-17	3.06564e-16
AP1G2	850.076	1.37633	0.212789	6.46802	9.92957e-11	5.7668e-10
AP1M1	1925.14	0.593627	0.191739	3.09601	0.00196144	0.00423237
AP1M2	2.10433	-4.35791	2.70666	-1.61007	0.107383	0.155883
AP1S1	1317.35	1.15724	0.246061	4.70307	2.56273e-06	8.80548e-06
AP1S2	632.663	1.51161	0.283058	5.34029	9.27962e-08	3.83206e-07
AP1S3	40.758	0.875043	0.627146	1.39528	0.162932	0.22376
AP2A1	4100.34	1.13434	0.243359	4.66116	3.14439e-06	1.06622e-05
AP2A2	2426.98	0.473395	0.199062	2.37812	0.0174009	0.0308218
AP2B1	5228.04	-0.172972	0.168826	-1.02456	0.305571	0.383665
AP2M1	7860.78	-0.0338639	0.191096	-0.177209	0.859344	0.892835
AP2S1	3101.36	1.71122	0.204816	8.35492	6.54787e-17	6.9616e-16
AP3B1	475.354	-1.49733	0.259759	-5.76429	8.20039e-09	3.83625e-08
AP3B2	967.914	1.21078	0.207433	5.83696	5.31616e-09	2.54305e-08
AP3D1	3052.76	-0.118939	0.217118	-0.547809	0.583823	0.657802
AP3M1	662.15	0.509681	0.213301	2.38949	0.0168716	0.0299736
AP3M2	368.025	0.0259383	0.298163	0.0869936	0.930677	0.947804
AP3S1	632.514	0.405133	0.258998	1.56423	0.117763	0.168873
AP3S2	502.817	0.10026	0.316159	0.317118	0.751154	0.803411
AP4B1	215.572	0.638901	0.286837	2.2274	0.0259206	0.0439844
AP4B1.AS1	1.41732	-3.78725	3.10127	-1.22119	0.222013	0.292607
AP4E1	97.24	-0.708178	0.372964	-1.89879	0.0575926	0.0899187
AP4M1	408.621	1.20586	0.297478	4.05361	5.04339e-05	0.00014159
AP4S1	145.974	0.0340184	0.336109	0.101212	0.919382	0.938931
AP5B1	655.106	-0.203683	0.258309	-0.788526	0.430389	0.512401
AP5M1	381.778	-0.544048	0.261946	-2.07695	0.0378066	0.0617938
AP5S1	164.112	-0.0199589	0.362826	-0.0550095	0.956131	0.967204
AP5Z1	661.467	1.07424	0.314276	3.41816	0.00063047	0.00148191
APAF1	246.501	-2.47913	0.387768	-6.39333	1.62312e-10	9.21097e-10
APBA1	1555.06	-1.13919	0.190925	-5.9667	2.42104e-09	1.20336e-08
APBA2	1944.86	1.55914	0.193813	8.04456	8.65531e-16	8.3008e-15
APBA3	518.002	2.07583	0.309997	6.6963	2.1377e-11	1.34647e-10
APBB1	4258.97	0.848112	0.202795	4.18211	2.88812e-05	8.42697e-05
APBB2	698.52	-0.554095	0.268812	-2.06128	0.0392768	0.0639796
APBB3	707.692	0.851194	0.232716	3.65765	0.00025454	0.000638284
APC	1162.6	0.0685508	0.213615	0.320909	0.74828	0.801258
APC2	9393.27	2.00219	0.253887	7.88614	3.11673e-15	2.84659e-14
APCDD1	2567.71	-2.72251	0.192001	-14.1797	1.22407e-45	6.67026e-44
APCDD1L	30.207	-0.85013	0.595089	-1.42858	0.153126	0.211959
APEH	2154.48	0.316946	0.230546	1.37476	0.169205	0.230968
APELA	44.7886	9.41001	1.54454	6.09244	1.112e-09	5.75841e-09
APEX1	3222.34	1.04155	0.17969	5.79635	6.77753e-09	3.19832e-08
APEX2	321.388	0.789198	0.275624	2.86331	0.00419242	0.00850754
APH1A	1484.16	-0.475931	0.264508	-1.79931	0.0719699	0.109572
APH1B	248.849	-0.455515	0.317045	-1.43675	0.150789	0.209245
API5	792.004	-0.231885	0.281044	-0.825083	0.409324	0.490996
APIP	198.652	1.85282	0.314918	5.88351	4.01657e-09	1.94382e-08
APITD1	136.98	-0.620284	0.317802	-1.95179	0.0509631	0.0807138
APITD1.CORT	91.9278	1.5364	0.37296	4.11949	3.79712e-05	0.000108745
APLF	10.3341	0.887729	1.06357	0.834672	0.403903	0.486192
APLN	6.57782	1.95244	1.32816	1.47003	0.141553	0.19825
APLNR	66.6941	0.996242	0.424068	2.34925	0.0188114	0.0330117
APLP1	10917.1	1.04164	0.21017	4.95619	7.18892e-07	2.66042e-06
APLP2	14603.5	-2.59013	0.167236	-15.4879	4.187e-54	3.2867e-52
APMAP	1608.12	-1.17543	0.209151	-5.62003	1.90924e-08	8.52648e-08
APOA1	5.87414	1.79627	1.35173	1.32887	0.18389	0.248846
APOA1BP	1784.87	0.935289	0.188329	4.96624	6.82633e-07	2.53044e-06
APOB	6.37805	-3.92332	1.69146	-2.31948	0.0203689	0.0354621
APOBEC2	193.638	6.06753	0.461486	13.1478	1.75182e-39	7.39708e-38
APOBEC3B	20.4014	-0.0192822	0.709147	-0.0271907	0.978308	0.983662
APOBEC3C	19.217	0.0684543	0.841494	0.0813484	0.935165	0.951342
APOBEC3D	6.98939	2.28089	1.24339	1.83441	0.0665936	0.102393
APOBEC3F	35.8553	0.405485	0.55708	0.727877	0.466689	0.547894
APOBEC3G	6.83544	3.15351	1.33176	2.36793	0.0178878	0.0315868
APOC1	106.776	0.515601	0.348149	1.48098	0.138612	0.194697
APOD	289.444	12.102	1.47339	8.21372	2.14447e-16	2.16746e-15
APOE	12654.1	0.416068	0.248629	1.67345	0.094239	0.138907
APOH	44.2077	5.11608	0.75652	6.76264	1.35497e-11	8.74787e-11
APOL1	12.8135	1.62344	0.912083	1.77993	0.0750877	0.113717
APOL2	360.263	-0.724207	0.276963	-2.61481	0.00892765	0.0168662
APOL3	4.31542	0.788687	1.70019	0.463883	0.642732	0.710959
APOL4	327.692	0.784195	0.242172	3.23818	0.00120295	0.00269458
APOL6	17.7186	1.87695	0.795459	2.35958	0.0182958	0.0322146
APOLD1	69.8871	-0.205719	0.419253	-0.490681	0.623652	0.693773
APOM	40.8961	1.69174	0.587494	2.87959	0.00398193	0.00811366
APOO	345.086	1.12771	0.239945	4.69989	2.60305e-06	8.93886e-06
APOOL	192.056	-1.03681	0.344727	-3.00762	0.00263303	0.00555324
APOPT1	814.471	2.51101	0.230233	10.9064	1.07443e-27	2.54931e-26
APP	24860.4	-2.91276	0.172517	-16.8839	5.9129e-64	6.75397e-62
APPBP2	583.3	-0.952168	0.282933	-3.36535	0.000764466	0.00176932
APPL1	275.122	-1.79936	0.306489	-5.8709	4.33448e-09	2.09029e-08
APPL2	554.353	-0.686401	0.294868	-2.32782	0.0199217	0.0347615
APRT	1368.43	2.0899	0.241678	8.64746	5.26569e-18	6.10868e-17
APTR	73.8027	-1.06739	0.460828	-2.31625	0.0205447	0.0357296
APTX	260.061	0.975323	0.329876	2.95663	0.00311021	0.00646684
AQP1	6446.87	1.34516	0.206311	6.5201	7.02626e-11	4.14847e-10
AQP11	77.5002	-0.208166	0.474531	-0.438678	0.660895	0.726307
AQP2	2.96477	-4.85181	2.32418	-2.08754	0.0368395	0.0603792
AQP3	77.4528	-4.12927	0.528114	-7.81891	5.32843e-15	4.75449e-14
AQP4	7.43307	0.0893184	1.38393	0.0645396	0.948541	0.961569
AQP5	276.829	-3.60773	0.426816	-8.45266	2.84744e-17	3.11661e-16
AQP6	46.211	-2.12138	0.57632	-3.6809	0.000232409	0.000587334
AQP7P3	21.0417	5.27096	1.22767	4.29345	1.75914e-05	5.29765e-05
AQP8	2.77	1.69288	1.90812	0.887199	0.374972	0.456431
AQR	253.953	-1.20556	0.282525	-4.26709	1.98039e-05	5.91594e-05
AR	61.1692	-1.88892	0.454064	-4.16003	3.18204e-05	9.21064e-05
ARAF	645.976	0.518499	0.245496	2.11204	0.0346829	0.0572448
ARAP1	1289.85	-0.783471	0.246207	-3.18217	0.00146178	0.00322632
ARAP2	26.8294	1.07535	0.668652	1.60824	0.107783	0.156298
ARAP3	310.755	0.210006	0.282572	0.743196	0.457363	0.539112
ARC	398.918	3.70043	0.288919	12.8078	1.48234e-37	5.74214e-36
ARCN1	1573.59	-1.3293	0.204534	-6.49916	8.07685e-11	4.73737e-10
AREG	8.22916	2.84187	1.34075	2.11962	0.0340382	0.056285
AREL1	640.055	-1.71344	0.231674	-7.39591	1.40438e-13	1.10241e-12
ARF1	7250.2	-0.118971	0.189346	-0.628325	0.529791	0.608059
ARF3	3407.88	-0.450245	0.177957	-2.53008	0.0114036	0.0210636
ARF4	1921.51	-0.177503	0.240953	-0.73667	0.461323	0.54281
ARF5	2631.01	0.557966	0.233916	2.38533	0.0170639	0.0302699
ARF6	617.921	-0.781387	0.204833	-3.81476	0.000136318	0.000357476
ARFGAP1	2582.45	0.948368	0.255205	3.7161	0.000202318	0.000516122
ARFGAP2	1227.6	0.492207	0.257846	1.90891	0.0562731	0.0880847
ARFGAP3	459.451	-1.44479	0.295738	-4.88536	1.0324e-06	3.73758e-06
ARFGEF1	355.397	-1.73866	0.268049	-6.48634	8.79441e-11	5.12955e-10
ARFGEF2	361.611	-2.1674	0.256155	-8.46128	2.64468e-17	2.90719e-16
ARFGEF3	445.366	-1.86314	0.238628	-7.80771	5.82349e-15	5.17808e-14
ARFIP1	165.016	-0.67703	0.37849	-1.78877	0.0736523	0.111824
ARFIP2	1599.71	0.966998	0.218084	4.43406	9.24768e-06	2.91293e-05
ARFRP1	743.264	0.655815	0.374792	1.74981	0.0801506	0.120422
ARG2	600.233	0.254643	0.241126	1.05606	0.290942	0.368124
ARGFX	7.47418	6.82884	1.86127	3.66891	0.000243586	0.000613665
ARGLU1	771.246	-0.183314	0.203337	-0.901527	0.367308	0.448568
ARHGAP1	1158.89	0.0029013	0.241168	0.0120302	0.990402	0.992462
ARHGAP10	213.298	-1.12974	0.306814	-3.68217	0.000231255	0.000584583
ARHGAP11A	93.3472	-1.02586	0.404197	-2.53801	0.0111485	0.0206503
ARHGAP11B	2.61766	-4.672	2.43027	-1.92242	0.0545535	0.0857296
ARHGAP12	276.392	-1.88458	0.286772	-6.5717	4.97454e-11	2.99768e-10
ARHGAP15	31.4811	2.11686	0.620743	3.41021	0.000649125	0.00152074
ARHGAP17	535.126	-0.426025	0.223641	-1.90495	0.0567866	0.0887927
ARHGAP18	114.19	-1.98079	0.420076	-4.71532	2.41327e-06	8.33211e-06
ARHGAP19	112.954	0.0401151	0.400248	0.100226	0.920165	0.939516
ARHGAP19.SLIT1	4.8818	1.91292	1.95002	0.980976	0.326605	0.406196
ARHGAP20	30.7985	0.11624	0.608234	0.19111	0.848439	0.8837
ARHGAP21	1027.19	-0.819791	0.196864	-4.16426	3.12368e-05	9.06085e-05
ARHGAP22	114.996	2.77675	0.41564	6.68067	2.37858e-11	1.48872e-10
ARHGAP23	1451.18	0.0951758	0.225494	0.422076	0.672969	0.73695
ARHGAP24	171.51	-0.211314	0.336908	-0.627215	0.530518	0.608673
ARHGAP25	4.69617	-1.4134	1.60287	-0.881795	0.377888	0.459473
ARHGAP26	225.659	0.434583	0.294413	1.4761	0.139918	0.196249
ARHGAP27	83.0567	1.0194	0.437431	2.33042	0.019784	0.0345585
ARHGAP28	246.645	-0.858399	0.360044	-2.38415	0.0171186	0.0303579
ARHGAP29	157.194	0.139441	0.334411	0.416975	0.676696	0.740171
ARHGAP30	4.28961	-2.05581	1.69567	-1.21239	0.225365	0.296323
ARHGAP31	214.878	2.49707	0.304503	8.20047	2.39454e-16	2.40385e-15
ARHGAP32	413.456	-0.698745	0.223257	-3.12978	0.00174938	0.00380938
ARHGAP33	2426.84	2.15878	0.289573	7.45506	8.98255e-14	7.18403e-13
ARHGAP35	2766.93	-1.22947	0.268256	-4.58321	4.57893e-06	1.5132e-05
ARHGAP36	27.9339	-1.0147	0.679867	-1.4925	0.135567	0.190846
ARHGAP39	911.93	0.179744	0.237437	0.757018	0.449039	0.53081
ARHGAP4	1107.45	1.92379	0.26705	7.20387	5.85257e-13	4.32726e-12
ARHGAP42	93.8459	-1.50859	0.399854	-3.77286	0.000161384	0.000418833
ARHGAP44	326.472	-1.30884	0.29059	-4.50409	6.66587e-06	2.14635e-05
ARHGAP5	649.862	-1.78385	0.29999	-5.94635	2.74186e-09	1.35152e-08
ARHGAP5.AS1	56.0643	-0.506156	0.469491	-1.07809	0.280991	0.35722
ARHGAP6	97.845	-2.41088	0.408626	-5.89995	3.63601e-09	1.77158e-08
ARHGAP8	118.22	1.85951	0.342868	5.42339	5.84791e-08	2.47398e-07
ARHGAP9	35.9103	4.00243	0.673492	5.9428	2.80194e-09	1.37884e-08
ARHGDIA	10275	2.01167	0.244811	8.21725	2.08219e-16	2.11291e-15
ARHGDIB	57.0343	3.84936	0.566942	6.7897	1.12366e-11	7.32354e-11
ARHGDIG	782.299	1.94953	0.319318	6.10529	1.02612e-09	5.32659e-09
ARHGEF1	1392.41	1.58541	0.260442	6.08736	1.14785e-09	5.93888e-09
ARHGEF10	438.668	-0.638397	0.228753	-2.79077	0.00525826	0.0104421
ARHGEF10L	696.995	-1.28477	0.25461	-5.04603	4.51093e-07	1.7084e-06
ARHGEF11	1157.51	-0.0692856	0.189961	-0.364735	0.715309	0.772296
ARHGEF12	1888.98	-1.91452	0.250518	-7.64222	2.1351e-14	1.79968e-13
ARHGEF16	232.24	-2.00033	0.388436	-5.14971	2.60892e-07	1.01778e-06
ARHGEF17	1523.85	-1.87436	0.247021	-7.58784	3.25281e-14	2.70344e-13
ARHGEF18	724.558	-0.588894	0.25048	-2.35107	0.0187197	0.0328767
ARHGEF19	146.087	0.539234	0.389377	1.38487	0.166094	0.227314
ARHGEF2	1809.32	2.02388	0.243208	8.32161	8.67789e-17	9.17149e-16
ARHGEF25	1314.67	0.68313	0.271469	2.51642	0.0118554	0.021792
ARHGEF26	108.387	-1.61942	0.356998	-4.53621	5.72728e-06	1.86776e-05
ARHGEF26.AS1	10.9665	1.79339	1.00088	1.7918	0.0731645	0.111191
ARHGEF28	64.1263	1.21465	0.440485	2.75753	0.00582396	0.0114494
ARHGEF3	630.538	-3.8595	0.284543	-13.5638	6.56079e-42	3.13423e-40
ARHGEF33	9.13628	0.374626	1.20173	0.311738	0.755239	0.806839
ARHGEF34P	71.4895	-4.1346	1.84959	-2.23542	0.02539	0.0431931
ARHGEF35	33.4535	-2.93443	0.703953	-4.1685	3.06614e-05	8.91574e-05
ARHGEF37	54.2738	-1.25191	0.467715	-2.67664	0.00743639	0.0142836
ARHGEF38	4.38435	2.92509	1.87919	1.55657	0.119572	0.171109
ARHGEF39	86.5042	1.36285	0.422861	3.22293	0.00126885	0.00283066
ARHGEF4	924.35	-0.285197	0.226437	-1.2595	0.207851	0.276623
ARHGEF40	2381.84	-0.264415	0.233794	-1.13097	0.258066	0.332284
ARHGEF5	211.512	-4.12065	0.339012	-12.1549	5.40451e-34	1.82047e-32
ARHGEF6	137.017	1.7208	0.381344	4.51245	6.40825e-06	2.07014e-05
ARHGEF7	898.18	0.0604998	0.199585	0.303127	0.761793	0.812546
ARHGEF7.AS2	34.9306	2.35674	0.628115	3.75209	0.000175366	0.000452548
ARHGEF9	1260.01	-1.31986	0.186665	-7.07075	1.54094e-12	1.09177e-11
ARID1A	1756.43	-2.04898	0.20437	-10.0258	1.17352e-23	2.12727e-22
ARID1B	889.736	-1.8113	0.2375	-7.6265	2.41205e-14	2.02642e-13
ARID2	415.882	-0.769152	0.293315	-2.62228	0.00873439	0.0165414
ARID3A	156.245	-0.0356429	0.31838	-0.111951	0.910862	0.932743
ARID3B	437.937	-0.0705158	0.25062	-0.281365	0.778431	0.826778
ARID4A	126.338	-2.77987	0.414397	-6.70822	1.97011e-11	1.24797e-10
ARID4B	266.497	-1.68066	0.370447	-4.53683	5.7106e-06	1.86368e-05
ARID5A	718.262	3.3117	0.273374	12.1142	8.88528e-34	2.96492e-32
ARID5B	297.83	-1.18311	0.267705	-4.41945	9.89538e-06	3.09561e-05
ARIH1	941.571	-0.487304	0.253522	-1.92214	0.0545881	0.0857764
ARIH2	942.356	-0.254545	0.220597	-1.15389	0.248545	0.322167
ARIH2OS	54.9037	1.17658	0.451333	2.60691	0.00913641	0.0172332
ARL1	681.378	-1.74369	0.22472	-7.75936	8.53616e-15	7.4625e-14
ARL10	131.452	-3.28508	0.396607	-8.28297	1.20142e-16	1.24901e-15
ARL13B	103.723	-1.24501	0.393994	-3.15998	0.00157782	0.00345991
ARL14EP	214	0.27692	0.293679	0.942933	0.345715	0.425788
ARL15	74.8554	-2.71336	0.452946	-5.99047	2.09235e-09	1.047e-08
ARL16	789.435	1.22364	0.236944	5.16424	2.41419e-07	9.4671e-07
ARL17A	451.763	-0.0192846	0.21918	-0.0879854	0.929888	0.947055
ARL17B	48.3265	-1.64228	0.592918	-2.76982	0.00560867	0.0110578
ARL2	3847.17	2.42157	0.228696	10.5886	3.36607e-26	7.19185e-25
ARL2BP	634.386	-1.08182	0.223978	-4.83003	1.36516e-06	4.8671e-06
ARL3	1318.25	0.222683	0.194023	1.14772	0.251086	0.324777
ARL4A	254.792	0.0999247	0.298358	0.334916	0.737689	0.791945
ARL4C	2860.61	-2.34324	0.196843	-11.9041	1.12648e-32	3.59083e-31
ARL4D	774.931	-2.90372	0.309471	-9.38287	6.4203e-21	9.54953e-20
ARL5A	326.027	-0.349568	0.33325	-1.04897	0.294193	0.371736
ARL5B	96.5306	-2.5434	0.448144	-5.67541	1.38358e-08	6.32478e-08
ARL6	71.2525	-0.638339	0.519907	-1.22779	0.219524	0.289777
ARL6IP1	2451.11	-1.41368	0.233245	-6.06091	1.35351e-09	6.93448e-09
ARL6IP4	2854.11	1.66434	0.246222	6.7595	1.3847e-11	8.93016e-11
ARL6IP5	1857.36	-0.373035	0.263846	-1.41383	0.157411	0.217131
ARL6IP6	277.68	-0.230071	0.323732	-0.710684	0.47728	0.557792
ARL8A	2022.34	1.32547	0.268505	4.9365	7.9538e-07	2.92465e-06
ARL8B	489.476	-0.697568	0.242098	-2.88135	0.00395982	0.00807415
ARL9	23.9405	0.641733	0.648624	0.989377	0.322479	0.401835
ARMC1	349.111	-0.053945	0.299636	-0.180035	0.857125	0.890716
ARMC10	289.214	-0.517216	0.254623	-2.0313	0.0422246	0.0682326
ARMC12	71.1421	2.9148	0.562054	5.18598	2.14879e-07	8.48424e-07
ARMC2	49.4988	-1.68714	0.549893	-3.06811	0.00215414	0.0046141
ARMC3	100.77	-5.06625	1.37832	-3.67566	0.000237236	0.000598769
ARMC4	21.2852	-0.817369	1.04871	-0.779401	0.435743	0.517887
ARMC5	437.838	0.920231	0.328754	2.79914	0.00512383	0.0102104
ARMC6	1154.03	1.79468	0.25534	7.02859	2.08636e-12	1.46078e-11
ARMC7	416.039	1.35499	0.309075	4.38403	1.16505e-05	3.60418e-05
ARMC8	351.197	-0.99495	0.254693	-3.90647	9.36526e-05	0.000252963
ARMC9	505.42	-2.41115	0.343039	-7.02881	2.08307e-12	1.45905e-11
ARMCX1	565.628	-1.63823	0.325394	-5.0346	4.7885e-07	1.80699e-06
ARMCX2	1035.09	-0.434806	0.247921	-1.75381	0.0794632	0.11953
ARMCX3	1023.36	-2.11305	0.206375	-10.2389	1.32774e-24	2.55497e-23
ARMCX4	368.558	-1.63833	0.286276	-5.72292	1.04709e-08	4.84628e-08
ARMCX5	131.084	-2.17822	0.481588	-4.52299	6.09708e-06	1.97822e-05
ARMCX5.GPRASP2	16.2285	0.0167291	3.21299	0.00520672	0.995846	0.996797
ARMCX6	1090.24	-0.0770662	0.193577	-0.398117	0.690544	0.751576
ARMT1	261.147	-1.70927	0.385236	-4.43695	9.12424e-06	2.87608e-05
ARNT	387.578	-1.26048	0.234642	-5.37192	7.79022e-08	3.24559e-07
ARNT2	1025.71	-0.529821	0.220331	-2.40466	0.0161876	0.0288765
ARNTL	140.62	-1.68112	0.407415	-4.1263	3.68646e-05	0.000105831
ARNTL2	130.895	-0.507714	0.369202	-1.37516	0.16908	0.230816
ARPC1A	1268.28	0.0489016	0.221269	0.221005	0.825088	0.864644
ARPC1B	887.976	0.260592	0.303516	0.85858	0.390572	0.472842
ARPC2	2770.7	0.967144	0.202276	4.78132	1.74149e-06	6.11582e-06
ARPC3	1396.48	0.634231	0.22188	2.85845	0.00425722	0.00862627
ARPC4	3124.13	1.78136	0.203711	8.74455	2.23904e-18	2.68488e-17
ARPC4.TTLL3	316.02	1.82278	0.269211	6.7708	1.28073e-11	8.28361e-11
ARPC5	1717.74	0.46152	0.228222	2.02224	0.0431511	0.0694776
ARPC5L	406.831	0.943695	0.248506	3.79747	0.00014618	0.000381597
ARPIN	401.389	-0.940319	0.232628	-4.04215	5.29627e-05	0.000148221
ARPP19	2356.74	0.0871555	0.274811	0.317147	0.751132	0.803411
ARPP21	159.974	2.01977	0.313756	6.43739	1.21549e-10	6.98222e-10
ARR3	1.46061	-3.82919	3.121	-1.22691	0.219857	0.290173
ARRB1	1264.5	0.390446	0.228748	1.70688	0.0878448	0.130551
ARRB2	1217	1.50947	0.213037	7.08547	1.3857e-12	9.86091e-12
ARRDC1	763.166	1.37337	0.268653	5.11205	3.18679e-07	1.23072e-06
ARRDC1.AS1	387.969	1.46075	0.273178	5.34725	8.92984e-08	3.6979e-07
ARRDC2	44.0288	1.32305	0.611356	2.16412	0.0304549	0.0509029
ARRDC3	363.6	-1.09638	0.3057	-3.58645	0.000335205	0.000823751
ARRDC3.AS1	8.19347	-5.30661	1.64834	-3.21937	0.00128472	0.00286477
ARRDC4	84.773	-0.0925284	0.381997	-0.242223	0.808607	0.851822
ARSA	1642.42	0.963702	0.258522	3.72774	0.000193207	0.00049501
ARSB	643.038	-0.770506	0.215515	-3.57518	0.000349991	0.000857722
ARSD	262.335	-1.53271	0.27068	-5.66244	1.49238e-08	6.77176e-08
ARSE	36.9726	1.10449	0.589405	1.87391	0.0609425	0.0945606
ARSF	10.7744	4.86566	1.40868	3.45405	0.000552226	0.00131272
ARSG	138.542	-2.47643	0.344184	-7.19506	6.24318e-13	4.6027e-12
ARSI	195.91	-1.02762	0.329259	-3.12101	0.00180229	0.00391647
ARSJ	41.0098	1.23029	0.567325	2.16859	0.0301141	0.0503758
ARSK	157.764	-1.47626	0.340041	-4.34141	1.41569e-05	4.32102e-05
ART3	47.326	-0.103995	0.528681	-0.196706	0.844058	0.88032
ART5	19.5591	-1.74931	0.905813	-1.9312	0.0534578	0.0842531
ARTN	48.4373	2.73409	0.557645	4.90292	9.44205e-07	3.43573e-06
ARV1	214.357	0.25321	0.333045	0.760289	0.447082	0.52894
ARVCF	1767.54	0.541265	0.273871	1.97635	0.0481154	0.0765644
ARX	32.81	7.51842	1.56788	4.79527	1.62455e-06	5.72791e-06
AS3MT	226.169	0.762212	0.282829	2.69495	0.00703986	0.0135805
ASAH1	1350.72	-1.91916	0.241946	-7.93218	2.15327e-15	1.9984e-14
ASAH2	5.54212	-3.125	1.70179	-1.83631	0.0663119	0.101977
ASAH2B	6.03142	-4.84653	1.77465	-2.73098	0.00631468	0.0123041
ASAP1	441.41	0.00784716	0.323304	0.0242717	0.980636	0.985114
ASAP1.IT2	9.83999	7.22705	1.88817	3.82753	0.000129433	0.000341685
ASAP2	581.783	-1.94881	0.243954	-7.98842	1.36683e-15	1.29071e-14
ASAP3	1061.17	0.831058	0.196725	4.22446	2.39516e-05	7.05793e-05
ASB1	429.861	-1.22958	0.238173	-5.16256	2.43599e-07	9.54838e-07
ASB12	25.1829	1.42533	0.646878	2.20339	0.0275672	0.046517
ASB13	515.094	0.302466	0.236193	1.28059	0.200339	0.267784
ASB14	1.83035	-0.74561	2.32347	-0.320903	0.748284	0.801258
ASB16	16.762	-1.63507	0.901563	-1.8136	0.0697397	0.106614
ASB16.AS1	240.264	1.85265	0.267753	6.91926	4.54021e-12	3.07145e-11
ASB2	165.65	6.13677	0.501344	12.2406	1.8857e-34	6.47423e-33
ASB3	114.283	-0.44189	0.398395	-1.10918	0.267355	0.342438
ASB4	46.0713	4.039	0.619637	6.51833	7.10937e-11	4.19199e-10
ASB5	21.4418	8.34813	1.60978	5.18589	2.1498e-07	8.48518e-07
ASB6	1068.11	1.3176	0.218316	6.0353	1.58668e-09	8.06648e-09
ASB7	144.543	-1.01232	0.442721	-2.28659	0.02222	0.0383252
ASB8	353.041	-0.591767	0.270964	-2.18394	0.0289669	0.0486578
ASB9	8.82292	-2.618	1.33237	-1.96491	0.0494241	0.0784858
ASCC1	406.082	0.152607	0.268174	0.56906	0.569315	0.644923
ASCC2	1470.29	1.8195	0.2224	8.18119	2.81045e-16	2.80557e-15
ASCC3	260.02	-1.85713	0.278457	-6.66935	2.56942e-11	1.6003e-10
ASCL1	930.641	-2.94206	0.206415	-14.2531	4.28702e-46	2.39469e-44
ASCL2	136.859	-1.63284	0.340214	-4.79946	1.59093e-06	5.6192e-06
ASCL5	4.93336	-1.95698	1.60534	-1.21905	0.222827	0.293484
ASF1A	351.684	0.781306	0.30492	2.56233	0.0103972	0.0193876
ASF1B	298.232	0.722099	0.28394	2.54314	0.0109861	0.0203939
ASGR1	390.112	2.15682	0.336385	6.41178	1.43835e-10	8.2042e-10
ASGR2	2.804	2.18103	2.09023	1.04344	0.296744	0.374412
ASH1L	530.243	-3.05559	0.279393	-10.9365	7.70936e-28	1.84641e-26
ASH1L.AS1	20.9439	-0.733123	0.730996	-1.00291	0.315905	0.394969
ASH2L	439.862	-0.731774	0.234525	-3.12024	0.00180703	0.00392581
ASIC1	1828.47	0.267913	0.204679	1.30894	0.190553	0.256513
ASIC2	195.704	-1.77672	0.297547	-5.97123	2.35476e-09	1.17238e-08
ASIC3	345.143	3.45244	0.305181	11.3127	1.13498e-29	3.02757e-28
ASIC4	388.301	-3.58897	0.325385	-11.0299	2.74024e-28	6.73495e-27
ASIP	2.63618	2.04112	2.36256	0.863943	0.387619	0.469735
ASL	532.082	1.53249	0.288553	5.31096	1.09051e-07	4.45072e-07
ASMTL	2227.85	1.25761	0.2546	4.93957	7.82952e-07	2.88134e-06
ASMTL.AS1	75.8346	0.421394	0.425004	0.991506	0.321438	0.400848
ASNA1	2549.82	1.15485	0.21439	5.38666	7.17807e-08	3.0046e-07
ASNS	1424.99	1.17154	0.212001	5.52609	3.27447e-08	1.42346e-07
ASNSD1	421.31	-0.264759	0.246987	-1.07196	0.28374	0.360214
ASPA	2.55213	-0.387824	2.0025	-0.19367	0.846435	0.882128
ASPDH	3.53734	1.15136	1.72989	0.66557	0.505686	0.584662
ASPH	521.216	-1.02846	0.281676	-3.65121	0.000261011	0.000653223
ASPHD1	598.383	1.92068	0.314014	6.11654	9.56305e-10	4.98403e-09
ASPHD2	329.589	-0.0342685	0.273746	-0.125183	0.900378	0.924611
ASPM	95.3824	-1.7978	0.415922	-4.32244	1.54315e-05	4.6852e-05
ASPN	152.54	3.33118	0.378453	8.80208	1.34298e-18	1.64584e-17
ASPRV1	98.2303	1.05367	0.368377	2.86029	0.00423249	0.00858278
ASPSCR1	788.727	1.73128	0.255263	6.78234	1.18242e-11	7.68118e-11
ASRGL1	455.479	0.512329	0.23851	2.14804	0.0317106	0.0527839
ASS1	5577.7	-1.56462	0.20654	-7.57537	3.58099e-14	2.96376e-13
ASTE1	69.6549	-0.539189	0.407648	-1.32268	0.185941	0.251216
ASTN1	1359.01	-2.01818	0.200663	-10.0575	8.50908e-24	1.55671e-22
ASTN2	583.994	-1.27345	0.230552	-5.52346	3.32386e-08	1.44318e-07
ASUN	157.707	0.0760467	0.310822	0.244664	0.806717	0.850585
ASXL1	1696.98	-0.784739	0.183814	-4.26921	1.96169e-05	5.86302e-05
ASXL2	94.4432	-5.01789	0.524235	-9.57184	1.05024e-21	1.65466e-20
ASXL3	76.7974	-0.973812	0.394509	-2.46841	0.0135714	0.0246136
ATAD1	660.548	-0.43744	0.265264	-1.64908	0.099132	0.145302
ATAD2	119.093	-0.867427	0.428152	-2.02598	0.0427671	0.0689778
ATAD2B	99.6845	-1.8905	0.393095	-4.80927	1.51483e-06	5.36528e-06
ATAD3A	1204.79	1.62507	0.266965	6.0872	1.149e-09	5.94311e-09
ATAD3B	756.461	2.438	0.275151	8.86058	7.95997e-19	1.00027e-17
ATAD3C	69.8698	2.54017	0.564026	4.50364	6.67987e-06	2.15047e-05
ATAD5	41.3753	1.04822	0.702775	1.49154	0.135819	0.191151
ATAT1	1484.62	2.0737	0.187493	11.0601	1.95806e-28	4.84592e-27
ATCAY	2296.45	0.800595	0.212393	3.76941	0.000163636	0.000424121
ATE1	323.151	-2.56724	0.304593	-8.42844	3.50306e-17	3.80616e-16
ATE1.AS1	8.9206	-0.671095	1.35548	-0.495097	0.620532	0.691117
ATF1	116.522	-1.95184	0.3675	-5.31113	1.08946e-07	4.44743e-07
ATF2	651.133	-0.258739	0.261626	-0.988966	0.32268	0.40205
ATF3	257.835	-1.07898	0.260145	-4.1476	3.35985e-05	9.69228e-05
ATF4	5019.45	0.78397	0.175365	4.4705	7.80382e-06	2.48403e-05
ATF5	2100.21	4.79207	0.240376	19.9357	1.99448e-88	4.93605e-86
ATF6	666.254	-0.516081	0.255574	-2.0193	0.0434561	0.0699183
ATF6B	901.881	-1.20896	0.269472	-4.48638	7.2442e-06	2.32083e-05
ATF7	541.669	0.566359	0.257676	2.19795	0.0279527	0.0471095
ATF7IP	831.406	-1.06566	0.236292	-4.50992	6.48519e-06	2.09082e-05
ATF7IP2	54.438	0.923509	0.606851	1.52181	0.128058	0.181576
ATG10	48.0603	-0.308608	0.584397	-0.528079	0.597445	0.670057
ATG101	1169.4	1.04611	0.291982	3.58281	0.000339923	0.000834654
ATG12	528.283	0.761712	0.269155	2.83002	0.00465456	0.00935374
ATG13	1171.7	-0.0204123	0.205702	-0.0992328	0.920953	0.939943
ATG14	133.06	-0.522201	0.376251	-1.38791	0.165165	0.226199
ATG16L1	416.014	0.359363	0.249751	1.43889	0.150182	0.208549
ATG16L2	103.219	0.219398	0.363393	0.603749	0.546011	0.623158
ATG2A	623.16	0.184776	0.326516	0.565902	0.57146	0.646941
ATG2B	274.183	-2.59761	0.32385	-8.02104	1.04856e-15	9.95966e-15
ATG3	526.591	0.421355	0.260589	1.61694	0.105892	0.153931
ATG4A	187.199	-0.390932	0.297327	-1.31482	0.188571	0.254248
ATG4B	1541.1	0.606343	0.216929	2.79513	0.00518796	0.0103197
ATG4C	97.4942	-1.47449	0.382552	-3.85435	0.00011604	0.000308568
ATG4D	599.386	1.5767	0.244346	6.45273	1.09851e-10	6.34502e-10
ATG5	269.456	0.283758	0.338887	0.837324	0.40241	0.484895
ATG7	590.766	1.23054	0.255675	4.81292	1.48742e-06	5.27343e-06
ATG9A	1371.89	0.632619	0.238214	2.65568	0.00791488	0.0151228
ATG9B	204.203	1.22559	0.326526	3.75341	0.000174442	0.000450361
ATHL1	914.549	1.62989	0.32852	4.96132	7.0015e-07	2.59268e-06
ATIC	850.133	1.5051	0.227398	6.6188	3.62122e-11	2.21893e-10
ATL1	259.75	0.0995634	0.294726	0.337816	0.735502	0.790083
ATL2	260.846	-1.03454	0.288689	-3.58357	0.000338931	0.000832448
ATL3	242.22	-0.265267	0.388759	-0.682344	0.495022	0.574382
ATM	343.344	-1.5753	0.269019	-5.85571	4.74976e-09	2.28129e-08
ATMIN	858.232	-1.30518	0.255316	-5.112	3.18761e-07	1.23077e-06
ATN1	9106.89	1.75828	0.193268	9.09759	9.23554e-20	1.25624e-18
ATOH7	81.1926	-4.5923	0.527182	-8.71104	3.01094e-18	3.56729e-17
ATOH8	1091.49	1.64383	0.251593	6.5337	6.41654e-11	3.8074e-10
ATOX1	787.494	1.03609	0.243638	4.25259	2.11311e-05	6.27768e-05
ATP10A	8.24669	-0.0954173	1.13768	-0.0838703	0.93316	0.949736
ATP10B	73.4039	4.31223	0.524884	8.21557	2.11156e-16	2.13905e-15
ATP10D	222.365	-2.05935	0.289234	-7.12002	1.07914e-12	7.75996e-12
ATP11A	1019.62	-2.76013	0.246395	-11.2021	3.98383e-29	1.01556e-27
ATP11B	220.369	-1.19619	0.331101	-3.61277	0.000302946	0.000750062
ATP11C	251.377	-1.37006	0.339013	-4.04133	5.315e-05	0.000148678
ATP12A	2.26333	-4.46211	2.56787	-1.73767	0.0822694	0.1232
ATP13A1	2568.32	1.04368	0.226725	4.60327	4.15913e-06	1.38216e-05
ATP13A2	5216.2	1.17003	0.267333	4.37667	1.20507e-05	3.72088e-05
ATP13A3	307.887	-1.68045	0.285111	-5.89403	3.76896e-09	1.83277e-08
ATP13A4	10.9979	0.295109	1.10392	0.267329	0.789216	0.835768
ATP13A5	24.2892	-7.88595	1.37138	-5.75037	8.90478e-09	4.14835e-08
ATP1A1	6866.56	-1.04727	0.181879	-5.75806	8.50868e-09	3.97399e-08
ATP1A1.AS1	17.5153	0.200876	0.762014	0.263611	0.792079	0.838227
ATP1A2	883.288	-0.330378	0.205237	-1.60974	0.107454	0.155947
ATP1A3	12149.6	1.43142	0.21404	6.68762	2.26836e-11	1.42323e-10
ATP1B1	1810	0.61242	0.253693	2.41402	0.0157776	0.0282355
ATP1B2	1431.21	-0.0125177	0.194352	-0.0644075	0.948646	0.961575
ATP1B3	1663.98	-0.520342	0.226722	-2.29507	0.0217292	0.0375586
ATP1B4	12.6534	7.58551	1.71154	4.43198	9.33696e-06	2.93758e-05
ATP2A1	2265.94	7.31772	0.258766	28.2793	6.21408e-176	9.22739e-173
ATP2A1.AS1	51.6412	1.90238	0.569807	3.33864	0.000841891	0.00193022
ATP2A2	3519.92	-1.09121	0.206813	-5.27632	1.31802e-07	5.32196e-07
ATP2A3	105.477	0.486917	0.494766	0.984137	0.325048	0.404584
ATP2B1	1198.83	-1.56312	0.253359	-6.16958	6.84722e-10	3.61835e-09
ATP2B2	358.818	0.114606	0.229891	0.498521	0.618117	0.688992
ATP2B3	160.791	0.583631	0.360576	1.61861	0.105532	0.153508
ATP2B4	872.756	-0.84823	0.247167	-3.43182	0.000599556	0.00141484
ATP2C1	1517.34	-0.360581	0.197045	-1.82994	0.0672586	0.103211
ATP2C2	14.766	3.99452	1.1089	3.60225	0.000315479	0.000778818
ATP4A	3.43457	0.795119	2.16283	0.367629	0.71315	0.770579
ATP4B	2.12598	-4.37221	2.64266	-1.65448	0.0980309	0.143842
ATP5A1	6247.59	-0.245989	0.171078	-1.43788	0.150469	0.208899
ATP5B	8856.92	0.371662	0.172101	2.15956	0.0308069	0.0514314
ATP5C1	2351.25	1.44395	0.253633	5.69308	1.24765e-08	5.72692e-08
ATP5D	4297.81	2.80196	0.245739	11.4022	4.0783e-30	1.11974e-28
ATP5E	1884.42	1.18246	0.203891	5.79947	6.65252e-09	3.141e-08
ATP5F1	1574.07	0.489148	0.23284	2.10079	0.035659	0.0586494
ATP5G1	1026.3	1.76439	0.214113	8.24045	1.71558e-16	1.7569e-15
ATP5G2	3441.42	1.66225	0.188505	8.81806	1.1646e-18	1.43613e-17
ATP5G3	2383.46	0.361811	0.232322	1.55737	0.119383	0.170922
ATP5H	1455.58	1.14011	0.192207	5.9317	2.99818e-09	1.47297e-08
ATP5I	725.339	0.497377	0.278592	1.78532	0.0742092	0.112587
ATP5J	1186.87	0.900423	0.219724	4.09798	4.16777e-05	0.000118351
ATP5J2	1787.95	1.29502	0.23432	5.52669	3.26335e-08	1.41967e-07
ATP5L	1827.83	0.801846	0.178893	4.48227	7.38523e-06	2.36134e-05
ATP5O	1831.36	0.769256	0.210926	3.64703	0.000265286	0.000662805
ATP5S	45.8568	-0.267046	0.51232	-0.521247	0.602195	0.674242
ATP5SL	1110.44	1.48101	0.204779	7.23227	4.74986e-13	3.54727e-12
ATP6AP1	4068.77	-0.874769	0.188683	-4.63619	3.54897e-06	1.19386e-05
ATP6AP1L	46.5689	1.46897	0.492039	2.98548	0.0028313	0.00593749
ATP6AP2	1269.48	-1.29155	0.26237	-4.92264	8.53825e-07	3.12794e-06
ATP6V0A1	3552.51	0.324157	0.19134	1.69414	0.0902388	0.133819
ATP6V0A2	172.543	-0.0280143	0.40149	-0.0697758	0.944372	0.958519
ATP6V0A4	14.395	-2.06014	1.15563	-1.78269	0.0746365	0.113168
ATP6V0B	2756	0.674539	0.206428	3.26767	0.00108438	0.00244651
ATP6V0C	8629.43	1.20535	0.200807	6.00252	1.94279e-09	9.75997e-09
ATP6V0D1	2786.53	0.42222	0.212153	1.99017	0.0465724	0.0744214
ATP6V0E1	1347.55	0.142876	0.233512	0.611856	0.540633	0.618206
ATP6V0E2	3863.84	0.944675	0.254747	3.70829	0.000208663	0.000531319
ATP6V0E2.AS1	210.794	0.935588	0.303799	3.07963	0.00207259	0.00445441
ATP6V1A	1153.94	-1.22	0.213003	-5.72762	1.01849e-08	4.71755e-08
ATP6V1B1	6.85415	2.25203	1.40725	1.6003	0.109531	0.158446
ATP6V1B1.AS1	2.81634	2.8789	2.35427	1.22284	0.22139	0.292002
ATP6V1B2	2115.4	-2.07691	0.188962	-10.9911	4.21581e-28	1.02485e-26
ATP6V1C1	478.194	-0.978386	0.244143	-4.00743	6.13832e-05	0.000169948
ATP6V1C2	189.801	0.112529	0.377844	0.297818	0.765842	0.816425
ATP6V1D	702.096	0.117078	0.242958	0.481887	0.629886	0.699485
ATP6V1E1	1496.9	0.862331	0.191159	4.51107	6.45017e-06	2.08141e-05
ATP6V1E2	21.3652	0.805021	0.733229	1.09791	0.272243	0.347824
ATP6V1F	3416.33	1.16194	0.195813	5.93396	2.9572e-09	1.45324e-08
ATP6V1G1	1122.57	0.0941537	0.197813	0.475973	0.634094	0.7028
ATP6V1G2	753.75	0.69152	0.220185	3.14063	0.00168583	0.00368045
ATP6V1G2.DDX39B	15.6263	-7.24951	1.46374	-4.95274	7.31741e-07	2.7046e-06
ATP6V1G3	13.045	-6.98932	1.51928	-4.60042	4.21639e-06	1.39963e-05
ATP6V1H	779.331	0.0882982	0.201119	0.439034	0.660637	0.726077
ATP7A	176.263	-1.82276	0.376983	-4.83514	1.33054e-06	4.74936e-06
ATP7B	357.533	-2.93273	0.284909	-10.2936	7.53438e-25	1.47048e-23
ATP8A1	506.613	-0.994239	0.240448	-4.13494	3.55054e-05	0.000102225
ATP8A2	217.201	-4.71558	0.366668	-12.8606	7.49773e-38	2.9558e-36
ATP8B1	6.63087	-0.796893	1.47628	-0.539798	0.589336	0.663133
ATP8B2	659.025	-1.54833	0.26254	-5.89749	3.69082e-09	1.7969e-08
ATP8B3	109.107	-3.01692	0.390974	-7.71643	1.19634e-14	1.03033e-13
ATP8B4	32.7997	2.18778	0.599421	3.64982	0.000262427	0.000656583
ATP9A	2250.88	-1.10285	0.218084	-5.05697	4.25974e-07	1.61739e-06
ATP9B	347.785	-0.608283	0.248173	-2.45105	0.0142441	0.025708
ATPAF1	471.819	-0.559717	0.253579	-2.20727	0.0272949	0.0460924
ATPAF2	297.863	0.535135	0.247406	2.16298	0.0305427	0.0510353
ATPIF1	975.765	-0.632375	0.302428	-2.09099	0.0365288	0.0599252
ATR	155.945	-1.9602	0.361867	-5.41692	6.0636e-08	2.55794e-07
ATRAID	1522.74	0.618776	0.184627	3.3515	0.000803748	0.00184967
ATRIP	197.165	1.28626	0.313317	4.10531	4.03771e-05	0.000115038
ATRN	893.282	-1.81333	0.201749	-8.98804	2.51668e-19	3.30957e-18
ATRNL1	389.974	-1.85808	0.279826	-6.64014	3.13394e-11	1.93498e-10
ATRX	781.649	-1.41845	0.243056	-5.83589	5.35031e-09	2.55595e-08
ATXN1	424.76	-1.72562	0.231414	-7.45685	8.86176e-14	7.09378e-13
ATXN10	1918.48	-0.488657	0.186269	-2.62339	0.00870597	0.0164928
ATXN1L	472.205	-1.89301	0.252384	-7.5005	6.35766e-14	5.14942e-13
ATXN2	604.547	0.214775	0.207054	1.03729	0.299602	0.37766
ATXN2L	3520.95	1.51267	0.21806	6.93693	4.00718e-12	2.72326e-11
ATXN3	112.292	0.00184203	0.382684	0.00481345	0.996159	0.996945
ATXN7	101.758	-1.74934	0.382668	-4.57145	4.84367e-06	1.59537e-05
ATXN7L1	64.8197	-1.13626	0.449836	-2.52595	0.0115386	0.0212888
ATXN7L2	391.902	2.23435	0.248888	8.97734	2.77402e-19	3.62924e-18
ATXN7L3	1410.26	-0.410236	0.314113	-1.30602	0.191547	0.257696
ATXN7L3B	1652.7	-1.89884	0.201944	-9.40281	5.31258e-21	7.94169e-20
AUH	155.722	-0.729156	0.307406	-2.37196	0.017694	0.031291
AUNIP	16.0531	-0.547176	0.810591	-0.675033	0.499655	0.578779
AUP1	2621.96	1.22975	0.195249	6.29839	3.00754e-10	1.65406e-09
AURKA	117.888	-0.325599	0.34161	-0.953131	0.340524	0.420673
AURKAIP1	2318.92	2.02335	0.242228	8.35307	6.65084e-17	7.06687e-16
AURKAPS1	4.12734	0.152642	1.56518	0.0975235	0.922311	0.940951
AURKB	291.628	1.87097	0.266278	7.02637	2.11971e-12	1.48238e-11
AURKC	22.4062	2.75347	0.742754	3.70711	0.000209634	0.000533638
AUTS2	1335.55	-0.821928	0.228717	-3.59365	0.000326083	0.00080244
AVEN	115.053	-0.324437	0.346414	-0.93656	0.348985	0.4294
AVIL	55.3892	1.89191	0.551784	3.42872	0.00060643	0.00142955
AVL9	458.974	-1.59392	0.266718	-5.97602	2.28651e-09	1.13999e-08
AVPI1	236.462	1.371	0.309623	4.42797	9.51259e-06	2.98898e-05
AVPR1B	1.57631	-3.93934	3.0022	-1.31215	0.189468	0.255284
AXIN1	1022.6	0.74364	0.2602	2.85795	0.00426388	0.0086383
AXIN2	487.578	-2.51198	0.230683	-10.8893	1.29622e-27	3.06738e-26
AXL	353.508	-0.601094	0.245183	-2.45161	0.0142217	0.0256755
AZGP1	44.4096	6.35783	1.01377	6.27144	3.57719e-10	1.95078e-09
AZI2	441.441	0.145319	0.275787	0.526926	0.598245	0.670701
AZIN1	1593.83	-1.01392	0.206638	-4.90675	9.25966e-07	3.37143e-06
AZIN1.AS1	13.3703	-0.28154	0.983562	-0.286245	0.77469	0.823788
AZIN2	232.8	0.801422	0.315129	2.54316	0.0109855	0.0203939
AZU1	56.2085	1.30299	0.482617	2.69984	0.00693729	0.0134041
B2M	1504.41	-0.201136	0.195262	-1.03008	0.302971	0.380991
B3GALNT1	312.694	-0.201644	0.338797	-0.595177	0.551725	0.628351
B3GALNT2	376.683	-1.83012	0.263596	-6.94289	3.84164e-12	2.61775e-11
B3GALT1	21.4709	-5.20428	1.10998	-4.68863	2.75034e-06	9.41743e-06
B3GALT2	121.851	0.320687	0.384543	0.833943	0.404313	0.486557
B3GALT4	214.602	0.331624	0.314815	1.05339	0.29216	0.369456
B3GALT5	16.053	-6.29965	1.4425	-4.36718	1.25861e-05	3.87143e-05
B3GALT5.AS1	29.2593	-3.09217	0.816015	-3.78935	0.000151042	0.000393539
B3GALT6	1836.29	1.03061	0.240723	4.2813	1.85805e-05	5.56915e-05
B3GAT1	1180.72	1.53781	0.195771	7.85513	3.99363e-15	3.61231e-14
B3GAT2	15.3716	-2.46498	1.02854	-2.39657	0.0165491	0.0294624
B3GAT3	1715.44	1.21691	0.296092	4.10989	3.95842e-05	0.000112983
B3GLCT	396.732	-3.41605	0.281499	-12.1352	6.87391e-34	2.31106e-32
B3GNT2	81.8622	-2.70345	0.524022	-5.15904	2.48225e-07	9.72116e-07
B3GNT4	40.6359	0.617228	0.525008	1.17565	0.239733	0.312404
B3GNT5	137.851	-0.486037	0.396461	-1.22594	0.220222	0.290547
B3GNT7	319.156	-4.02399	0.345613	-11.6431	2.48867e-31	7.36638e-30
B3GNT8	63.8967	0.611679	0.420755	1.45377	0.146011	0.203439
B3GNT9	777.233	-0.977986	0.212464	-4.60306	4.16326e-06	1.38328e-05
B3GNTL1	112.961	-0.155058	0.342273	-0.453025	0.650531	0.717848
B4GALNT1	542.632	0.355179	0.214592	1.65514	0.0978965	0.143704
B4GALNT3	19.7857	0.665692	0.74046	0.899026	0.368639	0.449931
B4GALNT4	5460.06	1.21628	0.308142	3.94712	7.90962e-05	0.000215903
B4GALT1	1084.88	-1.97823	0.240533	-8.22439	1.96185e-16	1.99655e-15
B4GALT1.AS1	4.32739	-1.23298	1.63479	-0.754211	0.450723	0.532553
B4GALT2	2041.36	1.22644	0.276872	4.42964	9.43917e-06	2.96852e-05
B4GALT3	886.38	0.620306	0.257323	2.41061	0.0159257	0.028472
B4GALT4	291.063	-1.77906	0.269645	-6.59778	4.17361e-11	2.54255e-10
B4GALT5	1219.76	-1.34966	0.195174	-6.91515	4.6738e-12	3.15772e-11
B4GALT6	107.113	-0.881416	0.419445	-2.10139	0.035607	0.0585964
B4GALT7	577.516	0.16288	0.233528	0.697473	0.485507	0.565441
B4GAT1	2246.06	-1.72953	0.194414	-8.89612	5.7834e-19	7.36103e-18
B9D1	272.243	-0.410089	0.308066	-1.33117	0.183133	0.247932
B9D2	85.3995	0.254243	0.467379	0.543976	0.586458	0.660312
BAALC	2110.94	1.17572	0.177145	6.63704	3.20037e-11	1.97395e-10
BAALC.AS2	9.95197	0.378168	1.1276	0.335374	0.737343	0.791679
BAAT	8.23849	2.17761	1.22717	1.7745	0.07598	0.114873
BABAM1	1176.36	1.62908	0.223724	7.28163	3.29817e-13	2.49661e-12
BACE1	1301.36	-0.570403	0.203282	-2.80597	0.00501652	0.0100156
BACE1.AS	9.16646	-0.462609	1.03152	-0.448473	0.653812	0.720398
BACE2	393.298	0.312589	0.235357	1.32814	0.18413	0.24909
BACH1	227.268	-1.19443	0.335679	-3.55824	0.000373347	0.000911199
BACH2	309.091	-0.345614	0.286515	-1.20627	0.227714	0.298773
BAD	1760.73	1.44295	0.258045	5.59185	2.24659e-08	9.94831e-08
BAG1	1096.44	0.756378	0.215005	3.51795	0.000434898	0.00104921
BAG2	75.142	0.531752	0.468659	1.13463	0.256532	0.330668
BAG3	529.859	-1.30822	0.220914	-5.92184	3.18364e-09	1.56021e-08
BAG4	173.818	0.537839	0.318721	1.68749	0.0915095	0.135365
BAG5	392.142	-1.03253	0.252754	-4.08511	4.40568e-05	0.000124631
BAG6	5948.07	0.597483	0.235484	2.53725	0.0111726	0.0206862
BAHCC1	782.928	-0.197102	0.267261	-0.737489	0.460825	0.542296
BAHD1	646.029	-1.73321	0.305468	-5.67396	1.39537e-08	6.3702e-08
BAIAP2	1236.56	0.727042	0.26926	2.70015	0.00693079	0.0133962
BAIAP2.AS1	1055.48	-0.902701	0.237372	-3.8029	0.000143012	0.000373765
BAIAP2L1	108.395	-1.57998	0.375547	-4.20714	2.58625e-05	7.59842e-05
BAIAP2L2	23.4885	-0.0596481	0.863693	-0.0690617	0.94494	0.959042
BAIAP3	1571.91	-0.915271	0.216271	-4.23205	2.31566e-05	6.8395e-05
BAK1	407.525	0.313089	0.331888	0.943359	0.345497	0.425666
BAMBI	1655.07	-2.85933	0.18973	-15.0705	2.53244e-51	1.7907e-49
BANF1	2230.86	1.25425	0.198946	6.30449	2.89151e-10	1.59566e-09
BANK1	5.55515	-2.5473	1.51173	-1.68502	0.0919846	0.136023
BANP	369.173	0.859917	0.250661	3.4306	0.000602257	0.00142028
BAP1	2343.35	0.945573	0.217512	4.34723	1.37867e-05	4.21598e-05
BARD1	92.4033	-1.44016	0.410582	-3.5076	0.000452173	0.00108867
BARHL1	78.9166	-2.6578	0.520444	-5.10679	3.2768e-07	1.26302e-06
BARHL2	95.4667	-6.9982	1.75327	-3.99151	6.56529e-05	0.000180954
BARX1	208.295	5.3584	0.392752	13.6432	2.21591e-42	1.0813e-40
BARX2	222.06	10.2767	1.45846	7.04629	1.83756e-12	1.29318e-11
BASP1	5274.97	0.791651	0.174175	4.54515	5.48965e-06	1.79585e-05
BATF2	5.517	3.3022	1.90679	1.73181	0.0833076	0.124483
BATF3	108.407	3.74157	0.422304	8.85988	8.01e-19	1.00585e-17
BAX	1072.56	0.798094	0.296535	2.6914	0.00711522	0.013714
BAZ1A	168.643	0.133602	0.34855	0.383309	0.701491	0.760795
BAZ1B	1002.32	-0.989114	0.224445	-4.40693	1.04848e-05	3.26565e-05
BAZ2A	876.431	-1.2917	0.203881	-6.33553	2.36532e-10	1.31876e-09
BAZ2B	377.989	-1.16371	0.237633	-4.8971	9.72619e-07	3.52975e-06
BBC3	177.707	0.404778	0.431272	0.938567	0.347953	0.428219
BBIP1	205.146	0.792255	0.352426	2.248	0.0245761	0.0419465
BBOX1	24.2448	3.17212	0.731058	4.33909	1.43076e-05	4.36328e-05
BBOX1.AS1	2.53081	-4.62269	2.4785	-1.86512	0.0621645	0.0962224
BBS1	645.991	-1.21677	0.220942	-5.50722	3.6455e-08	1.57821e-07
BBS10	134.37	-0.847277	0.342246	-2.47563	0.0133	0.0241773
BBS12	93.3707	-1.69674	0.447425	-3.79224	0.000149292	0.000389208
BBS2	458.51	-1.89894	0.22578	-8.41058	4.07992e-17	4.4034e-16
BBS4	331.777	-0.67842	0.233959	-2.89973	0.0037348	0.00764772
BBS5	153.735	-0.137116	0.335027	-0.409268	0.682343	0.74488
BBS7	243.423	-1.08237	0.290862	-3.72125	0.000198236	0.000506722
BBS9	247.28	-1.22518	0.288225	-4.25076	2.13046e-05	6.32289e-05
BBX	285.209	-1.02183	0.279005	-3.66241	0.000249855	0.000627685
BCAM	2165.08	0.928652	0.223084	4.16278	3.14393e-05	9.11368e-05
BCAN	595.892	4.87179	0.304849	15.981	1.73346e-57	1.52161e-55
BCAP29	239.8	0.76462	0.36086	2.11889	0.0341001	0.0563821
BCAP31	3012.71	0.249477	0.193277	1.29077	0.196784	0.263626
BCAR1	3598	0.688625	0.254403	2.70682	0.00679306	0.0131512
BCAR3	246.533	-0.998345	0.27385	-3.64559	0.000266778	0.000666161
BCAS1	34.6789	6.59695	1.17272	5.62535	1.8513e-08	8.29093e-08
BCAS2	361.346	-0.271124	0.312397	-0.867882	0.385459	0.467372
BCAS3	377.249	0.193862	0.232439	0.834033	0.404262	0.486529
BCAS4	217.879	1.71915	0.304385	5.64794	1.62385e-08	7.32356e-08
BCAT1	574.475	0.552876	0.258883	2.13562	0.0327101	0.0543208
BCAT2	1052.98	0.880235	0.222198	3.96149	7.44845e-05	0.000204002
BCCIP	578.984	0.156043	0.220361	0.708125	0.478868	0.559244
BCDIN3D	129.108	0.110212	0.33017	0.333803	0.738528	0.79257
BCDIN3D.AS1	30.3658	-0.638185	0.654134	-0.975618	0.329254	0.408791
BCHE	1125.19	-3.17154	0.275235	-11.523	1.00994e-30	2.89794e-29
BCKDHA	842.433	0.821726	0.286172	2.87145	0.00408599	0.0083067
BCKDHB	321.057	-0.914569	0.259633	-3.52254	0.000427427	0.00103272
BCKDK	2002.19	1.38993	0.206398	6.73421	1.64821e-11	1.05456e-10
BCL10	138.413	1.13244	0.377705	2.99822	0.00271561	0.00571507
BCL11A	1090.68	4.1827	0.201978	20.7087	2.89281e-95	9.54573e-93
BCL11B	82.7686	0.15811	0.46041	0.343411	0.731289	0.786697
BCL2	160.751	-1.78095	0.357254	-4.9851	6.19296e-07	2.3101e-06
BCL2L1	2601.33	-0.238331	0.214668	-1.11023	0.2669	0.341954
BCL2L10	3.86546	0.146754	1.89903	0.0772785	0.938402	0.953818
BCL2L11	437.497	-0.0237034	0.221751	-0.106892	0.914875	0.936152
BCL2L12	362.87	1.75843	0.272879	6.44398	1.1638e-10	6.70691e-10
BCL2L13	787.401	-1.6755	0.211125	-7.93605	2.08721e-15	1.93809e-14
BCL2L2	327.832	0.0966608	0.24792	0.389886	0.69662	0.756663
BCL2L2.PABPN1	1283.55	1.88705	0.219911	8.58099	9.40598e-18	1.06619e-16
BCL3	487.691	3.11142	0.270678	11.4949	1.39932e-30	3.97047e-29
BCL6	287.044	-0.932782	0.37292	-2.50129	0.0123742	0.0226499
BCL6B	3.32951	-1.59596	2.10353	-0.758708	0.448027	0.529684
BCL7A	822.533	-0.0558679	0.207165	-0.269678	0.787408	0.834224
BCL7B	616.209	0.982862	0.232879	4.22049	2.4377e-05	7.175e-05
BCL7C	1103.67	1.30266	0.277354	4.69675	2.64334e-06	9.07023e-06
BCL9	600.658	-1.25308	0.227762	-5.50171	3.7613e-08	1.62597e-07
BCL9L	1293.93	0.401451	0.239363	1.67717	0.0935099	0.138003
BCLAF1	1302.91	-1.4093	0.284442	-4.95461	7.24755e-07	2.6799e-06
BCO1	49.8244	-6.45899	0.981258	-6.58236	4.63052e-11	2.79889e-10
BCO2	13.9613	-0.198473	0.935673	-0.212118	0.832015	0.870256
BCOR	967.028	-2.98011	0.230146	-12.9488	2.38757e-38	9.64719e-37
BCORL1	501.656	-0.657977	0.262555	-2.50605	0.0122087	0.0223814
BCORP1	5.25291	2.70269	1.63517	1.65285	0.098361	0.144278
BCR	2637	0.291488	0.202199	1.44159	0.149418	0.207601
BCRP2	157.057	2.70809	0.318125	8.51267	1.6998e-17	1.89423e-16
BCRP3	39.4484	1.21151	0.592567	2.04452	0.0409023	0.0662881
BCS1L	863.75	2.20326	0.204204	10.7895	3.85765e-27	8.84679e-26
BDH1	243.505	0.462126	0.280359	1.64834	0.0992835	0.145464
BDH2	501.675	-0.29509	0.212137	-1.39104	0.164214	0.22507
BDKRB1	34.9531	9.05378	1.56048	5.80193	6.5557e-09	3.09993e-08
BDKRB2	130.239	5.01961	0.456325	11.0001	3.81794e-28	9.31944e-27
BDNF	196.136	0.338892	0.288357	1.17525	0.239895	0.312516
BDNF.AS	16.1957	-1.62476	1.14723	-1.41624	0.156706	0.216327
BDP1	217.15	-1.19753	0.325678	-3.67704	0.000235954	0.000595702
BEAN1	77.428	1.24441	0.456261	2.72742	0.00638322	0.0124268
BECN1	340.984	-1.06667	0.276521	-3.85748	0.000114564	0.000305053
BEGAIN	697.419	1.90094	0.259211	7.33355	2.24142e-13	1.729e-12
BEND3	109.724	-0.749604	0.416204	-1.80105	0.071695	0.109209
BEND3P3	87.3494	-5.12344	0.576406	-8.8886	6.18858e-19	7.85429e-18
BEND4	98.0411	-2.05258	0.382856	-5.36123	8.26553e-08	3.43558e-07
BEND5	237.245	2.16038	0.300075	7.19948	6.04443e-13	4.46541e-12
BEND6	39.1253	0.0814483	0.573353	0.142056	0.887036	0.914175
BEND7	71.7441	-0.647683	0.410491	-1.57782	0.114606	0.164784
BEST1	71.1148	1.71758	0.493073	3.48342	0.000495049	0.00118486
BEST2	31.6655	-3.12601	0.78617	-3.97625	7.00105e-05	0.000192399
BEST3	23.3077	6.00127	1.25215	4.79278	1.64488e-06	5.79364e-06
BEST4	20.3616	-1.02265	1.12457	-0.909365	0.363158	0.444181
BET1	182.194	-0.698325	0.362413	-1.92687	0.0539953	0.0849349
BET1L	850.2	-0.246085	0.225064	-1.0934	0.274218	0.34992
BEX1	2119.55	-0.269274	0.197569	-1.36294	0.172903	0.235457
BEX2	1233.34	-0.0519326	0.21239	-0.244516	0.806832	0.850605
BEX4	1471.12	-0.520776	0.270883	-1.92251	0.0545416	0.0857261
BEX5	190.743	-0.55571	0.402806	-1.3796	0.16771	0.229244
BFAR	527.925	-0.552394	0.22832	-2.41939	0.0155465	0.0278696
BFSP1	26.2398	-0.650262	0.633972	-1.02569	0.305035	0.3831
BFSP2	6.66706	-6.02075	1.77791	-3.38643	0.00070809	0.0016474
BGLAP	3.19393	5.60517	2.99807	1.86959	0.0615405	0.0953805
BGN	2538.09	5.07876	0.235319	21.5824	2.6264e-103	9.74996e-101
BHLHA15	5.3209	-1.7889	1.76282	-1.01479	0.310204	0.388769
BHLHB9	278.485	-1.41847	0.3459	-4.10079	4.11734e-05	0.000117055
BHLHE22	110.772	1.78354	0.379633	4.69807	2.62635e-06	9.01365e-06
BHLHE23	43.64	5.58099	0.88695	6.29233	3.12732e-10	1.71689e-09
BHLHE40	116.605	-0.845529	0.37703	-2.2426	0.0249224	0.0424724
BHLHE40.AS1	3.63728	-4.06196	2.04375	-1.9875	0.0468669	0.0748517
BHLHE41	38.5508	2.0121	0.670247	3.00203	0.00268182	0.00564997
BICC1	84.6731	0.653258	0.441712	1.47892	0.139161	0.195323
BICD1	122.382	-3.54764	0.585017	-6.06417	1.32638e-09	6.79943e-09
BICD2	729.58	-1.72835	0.241291	-7.16293	7.89724e-13	5.75781e-12
BID	401.517	1.74548	0.237733	7.34219	2.10123e-13	1.62578e-12
BIK	14.9565	1.72802	0.888382	1.94513	0.0517589	0.0818433
BIN1	4885.37	2.33492	0.228878	10.2016	1.95069e-24	3.71758e-23
BIN3	401.628	1.22763	0.234149	5.24292	1.58057e-07	6.34184e-07
BIRC2	332.827	-0.754726	0.297804	-2.5343	0.0112671	0.0208396
BIRC3	5.921	0.911613	1.30598	0.69803	0.485158	0.565161
BIRC5	483.127	1.31032	0.246626	5.313	1.07835e-07	4.40713e-07
BIRC6	834.692	-2.34885	0.259086	-9.06588	1.23598e-19	1.66343e-18
BIRC7	7.39883	-4.20824	1.61524	-2.60533	0.00917854	0.0173053
BISPR	2.99487	1.07959	1.75747	0.614285	0.539027	0.616688
BIVM	351.809	-0.778491	0.251182	-3.09931	0.00193973	0.0041901
BIVM.ERCC5	34.2682	-8.38253	1.32156	-6.3429	2.25485e-10	1.25914e-09
BLACAT1	132.314	2.26308	0.348581	6.49225	8.45618e-11	4.94521e-10
BLCAP	4009.48	0.784609	0.193579	4.05317	5.05279e-05	0.000141811
BLM	78.7095	-1.38571	0.401546	-3.45094	0.000558643	0.00132691
BLMH	554.065	-1.34672	0.211519	-6.3669	1.92884e-10	1.08423e-09
BLOC1S1	1186.13	2.38199	0.203039	11.7317	8.769e-32	2.64839e-30
BLOC1S1.RDH5	50.9376	2.89888	0.510916	5.67388	1.39602e-08	6.3702e-08
BLOC1S2	427.549	0.100151	0.278487	0.359625	0.719128	0.775721
BLOC1S3	323.765	1.42663	0.241963	5.89609	3.72224e-09	1.81171e-08
BLOC1S4	362.45	0.118632	0.242176	0.489858	0.624234	0.69429
BLOC1S5	139.54	-0.809234	0.365409	-2.2146	0.0267878	0.0453263
BLOC1S6	375.661	-0.257303	0.26075	-0.986779	0.323751	0.403252
BLVRA	478.866	-0.743524	0.227479	-3.26854	0.00108103	0.00243927
BLVRB	650.695	0.369719	0.265875	1.39058	0.164354	0.225174
BLZF1	60.0908	-3.66276	0.556819	-6.578	4.76813e-11	2.87719e-10
BMF	1095.11	-2.17347	0.204639	-10.621	2.37954e-26	5.10855e-25
BMI1	179.32	-4.25752	3.32315	-1.28117	0.200134	0.267611
BMP1	1573.83	0.9011	0.261074	3.45151	0.000557462	0.00132428
BMP2	117.591	1.18838	0.388677	3.05749	0.002232	0.00476712
BMP2K	144.048	-2.91857	0.380522	-7.66992	1.72106e-14	1.46805e-13
BMP3	55.7549	-3.65429	0.715421	-5.10788	3.25796e-07	1.2563e-06
BMP4	1386.65	-3.75307	0.211764	-17.7229	2.79173e-70	3.917e-68
BMP5	137.128	-1.4844	0.362281	-4.09738	4.17848e-05	0.00011858
BMP6	69.7518	-3.69761	0.515341	-7.17506	7.2275e-13	5.29987e-12
BMP7	2587.28	-3.20608	0.20856	-15.3725	2.50472e-53	1.91552e-51
BMP8A	31.9654	-1.22121	0.637253	-1.91637	0.0553184	0.0868244
BMP8B	58.2325	0.0178705	0.512485	0.0348703	0.972183	0.979051
BMPER	182.991	-0.819506	0.328143	-2.49741	0.0125105	0.0228782
BMPR1A	613.052	-1.69377	0.315515	-5.36828	7.94924e-08	3.30875e-07
BMPR1B	45.8227	4.97383	0.720062	6.9075	4.93258e-12	3.3205e-11
BMPR2	890.06	-1.32557	0.307056	-4.31703	1.58145e-05	4.79369e-05
BMS1	544.253	-0.37354	0.210968	-1.7706	0.0766278	0.115744
BMS1P20	39.9121	-3.47754	0.614726	-5.65705	1.53996e-08	6.97699e-08
BMS1P4	10.6619	-2.4698	1.16888	-2.11297	0.0346038	0.0571247
BMS1P5	12.9572	-2.48467	1.08086	-2.29879	0.0215171	0.0372173
BMS1P6	20.5512	-2.43185	0.793942	-3.063	0.00219127	0.00468743
BMX	5.59369	4.9464	1.98069	2.49732	0.0125137	0.0228817
BNC2	149.533	-0.545885	0.309117	-1.76595	0.0774043	0.116818
BNIP1	170.886	2.18608	0.309509	7.06307	1.62859e-12	1.15295e-11
BNIP2	144.961	-1.46107	0.338292	-4.31894	1.56777e-05	4.75427e-05
BNIP3	542.119	0.00641481	0.242159	0.0264901	0.978866	0.983947
BNIP3L	829.362	-0.601403	0.232463	-2.58709	0.00967909	0.0181607
BNIPL	5.9176	2.30528	1.41867	1.62497	0.10417	0.15167
BOC	2477.04	0.447932	0.191999	2.333	0.0196483	0.0343484
BOD1	756.065	0.432928	0.250594	1.72761	0.0840582	0.125489
BOD1L1	366.934	-2.65697	0.323554	-8.21183	2.17847e-16	2.19684e-15
BOK	1403.04	0.841905	0.248599	3.3866	0.000707633	0.00164656
BOLA1	206.77	1.51672	0.341578	4.44034	8.98148e-06	2.83309e-05
BOLA2	292.879	1.21902	0.265277	4.59526	4.32216e-06	1.4318e-05
BOLA2B	292.879	1.21902	0.265277	4.59526	4.32216e-06	1.4318e-05
BOLA3	184.171	1.49805	0.293853	5.09798	3.433e-07	1.31895e-06
BOLA3.AS1	366.206	1.03855	0.233178	4.45389	8.43269e-06	2.66658e-05
BOP1	2144.37	2.38886	0.302448	7.89842	2.82466e-15	2.59179e-14
BORA	38.6021	0.30846	0.567663	0.543386	0.586864	0.660685
BPESC1	3.66838	5.79855	2.23017	2.60005	0.00932101	0.0175461
BPGM	314.484	-0.369363	0.347141	-1.06402	0.287322	0.364224
BPHL	563.496	1.12898	0.221624	5.09411	3.50383e-07	1.34509e-06
BPI	8.30357	2.57512	1.26163	2.04111	0.0412397	0.0667393
BPIFA2	1.30161	-3.66429	3.20669	-1.1427	0.253162	0.326891
BPIFB4	13.7511	2.53831	1.0315	2.46079	0.0138632	0.0251019
BPNT1	289.763	-0.116861	0.254559	-0.459073	0.646182	0.714151
BPTF	684.816	-1.70055	0.293706	-5.78999	7.03909e-09	3.31649e-08
BRAF	71.895	-2.50219	0.447152	-5.59585	2.19548e-08	9.72924e-08
BRAP	289.937	0.259126	0.304773	0.850225	0.3952	0.477591
BRAT1	1986.95	1.39545	0.283626	4.92004	8.65278e-07	3.16469e-06
BRCA1	61.1422	-0.984986	0.48541	-2.02918	0.0424396	0.0685427
BRCA2	21.7634	-3.70897	0.964329	-3.84617	0.00011998	0.000318284
BRCAT54	4.76594	-0.250172	2.01839	-0.123946	0.901358	0.925403
BRCC3	126.248	-1.75177	0.395704	-4.42697	9.55662e-06	3.00069e-05
BRD1	481.357	-1.86417	0.23449	-7.94987	1.86701e-15	1.74088e-14
BRD2	2544.76	-0.14509	0.189276	-0.766551	0.443348	0.525163
BRD3	1026.08	-0.881725	0.259515	-3.39759	0.000679831	0.00158871
BRD4	1170.83	-0.554609	0.261916	-2.11751	0.0342169	0.0565429
BRD7	479.026	-0.645557	0.224803	-2.87165	0.00408334	0.00830226
BRD8	524.161	-1.18906	0.265622	-4.4765	7.58771e-06	2.42087e-05
BRD9	533.046	0.71773	0.243965	2.94194	0.00326163	0.00676308
BRE	457.479	0.104935	0.270506	0.38792	0.698075	0.757921
BRE.AS1	11.2397	1.15227	0.984932	1.16989	0.242043	0.315046
BREA2	3.79763	0.76978	1.77505	0.433667	0.66453	0.729315
BRF1	1663.03	1.16017	0.285668	4.06125	4.88106e-05	0.000137294
BRF2	304.572	0.172242	0.321912	0.53506	0.592608	0.665764
BRI3	1335.83	1.67006	0.2493	6.69901	2.09842e-11	1.32313e-10
BRI3BP	58.4397	0.10911	0.449953	0.242493	0.808399	0.851653
BRICD5	296.216	2.22073	0.311396	7.13153	9.92581e-13	7.16645e-12
BRINP1	843.019	-0.200858	0.236661	-0.848714	0.396041	0.478476
BRINP2	311.866	-0.524329	0.262469	-1.99768	0.0457511	0.0732272
BRINP3	117.213	1.26948	0.374847	3.38667	0.000707475	0.0016464
BRIP1	90.6146	1.4203	0.469871	3.02275	0.00250489	0.00529914
BRIX1	167.618	0.708413	0.414144	1.71055	0.0871648	0.129638
BRK1	2560.09	0.467668	0.246399	1.89802	0.0576941	0.0900614
BRMS1	777.428	1.97621	0.236731	8.34792	6.94772e-17	7.37352e-16
BRMS1L	167.515	-0.417503	0.360854	-1.15699	0.247278	0.321015
BROX	176.086	-0.373555	0.359995	-1.03767	0.299425	0.377464
BRPF1	318.085	-0.174038	0.333891	-0.521242	0.602198	0.674242
BRPF3	373.015	-1.75327	0.259184	-6.76457	1.3371e-11	8.63568e-11
BRSK1	3149.22	1.65183	0.245855	6.71873	1.83311e-11	1.16658e-10
BRSK2	3113.6	1.43046	0.245745	5.82089	5.85343e-09	2.78585e-08
BRWD1	448.64	-1.29225	0.247703	-5.21694	1.81901e-07	7.2512e-07
BRWD1.IT2	11.8165	0.0616635	0.955064	0.0645648	0.948521	0.961569
BRWD3	251.937	-1.7106	0.354404	-4.8267	1.38813e-06	4.94209e-06
BSCL2	6557.63	0.109516	0.196205	0.558172	0.576727	0.651579
BSDC1	1058.64	-0.657039	0.198048	-3.31757	0.000908038	0.00207387
BSG	17170.8	0.507964	0.238932	2.12597	0.0335054	0.0555018
BSN	767.321	-0.740332	0.218263	-3.39193	0.000694026	0.00161764
BSN.AS2	12.5162	1.26133	0.946985	1.33194	0.18288	0.2477
BSND	1.30161	-3.66429	3.20669	-1.1427	0.253162	0.326891
BSPRY	10.5999	-0.170696	1.10893	-0.153928	0.877666	0.907037
BST1	115.342	-3.7835	0.48076	-7.86983	3.55128e-15	3.22365e-14
BST2	361.647	3.52767	0.328054	10.7533	5.71771e-27	1.2913e-25
BSX	40.1178	-8.60974	1.30328	-6.60619	3.94328e-11	2.40882e-10
BTAF1	281.801	-1.75464	0.2937	-5.97425	2.31149e-09	1.15213e-08
BTBD1	505.426	-1.01441	0.26468	-3.83261	0.000126793	0.000335212
BTBD10	383.949	-0.973528	0.244073	-3.98867	6.64449e-05	0.000183024
BTBD11	389.266	-0.640873	0.312339	-2.05185	0.0401844	0.0653029
BTBD17	1117.14	1.57867	0.313943	5.02853	4.94254e-07	1.86394e-06
BTBD19	38.4809	-3.06671	0.685355	-4.47464	7.65414e-06	2.44031e-05
BTBD2	6255.91	2.12089	0.231891	9.14607	5.9041e-20	8.15544e-19
BTBD3	1192.68	-2.48153	0.194856	-12.7352	3.76888e-37	1.44425e-35
BTBD6	1242	1.30254	0.264868	4.9177	8.75684e-07	3.20013e-06
BTBD7	295.481	-1.26086	0.257134	-4.90352	9.41328e-07	3.42596e-06
BTBD8	3.25477	-3.89679	2.11601	-1.84158	0.0655369	0.100916
BTBD9	470.145	-0.996507	0.234141	-4.256	2.08114e-05	6.19406e-05
BTC	2.69721	-3.58483	2.25676	-1.58848	0.112177	0.161674
BTD	237.853	-0.272234	0.319787	-0.851296	0.394605	0.477033
BTF3	4240.53	1.36765	0.185402	7.37668	1.62291e-13	1.2667e-12
BTF3L4	1065.72	0.744496	0.242054	3.07575	0.00209974	0.00450516
BTG1	1250.92	-0.190693	0.198195	-0.96215	0.335974	0.415976
BTG2	373.635	0.027119	0.233613	0.116085	0.907585	0.930081
BTG3	367.831	-0.647032	0.309048	-2.09362	0.0362934	0.0595664
BTN2A1	555.019	-0.617057	0.237751	-2.59539	0.00944825	0.0177668
BTN2A2	179.169	-0.929261	0.29122	-3.19092	0.00141819	0.00313921
BTN2A3P	8.34465	-6.34449	1.67335	-3.79148	0.000149752	0.00039035
BTN3A1	184.652	0.921014	0.292351	3.15037	0.00163061	0.0035682
BTN3A2	143.418	2.03468	0.396842	5.12716	2.94143e-07	1.13992e-06
BTN3A3	49.0358	0.0214644	0.48377	0.044369	0.96461	0.973626
BTNL9	33.0984	2.0759	0.700348	2.9641	0.00303569	0.00632517
BTRC	688.043	-1.52413	0.202929	-7.51066	5.88309e-14	4.78242e-13
BUB1	88.8804	-1.45809	0.500055	-2.91586	0.00354707	0.00730527
BUB1B	122.369	-0.936493	0.371822	-2.51866	0.0117803	0.0216785
BUB3	648.429	-0.413949	0.205717	-2.01223	0.0441958	0.0709444
BUD13	163.364	0.168882	0.297524	0.567625	0.57029	0.645821
BUD31	1545.08	2.3758	0.210186	11.3034	1.263e-29	3.34901e-28
BVES	147.45	1.06452	0.316587	3.36248	0.000772459	0.00178586
BVES.AS1	17.8319	5.01833	1.12262	4.47019	7.81491e-06	2.48669e-05
BYSL	405.428	1.02675	0.262592	3.91005	9.22771e-05	0.000249512
BZRAP1	654.7	-1.12825	0.240993	-4.68169	2.84522e-06	9.72734e-06
BZRAP1.AS1	49.2937	-0.231541	0.480577	-0.481797	0.62995	0.699513
BZW1	1529.8	-0.368155	0.223627	-1.64629	0.0997041	0.145972
BZW2	807.821	1.29009	0.207468	6.21823	5.02781e-10	2.69526e-09
C10orf10	46.5573	0.966872	0.533088	1.81372	0.0697212	0.106604
C10orf105	10.1509	0.567386	1.10003	0.515789	0.606002	0.67799
C10orf107	11.2828	0.13299	0.937918	0.141793	0.887244	0.914312
C10orf11	10.7411	4.89316	1.41438	3.45959	0.000540995	0.00128756
C10orf111	3.33465	-0.16556	1.69945	-0.0974199	0.922393	0.940981
C10orf12	24.6727	-2.90325	0.853979	-3.39967	0.000674672	0.00157727
C10orf126	4.84822	-0.926037	1.86663	-0.496101	0.619823	0.690419
C10orf128	109.55	4.46536	0.454083	9.8338	8.05253e-23	1.37178e-21
C10orf2	290.625	0.787059	0.286102	2.75097	0.00594185	0.0116605
C10orf25	57.4182	0.144635	0.451528	0.320322	0.748724	0.801492
C10orf32	174.199	0.0926235	0.333374	0.277836	0.781138	0.828962
C10orf32.ASMT	10.4864	-0.534852	1.61859	-0.330444	0.741065	0.794718
C10orf35	432.59	0.335941	0.290813	1.15518	0.248018	0.321731
C10orf54	44.6207	1.77415	0.529435	3.35102	0.000805154	0.00185219
C10orf67	8.37367	2.00682	1.2337	1.62668	0.103806	0.151245
C10orf71	16.2421	4.12723	1.03905	3.97211	7.12386e-05	0.000195564
C10orf76	550.136	-0.369274	0.21666	-1.70439	0.0883075	0.131173
C10orf82	11.186	0.797201	0.936908	0.850885	0.394833	0.477244
C10orf88	122.056	0.522844	0.445407	1.17386	0.240452	0.313135
C10orf90	23.5081	8.47741	1.6804	5.04488	4.53797e-07	1.71765e-06
C10orf91	1.4101	-3.78014	3.1251	-1.2096	0.226431	0.297506
C10orf95	8.8341	-1.54487	1.2437	-1.24216	0.214178	0.284003
C11orf1	203.511	1.67612	0.290709	5.76564	8.13499e-09	3.80865e-08
C11orf16	6.30528	-1.20645	1.71509	-0.703429	0.481788	0.561845
C11orf21	3.12377	-4.92653	2.28589	-2.15519	0.0311468	0.0519423
C11orf24	1083.8	1.75266	0.205344	8.53525	1.39849e-17	1.57024e-16
C11orf30	223.209	-1.54638	0.278122	-5.56007	2.69663e-08	1.18265e-07
C11orf31	821.524	0.78102	0.235492	3.31655	0.000911363	0.0020804
C11orf45	12.4548	-0.0877049	0.941899	-0.0931149	0.925812	0.943714
C11orf49	1706.93	0.687561	0.204061	3.36939	0.00075335	0.00174564
C11orf52	12.6695	-0.619969	1.03713	-0.597773	0.549991	0.626737
C11orf54	174.595	-0.429957	0.363978	-1.18127	0.237494	0.309803
C11orf57	361.413	-0.111849	0.260246	-0.429783	0.667353	0.731744
C11orf58	1508.14	-0.300292	0.230439	-1.30313	0.192531	0.258769
C11orf63	92.7663	-2.34642	0.40166	-5.84181	5.16359e-09	2.47272e-08
C11orf68	954.334	0.994985	0.25459	3.90819	9.29914e-05	0.000251253
C11orf70	35.163	-0.717359	0.621405	-1.15442	0.24833	0.321958
C11orf71	107.009	-0.429639	0.348612	-1.23243	0.21779	0.28785
C11orf72	3.25022	2.38541	2.21549	1.0767	0.281615	0.357924
C11orf73	756.092	1.91155	0.222885	8.57641	9.78834e-18	1.10601e-16
C11orf74	218.526	0.287161	0.319421	0.899002	0.368651	0.449931
C11orf80	597.569	1.7707	0.226051	7.83318	4.75689e-15	4.26373e-14
C11orf84	1560.99	1.62837	0.257787	6.31672	2.67175e-10	1.48173e-09
C11orf87	364.563	0.430306	0.289814	1.48477	0.137606	0.193406
C11orf88	44.3992	-8.75629	1.29665	-6.75302	1.44795e-11	9.31107e-11
C11orf91	3.56555	1.72902	1.86555	0.926818	0.354021	0.43477
C11orf95	1534.4	-0.817859	0.192884	-4.24016	2.23362e-05	6.60813e-05
C11orf96	493.591	2.60754	0.267103	9.76231	1.63395e-22	2.74415e-21
C11orf98	773.229	1.50406	0.206618	7.27942	3.35256e-13	2.53562e-12
C12orf10	1354.71	1.65125	0.231592	7.13	1.0037e-12	7.24378e-12
C12orf29	150.878	2.06833	0.367998	5.62048	1.90428e-08	8.50648e-08
C12orf4	148.418	0.107332	0.408206	0.262937	0.792599	0.838727
C12orf42	4.84642	1.94733	1.42989	1.36187	0.173237	0.235841
C12orf43	329.458	1.14348	0.245547	4.65687	3.2105e-06	1.08574e-05
C12orf45	133.212	1.6446	0.324926	5.06147	4.16045e-07	1.58104e-06
C12orf49	849.494	-0.293927	0.217202	-1.35324	0.175979	0.239134
C12orf57	3500.55	2.80207	0.220938	12.6826	7.38268e-37	2.79304e-35
C12orf60	10.5987	0.470049	1.00351	0.468405	0.639495	0.707818
C12orf65	275.53	0.99742	0.289355	3.44705	0.000566749	0.00134376
C12orf66	17.4332	-0.350666	0.891282	-0.39344	0.693995	0.754548
C12orf73	202.77	1.80316	0.315147	5.72166	1.05487e-08	4.87846e-08
C12orf75	154.954	-0.0272158	0.319425	-0.0852025	0.9321	0.948964
C12orf76	219.435	0.301822	0.270991	1.11377	0.265378	0.340322
C12orf79	16.9058	2.28649	0.811613	2.81722	0.00484417	0.00969433
C14orf1	1391.76	0.78604	0.192703	4.07902	4.5225e-05	0.000127692
C14orf105	20.4903	2.9079	0.778559	3.73498	0.000187732	0.000482016
C14orf119	897.207	0.388593	0.212275	1.83061	0.0671589	0.103084
C14orf132	4360.45	-1.25285	0.207874	-6.02696	1.67074e-09	8.46969e-09
C14orf142	130.004	-0.780593	0.371556	-2.10088	0.0356517	0.0586428
C14orf159	509.525	0.0146915	0.249108	0.0589765	0.952971	0.964657
C14orf166	1025.6	0.920383	0.216355	4.25404	2.09948e-05	6.2403e-05
C14orf169	160.544	-1.33675	0.32499	-4.11319	3.90226e-05	0.000111523
C14orf180	6.45705	1.74222	1.53432	1.1355	0.256164	0.33024
C14orf2	1615.5	1.88162	0.228207	8.24525	1.64813e-16	1.69366e-15
C14orf28	34.7421	0.829032	0.589747	1.40574	0.159801	0.219957
C14orf37	177.782	-3.09934	0.365223	-8.48617	2.13568e-17	2.36517e-16
C14orf39	6.53562	0.2217	1.32113	0.167811	0.866732	0.898655
C14orf79	256.706	0.354963	0.272535	1.30245	0.192763	0.259038
C14orf80	314.109	0.787081	0.401141	1.9621	0.0497504	0.0789757
C14orf93	177.537	-0.0832022	0.30133	-0.276117	0.782459	0.830165
C15orf26	3.06605	-4.90054	2.31071	-2.12079	0.0339396	0.0561428
C15orf27	115.509	1.57859	0.380995	4.14333	3.42301e-05	9.86489e-05
C15orf32	4.29681	2.4386	1.69895	1.43536	0.151185	0.209664
C15orf38.AP3S2	590.402	-0.168039	0.324543	-0.517771	0.604618	0.676697
C15orf39	474.698	1.27084	0.275989	4.6047	4.13069e-06	1.37399e-05
C15orf40	105.282	0.549163	0.382502	1.43571	0.151084	0.209578
C15orf41	70.3865	0.850986	0.424895	2.00281	0.0451972	0.0724253
C15orf52	90.3478	-1.79927	0.471602	-3.81522	0.000136059	0.000356956
C15orf57	154.7	0.11561	0.341297	0.338736	0.734809	0.789656
C15orf59	1004.55	2.28242	0.256696	8.89153	6.0273e-19	7.65505e-18
C15orf59.AS1	5.72422	0.960096	1.39376	0.688853	0.490916	0.570571
C15orf61	220.672	2.42147	0.293347	8.25462	1.52389e-16	1.57233e-15
C15orf62	48.4826	-0.261267	0.49021	-0.532969	0.594055	0.667011
C15orf65	46.4357	-0.141549	0.593744	-0.238401	0.81157	0.854236
C16orf13	1210.9	1.82754	0.211908	8.62423	6.45273e-18	7.42772e-17
C16orf45	2400.56	0.689023	0.222446	3.09748	0.00195174	0.00421349
C16orf46	63.5552	-1.12087	0.4273	-2.62314	0.00871227	0.016503
C16orf52	153.49	-0.0226278	0.35224	-0.0642398	0.948779	0.961623
C16orf54	7.13063	6.76216	1.95778	3.45399	0.00055235	0.00131284
C16orf58	2498.05	1.29297	0.229023	5.64558	1.64622e-08	7.42255e-08
C16orf59	191.834	1.88093	0.302217	6.22376	4.85378e-10	2.60825e-09
C16orf62	616.269	-0.111882	0.204938	-0.545931	0.585114	0.659048
C16orf70	261.298	0.120961	0.270139	0.447773	0.654317	0.720826
C16orf71	36.7132	0.115355	0.59247	0.194702	0.845626	0.88144
C16orf72	539.847	-0.217705	0.228949	-0.95089	0.34166	0.421785
C16orf74	39.7796	3.46478	0.600168	5.77301	7.7867e-09	3.65194e-08
C16orf86	116.268	0.476236	0.377207	1.26253	0.206757	0.275393
C16orf87	123.29	-0.376256	0.412923	-0.911201	0.36219	0.44329
C16orf89	17.0942	5.55987	1.30783	4.25122	2.12605e-05	6.31191e-05
C16orf91	196.862	1.13667	0.299026	3.80125	0.000143968	0.000376098
C16orf92	42.55	5.0636	0.851806	5.94454	2.77231e-09	1.36464e-08
C16orf93	59.8094	-0.968705	0.43681	-2.21768	0.0265765	0.0450116
C16orf95	61.0847	1.00891	0.443477	2.27501	0.0229054	0.0393664
C16orf96	12.1366	-0.247069	0.936332	-0.263869	0.791881	0.838116
C17orf100	105.141	-0.227473	0.410851	-0.553662	0.57981	0.654481
C17orf102	4.05707	-1.05667	1.5682	-0.673809	0.500433	0.579567
C17orf104	10.8949	-0.46748	1.03874	-0.450045	0.652678	0.719505
C17orf107	115.116	-0.931942	0.383236	-2.43177	0.0150252	0.0270035
C17orf49	988.874	1.32993	0.217649	6.11041	9.93728e-10	5.1715e-09
C17orf50	16.1292	1.08559	0.823438	1.31836	0.187383	0.252953
C17orf51	201.559	0.157273	0.275037	0.571825	0.567441	0.643126
C17orf53	111.159	2.42242	0.406417	5.96043	2.51577e-09	1.24801e-08
C17orf58	170.583	1.90749	0.365277	5.22204	1.76962e-07	7.06698e-07
C17orf59	257.931	0.347614	0.411405	0.844943	0.398143	0.480593
C17orf62	2182.56	2.2731	0.232939	9.75831	1.69963e-22	2.8464e-21
C17orf67	14.0064	0.374893	0.89242	0.420086	0.674422	0.738404
C17orf74	5.54158	3.8896	1.62731	2.3902	0.0168391	0.0299218
C17orf75	267.606	-1.03618	0.280836	-3.68962	0.000224587	0.000569101
C17orf80	467.516	-0.356478	0.218709	-1.62992	0.103118	0.15034
C17orf82	19.65	3.67615	1.14545	3.20935	0.00133037	0.00295843
C17orf85	462.123	-1.33853	0.251025	-5.33227	9.69939e-08	3.99246e-07
C17orf89	266.699	1.18873	0.340089	3.49534	0.000473457	0.00113608
C17orf96	227.026	1.71221	0.321485	5.32593	1.00436e-07	4.12459e-07
C17orf97	134.627	0.0208657	0.328053	0.0636046	0.949285	0.961772
C18orf21	233.676	1.32082	0.302393	4.36788	1.2546e-05	3.86242e-05
C18orf25	195.448	-1.30041	0.324464	-4.00788	6.1265e-05	0.000169647
C18orf32	1007.4	1.09599	0.263538	4.15875	3.19995e-05	9.25799e-05
C18orf42	5.41864	4.87984	1.93143	2.52655	0.011519	0.0212591
C18orf54	21.4043	0.395798	0.838103	0.472255	0.636745	0.705408
C18orf65	15.207	0.643328	0.966243	0.665804	0.505537	0.584528
C18orf8	351.753	0.790161	0.260159	3.03722	0.00238772	0.00507113
C19orf12	700.155	0.67626	0.198417	3.40828	0.00065373	0.00153066
C19orf18	3.64662	2.63033	1.72275	1.52683	0.126804	0.180085
C19orf24	657.827	2.57489	0.288562	8.92319	4.53062e-19	5.82055e-18
C19orf25	591.031	1.06061	0.294669	3.59934	0.000319031	0.000786499
C19orf33	5.8282	-4.78906	1.79824	-2.6632	0.00774025	0.0148146
C19orf35	6.29732	3.43786	1.5397	2.23281	0.0255613	0.043445
C19orf38	16.4367	4.13941	1.09495	3.78044	0.00015655	0.000407353
C19orf43	5180.41	1.72829	0.168402	10.2629	1.03544e-24	2.00986e-23
C19orf44	157.278	-0.166179	0.339382	-0.489653	0.62438	0.694409
C19orf45	6.42918	-0.0605627	1.44499	-0.0419122	0.966569	0.974885
C19orf47	424.586	1.52093	0.274041	5.55	2.85668e-08	1.24854e-07
C19orf48	1263.44	2.46991	0.262451	9.41096	4.9164e-21	7.3618e-20
C19orf52	239.351	0.821822	0.333018	2.4678	0.0135945	0.024653
C19orf53	2064.95	1.62838	0.178276	9.13404	6.59917e-20	9.09441e-19
C19orf54	306.04	1.22061	0.254257	4.80072	1.58098e-06	5.58699e-06
C19orf57	225.427	2.46112	0.287612	8.55708	1.15766e-17	1.30311e-16
C19orf60	1148.84	1.97964	0.301804	6.55935	5.40423e-11	3.24126e-10
C19orf66	1051.64	1.56625	0.220731	7.09577	1.28633e-12	9.18312e-12
C19orf68	172.203	-2.40498	0.327032	-7.35397	1.92405e-13	1.49323e-12
C19orf70	1085.47	1.64739	0.263639	6.24865	4.14011e-10	2.24369e-09
C19orf71	1.79779	-0.804821	2.35956	-0.34109	0.733036	0.78829
C19orf73	48.5354	1.19228	0.559897	2.12946	0.0332161	0.0550687
C19orf81	116.89	1.7129	0.449484	3.81081	0.000138515	0.00036249
C19orf84	7.37639	2.913	1.27525	2.28426	0.0223563	0.0385269
C1D	165.99	-0.291404	0.306698	-0.950132	0.342045	0.422143
C1GALT1	385.149	0.532577	0.311452	1.70998	0.08727	0.129783
C1GALT1C1	225.271	-2.09401	0.315093	-6.6457	3.01776e-11	1.87038e-10
C1QBP	1237.12	0.943359	0.192443	4.90203	9.48526e-07	3.44934e-06
C1QL1	1423.99	2.70374	0.230954	11.7068	1.17595e-31	3.52765e-30
C1QL2	10.1977	2.32196	1.27188	1.82561	0.0679089	0.104146
C1QL3	87.4961	-7.86361	1.09441	-7.18527	6.70746e-13	4.93477e-12
C1QL4	866.852	4.87466	0.290986	16.7522	5.45868e-63	6.00422e-61
C1QTNF1	895.945	2.63419	0.251914	10.4567	1.36517e-25	2.8155e-24
C1QTNF2	133.787	5.07179	0.514364	9.86031	6.18595e-23	1.06295e-21
C1QTNF3	192.605	2.02205	0.327279	6.17836	6.47693e-10	3.43183e-09
C1QTNF3.AMACR	2.95008	-4.84348	2.87426	-1.68512	0.0919649	0.136005
C1QTNF4	1720.46	3.18473	0.218076	14.6038	2.65791e-48	1.64449e-46
C1QTNF5	802.076	1.61541	0.294396	5.48719	4.08379e-08	1.75983e-07
C1QTNF6	2048.75	-0.437541	0.204999	-2.13436	0.0328137	0.0544826
C1QTNF8	2.74058	-4.73813	2.38848	-1.98374	0.0472846	0.0753838
C1QTNF9	3.30888	3.12989	1.95903	1.59768	0.110115	0.159135
C1QTNF9B.AS1	2.86538	0.694183	1.98241	0.350172	0.72621	0.782035
C1R	630.414	2.78193	0.265519	10.4773	1.09815e-25	2.28064e-24
C1RL	327.175	-0.751823	0.273828	-2.7456	0.00604006	0.011822
C1RL.AS1	6.0996	-2.78615	1.49057	-1.86918	0.0615972	0.0954518
C1S	204.925	-2.19512	0.307496	-7.13869	9.42262e-13	6.81696e-12
C1orf101	4.41903	-4.3731	1.93535	-2.25959	0.0238469	0.0408192
C1orf105	44.9079	6.96433	1.16139	5.99656	2.01544e-09	1.00993e-08
C1orf106	167.905	-0.541006	0.385212	-1.40444	0.160188	0.22045
C1orf109	138.469	-0.224335	0.3541	-0.633535	0.526384	0.604787
C1orf110	6.1826	-5.91198	1.81798	-3.25195	0.00114614	0.00257705
C1orf111	1.94507	-4.24252	2.78538	-1.52314	0.127723	0.181174
C1orf112	38.9191	-0.38853	0.551911	-0.703972	0.48145	0.561634
C1orf115	169.793	-0.380364	0.331233	-1.14833	0.250834	0.324543
C1orf122	2178.82	1.3524	0.247353	5.46749	4.56462e-08	1.95475e-07
C1orf123	550.701	0.786802	0.243839	3.22673	0.00125214	0.00279562
C1orf131	108.345	0.793315	0.359018	2.20968	0.0271272	0.0458464
C1orf145	53.708	-2.14746	0.531772	-4.03832	5.38349e-05	0.000150452
C1orf158	10.7593	-1.23287	1.0116	-1.21874	0.222943	0.293594
C1orf159	572.556	3.15807	0.328394	9.61671	6.79683e-22	1.09111e-20
C1orf162	11.2263	3.8771	1.48121	2.61753	0.00885688	0.0167431
C1orf168	108.331	-5.98382	0.614246	-9.74173	2.00118e-22	3.31713e-21
C1orf174	228.626	0.0522443	0.28335	0.184381	0.853715	0.887897
C1orf194	6.09173	-2.75639	1.64374	-1.6769	0.0935624	0.138058
C1orf198	1195.32	1.66543	0.191486	8.69737	3.39675e-18	4.00044e-17
C1orf204	16.6909	0.342887	0.850812	0.403011	0.68694	0.748568
C1orf21	667.845	-0.880048	0.215701	-4.07995	4.50447e-05	0.000127223
C1orf216	600.001	-0.228346	0.269633	-0.846878	0.397063	0.479452
C1orf220	15.1586	-1.83404	1.10681	-1.65706	0.0975075	0.143203
C1orf226	230.036	-1.06877	0.277144	-3.85638	0.000115081	0.000306292
C1orf228	33.019	1.42329	0.620861	2.29245	0.0218795	0.0377813
C1orf229	82.7438	1.68933	0.388862	4.34428	1.39734e-05	4.26793e-05
C1orf233	2342.32	1.88199	0.272156	6.91512	4.67482e-12	3.15772e-11
C1orf27	162.191	-0.272503	0.344582	-0.790823	0.429047	0.510974
C1orf35	641.022	1.23856	0.299802	4.13128	3.6075e-05	0.000103681
C1orf43	1773.44	0.45037	0.174822	2.57616	0.00999037	0.0186974
C1orf50	145.525	0.364416	0.314943	1.15709	0.247237	0.321009
C1orf52	342.381	0.0570985	0.255932	0.2231	0.823458	0.863535
C1orf53	30.9997	-1.30375	0.599046	-2.17637	0.0295274	0.0495059
C1orf54	222.33	1.18807	0.268761	4.42054	9.84553e-06	3.08055e-05
C1orf56	169.231	-0.0350932	0.327457	-0.107169	0.914655	0.935981
C1orf61	444.515	12.7213	1.47654	8.6156	6.95751e-18	7.983e-17
C1orf74	46.9128	-0.915047	0.526923	-1.73658	0.0824605	0.123435
C1orf87	4.29867	-0.40667	1.6567	-0.245469	0.806093	0.850078
C1orf94	7.02859	4.22756	1.67787	2.51961	0.0117487	0.021627
C1orf95	498.437	-0.216795	0.234311	-0.925244	0.354839	0.43564
C2	30.2397	0.681982	0.612787	1.11292	0.265743	0.340655
C20orf141	2.07051	-0.342248	2.22011	-0.154158	0.877485	0.906955
C20orf166.AS1	71.2124	1.21573	0.440819	2.75788	0.00581773	0.0114397
C20orf194	369.345	-0.641759	0.244878	-2.62073	0.00877424	0.0166028
C20orf195	113.967	1.8177	0.346062	5.25252	1.50032e-07	6.03482e-07
C20orf196	124.791	0.513929	0.336085	1.52916	0.126224	0.179304
C20orf197	18.7751	-3.96355	0.987624	-4.01322	5.98965e-05	0.000166039
C20orf203	32.5709	0.870408	0.760049	1.1452	0.252126	0.325884
C20orf24	687.614	0.530927	0.205649	2.58171	0.00983127	0.0184287
C20orf27	1708.03	2.74565	0.265202	10.3531	4.05326e-25	8.06083e-24
C20orf96	377.253	1.09689	0.257742	4.25575	2.08351e-05	6.19903e-05
C21orf140	7.49143	-6.189	1.72249	-3.59306	0.000326819	0.000804029
C21orf2	633.231	0.814025	0.324401	2.50931	0.0120966	0.0221849
C21orf33	823.612	0.692069	0.215835	3.20647	0.00134374	0.00298481
C21orf58	138.636	0.587448	0.380194	1.54513	0.122315	0.174489
C21orf59	301.734	-0.800412	0.256104	-3.12534	0.00177602	0.00386363
C21orf62	190.657	-2.3212	0.338117	-6.86508	6.64557e-12	4.42516e-11
C21orf62.AS1	5.89914	-0.134839	1.49053	-0.0904643	0.927918	0.945326
C21orf91	111.387	-1.09706	0.389037	-2.81994	0.00480333	0.00961691
C22orf15	20.9773	-3.78156	2.43126	-1.55539	0.119853	0.171442
C22orf23	126.604	-0.850161	0.334102	-2.54462	0.0109398	0.0203164
C22orf24	4.0349	-4.22356	2.00242	-2.10923	0.0349249	0.0576121
C22orf29	351.264	0.0799004	0.24899	0.320898	0.748288	0.801258
C22orf31	9.73288	0.26554	1.10786	0.239688	0.810572	0.853438
C22orf34	1.88014	-4.19517	2.79058	-1.50333	0.132753	0.187339
C22orf39	251.265	-0.244743	0.257546	-0.950291	0.341964	0.422099
C22orf42	11.7521	-4.91698	1.42174	-3.45842	0.000543345	0.00129298
C22orf46	379.864	1.05291	0.23316	4.51584	6.30666e-06	2.04102e-05
C2CD2	247.924	-0.974488	0.275979	-3.53103	0.000413948	0.00100165
C2CD2L	448.731	0.216274	0.298612	0.724263	0.468904	0.550132
C2CD3	350.813	-1.24998	0.251038	-4.97925	6.38297e-07	2.3735e-06
C2CD4A	20.0363	3.73868	0.877689	4.25969	2.04709e-05	6.10189e-05
C2CD4B	86.2353	4.40964	0.511849	8.61513	6.98624e-18	8.0108e-17
C2CD4C	1034.54	-0.449049	0.369017	-1.21688	0.223651	0.294374
C2CD4D	58.4778	3.39775	0.579284	5.86543	4.47968e-09	2.15797e-08
C2CD5	396.167	-1.02723	0.313127	-3.28056	0.001036	0.00234449
C2orf15	37.2935	-1.90568	0.655463	-2.90738	0.00364468	0.00748468
C2orf16	39.5903	-2.32673	0.66664	-3.49023	0.000482605	0.00115741
C2orf27A	35.7495	1.93809	0.694976	2.78872	0.00529163	0.0104978
C2orf40	21.3117	-1.57229	0.798419	-1.96925	0.0489242	0.0777543
C2orf42	100.643	-0.491135	0.414017	-1.18627	0.235517	0.307516
C2orf44	188.129	0.138104	0.296155	0.466323	0.640984	0.70929
C2orf47	98.4077	0.107375	0.351682	0.305317	0.760125	0.811106
C2orf48	5.94274	1.39023	1.31564	1.0567	0.29065	0.367808
C2orf49	176.29	-0.670351	0.327569	-2.04644	0.0407129	0.0660472
C2orf50	10.6889	-1.55052	1.01633	-1.52561	0.127106	0.18047
C2orf66	9.0977	2.01795	1.20357	1.67665	0.0936116	0.138108
C2orf68	398.009	0.529004	0.229187	2.30817	0.0209895	0.0364108
C2orf69	153.801	-0.0423939	0.445627	-0.0951331	0.924209	0.942589
C2orf71	22.7894	-5.91423	1.25509	-4.71221	2.45049e-06	8.45624e-06
C2orf72	136.199	0.307107	0.318455	0.964364	0.334864	0.414957
C2orf74	103.914	0.393451	0.381727	1.03071	0.302675	0.380699
C2orf76	19.5836	0.27803	0.791204	0.351401	0.725288	0.781184
C2orf80	99.6231	3.72838	0.424392	8.78523	1.56038e-18	1.90181e-17
C2orf81	184.493	0.23834	0.417662	0.570653	0.568235	0.643944
C2orf82	10.1976	2.00648	1.12632	1.78144	0.0748401	0.113419
C2orf88	36.7094	-2.38328	0.659516	-3.61369	0.000301872	0.00074761
C3	17.4052	1.14261	0.762522	1.49846	0.134013	0.188893
C3AR1	2.75331	0.642467	2.32561	0.276258	0.78235	0.8301
C3orf14	370.307	1.80086	0.306313	5.87915	4.12381e-09	1.99247e-08
C3orf17	364.797	0.661724	0.232141	2.85052	0.00436478	0.00882314
C3orf18	464.447	-0.0015539	0.260216	-0.0059716	0.995235	0.996298
C3orf33	68.0752	0.712538	0.432388	1.64792	0.09937	0.145567
C3orf35	8.36211	1.86545	1.22825	1.51879	0.128817	0.182589
C3orf38	157.348	-0.500646	0.437783	-1.1436	0.252791	0.326649
C3orf52	33.2943	0.28556	0.59409	0.480668	0.630752	0.700055
C3orf58	521.977	-1.56933	0.365032	-4.29915	1.71453e-05	5.17116e-05
C3orf62	89.438	0.31338	0.419859	0.746393	0.45543	0.537295
C3orf67	25.6735	0.602339	0.672351	0.89587	0.370322	0.451723
C3orf70	386.642	2.39138	0.258022	9.2681	1.89487e-20	2.72735e-19
C3orf80	54.0988	-1.87506	0.528686	-3.54664	0.000390174	0.000948629
C4A	470.606	2.11612	0.258258	8.19383	2.53046e-16	2.53743e-15
C4B	693.466	2.22068	0.273875	8.10836	5.13067e-16	5.01225e-15
C4B_2	693.466	2.22068	0.273875	8.10836	5.13067e-16	5.01225e-15
C4orf19	63.2161	2.68415	0.46006	5.83436	5.39977e-09	2.57751e-08
C4orf22	1.89457	-4.20583	2.75776	-1.52509	0.127237	0.180628
C4orf27	226.186	0.146503	0.280786	0.521759	0.601838	0.674051
C4orf29	20.7065	-2.2066	0.954792	-2.31108	0.0208287	0.0361546
C4orf3	1068.61	1.14219	0.221296	5.16139	2.45127e-07	9.60404e-07
C4orf32	70.7057	1.33245	0.425601	3.13074	0.00174367	0.00379789
C4orf33	100.011	0.154937	0.453451	0.341685	0.732588	0.787869
C4orf46	177.436	0.711537	0.33775	2.1067	0.0351435	0.0579407
C4orf47	10.6287	-0.660781	1.24444	-0.530988	0.595427	0.668215
C4orf48	2308.86	2.27288	0.229282	9.913	3.65508e-23	6.39155e-22
C5	33.538	-1.36172	0.586995	-2.31982	0.0203508	0.0354339
C5AR1	43.2675	-1.88568	0.577309	-3.26633	0.00108952	0.00245748
C5orf15	687.739	-0.918963	0.284036	-3.23538	0.00121482	0.00271843
C5orf22	184.997	-1.17246	0.320713	-3.65578	0.000256398	0.000642219
C5orf24	628.916	-1.02341	0.315131	-3.24759	0.00116387	0.00261427
C5orf28	79.954	-0.135582	0.5444	-0.249049	0.803323	0.84786
C5orf30	266.85	0.00646302	0.316655	0.0204103	0.983716	0.987628
C5orf34	20.2794	1.42761	0.761234	1.8754	0.0607383	0.0942617
C5orf38	344.581	7.73886	0.553549	13.9804	2.05219e-44	1.0826e-42
C5orf42	310.5	-1.37941	0.293279	-4.70341	2.55848e-06	8.79363e-06
C5orf45	195.569	0.04016	0.351882	0.114129	0.909136	0.931349
C5orf49	127.088	-0.18737	0.349418	-0.536234	0.591797	0.665062
C5orf51	289.046	-0.0487887	0.322135	-0.151454	0.879618	0.908527
C5orf56	17.7072	0.711769	0.768092	0.926672	0.354097	0.434819
C5orf63	37.5831	0.439106	0.588871	0.745674	0.455864	0.537665
C5orf64	4.66426	4.65205	2.10316	2.21193	0.0269712	0.0456145
C5orf66	15.3983	-3.11976	1.02444	-3.04532	0.00232431	0.00494649
C6	8.21119	-0.202723	1.3898	-0.145864	0.884028	0.911709
C6orf1	1166.56	2.30958	0.221586	10.4229	1.94817e-25	3.97645e-24
C6orf106	1589.94	-0.149892	0.207914	-0.720933	0.470951	0.552025
C6orf118	36.5532	-1.84067	0.678452	-2.71304	0.00666683	0.0129408
C6orf120	304.743	0.271515	0.269474	1.00757	0.313659	0.392602
C6orf132	15.9286	-2.11331	1.02571	-2.06033	0.039367	0.0641148
C6orf136	326.221	1.36716	0.265272	5.15382	2.55239e-07	9.98046e-07
C6orf141	42.7427	-8.70118	1.29668	-6.71033	1.94191e-11	1.23186e-10
C6orf163	5.57463	0.827268	1.58054	0.52341	0.600689	0.673018
C6orf165	36.3144	-3.30732	0.739451	-4.47267	7.725e-06	2.46052e-05
C6orf201	3.21359	-2.1581	2.09396	-1.03063	0.302712	0.380719
C6orf203	110.64	0.705727	0.384988	1.83312	0.0667853	0.102599
C6orf223	21.338	-0.100393	0.743503	-0.135028	0.89259	0.918677
C6orf226	89.9131	0.411773	0.446931	0.921335	0.356875	0.437718
C6orf25	2.73502	-1.21812	2.21164	-0.550779	0.581785	0.656087
C6orf47	255.173	-0.475042	0.315812	-1.50419	0.132532	0.18713
C6orf48	2700.24	1.13694	0.212843	5.34167	9.20933e-08	3.8048e-07
C6orf52	26.4091	2.2572	0.78188	2.88689	0.00389069	0.00794138
C6orf62	539.217	-0.432723	0.236274	-1.83144	0.0670345	0.102929
C6orf89	1374.92	-0.810134	0.209042	-3.87546	0.000106422	0.000284648
C6orf99	7.67871	2.69768	1.20258	2.24324	0.0248813	0.0424187
C7	101.166	3.67657	0.463047	7.93996	2.02252e-15	1.8823e-14
C7orf13	263.206	0.664246	0.278602	2.38421	0.0171156	0.0303556
C7orf25	136.593	-0.817178	0.331847	-2.46251	0.0137967	0.0249866
C7orf26	980.798	1.35772	0.19849	6.84027	7.90413e-12	5.22999e-11
C7orf31	44.0143	1.15013	0.545338	2.10903	0.0349422	0.0576354
C7orf33	3.5085	4.22767	2.21351	1.90994	0.0561408	0.0879294
C7orf43	641.214	1.01644	0.263514	3.85726	0.000114665	0.000305277
C7orf49	514.618	0.65875	0.217117	3.03408	0.00241272	0.00511779
C7orf50	3387.2	1.54548	0.299565	5.15908	2.48162e-07	9.72083e-07
C7orf55	280.486	0.983738	0.318841	3.08536	0.00203307	0.00437634
C7orf55.LUC7L2	44.3979	4.36693	3.30942	1.31955	0.186986	0.252475
C7orf57	4.41095	-5.42472	2.01897	-2.68688	0.0072123	0.0138801
C7orf60	143.718	-1.1816	0.353047	-3.34685	0.00081735	0.00187902
C7orf61	25.47	3.15664	0.796807	3.96161	7.44458e-05	0.000203928
C7orf73	1123.96	0.456042	0.213968	2.13136	0.0330596	0.0548398
C8orf22	5.17638	6.30133	2.09187	3.01229	0.00259285	0.00547257
C8orf31	17.4079	-1.63359	1.17454	-1.39084	0.164274	0.225118
C8orf33	784.441	0.792969	0.203192	3.90255	9.51845e-05	0.000256712
C8orf34	11.937	-0.453566	1.01559	-0.446603	0.655161	0.72135
C8orf37	43.4988	-1.84434	0.545848	-3.37885	0.000727893	0.00169149
C8orf4	148.738	4.53312	0.412666	10.985	4.51448e-28	1.09596e-26
C8orf44	13.479	-1.76721	0.996612	-1.77322	0.0761925	0.115184
C8orf44.SGK3	5.43787	-5.72708	1.90125	-3.01227	0.00259301	0.00547257
C8orf46	11.5435	1.36398	1.05299	1.29534	0.195204	0.261765
C8orf48	34.9108	-0.839535	0.783787	-1.07113	0.284112	0.360584
C8orf58	250.356	0.507828	0.292036	1.73892	0.0820486	0.12288
C8orf59	482.799	2.17653	0.330736	6.58088	4.67677e-11	2.82588e-10
C8orf76	247.735	0.524985	0.28076	1.86987	0.0615015	0.095345
C8orf82	1053.95	1.59323	0.249119	6.39545	1.60071e-10	9.09829e-10
C8orf87	1.43175	-3.80135	3.07806	-1.23498	0.216837	0.286847
C8orf88	98.407	-1.70198	0.395411	-4.30435	1.67479e-05	5.06115e-05
C9orf114	792.862	0.965693	0.270899	3.56478	0.000364165	0.000890131
C9orf116	123.955	-0.454527	0.336404	-1.35113	0.176652	0.239958
C9orf117	16.9552	-6.38231	1.44164	-4.42711	9.55057e-06	2.99932e-05
C9orf129	1.56188	-3.92651	2.9792	-1.31797	0.187512	0.253089
C9orf135	27.979	-2.58458	0.783583	-3.29841	0.000972346	0.00221082
C9orf139	2.25055	-1.31926	2.20162	-0.599224	0.549024	0.625861
C9orf142	745.73	2.31621	0.216964	10.6756	1.32439e-26	2.88147e-25
C9orf156	52.6434	-1.08298	0.476364	-2.27344	0.0229998	0.039502
C9orf16	2600.02	2.74111	0.232278	11.801	3.8569e-32	1.19732e-30
C9orf163	17.7839	0.758887	0.768676	0.987265	0.323513	0.403011
C9orf171	84.3036	-2.25262	0.434273	-5.1871	2.13589e-07	8.44078e-07
C9orf172	321.583	0.721135	0.327009	2.20525	0.0274369	0.0463147
C9orf173.AS1	7.32249	0.463393	1.16907	0.396378	0.691826	0.752788
C9orf24	47.0453	-0.514598	0.496246	-1.03698	0.299745	0.37776
C9orf3	296.453	0.101797	0.269984	0.377049	0.706137	0.764485
C9orf40	162.886	-0.810546	0.339597	-2.38679	0.0169961	0.0301707
C9orf43	11.7792	1.30874	1.10105	1.18863	0.234586	0.306413
C9orf47	3.24136	0.157856	1.89747	0.0831926	0.933698	0.950175
C9orf50	10.2621	2.33784	1.06234	2.20065	0.027761	0.0468263
C9orf64	125.852	-1.09784	0.351938	-3.11941	0.00181214	0.00393548
C9orf66	2.02494	-0.100562	2.52187	-0.039876	0.968192	0.97608
C9orf69	996.225	1.1117	0.29869	3.72192	0.000197717	0.000505469
C9orf72	210.191	-0.36469	0.35758	-1.01988	0.307783	0.386116
C9orf78	625.414	0.645975	0.246478	2.62082	0.00877173	0.0165998
C9orf85	70.4578	1.82438	0.465843	3.91629	8.99233e-05	0.000243628
C9orf89	793.309	2.45831	0.290801	8.45356	2.82551e-17	3.09452e-16
C9orf9	56.4743	-0.0994863	0.445735	-0.223196	0.823383	0.863508
C9orf91	352.175	0.474263	0.252317	1.87963	0.0601585	0.0935152
CA10	518.427	-1.07627	0.271826	-3.95939	7.51416e-05	0.000205612
[truncated: 15,820 more rows]
