# Supplementary material for: Generation and transcriptomic characterization of MIR137 knockout miniature pig model for neurodevelopmental disorders
Source: Cell Biosci. 2024 Jun 28;14:86. doi: 10.1186/s13578-024-01268-8 (PMC11212353; doi:10.1186/s13578-024-01268-8)
Supplement: Supplementary file 6 — Supplementary material 6: Table 3. Comparison the DEGs identified in the MIR137–/– miniature pig brain and ASD patient brain. [file 13578_2024_1268_MOESM6_ESM.xlsx]

## Sheet: DataSet_1
DataSet_1
ProbeID	Gene.Symbol	Cortex_AutismvsControls_FC	Cortex_AutismvsControls_qvalue	Group	Is_pig_up_regulated_gene		ProbeID	Gene.Symbol	Cortex_AutismvsControls_FC	Cortex_AutismvsControls_qvalue	Group	Is_pig_down_regulated_gene
ILMN_2333319	PTBP1	1.30013	0.45437	Up regulated			ILMN_2069224	PVALB	0.384281	0	Down regulated
ILMN_1656368	ALDH4A1	1.30061	1.94534	Up regulated			ILMN_2165463	HAPLN4	0.450366	0	Down regulated
ILMN_2176037	GNA13	1.3015	0.709609	Up regulated			ILMN_1812824	SST	0.487003	0.305455	Down regulated
ILMN_1733559	CDC14B	1.30358	4.16982	Up regulated			ILMN_1801302	SCN1B	0.503272	0	Down regulated
ILMN_1796734	SPARC	1.30391	0.107648	Up regulated			ILMN_1785202	STAT4	0.519701	0	Down regulated
ILMN_2376625	VHL	1.30431	0	Up regulated			ILMN_1705153	NEFH	0.53506	0	Down regulated	yes
ILMN_1758315	SLC9A9	1.30469	0	Up regulated			ILMN_1737611	VAMP1	0.535168	0	Down regulated
ILMN_1728049	S100A16	1.30648	2.19157	Up regulated			ILMN_2281786	RTN1	0.548921	1.50544	Down regulated
ILMN_2286987	LOC388419	1.30712	2.68739	Up regulated			ILMN_1728301	GAD2	0.549928	0	Down regulated	yes
ILMN_1771599	PLOD2	1.30773	0.349478	Up regulated			ILMN_2292646	GAD1	0.57547	0	Down regulated	yes
ILMN_1693421	RPN2	1.30873	0	Up regulated			ILMN_2081813	PCSK1	0.576302	0	Down regulated	yes
ILMN_1789830	CFLAR	1.30953	0	Up regulated			ILMN_1668035	CRH	0.578604	0.183255	Down regulated
ILMN_2255310	RPS15A	1.30991	0	Up regulated			ILMN_1697512	SLC32A1	0.58094	0.183255	Down regulated	yes
ILMN_1815745	SOX4	1.31027	0	Up regulated	yes		ILMN_1748983	RTN4	0.592773	0.932912	Down regulated
ILMN_1765446	EMP3	1.31092	0.107648	Up regulated			ILMN_2330845	NSF	0.608528	0	Down regulated	yes
ILMN_1786347	TNPO1	1.31273	0	Up regulated			ILMN_2408080	SNAP25	0.610725	0.932912	Down regulated	yes
ILMN_1728426	INPPL1	1.31277	0	Up regulated	yes		ILMN_1761903	KCNS1	0.613791	0	Down regulated
ILMN_1774602	FBLN2	1.31314	0	Up regulated			ILMN_1765966	CHGB	0.620605	0.183255	Down regulated	yes
ILMN_1702487	SGK	1.31341	3.61006	Up regulated			ILMN_2413964	GABRG2	0.623626	0.107648	Down regulated	yes
ILMN_1736178	AEBP1	1.3158	0.305455	Up regulated	yes		ILMN_1757497	VGF	0.62571	0	Down regulated	yes
ILMN_1682139	RAI14	1.31622	0.52772	Up regulated			ILMN_2071186	CORT	0.626116	0.709609	Down regulated
ILMN_1703946	ADORA2B	1.31628	2.19157	Up regulated			ILMN_1772627	D4S234E	0.630196	0	Down regulated
ILMN_1727402	HCLS1	1.31658	2.68739	Up regulated			ILMN_1802633	GABRA1	0.631429	0.107648	Down regulated	yes
ILMN_1714335	RDH10	1.31671	0.305455	Up regulated			ILMN_2342554	TAGLN3	0.638468	0.52772	Down regulated	yes
ILMN_1773389	PLTP	1.31699	2.19157	Up regulated			ILMN_1672121	LOC387856	0.638808	0	Down regulated
ILMN_1690621	MASS1	1.31709	1.94534	Up regulated			ILMN_1779428	LOC387856	0.639435	0	Down regulated
ILMN_1654966	SCARA3	1.31715	2.19157	Up regulated			ILMN_1684461	CADPS2	0.646153	0	Down regulated	yes
ILMN_1684391	PLOD1	1.3179	0	Up regulated			ILMN_1674778	ATP6V1G2	0.646572	1.1752	Down regulated
ILMN_1753342	SAT	1.31947	0.305455	Up regulated			ILMN_1788053	SLC25A12	0.64668	0	Down regulated	yes
ILMN_1740466	FAM46A	1.31988	0.52772	Up regulated			ILMN_2215989	NEFM	0.646766	0.52772	Down regulated
ILMN_1695290	PLEKHC1	1.32003	1.1752	Up regulated			ILMN_1806473	NGFRAP1L1	0.649375	0.349478	Down regulated
ILMN_1668374	ITGB5	1.32022	0.305455	Up regulated			ILMN_1763344	ADCYAP1	0.650124	0	Down regulated	yes
ILMN_2177156	SOX2	1.32033	1.1752	Up regulated			ILMN_1789166	SHD	0.657294	0	Down regulated
ILMN_1805466	SOX9	1.32069	3.61006	Up regulated			ILMN_1809613	NGEF	0.657683	0	Down regulated
ILMN_1682717	IER3	1.32351	0	Up regulated			ILMN_1704383	TRIM37	0.657727	0.239001	Down regulated
ILMN_1752075	MYBPC1	1.32422	2.19157	Up regulated			ILMN_1713603	PRKCB1	0.658273	0.305455	Down regulated
ILMN_1668345	OAF	1.32543	3.61006	Up regulated			ILMN_1794829	C6orf117	0.659126	0	Down regulated
ILMN_2176592	BCHE	1.32584	0.349478	Up regulated			ILMN_2405756	VAMP1	0.659332	0	Down regulated
ILMN_2188521	PVRL3	1.3259	0.239001	Up regulated			ILMN_1794638	VIP	0.66066	0.239001	Down regulated
ILMN_1687301	CSPG2	1.32732	0.932912	Up regulated			ILMN_1775566	ATP1A1	0.661379	0.305455	Down regulated	yes
ILMN_1660125	SFMBT2	1.32769	0	Up regulated			ILMN_1652540	C5orf16	0.664061	0	Down regulated
ILMN_1738854	CACHD1	1.32771	0	Up regulated			ILMN_1731062	NPY	0.667066	4.16982	Down regulated
ILMN_1682034	HEY2	1.328	0.107648	Up regulated			ILMN_1685834	AMPH	0.668795	0.239001	Down regulated
ILMN_1702231	C1orf54	1.32853	0.183255	Up regulated			ILMN_1758067	RGS4	0.673622	0.183255	Down regulated	yes
ILMN_1781400	SLC7A2	1.32857	3.24088	Up regulated			ILMN_1722559	NEUROD6	0.673945	0	Down regulated
ILMN_1761247	PIR	1.32887	0.305455	Up regulated			ILMN_1730054	GSTT1	0.675268	10.35	Down regulated
ILMN_2259119	PRMT2	1.32923	0.349478	Up regulated	yes		ILMN_1735743	FLJ37440	0.676926	0	Down regulated
ILMN_1681679	TSPO	1.32966	0.45437	Up regulated	yes		ILMN_1653856	STS-1	0.679758	0	Down regulated
ILMN_1803788	LGALS3	1.32981	0.709609	Up regulated			ILMN_1718295	STAC2	0.679781	0	Down regulated
ILMN_1719599	SYTL4	1.32992	2.19157	Up regulated			ILMN_1779241	CRYM	0.679938	0.52772	Down regulated
ILMN_1675268	LRP4	1.33002	1.50544	Up regulated			ILMN_1673704	INA	0.680735	0	Down regulated	yes
ILMN_1736567	CD74	1.33112	4.16982	Up regulated			ILMN_2332250	ACOT7	0.681642	0.183255	Down regulated	yes
ILMN_2130441	HLA-H	1.33205	1.50544	Up regulated			ILMN_1716019	RHBDL3	0.681797	0.305455	Down regulated
ILMN_1683133	KLF15	1.33247	0	Up regulated			ILMN_1707137	LOC400566	0.682742	0	Down regulated
ILMN_1777397	MSX1	1.33331	0.932912	Up regulated			ILMN_1716988	OPN3	0.686321	0.183255	Down regulated
ILMN_2197365	RGS2	1.33488	0	Up regulated			ILMN_1779343	SNCB	0.687477	0.932912	Down regulated
ILMN_1654289	ELK1	1.33492	0.349478	Up regulated			ILMN_1774604	PNKD	0.68749	0	Down regulated	yes
ILMN_2179717	C9orf61	1.33629	1.1752	Up regulated			ILMN_2120210	DSCR1L1	0.687632	0	Down regulated
ILMN_1768973	HIST2H2AC	1.33633	0.183255	Up regulated			ILMN_2165354	DCAMKL1	0.689963	0.239001	Down regulated
ILMN_1774836	PLOD3	1.33746	0.239001	Up regulated			ILMN_1672094	DLX1	0.69147	0.305455	Down regulated
ILMN_1796749	KIF1C	1.33827	0.52772	Up regulated	yes		ILMN_1659820	PTD004	0.692655	0	Down regulated
ILMN_1701603	ALPL	1.33844	0.349478	Up regulated			ILMN_1809101	STEAP2	0.694583	0	Down regulated	yes
ILMN_2184966	ZHX2	1.33883	1.1752	Up regulated			ILMN_2080080	MAP7D2	0.695166	0.349478	Down regulated
ILMN_1753182	COL20A1	1.33924	0.107648	Up regulated			ILMN_1770653	MAL2	0.695318	3.24088	Down regulated	yes
ILMN_1795865	FGFRL1	1.33961	2.68739	Up regulated	yes		ILMN_1662419	COX7A1	0.695872	0	Down regulated
ILMN_1731418	SP110	1.34028	0.932912	Up regulated			ILMN_1804339	CAMK1G	0.696983	0	Down regulated
ILMN_1782439	CNN3	1.34094	0.305455	Up regulated			ILMN_2255579	RAB37	0.697393	0	Down regulated
ILMN_1802167	ALDH1L1	1.34108	3.61006	Up regulated			ILMN_1745817	NELL1	0.697419	0.52772	Down regulated	yes
ILMN_1709479	YAP1	1.34177	1.94534	Up regulated			ILMN_1809947	FLJ30834	0.697789	1.1752	Down regulated
ILMN_1757338	PLSCR4	1.34199	1.1752	Up regulated			ILMN_1764780	SVOP	0.69993	0	Down regulated
ILMN_1698934	CMTM7	1.34248	0.239001	Up regulated	yes		ILMN_1756701	MGC4172	0.700484	0	Down regulated
ILMN_1804448	MSI2	1.34263	0.305455	Up regulated			ILMN_1788538	NCALD	0.700549	0	Down regulated	yes
ILMN_1767523	IL17RB	1.34364	2.68739	Up regulated			ILMN_1754727	GPRASP2	0.701019	0	Down regulated
ILMN_1680110	C10orf116	1.34426	3.61006	Up regulated			ILMN_1801703	CPLX1	0.70168	0	Down regulated
ILMN_1732154	BCAN	1.34466	0	Up regulated			ILMN_1810604	ELMOD1	0.703236	1.94534	Down regulated	yes
ILMN_2203950	HLA-A	1.34511	0.349478	Up regulated			ILMN_1731783	ATP1A1	0.703441	0	Down regulated	yes
ILMN_2085862	SLC15A3	1.34596	0.305455	Up regulated			ILMN_1726666	GPX3	0.703449	0	Down regulated
ILMN_1728197	CLDN5	1.3464	0.709609	Up regulated			ILMN_1679580	KCNIP4	0.703522	0.45437	Down regulated	yes
ILMN_2200659	SNHG5	1.34666	0.183255	Up regulated			ILMN_1682326	PCP4	0.704164	1.50544	Down regulated
ILMN_2155719	NBPF10	1.34876	0	Up regulated			ILMN_1685496	RGS7	0.704245	0	Down regulated	yes
ILMN_2056032	CD99	1.35087	0.239001	Up regulated			ILMN_1664071	TNNT2	0.705183	0	Down regulated
ILMN_1798360	CMKOR1	1.35186	0.239001	Up regulated			ILMN_1682799	STAMBPL1	0.705814	0	Down regulated
ILMN_2144426	HIST2H2AA3	1.35218	0.45437	Up regulated			ILMN_1677439	GLS2	0.706003	0	Down regulated
ILMN_1736670	PPP1R3C	1.35382	2.68739	Up regulated			ILMN_1721605	SMYD2	0.70603	0.107648	Down regulated
ILMN_2216157	GNA12	1.35425	0.183255	Up regulated			ILMN_1803818	NMNAT2	0.706104	0	Down regulated
ILMN_1749213	SDF2L1	1.35472	0	Up regulated	yes		ILMN_1774350	MYOZ3	0.709551	0	Down regulated
ILMN_1781952	MGST1	1.35474	0.52772	Up regulated			ILMN_1767365	PAK1	0.710737	0	Down regulated	yes
ILMN_2058251	VIM	1.35481	2.19157	Up regulated			ILMN_1658094	ZNF365	0.712214	0	Down regulated
ILMN_1668863	LYPD1	1.35501	0.107648	Up regulated			ILMN_2180371	C12orf24	0.713179	0	Down regulated
ILMN_1761280	NTSR2	1.36042	1.94534	Up regulated			ILMN_2384409	TAC1	0.714343	3.24088	Down regulated
ILMN_1744897	KCNN3	1.36043	0	Up regulated			ILMN_1716563	PRKCB1	0.714466	1.1752	Down regulated
ILMN_2390853	CTSH	1.36272	0.932912	Up regulated			ILMN_1796069	CBLN2	0.714646	0	Down regulated
ILMN_1723358	SCARA3	1.36282	1.1752	Up regulated			ILMN_1779264	DSCR2	0.714925	0	Down regulated
ILMN_1675848	MRCL3	1.36334	0.45437	Up regulated			ILMN_1684040	C6orf190	0.715113	0	Down regulated
ILMN_1773427	ANKRD15	1.3639	0.305455	Up regulated			ILMN_1717799	PRKCE	0.7152	0	Down regulated	yes
ILMN_1661755	C9orf88	1.36394	0	Up regulated			ILMN_2365569	ICA1	0.715348	0	Down regulated
ILMN_2124769	YBX1	1.36765	0	Up regulated			ILMN_1729075	PTHR2	0.71548	0	Down regulated
ILMN_1705247	ACSL5	1.36766	0.709609	Up regulated			ILMN_2414878	STXBP1	0.715846	1.1752	Down regulated	yes
ILMN_1723035	OLR1	1.3677	3.61006	Up regulated			ILMN_1677746	CABP1	0.716592	0	Down regulated
ILMN_1670638	PITPNC1	1.36789	0.45437	Up regulated			ILMN_1751689	CHRM1	0.717656	0	Down regulated
ILMN_1673769	KCNG1	1.37011	1.1752	Up regulated			ILMN_1797950	EXTL2	0.718805	0	Down regulated
ILMN_1750386	NPPA	1.37056	1.1752	Up regulated			ILMN_1793006	TAC3	0.719188	2.19157	Down regulated
ILMN_1670379	ANTXR1	1.3712	0.52772	Up regulated			ILMN_1690397	DYNC1I1	0.719574	0.349478	Down regulated
ILMN_1747683	AQP4	1.37128	3.24088	Up regulated			ILMN_1789505	ITPR1	0.720029	0.107648	Down regulated	yes
ILMN_1693826	HAVCR2	1.37161	1.94534	Up regulated			ILMN_1669410	CHGA	0.720485	0	Down regulated
ILMN_1753312	PLXDC2	1.37416	0	Up regulated			ILMN_1654639	HERC6	0.720546	0.183255	Down regulated	yes
ILMN_1773576	CPNE3	1.37513	0	Up regulated			ILMN_1731612	UCHL5	0.721199	0	Down regulated
ILMN_1712583	METRN	1.37805	0	Up regulated			ILMN_1657855	ACTL6B	0.721203	0	Down regulated
ILMN_1732410	SLC16A9	1.38033	1.50544	Up regulated			ILMN_1658499	SYT13	0.721207	0	Down regulated
ILMN_1660436	HSPA1B	1.38155	1.94534	Up regulated			ILMN_1679796	TOMM20	0.722255	0.349478	Down regulated
ILMN_2184184	ANXA1	1.38192	1.1752	Up regulated			ILMN_1803036	TARBP1	0.722409	0	Down regulated	yes
ILMN_1676616	PTPRZ1	1.38221	0	Up regulated			ILMN_1688188	CADPS	0.722726	0	Down regulated
ILMN_1751079	TAP1	1.38555	1.1752	Up regulated			ILMN_1784783	NME5	0.723679	0	Down regulated	yes
ILMN_1809477	CARHSP1	1.38565	0	Up regulated	yes		ILMN_1723837	SLC6A17	0.72394	0	Down regulated
ILMN_1680132	IGSF4	1.38641	0	Up regulated			ILMN_1715189	LHX6	0.724004	0.305455	Down regulated
ILMN_2205963	C10orf54	1.38689	0.932912	Up regulated			ILMN_2344298	STEAP2	0.724433	0.183255	Down regulated	yes
ILMN_2352097	GPR56	1.38694	0	Up regulated			ILMN_2357542	VIP	0.724543	4.16982	Down regulated
ILMN_2384122	GPR56	1.38743	0	Up regulated			ILMN_1699768	CBLN4	0.724751	0.52772	Down regulated
ILMN_2385220	DFFA	1.38873	0	Up regulated			ILMN_1808765	ZNF25	0.725067	0	Down regulated
ILMN_2128750	PTTG1IP	1.39096	0	Up regulated			ILMN_1656560	DKFZP564O0823	0.726198	0.45437	Down regulated
ILMN_1701025	EPHX1	1.39177	0.349478	Up regulated			ILMN_2065254	ELAVL4	0.72726	0	Down regulated	yes
ILMN_2227011	ACSBG1	1.39461	3.24088	Up regulated			ILMN_1777261	FAM3C	0.727669	0.709609	Down regulated
ILMN_1812262	DDR1	1.39613	0.239001	Up regulated			ILMN_2330966	PTK2B	0.727708	0	Down regulated
ILMN_1775170	MT1X	1.39821	4.9335	Up regulated			ILMN_1729165	TCEAL6	0.729243	0.709609	Down regulated
ILMN_1693334	P4HA1	1.39993	0	Up regulated			ILMN_2381938	ATP2B2	0.72979	0	Down regulated	yes
ILMN_1744604	CYBA	1.40176	0.932912	Up regulated	yes		ILMN_1698726	SLC25A27	0.730023	0	Down regulated
ILMN_1685194	CLDN10	1.40289	3.61006	Up regulated			ILMN_2042792	C13orf16	0.730432	0	Down regulated
ILMN_1803988	MCL1	1.40368	0	Up regulated			ILMN_1778371	CCBL2	0.73098	0	Down regulated
ILMN_1653028	COL4A1	1.40471	0.709609	Up regulated			ILMN_2359168	A2BP1	0.731078	0	Down regulated
ILMN_1668039	GYPC	1.40473	0	Up regulated			ILMN_2082209	C20orf100	0.731282	0	Down regulated
ILMN_2138589	MERTK	1.40522	0.305455	Up regulated			ILMN_1713803	LOC400566	0.731733	0	Down regulated
ILMN_1760027	WAS	1.40764	0.107648	Up regulated	yes		ILMN_1668411	FHL2	0.731985	0.932912	Down regulated
ILMN_1670535	NDRG2	1.41163	0.349478	Up regulated			ILMN_1674661	CIRBP	0.732314	0	Down regulated
ILMN_1709747	ENDOGL1	1.41786	0	Up regulated			ILMN_2181125	NAPB	0.733503	0	Down regulated
ILMN_1747019	PDYN	1.41996	0.107648	Up regulated			ILMN_1800270	GABRG2	0.734294	0	Down regulated	yes
ILMN_1724533	LY96	1.42208	0.183255	Up regulated			ILMN_2345319	PREPL	0.734923	0	Down regulated
ILMN_2302118	CCDC50	1.42214	0	Up regulated			ILMN_1758825	ABLIM2	0.735175	0	Down regulated
ILMN_1757406	HIST1H1C	1.42275	0	Up regulated			ILMN_1711327	TRIM37	0.73574	0.305455	Down regulated
ILMN_1732296	ID3	1.42312	0.239001	Up regulated			ILMN_1651745	TMEM25	0.735822	0.52772	Down regulated
ILMN_1719695	NFKBIZ	1.42348	0	Up regulated			ILMN_1699623	FAM81A	0.735838	0	Down regulated
ILMN_2109708	ECGF1	1.42534	3.61006	Up regulated			ILMN_1786966	ATRNL1	0.735978	0	Down regulated	yes
ILMN_1705213	TMBIM1	1.42675	0.239001	Up regulated			ILMN_1676998	SCN2B	0.736445	0.45437	Down regulated	yes
ILMN_2390919	FBLN2	1.42723	0	Up regulated			ILMN_1656300	GFRA2	0.736475	0	Down regulated
ILMN_1651496	HIST1H2BD	1.42755	0	Up regulated			ILMN_1656129	SLC39A10	0.736523	0.183255	Down regulated	yes
ILMN_1697448	TXNIP	1.42954	0.52772	Up regulated			ILMN_2404256	PTPRT	0.736688	0	Down regulated
ILMN_2175912	ITGB2	1.43105	2.19157	Up regulated			ILMN_1659285	DSCR2	0.736975	0.183255	Down regulated
ILMN_1772359	LAPTM5	1.43475	0.349478	Up regulated			ILMN_1685690	SMCY	0.737126	3.24088	Down regulated
ILMN_1813741	KCNJ16	1.43477	0.239001	Up regulated			ILMN_1734695	MAP4	0.737279	0.45437	Down regulated
ILMN_2190084	VAMP8	1.43481	0	Up regulated			ILMN_1669382	CPLX2	0.73742	0	Down regulated
ILMN_1813639	C20orf58	1.43608	0	Up regulated			ILMN_2210199	NLGN4Y	0.738054	2.19157	Down regulated
ILMN_1778977	TYROBP	1.4382	2.19157	Up regulated			ILMN_1798841	PLCXD3	0.738824	0.45437	Down regulated
ILMN_2336781	SOD2	1.43961	1.1752	Up regulated			ILMN_1741156	ARMCX5	0.739252	0	Down regulated
ILMN_2322996	EYA2	1.4428	0	Up regulated			ILMN_1720158	ETS2	0.739434	0	Down regulated
ILMN_1699856	RALGDS	1.4456	0	Up regulated	yes		ILMN_1773307	NAP1L5	0.739497	0	Down regulated
ILMN_2347068	MKNK2	1.44568	0	Up regulated			ILMN_2056975	HPRT1	0.739678	0.932912	Down regulated
ILMN_1687440	HIPK2	1.44663	0.107648	Up regulated	yes		ILMN_1814316	A2BP1	0.739897	0	Down regulated
ILMN_1687384	G1P3	1.44888	0.52772	Up regulated			ILMN_1665547	CADPS	0.740132	0	Down regulated
ILMN_1806023	JUN	1.45137	0	Up regulated			ILMN_1694240	MAP2K1	0.740638	0.932912	Down regulated	yes
ILMN_2086470	PDGFRA	1.45307	0.107648	Up regulated			ILMN_1663092	CITED2	0.741797	0.305455	Down regulated
ILMN_2132982	IGFBP5	1.45894	0	Up regulated			ILMN_1671766	F12	0.74429	0	Down regulated
ILMN_1740938	APOE	1.45997	0.349478	Up regulated	yes		ILMN_1659801	ATP6V1C1	0.744326	0	Down regulated	yes
ILMN_2184064	ARRDC4	1.46014	0	Up regulated			ILMN_1690179	CRYM	0.744494	0.709609	Down regulated
ILMN_1801246	IFITM1	1.46037	1.1752	Up regulated			ILMN_1666904	SLC17A6	0.745337	1.94534	Down regulated	yes
ILMN_2062468	IGFBP7	1.46046	0	Up regulated			ILMN_1805737	PFKP	0.745394	0	Down regulated	yes
ILMN_1685005	TNFRSF1A	1.46342	0	Up regulated			ILMN_1732066	CKMT1A	0.745683	0	Down regulated
ILMN_1671337	SLC2A5	1.46404	0	Up regulated	yes		ILMN_1705066	BTBD11	0.745921	0.183255	Down regulated
ILMN_1766054	ABCA1	1.47772	0	Up regulated			ILMN_1730794	SERTAD4	0.746355	0	Down regulated
ILMN_2172174	NP	1.48682	0	Up regulated			ILMN_1751569	C1orf173	0.746375	0.932912	Down regulated
ILMN_2364022	SLC16A3	1.48703	0	Up regulated	yes		ILMN_1795826	ATP6V0D1	0.74676	0.107648	Down regulated
ILMN_2394777	DTNA	1.48935	0.183255	Up regulated			ILMN_2124241	MUM1L1	0.746765	0.709609	Down regulated
ILMN_1794017	SERTAD1	1.48962	0	Up regulated			ILMN_1728747	STXBP1	0.746771	0	Down regulated	yes
ILMN_1732071	HIST2H2BE	1.48984	0	Up regulated			ILMN_2288784	CCDC34	0.747102	1.50544	Down regulated
ILMN_1691717	RHBDF2	1.49222	0	Up regulated			ILMN_1754076	CACNA2D3	0.747283	0	Down regulated	yes
ILMN_2138765	ADFP	1.49478	0	Up regulated			ILMN_2171295	PFTK1	0.747808	0.305455	Down regulated
ILMN_1723480	BST2	1.49608	0	Up regulated			ILMN_1652244	POPDC3	0.747964	0	Down regulated
ILMN_1675448	ZFP36L1	1.49756	0	Up regulated			ILMN_1731507	A2BP1	0.74821	0	Down regulated
ILMN_1659895	MSN	1.50165	0	Up regulated			ILMN_2400292	MAPK9	0.748997	0.45437	Down regulated
ILMN_2090105	TAGLN2	1.50232	0	Up regulated			ILMN_1697418	RBM9	0.749557	0	Down regulated
ILMN_1686664	MT2A	1.50746	0.52772	Up regulated			ILMN_2368773	FAM3C	0.749757	0.932912	Down regulated
ILMN_1713124	AKR1C3	1.50995	0.107648	Up regulated			ILMN_1807177	KIAA1797	0.749839	0	Down regulated
ILMN_1718977	GADD45B	1.51426	0.239001	Up regulated	yes		ILMN_1781151	ARMC8	0.74996	0	Down regulated
ILMN_2074860	RN7SK	1.51614	0.183255	Up regulated			ILMN_1814787	ICA1	0.75094	0	Down regulated
ILMN_1698732	PALLD	1.51821	0	Up regulated			ILMN_2044061	OR2L13	0.751898	0.709609	Down regulated
ILMN_2361603	NDRG2	1.51856	0	Up regulated			ILMN_2075643	ANKRD29	0.752573	0	Down regulated
ILMN_2115490	NBPF20	1.52847	0	Up regulated			ILMN_1765001	NAT6	0.752975	0	Down regulated
ILMN_1705750	TGM2	1.53783	0	Up regulated			ILMN_1669631	GLRB	0.753239	3.24088	Down regulated	yes
ILMN_1701613	RARRES3	1.53861	0.45437	Up regulated			ILMN_1659086	NEFL	0.753286	0.107648	Down regulated	yes
ILMN_1652549	DTNA	1.54221	0	Up regulated			ILMN_2229379	KIT	0.753833	0.709609	Down regulated
ILMN_2355168	MGST1	1.54399	0.305455	Up regulated			ILMN_1736015	PHF17	0.754092	0	Down regulated
ILMN_1781155	LYN	1.54724	0	Up regulated			ILMN_1658071	ATP1B1	0.754162	0	Down regulated	yes
ILMN_1740015	CD14	1.54849	0.709609	Up regulated			ILMN_1757387	UCHL1	0.754639	1.1752	Down regulated
ILMN_2169152	SRGN	1.55152	0.183255	Up regulated			ILMN_1771652	BAIAP2L2	0.755024	0	Down regulated
ILMN_2409167	ANXA2	1.55748	0	Up regulated			ILMN_1694799	PIAS2	0.755044	0	Down regulated
ILMN_1662932	LCP1	1.56542	0.107648	Up regulated			ILMN_1788886	TOX	0.755227	0	Down regulated
ILMN_1728478	CXCL16	1.56691	0	Up regulated			ILMN_2415073	ATP2B3	0.755531	0.239001	Down regulated
ILMN_1697176	GFAP	1.57365	0.52772	Up regulated	yes		ILMN_1750181	TESC	0.755902	0	Down regulated
ILMN_2165753	LOC649853	1.58936	0.709609	Up regulated			ILMN_1666625	KIF17	0.756351	0	Down regulated
ILMN_1707727	ANGPTL4	1.59156	0.305455	Up regulated			ILMN_1695947	SCN4B	0.756479	0	Down regulated
ILMN_1770338	TM4SF1	1.59598	0.305455	Up regulated			ILMN_1793615	ME3	0.756691	0	Down regulated
ILMN_1651498	GADD45G	1.59911	0	Up regulated	yes		ILMN_1715384	B3GNT6	0.758205	1.1752	Down regulated
ILMN_1661599	DDIT4	1.61196	0.349478	Up regulated	yes		ILMN_1803045	TUBGCP5	0.758377	0	Down regulated	yes
ILMN_1753143	RHPN2	1.62072	0	Up regulated			ILMN_1702296	CART	0.758584	1.50544	Down regulated
ILMN_1729188	HAMP	1.62349	0.52772	Up regulated			ILMN_2223805	TSGA14	0.758646	3.24088	Down regulated
ILMN_1801205	GPNMB	1.62669	0.183255	Up regulated			ILMN_1723971	SLC29A1	0.758867	0	Down regulated
ILMN_1684982	PDK4	1.62776	0	Up regulated			ILMN_1688452	LCMT1	0.759185	0.709609	Down regulated
ILMN_1775304	DNAJB1	1.63266	0	Up regulated			ILMN_1695003	PCSK2	0.759382	0.107648	Down regulated	yes
ILMN_2046730	S100A10	1.63346	0	Up regulated			ILMN_1726743	MRPS30	0.759484	0.239001	Down regulated	yes
ILMN_1730201	DTNA	1.63609	0	Up regulated			ILMN_1719998	C9orf45	0.759592	0	Down regulated
ILMN_1805750	IFITM3	1.67594	0.183255	Up regulated			ILMN_2087941	ENTPD3	0.759681	0	Down regulated
ILMN_1756982	CLIC1	1.68284	0	Up regulated								54
ILMN_1673352	IFITM2	1.6829	0.107648	Up regulated
ILMN_2054297	PTGS2	1.68819	0.239001	Up regulated
ILMN_1700183	AGTRL1	1.69239	0.239001	Up regulated
ILMN_1789074	HSPA1A	1.69706	0	Up regulated
ILMN_1803429	CD44	1.70052	1.1752	Up regulated	yes
ILMN_1774077	GBP2	1.71224	0	Up regulated
ILMN_1782050	CEBPD	1.74743	0	Up regulated
ILMN_1720829	ZFP36	1.75444	0.349478	Up regulated	yes
ILMN_1785902	C1QC	1.75468	0.239001	Up regulated
ILMN_2302757	FCGBP	1.77065	0.349478	Up regulated
ILMN_1674236	HSPB1	1.77987	0	Up regulated	yes
ILMN_1711566	TIMP1	1.78187	0	Up regulated
ILMN_1796409	C1QB	1.79173	0.45437	Up regulated
ILMN_1735502	MGC33846	1.80093	0	Up regulated
ILMN_2396444	CD14	1.83038	0	Up regulated
ILMN_1789007	APOC1	1.83964	0	Up regulated
ILMN_1708934	ADM	1.8564	0	Up regulated	yes
ILMN_1782788	CSDA	1.87426	0	Up regulated
ILMN_1720282	NQO1	1.87578	0	Up regulated
ILMN_1801616	EMP1	1.95514	0	Up regulated
ILMN_1767556	C10orf10	1.99854	0	Up regulated
ILMN_1784602	CDKN1A	2.12221	0	Up regulated
ILMN_1659766	BAG3	2.17742	0	Up regulated
ILMN_1729801	S100A8	2.32258	0.183255	Up regulated	yes
ILMN_1788874	SERPINA3	2.74589	0.305455	Up regulated

## Sheet: DataSet_2
DataSet_2
ensembl_gene_id	external_gene_name	WholeCortex_ASD_logFC	WholeCortex_ASD_FDR	Group	Is_pig_up_regulated_gene		ensembl_gene_id	gene_name	WholeCortex_ASD_logFC	WholeCortex_ASD_FDR	Group	Is_pig_down_regulated_gene
ENSG00000273259	RP11-986E7.7	1.67	0.00231	Up regulated			ENSG00000160294	MCM3AP	-0.0478	0.0265	Down regulated
ENSG00000196136	SERPINA3	1.51	0.000937	Up regulated			ENSG00000168958	MFF	-0.0483	0.0421	Down regulated
ENSG00000115602	IL1RL1	1.45	3.25e-05	Up regulated			ENSG00000121741	ZMYM2	-0.0502	0.0357	Down regulated
ENSG00000064886	CHI3L2	1.3	0.000129	Up regulated			ENSG00000117640	MTFR1L	-0.0505	0.0431	Down regulated
ENSG00000173110	HSPA6	1.3	2.23e-06	Up regulated			ENSG00000144021	CIAO1	-0.0505	0.0453	Down regulated
ENSG00000225217	HSPA7	1.12	6.37e-06	Up regulated			ENSG00000157500	APPL1	-0.0522	0.046	Down regulated
ENSG00000143546	S100A8	1.08	0.000301	Up regulated	yes		ENSG00000115464	USP34	-0.0526	0.0446	Down regulated	yes
ENSG00000068781	STON1-GTF2A1L	1.07	0.0204	Up regulated			ENSG00000170633	RNF34	-0.0535	0.0376	Down regulated
ENSG00000184557	SOCS3	1.04	2.2e-05	Up regulated	yes		ENSG00000107036	KIAA1432	-0.054	0.0392	Down regulated
ENSG00000163220	S100A9	1.03	0.000185	Up regulated			ENSG00000185658	BRWD1	-0.0542	0.0304	Down regulated
ENSG00000140379	BCL2A1	1.02	0.000386	Up regulated			ENSG00000087274	ADD1	-0.0552	0.0115	Down regulated
ENSG00000152766	ANKRD22	1.02	0.000256	Up regulated			ENSG00000119231	SENP5	-0.0556	0.0308	Down regulated
ENSG00000225774	SIRPAP1	1.01	3.88e-05	Up regulated			ENSG00000181666	HKR1	-0.0558	0.0415	Down regulated
ENSG00000128342	LIF	0.983	0.00242	Up regulated			ENSG00000078043	PIAS2	-0.0561	0.025	Down regulated
ENSG00000187116	LILRA5	0.972	0.000425	Up regulated			ENSG00000172869	DMXL1	-0.0562	0.0219	Down regulated
ENSG00000243509	TNFRSF6B	0.965	0.00374	Up regulated			ENSG00000129292	PHF20L1	-0.0567	0.0428	Down regulated
ENSG00000158714	SLAMF8	0.936	0.00145	Up regulated			ENSG00000118454	ANKRD13C	-0.0571	0.0406	Down regulated
ENSG00000105501	SIGLEC5	0.923	0.0312	Up regulated			ENSG00000107929	LARP4B	-0.0586	0.0493	Down regulated
ENSG00000171049	FPR2	0.922	0.0011	Up regulated			ENSG00000078618	NRD1	-0.0589	0.0272	Down regulated
ENSG00000106366	SERPINE1	0.913	0.000473	Up regulated			ENSG00000066135	KDM4A	-0.0591	0.0226	Down regulated
ENSG00000175592	FOSL1	0.904	0.00119	Up regulated			ENSG00000178761	FAM219B	-0.0591	0.0463	Down regulated
ENSG00000163736	PPBP	0.902	0.00308	Up regulated			ENSG00000198700	IPO9	-0.0595	0.0394	Down regulated
ENSG00000171236	LRG1	0.9	0.00016	Up regulated			ENSG00000196455	PIK3R4	-0.0596	0.0229	Down regulated
ENSG00000047457	CP	0.898	0.000133	Up regulated			ENSG00000196235	SUPT5H	-0.0602	0.0434	Down regulated
ENSG00000204577	LILRB3	0.88	0.00321	Up regulated			ENSG00000142687	KIAA0319L	-0.0604	0.0248	Down regulated
ENSG00000018280	SLC11A1	0.876	4.71e-06	Up regulated			ENSG00000249915	PDCD6	-0.0605	0.0202	Down regulated
ENSG00000129654	FOXJ1	0.865	3.58e-06	Up regulated	yes		ENSG00000078142	PIK3C3	-0.0609	0.0212	Down regulated
ENSG00000198203	SULT1C2	0.859	0.00676	Up regulated			ENSG00000086232	EIF2AK1	-0.061	0.0402	Down regulated
ENSG00000242441	GTF2A1L	0.854	0.00049	Up regulated			ENSG00000100938	GMPR2	-0.0623	0.0389	Down regulated
ENSG00000162747	FCGR3B	0.847	7.01e-05	Up regulated			ENSG00000110344	UBE4A	-0.0637	0.0251	Down regulated
ENSG00000174837	EMR1	0.837	0.00359	Up regulated			ENSG00000197912	SPG7	-0.0637	0.0312	Down regulated
ENSG00000006747	SCIN	0.827	0.000109	Up regulated			ENSG00000134313	KIDINS220	-0.0638	0.0213	Down regulated	yes
ENSG00000163221	S100A12	0.825	0.00612	Up regulated			ENSG00000066427	ATXN3	-0.0643	0.0343	Down regulated
ENSG00000100985	MMP9	0.823	0.00567	Up regulated			ENSG00000132463	GRSF1	-0.0643	0.0454	Down regulated
ENSG00000151929	BAG3	0.819	7.62e-10	Up regulated			ENSG00000213995	CARKD	-0.0643	0.0493	Down regulated
ENSG00000273295	AP000350.5	0.816	0.00205	Up regulated			ENSG00000145191	EIF2B5	-0.0646	0.0357	Down regulated
ENSG00000015520	NPC1L1	0.811	0.00347	Up regulated			ENSG00000102081	FMR1	-0.0647	0.0275	Down regulated	yes
ENSG00000187922	LCN10	0.807	0.00123	Up regulated			ENSG00000167986	DDB1	-0.0648	0.0219	Down regulated	yes
ENSG00000169245	CXCL10	0.806	0.0187	Up regulated			ENSG00000118965	WDR35	-0.065	0.0364	Down regulated	yes
ENSG00000156127	BATF	0.801	0.00271	Up regulated			ENSG00000131381	ZFYVE20	-0.065	0.0114	Down regulated
ENSG00000123405	NFE2	0.786	0.00449	Up regulated			ENSG00000116809	ZBTB17	-0.0653	0.0483	Down regulated
ENSG00000136244	IL6	0.786	0.0203	Up regulated			ENSG00000132612	VPS4A	-0.0655	0.0325	Down regulated
ENSG00000128383	APOBEC3A	0.784	0.00289	Up regulated			ENSG00000198231	DDX42	-0.066	0.022	Down regulated
ENSG00000013588	GPRC5A	0.783	0.00497	Up regulated			ENSG00000149182	ARFGAP2	-0.0663	0.014	Down regulated
ENSG00000158578	ALAS2	0.781	0.006	Up regulated			ENSG00000167113	COQ4	-0.0663	0.0466	Down regulated
ENSG00000125735	TNFSF14	0.777	0.00695	Up regulated			ENSG00000141425	RPRD1A	-0.0665	0.0356	Down regulated
ENSG00000125538	IL1B	0.776	0.000556	Up regulated			ENSG00000196199	MPHOSPH8	-0.0665	0.0264	Down regulated
ENSG00000106211	HSPB1	0.769	1.1e-10	Up regulated	yes		ENSG00000106682	EIF4H	-0.0666	0.023	Down regulated
ENSG00000182885	GPR97	0.768	0.00708	Up regulated			ENSG00000166233	ARIH1	-0.0666	0.0329	Down regulated
ENSG00000244482	LILRA6	0.768	0.014	Up regulated			ENSG00000135966	TGFBRAP1	-0.0671	0.0328	Down regulated
ENSG00000171051	FPR1	0.766	4.42e-05	Up regulated			ENSG00000169727	GPS1	-0.0671	0.0154	Down regulated
ENSG00000175793	SFN	0.762	0.0124	Up regulated			ENSG00000109184	DCUN1D4	-0.0676	0.037	Down regulated
ENSG00000100292	HMOX1	0.761	6.88e-08	Up regulated			ENSG00000110429	FBXO3	-0.0677	0.0192	Down regulated
ENSG00000137869	CYP19A1	0.757	0.0117	Up regulated			ENSG00000131368	MRPS25	-0.0677	0.0247	Down regulated
ENSG00000188501	LCTL	0.75	0.00143	Up regulated			ENSG00000122512	PMS2	-0.0679	0.045	Down regulated
ENSG00000115590	IL1R2	0.743	0.0118	Up regulated			ENSG00000113048	MRPS27	-0.0683	0.0395	Down regulated
ENSG00000025708	TYMP	0.735	2.57e-05	Up regulated			ENSG00000141562	NARF	-0.0684	0.0377	Down regulated
ENSG00000134531	EMP1	0.733	0.000128	Up regulated			ENSG00000161547	SRSF2	-0.0685	0.0177	Down regulated
ENSG00000214688	C10orf105	0.731	0.000259	Up regulated			ENSG00000089094	KDM2B	-0.0688	0.0322	Down regulated
ENSG00000124762	CDKN1A	0.726	7.16e-07	Up regulated			ENSG00000205937	RNPS1	-0.0688	0.0444	Down regulated
ENSG00000163464	CXCR1	0.723	0.0129	Up regulated			ENSG00000099800	TIMM13	-0.0689	0.0339	Down regulated
ENSG00000104951	IL4I1	0.722	0.00402	Up regulated	yes		ENSG00000101901	ALG13	-0.0689	0.0154	Down regulated	yes
ENSG00000182912	C21orf90	0.718	0.00225	Up regulated			ENSG00000147457	CHMP7	-0.0691	0.0264	Down regulated
ENSG00000164761	TNFRSF11B	0.715	0.00013	Up regulated			ENSG00000112697	TMEM30A	-0.0693	0.0407	Down regulated	yes
ENSG00000261441	RP11-217B1.2	0.713	0.00788	Up regulated			ENSG00000204351	SKIV2L	-0.0694	0.0285	Down regulated
ENSG00000233670	PIRT	0.707	0.000519	Up regulated			ENSG00000113558	SKP1	-0.0696	0.0191	Down regulated	yes
ENSG00000236060	HSPB1P1	0.707	0.00318	Up regulated			ENSG00000196642	RABL6	-0.0698	0.0425	Down regulated
ENSG00000231768	RP5-855F14.1	0.705	4.17e-06	Up regulated			ENSG00000019995	ZRANB1	-0.0703	0.014	Down regulated
ENSG00000026508	CD44	0.703	0.00142	Up regulated	yes		ENSG00000100084	HIRA	-0.0704	0.034	Down regulated
ENSG00000197249	SERPINA1	0.702	8.9e-05	Up regulated			ENSG00000077157	PPP1R12B	-0.0706	0.0468	Down regulated
ENSG00000258667	HIF1A-AS2	0.701	0.00741	Up regulated			ENSG00000110583	NAA40	-0.0706	0.0445	Down regulated
ENSG00000141574	SECTM1	0.7	0.000644	Up regulated			ENSG00000099821	POLRMT	-0.0707	0.0493	Down regulated
ENSG00000149257	SERPINH1	0.7	8.65e-06	Up regulated			ENSG00000100296	THOC5	-0.0707	0.0198	Down regulated
ENSG00000260604	RP1-140K8.5	0.696	0.00114	Up regulated			ENSG00000103121	CMC2	-0.0707	0.0335	Down regulated
ENSG00000254415	SIGLEC14	0.693	0.00339	Up regulated			ENSG00000180228	PRKRA	-0.0707	0.0183	Down regulated	yes
ENSG00000216490	IFI30	0.692	0.0376	Up regulated			ENSG00000160131	VMA21	-0.0708	0.0356	Down regulated
ENSG00000130222	GADD45G	0.688	3.7e-10	Up regulated	yes		ENSG00000085998	POMGNT1	-0.0709	0.0271	Down regulated
ENSG00000253190	AC084082.3	0.687	0.012	Up regulated			ENSG00000154305	MIA3	-0.0709	0.0422	Down regulated	yes
ENSG00000139572	GPR84	0.685	0.00684	Up regulated			ENSG00000204316	MRPL38	-0.0709	0.0448	Down regulated
ENSG00000173530	TNFRSF10D	0.684	2.45e-07	Up regulated			ENSG00000143727	ACP1	-0.0712	0.0421	Down regulated
ENSG00000227066	RP3-340N1.2	0.684	0.0118	Up regulated			ENSG00000102452	NALCN	-0.0713	0.0374	Down regulated	yes
ENSG00000115604	IL18R1	0.682	0.00184	Up regulated			ENSG00000215305	VPS16	-0.0713	0.0484	Down regulated
ENSG00000102265	TIMP1	0.68	0.000111	Up regulated			ENSG00000146830	GIGYF1	-0.0716	0.0498	Down regulated
ENSG00000006327	TNFRSF12A	0.679	0.000527	Up regulated			ENSG00000168538	TRAPPC11	-0.0716	0.00526	Down regulated	yes
ENSG00000038945	MSR1	0.673	0.000435	Up regulated			ENSG00000175216	CKAP5	-0.0717	0.0171	Down regulated
ENSG00000248323	LUCAT1	0.67	0.0215	Up regulated			ENSG00000116138	DNAJC16	-0.0718	0.0307	Down regulated
ENSG00000197616	MYH6	0.669	0.00682	Up regulated			ENSG00000081307	UBA5	-0.0719	0.0251	Down regulated	yes
ENSG00000251442	LINC01094	0.668	2.48e-07	Up regulated			ENSG00000165669	FAM204A	-0.072	0.0186	Down regulated
ENSG00000101162	TUBB1	0.666	0.014	Up regulated			ENSG00000197323	TRIM33	-0.072	0.00313	Down regulated
ENSG00000173535	TNFRSF10C	0.662	0.000982	Up regulated			ENSG00000126088	UROD	-0.0723	0.0301	Down regulated
ENSG00000231806	PCAT7	0.661	0.0148	Up regulated			ENSG00000103245	NARFL	-0.0725	0.0299	Down regulated
ENSG00000117983	MUC5B	0.659	0.0288	Up regulated			ENSG00000188177	ZC3H6	-0.0725	0.0301	Down regulated
ENSG00000269720	CTD-2521M24.5	0.658	0.00997	Up regulated			ENSG00000115233	PSMD14	-0.0726	0.0428	Down regulated	yes
ENSG00000181019	NQO1	0.657	7.23e-10	Up regulated			ENSG00000136813	KIAA0368	-0.0726	0.00789	Down regulated
ENSG00000182759	MAFA	0.656	0.0224	Up regulated			ENSG00000167515	TRAPPC2L	-0.0727	0.0398	Down regulated
ENSG00000127954	STEAP4	0.653	0.0075	Up regulated			ENSG00000198677	TTC37	-0.0728	0.0204	Down regulated
ENSG00000150337	FCGR1A	0.651	0.000114	Up regulated			ENSG00000107874	CUEDC2	-0.0729	0.0277	Down regulated
ENSG00000105559	PLEKHA4	0.649	2.32e-06	Up regulated			ENSG00000135317	SNX14	-0.0729	0.00694	Down regulated
ENSG00000100336	APOL4	0.644	0.0116	Up regulated			ENSG00000048707	VPS13D	-0.073	0.0154	Down regulated	yes
ENSG00000197153	HIST1H3J	0.642	0.0301	Up regulated			ENSG00000126775	ATG14	-0.073	0.0296	Down regulated	yes
ENSG00000084110	HAL	0.641	0.0245	Up regulated			ENSG00000115525	ST3GAL5	-0.0731	0.0406	Down regulated
ENSG00000186407	CD300E	0.641	0.0335	Up regulated			ENSG00000184708	EIF4ENIF1	-0.0731	0.0124	Down regulated
ENSG00000183019	C19orf59	0.638	0.0102	Up regulated			ENSG00000114098	ARMC8	-0.0732	0.0207	Down regulated
ENSG00000203710	CR1	0.638	0.00432	Up regulated			ENSG00000198793	MTOR	-0.0732	0.00842	Down regulated
ENSG00000105697	HAMP	0.637	0.00427	Up regulated			ENSG00000108671	PSMD11	-0.0733	0.0141	Down regulated
ENSG00000004939	SLC4A1	0.636	0.0254	Up regulated			ENSG00000161204	ABCF3	-0.0733	0.0204	Down regulated
ENSG00000125618	PAX8	0.635	0.00581	Up regulated			ENSG00000100445	SDR39U1	-0.0734	0.0286	Down regulated
ENSG00000224614	TNK2-AS1	0.629	0.0159	Up regulated			ENSG00000102781	KATNAL1	-0.0737	0.0245	Down regulated
ENSG00000244731	C4A	0.629	1.91e-05	Up regulated			ENSG00000141376	BCAS3	-0.0738	0.0372	Down regulated
ENSG00000126262	FFAR2	0.627	0.0264	Up regulated			ENSG00000109133	TMEM33	-0.0739	0.0363	Down regulated	yes
ENSG00000103522	IL21R	0.626	0.0204	Up regulated			ENSG00000198862	LTN1	-0.0739	0.0364	Down regulated	yes
ENSG00000197405	C5AR1	0.625	0.000263	Up regulated			ENSG00000114062	UBE3A	-0.074	0.0275	Down regulated
ENSG00000232745	ANKRD20A14P	0.625	0.000262	Up regulated			ENSG00000140632	GLYR1	-0.074	0.00842	Down regulated
ENSG00000269068	RP11-256I23.2	0.624	0.0139	Up regulated			ENSG00000165629	ATP5C1	-0.074	0.0335	Down regulated
ENSG00000186431	FCAR	0.622	0.0312	Up regulated			ENSG00000170248	PDCD6IP	-0.074	0.00843	Down regulated
ENSG00000143382	ADAMTSL4	0.618	0.00125	Up regulated			ENSG00000184517	ZFP1	-0.074	0.0444	Down regulated
ENSG00000108691	CCL2	0.616	0.0108	Up regulated			ENSG00000171723	GPHN	-0.0741	0.0329	Down regulated
ENSG00000121594	CD80	0.614	0.0264	Up regulated			ENSG00000092201	SUPT16H	-0.0742	0.0224	Down regulated	yes
ENSG00000261618	RP11-79H23.3	0.612	0.0395	Up regulated			ENSG00000138095	LRPPRC	-0.0742	0.0382	Down regulated	yes
ENSG00000129450	SIGLEC9	0.61	0.00208	Up regulated			ENSG00000132664	POLR3F	-0.0747	0.045	Down regulated
ENSG00000188477	AC003003.5	0.61	0.0115	Up regulated			ENSG00000134444	KIAA1468	-0.0747	0.0208	Down regulated
ENSG00000237636	ANKRD26P3	0.601	0.000821	Up regulated			ENSG00000100614	PPM1A	-0.0749	0.0479	Down regulated
ENSG00000153404	PLEKHG4B	0.599	0.00696	Up regulated			ENSG00000115694	STK25	-0.075	0.0193	Down regulated
ENSG00000185338	SOCS1	0.598	0.0204	Up regulated	yes		ENSG00000177565	TBL1XR1	-0.075	0.00715	Down regulated
ENSG00000168995	SIGLEC7	0.595	0.0317	Up regulated			ENSG00000133606	MKRN1	-0.0751	0.00625	Down regulated
ENSG00000143226	FCGR2A	0.594	0.000101	Up regulated			ENSG00000137100	DCTN3	-0.0751	0.0394	Down regulated
ENSG00000128262	POM121L9P	0.593	0.021	Up regulated			ENSG00000142507	PSMB6	-0.0751	0.0439	Down regulated
ENSG00000135604	STX11	0.593	0.00702	Up regulated			ENSG00000137200	CMTR1	-0.0752	0.0162	Down regulated	yes
ENSG00000177575	CD163	0.593	0.0187	Up regulated			ENSG00000241258	CRCP	-0.0752	0.00561	Down regulated
ENSG00000011422	PLAUR	0.59	4.83e-05	Up regulated			ENSG00000187742	SECISBP2	-0.0756	0.00768	Down regulated
ENSG00000163354	DCST2	0.588	0.0173	Up regulated			ENSG00000165650	PDZD8	-0.0757	0.0263	Down regulated
ENSG00000224389	C4B	0.584	9.13e-05	Up regulated			ENSG00000187866	FAM122A	-0.0757	0.024	Down regulated
ENSG00000134061	CD180	0.583	0.0018	Up regulated			ENSG00000103197	TSC2	-0.0758	0.0386	Down regulated
ENSG00000074410	CA12	0.579	0.000409	Up regulated			ENSG00000188171	ZNF626	-0.0758	0.0431	Down regulated
ENSG00000125810	CD93	0.578	0.00107	Up regulated			ENSG00000120925	RNF170	-0.076	0.0418	Down regulated	yes
ENSG00000102854	MSLN	0.575	0.00492	Up regulated			ENSG00000041357	PSMA4	-0.0761	0.0483	Down regulated
ENSG00000257446	ZNF878	0.575	0.0298	Up regulated			ENSG00000163214	DHX57	-0.0761	0.0181	Down regulated
ENSG00000231528	FAM225A	0.574	0.000263	Up regulated			ENSG00000104886	PLEKHJ1	-0.0763	0.0326	Down regulated
ENSG00000248208	RP11-153M7.1	0.574	0.0386	Up regulated			ENSG00000162869	PPP1R21	-0.0763	0.0338	Down regulated	yes
ENSG00000249852	AC145676.2	0.572	0.0204	Up regulated			ENSG00000167005	NUDT21	-0.0764	0.0416	Down regulated
ENSG00000139832	RAB20	0.569	4.92e-06	Up regulated	yes		ENSG00000100418	DESI1	-0.0765	0.0179	Down regulated
ENSG00000178602	OTOS	0.568	0.0155	Up regulated			ENSG00000163904	SENP2	-0.0765	0.00549	Down regulated
ENSG00000203747	FCGR3A	0.567	0.00184	Up regulated			ENSG00000047932	GOPC	-0.0768	0.0497	Down regulated
ENSG00000163874	ZC3H12A	0.565	0.000181	Up regulated	yes		ENSG00000106244	PDAP1	-0.0769	0.0203	Down regulated
ENSG00000164708	PGAM2	0.565	0.000272	Up regulated	yes		ENSG00000152127	MGAT5	-0.0769	0.0328	Down regulated
ENSG00000238261	RP11-435B5.5	0.564	0.00102	Up regulated			ENSG00000169180	XPO6	-0.077	0.00887	Down regulated	yes
ENSG00000118785	SPP1	0.562	0.0197	Up regulated			ENSG00000047315	POLR2B	-0.0771	0.044	Down regulated
ENSG00000136286	MYO1G	0.562	0.00177	Up regulated			ENSG00000100865	CINP	-0.0771	0.0148	Down regulated
ENSG00000173369	C1QB	0.562	0.00166	Up regulated			ENSG00000167468	GPX4	-0.0772	0.0377	Down regulated
ENSG00000198019	FCGR1B	0.562	0.00161	Up regulated			ENSG00000198026	ZNF335	-0.0772	0.0403	Down regulated
ENSG00000133048	CHI3L1	0.56	0.00145	Up regulated			ENSG00000101019	UQCC1	-0.0773	0.00741	Down regulated
ENSG00000152049	KCNE4	0.559	0.000143	Up regulated			ENSG00000172775	FAM192A	-0.0773	0.00213	Down regulated
ENSG00000250771	RP11-153M7.3	0.559	0.0166	Up regulated			ENSG00000236287	ZBED5	-0.0776	0.0377	Down regulated
ENSG00000164949	GEM	0.555	6.37e-06	Up regulated			ENSG00000175073	VCPIP1	-0.0778	0.031	Down regulated	yes
ENSG00000142227	EMP3	0.553	2.14e-05	Up regulated			ENSG00000038358	EDC4	-0.078	0.0327	Down regulated
ENSG00000228549	U1	0.552	0.00536	Up regulated			ENSG00000120805	ARL1	-0.078	0.0244	Down regulated
ENSG00000077150	NFKB2	0.551	2.57e-07	Up regulated			ENSG00000186687	LYRM7	-0.078	0.0437	Down regulated
ENSG00000176046	NUPR1	0.551	2.08e-05	Up regulated			ENSG00000126216	TUBGCP3	-0.0781	0.00465	Down regulated
ENSG00000261857	MIA	0.551	0.0461	Up regulated			ENSG00000137414	FAM8A1	-0.0781	0.0191	Down regulated	yes
ENSG00000155659	VSIG4	0.55	0.00611	Up regulated			ENSG00000077097	TOP2B	-0.0783	0.0041	Down regulated
ENSG00000090339	ICAM1	0.548	0.00139	Up regulated			ENSG00000176953	NFATC2IP	-0.0783	0.0444	Down regulated
ENSG00000099860	GADD45B	0.548	0.000162	Up regulated	yes		ENSG00000099817	POLR2E	-0.0784	0.0367	Down regulated
ENSG00000137801	THBS1	0.548	0.00027	Up regulated			ENSG00000156709	AIFM1	-0.0785	0.0294	Down regulated
ENSG00000162383	SLC1A7	0.548	0.0376	Up regulated	yes		ENSG00000160959	LRRC14	-0.0786	0.0199	Down regulated
ENSG00000101916	TLR8	0.547	0.018	Up regulated			ENSG00000180329	CCDC43	-0.0788	0.0195	Down regulated
ENSG00000160013	PTGIR	0.546	0.032	Up regulated			ENSG00000091483	FH	-0.0789	0.0454	Down regulated
ENSG00000173156	RHOD	0.546	0.0136	Up regulated			ENSG00000100823	APEX1	-0.0789	0.0264	Down regulated	yes
ENSG00000246350	RP5-1186N24.3	0.545	0.0391	Up regulated			ENSG00000004766	CCDC132	-0.0792	0.0442	Down regulated
ENSG00000166483	WEE1	0.543	5.05e-05	Up regulated			ENSG00000181929	PRKAG1	-0.0792	0.0176	Down regulated
ENSG00000237017	AC012314.8	0.542	0.0277	Up regulated			ENSG00000100991	TRPC4AP	-0.0793	0.0307	Down regulated
ENSG00000237649	KIFC1	0.542	0.0251	Up regulated			ENSG00000167528	ZNF641	-0.0793	0.049	Down regulated
ENSG00000133874	RNF122	0.541	8.63e-05	Up regulated			ENSG00000183258	DDX41	-0.0794	0.021	Down regulated
ENSG00000120280	CXorf21	0.54	0.0031	Up regulated			ENSG00000185019	UBOX5	-0.0794	0.0326	Down regulated
ENSG00000172554	SNTG2	0.539	0.00197	Up regulated			ENSG00000196712	NF1	-0.0794	0.00669	Down regulated	yes
ENSG00000229801	RP11-353N4.1	0.539	0.00253	Up regulated			ENSG00000158773	USF1	-0.0795	0.00917	Down regulated
ENSG00000036473	OTC	0.538	0.0222	Up regulated			ENSG00000137817	PARP6	-0.0796	0.00948	Down regulated
ENSG00000134668	SPOCD1	0.538	0.0419	Up regulated			ENSG00000108344	PSMD3	-0.0799	0.0179	Down regulated
ENSG00000160183	TMPRSS3	0.538	0.00594	Up regulated			ENSG00000134852	CLOCK	-0.0799	0.0243	Down regulated
ENSG00000227630	LINC01132	0.538	0.0466	Up regulated			ENSG00000105778	AVL9	-0.08	0.0268	Down regulated	yes
ENSG00000265531	FCGR1C	0.538	0.00589	Up regulated			ENSG00000164366	CCDC127	-0.0801	0.0105	Down regulated
ENSG00000173557	C2orf70	0.537	0.0196	Up regulated			ENSG00000100804	PSMB5	-0.0803	0.0246	Down regulated
ENSG00000106128	GHRHR	0.536	0.0173	Up regulated			ENSG00000087111	PIGS	-0.0804	0.0118	Down regulated
ENSG00000142089	IFITM3	0.532	1.89e-05	Up regulated			ENSG00000139505	MTMR6	-0.0805	0.0417	Down regulated
ENSG00000160883	HK3	0.53	0.014	Up regulated			ENSG00000173818	ENDOV	-0.0807	0.018	Down regulated
ENSG00000264026	RP11-1124B17.1	0.528	0.0102	Up regulated			ENSG00000013561	RNF14	-0.0808	0.0105	Down regulated
ENSG00000111981	ULBP1	0.527	0.0297	Up regulated			ENSG00000149823	VPS51	-0.0808	0.00875	Down regulated
ENSG00000262165	RP11-81A22.5	0.526	0.00787	Up regulated			ENSG00000103495	MAZ	-0.081	0.0484	Down regulated
ENSG00000272279	RP11-157J24.2	0.525	0.0149	Up regulated			ENSG00000140688	C16orf58	-0.081	0.0485	Down regulated
ENSG00000261334	RP11-65J3.14	0.524	0.0344	Up regulated			ENSG00000140990	NDUFB10	-0.081	0.0181	Down regulated
ENSG00000185507	IRF7	0.523	4.86e-06	Up regulated			ENSG00000185787	MORF4L1	-0.081	0.009	Down regulated
ENSG00000133321	RARRES3	0.521	2.54e-05	Up regulated			ENSG00000090863	GLG1	-0.0811	0.0112	Down regulated	yes
ENSG00000154589	LY96	0.521	0.0048	Up regulated			ENSG00000132382	MYBBP1A	-0.0812	0.0489	Down regulated
ENSG00000167772	ANGPTL4	0.521	0.000462	Up regulated			ENSG00000022976	ZNF839	-0.0814	0.0119	Down regulated
ENSG00000189223	PAX8-AS1	0.521	0.0189	Up regulated			ENSG00000071889	FAM3A	-0.0814	0.0395	Down regulated
ENSG00000196747	HIST1H2AI	0.52	0.0067	Up regulated			ENSG00000100124	ANKRD54	-0.0814	0.02	Down regulated
ENSG00000185201	IFITM2	0.519	0.000573	Up regulated			ENSG00000110844	PRPF40B	-0.0814	0.015	Down regulated
ENSG00000077238	IL4R	0.518	1.69e-05	Up regulated			ENSG00000130414	NDUFA10	-0.0814	0.00402	Down regulated
ENSG00000102007	PLP2	0.517	0.000539	Up regulated			ENSG00000119396	RAB14	-0.0815	0.0277	Down regulated	yes
ENSG00000112303	VNN2	0.517	0.0304	Up regulated			ENSG00000126945	HNRNPH2	-0.0815	0.0225	Down regulated	yes
ENSG00000163735	CXCL5	0.517	0.00561	Up regulated			ENSG00000136930	PSMB7	-0.0815	0.0348	Down regulated
ENSG00000204389	HSPA1A	0.517	0.000284	Up regulated			ENSG00000139651	ZNF740	-0.0815	0.00788	Down regulated
ENSG00000177426	TGIF1	0.515	2.4e-06	Up regulated			ENSG00000101363	MANBAL	-0.0817	0.0473	Down regulated
ENSG00000259207	ITGB3	0.513	0.0149	Up regulated			ENSG00000135249	RINT1	-0.0817	0.0158	Down regulated
ENSG00000204807	FAM27E2	0.512	0.00175	Up regulated			ENSG00000118200	CAMSAP2	-0.0818	0.0138	Down regulated
ENSG00000134817	APLNR	0.51	0.0123	Up regulated			ENSG00000105497	ZNF175	-0.0819	0.0111	Down regulated
ENSG00000204388	HSPA1B	0.51	0.000264	Up regulated			ENSG00000065000	AP3D1	-0.082	0.0251	Down regulated
ENSG00000163694	RBM47	0.509	0.000641	Up regulated			ENSG00000105953	OGDH	-0.082	0.0154	Down regulated
ENSG00000223401	RP11-211G3.2	0.509	0.039	Up regulated			ENSG00000138688	KIAA1109	-0.082	0.00545	Down regulated
ENSG00000196954	CASP4	0.507	0.000184	Up regulated			ENSG00000065491	TBC1D22B	-0.0821	0.0377	Down regulated
ENSG00000188313	PLSCR1	0.505	7.16e-07	Up regulated			ENSG00000178467	P4HTM	-0.0821	0.0414	Down regulated
ENSG00000240775	RP11-170N16.2	0.505	0.0449	Up regulated			ENSG00000143179	UCK2	-0.0822	0.0243	Down regulated
ENSG00000173040	EVC2	0.504	9.93e-06	Up regulated	yes		ENSG00000170471	RALGAPB	-0.0822	0.00447	Down regulated
ENSG00000170458	CD14	0.502	0.0017	Up regulated			ENSG00000100324	TAB1	-0.0823	0.0263	Down regulated
ENSG00000148926	ADM	0.5	0.00423	Up regulated	yes		ENSG00000163093	BBS5	-0.0825	0.0368	Down regulated
ENSG00000196787	HIST1H2AG	0.5	0.000979	Up regulated			ENSG00000167671	UBXN6	-0.0826	0.0219	Down regulated
ENSG00000235023	AP001626.2	0.5	0.0326	Up regulated			ENSG00000145354	CISD2	-0.0829	0.0421	Down regulated
ENSG00000147872	PLIN2	0.499	1.23e-05	Up regulated			ENSG00000113248	PCDHB15	-0.083	0.0366	Down regulated
ENSG00000231616	RP11-575L7.4	0.499	0.041	Up regulated			ENSG00000058600	POLR3E	-0.0831	0.00363	Down regulated	yes
ENSG00000163814	CDCP1	0.495	0.00412	Up regulated	yes		ENSG00000117533	VAMP4	-0.0831	0.0177	Down regulated
ENSG00000110492	MDK	0.494	1.41e-06	Up regulated			ENSG00000141002	TCF25	-0.0831	0.00606	Down regulated
ENSG00000130303	BST2	0.494	6.37e-06	Up regulated			ENSG00000188419	CHM	-0.0831	0.039	Down regulated
ENSG00000172578	KLHL6	0.492	0.000486	Up regulated			ENSG00000105364	MRPL4	-0.0832	0.0484	Down regulated
ENSG00000026025	VIM	0.488	0.000864	Up regulated			ENSG00000105443	CYTH2	-0.0832	0.0251	Down regulated
ENSG00000060138	YBX3	0.488	0.000195	Up regulated			ENSG00000125249	RAP2A	-0.0832	0.0357	Down regulated
ENSG00000115008	IL1A	0.487	0.0466	Up regulated			ENSG00000007923	DNAJC11	-0.0833	0.00892	Down regulated
ENSG00000121207	LRAT	0.487	0.000994	Up regulated			ENSG00000180104	EXOC3	-0.0835	0.00114	Down regulated
ENSG00000168404	MLKL	0.487	5.69e-05	Up regulated			ENSG00000155252	PI4K2A	-0.0838	0.0428	Down regulated
ENSG00000106565	TMEM176B	0.486	2.23e-06	Up regulated			ENSG00000161057	PSMC2	-0.0838	0.0134	Down regulated	yes
ENSG00000111424	VDR	0.485	0.0321	Up regulated			ENSG00000130244	FAM98C	-0.0839	0.0359	Down regulated
ENSG00000008394	MGST1	0.484	2.83e-06	Up regulated			ENSG00000131828	PDHA1	-0.0839	0.0206	Down regulated
ENSG00000002933	TMEM176A	0.482	5.4e-06	Up regulated			ENSG00000148842	CNNM2	-0.084	0.0308	Down regulated
ENSG00000115594	IL1R1	0.482	0.00552	Up regulated			ENSG00000126005	MMP24-AS1	-0.0841	0.0444	Down regulated
ENSG00000143036	SLC44A3	0.482	7.16e-07	Up regulated			ENSG00000125901	MRPS26	-0.0842	0.0166	Down regulated
ENSG00000170439	METTL7B	0.482	0.004	Up regulated			ENSG00000176407	KCMF1	-0.0842	0.0148	Down regulated
ENSG00000185022	MAFF	0.479	0.000281	Up regulated			ENSG00000106723	SPIN1	-0.0843	0.0333	Down regulated
ENSG00000225684	FAM225B	0.478	0.00278	Up regulated			ENSG00000157837	SPPL3	-0.0843	0.0377	Down regulated
ENSG00000159189	C1QC	0.477	0.0044	Up regulated			ENSG00000164172	MOCS2	-0.0843	0.0154	Down regulated
ENSG00000166592	RRAD	0.477	0.00473	Up regulated			ENSG00000171109	MFN1	-0.0843	0.00642	Down regulated
ENSG00000159216	RUNX1	0.476	0.000101	Up regulated			ENSG00000178498	DTX3	-0.0843	0.0149	Down regulated
ENSG00000122862	SRGN	0.475	0.000752	Up regulated			ENSG00000105983	LMBR1	-0.0844	0.0111	Down regulated
ENSG00000198805	PNP	0.475	4.17e-06	Up regulated			ENSG00000123213	NLN	-0.0845	0.0442	Down regulated
ENSG00000141526	SLC16A3	0.474	8.53e-06	Up regulated	yes		ENSG00000124788	ATXN1	-0.0845	0.0259	Down regulated
ENSG00000160791	CCR5	0.473	0.0288	Up regulated			ENSG00000138641	HERC3	-0.0845	0.0212	Down regulated
ENSG00000137462	TLR2	0.472	0.00592	Up regulated			ENSG00000198055	GRK6	-0.0846	0.042	Down regulated
ENSG00000163823	CCR1	0.472	0.00256	Up regulated			ENSG00000204463	BAG6	-0.0846	0.0302	Down regulated
ENSG00000221869	CEBPD	0.472	0.000133	Up regulated			ENSG00000120727	PAIP2	-0.0847	0.0105	Down regulated
ENSG00000198502	HLA-DRB5	0.468	0.0158	Up regulated			ENSG00000249471	ZNF324B	-0.0848	0.0377	Down regulated
ENSG00000223548	AC034228.3	0.468	0.0483	Up regulated			ENSG00000109180	OCIAD1	-0.0849	0.0107	Down regulated
ENSG00000162645	GBP2	0.466	0.00512	Up regulated			ENSG00000160216	AGPAT3	-0.085	0.00545	Down regulated
ENSG00000249790	RP11-20D14.6	0.466	0.0462	Up regulated			ENSG00000119383	PPP2R4	-0.0851	0.0456	Down regulated
ENSG00000230001	RP11-70J12.1	0.465	0.0331	Up regulated			ENSG00000138443	ABI2	-0.0851	0.0344	Down regulated	yes
ENSG00000159403	C1R	0.464	0.000147	Up regulated			ENSG00000149657	LSM14B	-0.0851	0.0249	Down regulated
ENSG00000270605	RP5-1092A3.4	0.464	0.0255	Up regulated			ENSG00000204231	RXRB	-0.0851	0.0226	Down regulated
ENSG00000125148	MT2A	0.463	4.15e-06	Up regulated			ENSG00000113456	RAD1	-0.0852	0.0253	Down regulated
ENSG00000145358	DDIT4L	0.463	0.000168	Up regulated			ENSG00000115234	SNX17	-0.0852	0.0246	Down regulated
ENSG00000203849	RP11-417J8.6	0.463	0.0121	Up regulated			ENSG00000116353	MECR	-0.0852	0.0352	Down regulated
ENSG00000257335	MGAM	0.463	0.000978	Up regulated			ENSG00000164414	SLC35A1	-0.0852	0.037	Down regulated	yes
ENSG00000158869	FCER1G	0.461	0.0142	Up regulated			ENSG00000205629	LCMT1	-0.0852	0.0474	Down regulated
ENSG00000262001	DLGAP1-AS2	0.461	0.0044	Up regulated			ENSG00000038274	MAT2B	-0.0853	0.0434	Down regulated
ENSG00000143119	CD53	0.459	0.000492	Up regulated			ENSG00000111707	SUDS3	-0.0853	0.0195	Down regulated
ENSG00000136167	LCP1	0.458	0.00128	Up regulated			ENSG00000144935	TRPC1	-0.0853	0.0132	Down regulated
ENSG00000042493	CAPG	0.457	1.23e-05	Up regulated			ENSG00000136521	NDUFB5	-0.0854	0.0319	Down regulated	yes
ENSG00000115956	PLEK	0.457	0.000285	Up regulated			ENSG00000109929	SC5D	-0.0855	0.0434	Down regulated
ENSG00000226608	FTLP3	0.457	0.000642	Up regulated			ENSG00000135932	CAB39	-0.0855	0.0268	Down regulated
ENSG00000130589	HELZ2	0.456	0.000121	Up regulated			ENSG00000140382	HMG20A	-0.0855	0.00202	Down regulated
ENSG00000132002	DNAJB1	0.456	2.13e-05	Up regulated			ENSG00000102572	STK24	-0.0857	0.046	Down regulated
ENSG00000186529	CYP4F3	0.454	0.0221	Up regulated			ENSG00000104142	VPS18	-0.0858	0.0269	Down regulated	yes
ENSG00000106066	CPVL	0.452	0.000497	Up regulated			ENSG00000177733	HNRNPA0	-0.0858	0.0326	Down regulated
ENSG00000182718	ANXA2	0.452	0.0244	Up regulated			ENSG00000189339	SLC35E2B	-0.0858	0.0357	Down regulated
ENSG00000128340	RAC2	0.45	0.0152	Up regulated			ENSG00000260032	LINC00657	-0.0859	0.0117	Down regulated
ENSG00000105939	ZC3HAV1	0.449	1.46e-08	Up regulated			ENSG00000166454	ATMIN	-0.086	0.00192	Down regulated
ENSG00000272734	ADIRF-AS1	0.449	8.83e-05	Up regulated			ENSG00000173692	PSMD1	-0.086	0.0139	Down regulated
ENSG00000114737	CISH	0.448	0.0139	Up regulated			ENSG00000110046	ATG2A	-0.0861	0.0354	Down regulated
ENSG00000121621	KIF18A	0.446	0.0286	Up regulated			ENSG00000140740	UQCRC2	-0.0862	0.00419	Down regulated
ENSG00000118503	TNFAIP3	0.445	0.00125	Up regulated			ENSG00000159593	NAE1	-0.0863	0.00684	Down regulated
ENSG00000104760	FGL1	0.444	0.00634	Up regulated			ENSG00000255302	EID1	-0.0863	0.0219	Down regulated
ENSG00000163191	S100A11	0.444	0.00346	Up regulated			ENSG00000158526	TSR2	-0.0864	0.0478	Down regulated
ENSG00000105281	SLC1A5	0.443	0.00771	Up regulated			ENSG00000142186	SCYL1	-0.0865	0.0181	Down regulated
ENSG00000224916	APOC4-APOC2	0.443	0.014	Up regulated			ENSG00000164933	SLC25A32	-0.0865	0.0391	Down regulated
ENSG00000105246	EBI3	0.441	0.0188	Up regulated	yes		ENSG00000054523	KIF1B	-0.0866	0.0121	Down regulated
ENSG00000155629	PIK3AP1	0.44	0.000792	Up regulated			ENSG00000064607	SUGP2	-0.0866	0.0138	Down regulated
ENSG00000120889	TNFRSF10B	0.436	1.52e-06	Up regulated			ENSG00000107959	PITRM1	-0.0866	0.00701	Down regulated
ENSG00000213719	CLIC1	0.436	0.000642	Up regulated			ENSG00000113163	COL4A3BP	-0.0866	0.021	Down regulated
ENSG00000130208	APOC1	0.435	0.00792	Up regulated			ENSG00000136827	TOR1A	-0.0866	0.0189	Down regulated
ENSG00000101670	LIPG	0.434	0.0279	Up regulated			ENSG00000143643	TTC13	-0.0867	0.0041	Down regulated
ENSG00000175556	LONRF3	0.433	7.16e-07	Up regulated			ENSG00000158941	CCAR2	-0.0867	0.00631	Down regulated
ENSG00000130592	LSP1	0.432	0.00215	Up regulated	yes		ENSG00000144306	SCRN3	-0.0868	0.014	Down regulated	yes
ENSG00000168209	DDIT4	0.432	1.31e-05	Up regulated	yes		ENSG00000062725	APPBP2	-0.0869	0.00778	Down regulated
ENSG00000245468	RP11-367J11.3	0.432	0.0273	Up regulated			ENSG00000107560	RAB11FIP2	-0.0869	0.0112	Down regulated	yes
ENSG00000124549	BTN2A3P	0.43	0.00205	Up regulated			ENSG00000151502	VPS26B	-0.0869	0.0341	Down regulated
ENSG00000140030	GPR65	0.43	0.0301	Up regulated			ENSG00000188321	ZNF559	-0.0869	0.0456	Down regulated
ENSG00000149781	FERMT3	0.43	0.000447	Up regulated			ENSG00000099910	KLHL22	-0.0871	0.0181	Down regulated
ENSG00000065911	MTHFD2	0.429	0.000114	Up regulated			ENSG00000126934	MAP2K2	-0.0871	0.00463	Down regulated
ENSG00000161638	ITGA5	0.428	0.00289	Up regulated			ENSG00000103152	MPG	-0.0873	0.0288	Down regulated
ENSG00000188404	SELL	0.428	0.0177	Up regulated			ENSG00000198954	KIAA1279	-0.0873	0.0152	Down regulated
ENSG00000130055	GDPD2	0.427	0.000978	Up regulated			ENSG00000075790	BCAP29	-0.0874	0.023	Down regulated
ENSG00000138964	PARVG	0.427	0.000406	Up regulated			ENSG00000156873	PHKG2	-0.0874	0.0178	Down regulated
ENSG00000251056	ANKRD20A17P	0.425	0.036	Up regulated			ENSG00000058056	USP13	-0.0876	0.0246	Down regulated
ENSG00000214274	ANG	0.424	0.0471	Up regulated			ENSG00000009335	UBE3C	-0.0877	0.00149	Down regulated
ENSG00000149418	ST14	0.423	0.018	Up regulated			ENSG00000143155	TIPRL	-0.0878	0.039	Down regulated
ENSG00000187193	MT1X	0.423	0.000332	Up regulated			ENSG00000163382	APOA1BP	-0.0878	0.00589	Down regulated
ENSG00000081320	STK17B	0.422	1.43e-05	Up regulated			ENSG00000167186	COQ7	-0.0878	0.00859	Down regulated
ENSG00000145623	OSMR	0.422	0.000934	Up regulated			ENSG00000174080	CTSF	-0.0878	0.0135	Down regulated
ENSG00000137752	CASP1	0.421	0.000998	Up regulated			ENSG00000153037	SRP19	-0.0879	0.0167	Down regulated	yes
ENSG00000155307	SAMSN1	0.421	0.00291	Up regulated			ENSG00000113649	TCERG1	-0.0881	0.01	Down regulated
ENSG00000113369	ARRDC3	0.42	1.64e-07	Up regulated			ENSG00000167110	GOLGA2	-0.0881	0.00355	Down regulated
ENSG00000185955	C7orf61	0.42	0.0169	Up regulated			ENSG00000186501	TMEM222	-0.0881	0.00798	Down regulated
ENSG00000165449	SLC16A9	0.416	0.000186	Up regulated			ENSG00000139625	MAP3K12	-0.0882	0.0454	Down regulated
ENSG00000177409	SAMD9L	0.416	0.000214	Up regulated			ENSG00000181610	MRPS23	-0.0882	0.0245	Down regulated
ENSG00000136997	MYC	0.415	0.000227	Up regulated			ENSG00000135250	SRPK2	-0.0883	0.0154	Down regulated
ENSG00000102287	GABRE	0.414	0.0121	Up regulated			ENSG00000104643	MTMR9	-0.0884	0.0371	Down regulated	yes
ENSG00000166278	C2	0.414	0.00212	Up regulated			ENSG00000004142	POLDIP2	-0.0885	0.00247	Down regulated
ENSG00000228408	RP1-111D6.3	0.414	0.0169	Up regulated			ENSG00000025800	KPNA6	-0.0885	0.0179	Down regulated
ENSG00000100504	PYGL	0.413	0.000218	Up regulated			ENSG00000172009	THOP1	-0.0885	0.0106	Down regulated
ENSG00000232274	RP11-782C8.2	0.413	0.0154	Up regulated			ENSG00000073803	MAP3K13	-0.0886	0.0328	Down regulated	yes
ENSG00000070190	DAPP1	0.412	0.0329	Up regulated			ENSG00000101350	KIF3B	-0.0886	0.0271	Down regulated
ENSG00000101336	HCK	0.412	0.00116	Up regulated			ENSG00000159445	THEM4	-0.0887	0.039	Down regulated
ENSG00000163840	DTX3L	0.412	6.81e-05	Up regulated			ENSG00000204427	ABHD16A	-0.0887	0.0362	Down regulated
ENSG00000019991	HGF	0.411	0.00355	Up regulated			ENSG00000169914	OTUD3	-0.0889	0.049	Down regulated
ENSG00000129226	CD68	0.411	0.0255	Up regulated			ENSG00000174013	FBXO45	-0.0889	0.0121	Down regulated
ENSG00000158246	FAM46B	0.41	0.0154	Up regulated			ENSG00000183624	HMCES	-0.0889	0.0233	Down regulated
ENSG00000233421	U1	0.41	0.0292	Up regulated			ENSG00000185619	PCGF3	-0.0889	0.00526	Down regulated
ENSG00000124216	SNAI1	0.409	0.0246	Up regulated			ENSG00000132356	PRKAA1	-0.0891	0.0173	Down regulated
ENSG00000241163	LINC00877	0.408	0.0439	Up regulated			ENSG00000241685	ARPC1A	-0.0891	0.0127	Down regulated
ENSG00000163565	IFI16	0.407	3.06e-05	Up regulated			ENSG00000156170	NDUFAF6	-0.0892	0.0147	Down regulated
ENSG00000165507	C10orf10	0.406	0.00875	Up regulated			ENSG00000104765	BNIP3L	-0.0893	0.0164	Down regulated
ENSG00000087086	FTL	0.405	7.62e-10	Up regulated			ENSG00000186908	ZDHHC17	-0.0893	0.00694	Down regulated
ENSG00000140961	OSGIN1	0.405	0.000182	Up regulated	yes		ENSG00000152484	USP12	-0.0894	0.0155	Down regulated
ENSG00000148841	ITPRIP	0.405	2.48e-05	Up regulated			ENSG00000182446	NPLOC4	-0.0894	0.000486	Down regulated
ENSG00000004799	PDK4	0.403	0.00168	Up regulated			ENSG00000109016	DHRS7B	-0.0895	0.0225	Down regulated
ENSG00000122884	P4HA1	0.403	2.12e-09	Up regulated			ENSG00000184402	SS18L1	-0.0897	0.0117	Down regulated
ENSG00000100368	CSF2RB	0.402	0.00138	Up regulated			ENSG00000009780	FAM76A	-0.0898	0.0331	Down regulated
ENSG00000135842	FAM129A	0.402	0.0151	Up regulated			ENSG00000162302	RPS6KA4	-0.0899	0.0456	Down regulated
ENSG00000137767	SQRDL	0.399	0.000209	Up regulated			ENSG00000169100	SLC25A6	-0.0899	0.0112	Down regulated
ENSG00000166927	MS4A7	0.399	0.0143	Up regulated			ENSG00000236104	ZBTB22	-0.0901	0.0327	Down regulated
ENSG00000167851	CD300A	0.397	0.00979	Up regulated			ENSG00000158985	CDC42SE2	-0.0902	0.047	Down regulated
ENSG00000180353	HCLS1	0.396	0.000716	Up regulated			ENSG00000156136	DCK	-0.0903	0.0287	Down regulated
ENSG00000107249	GLIS3	0.394	2.32e-06	Up regulated			ENSG00000162517	PEF1	-0.0903	0.0125	Down regulated
ENSG00000163638	ADAMTS9	0.394	0.0019	Up regulated			ENSG00000148690	FRA10AC1	-0.0906	0.0249	Down regulated
ENSG00000214212	C19orf38	0.394	0.0133	Up regulated			ENSG00000135968	GCC2	-0.0907	0.0476	Down regulated
ENSG00000272733	KB-208E9.1	0.394	0.0131	Up regulated			ENSG00000100347	SAMM50	-0.0908	0.0018	Down regulated
ENSG00000205403	CFI	0.393	0.0243	Up regulated			ENSG00000129691	ASH2L	-0.0908	0.00975	Down regulated
ENSG00000260898	ADPGK-AS1	0.393	0.0209	Up regulated			ENSG00000173950	XXYLT1	-0.0908	0.0366	Down regulated
ENSG00000138496	PARP9	0.392	8.83e-05	Up regulated			ENSG00000163655	GMPS	-0.0909	0.0101	Down regulated	yes
ENSG00000066336	SPI1	0.391	0.0024	Up regulated			ENSG00000006715	VPS41	-0.0911	0.0234	Down regulated
ENSG00000127507	EMR2	0.39	0.038	Up regulated			ENSG00000155304	HSPA13	-0.0911	0.0466	Down regulated	yes
ENSG00000131095	GFAP	0.389	0.0111	Up regulated	yes		ENSG00000175054	ATR	-0.0911	0.00262	Down regulated
ENSG00000143545	RAB13	0.388	3.59e-05	Up regulated			ENSG00000215041	NEURL4	-0.0911	0.024	Down regulated
ENSG00000126709	IFI6	0.387	0.000427	Up regulated			ENSG00000117335	CD46	-0.0912	0.0413	Down regulated
ENSG00000173559	NABP1	0.387	1.69e-05	Up regulated			ENSG00000144827	ABHD10	-0.0914	0.0232	Down regulated
ENSG00000155760	FZD7	0.385	0.00425	Up regulated			ENSG00000111731	C2CD5	-0.0915	0.0215	Down regulated
ENSG00000258999	RP11-114N19.3	0.385	0.0325	Up regulated			ENSG00000134108	ARL8B	-0.0915	0.0164	Down regulated
ENSG00000028137	TNFRSF1B	0.384	0.00108	Up regulated			ENSG00000121680	PEX16	-0.0916	0.015	Down regulated
ENSG00000131080	EDA2R	0.384	0.0377	Up regulated			ENSG00000160714	UBE2Q1	-0.0916	0.00869	Down regulated
ENSG00000143891	GALM	0.384	5.15e-05	Up regulated			ENSG00000116871	MAP7D1	-0.0917	0.0419	Down regulated
ENSG00000165029	ABCA1	0.384	1.83e-06	Up regulated			ENSG00000266962	RP11-400F19.6	-0.0917	0.0329	Down regulated
ENSG00000168309	FAM107A	0.384	1.62e-06	Up regulated			ENSG00000163875	MEAF6	-0.0918	0.025	Down regulated
ENSG00000204338	CYP21A1P	0.384	0.0488	Up regulated			ENSG00000124006	OBSL1	-0.0919	0.0168	Down regulated
ENSG00000112539	C6orf118	0.382	0.0248	Up regulated			ENSG00000141759	TXNL4A	-0.0919	0.00587	Down regulated
ENSG00000216901	AL022393.7	0.382	0.0161	Up regulated			ENSG00000174917	C19orf70	-0.0921	0.0343	Down regulated
ENSG00000221963	APOL6	0.382	0.000209	Up regulated			ENSG00000070761	C16orf80	-0.0923	0.0385	Down regulated
ENSG00000138685	FGF2	0.381	0.000116	Up regulated			ENSG00000170035	UBE2E3	-0.0923	0.0148	Down regulated	yes
ENSG00000026103	FAS	0.38	0.000109	Up regulated			ENSG00000083097	DOPEY1	-0.0924	0.0105	Down regulated
ENSG00000111321	LTBR	0.38	2.48e-05	Up regulated			ENSG00000156990	RPUSD3	-0.0924	0.0158	Down regulated
ENSG00000148671	ADIRF	0.38	0.000496	Up regulated			ENSG00000168653	NDUFS5	-0.0925	0.0145	Down regulated
ENSG00000152661	GJA1	0.38	0.000574	Up regulated			ENSG00000101473	ACOT8	-0.0927	0.00789	Down regulated
ENSG00000185885	IFITM1	0.38	0.00808	Up regulated			ENSG00000132153	DHX30	-0.0928	0.00247	Down regulated
ENSG00000067182	TNFRSF1A	0.379	1.03e-05	Up regulated			ENSG00000131174	COX7B	-0.0929	0.0272	Down regulated
ENSG00000176014	TUBB6	0.379	0.00906	Up regulated			ENSG00000141252	VPS53	-0.0929	0.0307	Down regulated
ENSG00000162542	TMCO4	0.378	0.000733	Up regulated			ENSG00000163001	CCDC104	-0.0929	0.0347	Down regulated
ENSG00000165171	WBSCR27	0.378	0.0183	Up regulated			ENSG00000102858	MGRN1	-0.0931	0.0467	Down regulated
ENSG00000265972	TXNIP	0.378	0.00255	Up regulated			ENSG00000104679	R3HCC1	-0.0931	0.0187	Down regulated
ENSG00000100365	NCF4	0.377	0.0204	Up regulated			ENSG00000111215	PRR4	-0.0931	0.0472	Down regulated
ENSG00000162733	DDR2	0.377	2.71e-05	Up regulated			ENSG00000111530	CAND1	-0.0931	0.00561	Down regulated	yes
ENSG00000182508	LHFPL1	0.376	0.0107	Up regulated			ENSG00000113108	APBB3	-0.0931	0.0244	Down regulated
ENSG00000173372	C1QA	0.375	0.0434	Up regulated			ENSG00000139266	2024-03-09	-0.0931	0.0295	Down regulated
ENSG00000162777	DENND2D	0.374	0.0192	Up regulated			ENSG00000069329	VPS35	-0.0932	0.0268	Down regulated
ENSG00000169006	NTSR2	0.374	0.000622	Up regulated			ENSG00000141295	SCRN2	-0.0932	0.0366	Down regulated
ENSG00000177674	AGTRAP	0.374	6.97e-05	Up regulated			ENSG00000170291	ELP5	-0.0932	0.0023	Down regulated
ENSG00000224081	LINC01057	0.374	3.46e-05	Up regulated			ENSG00000154001	PPP2R5E	-0.0933	0.0322	Down regulated	yes
ENSG00000088836	SLC4A11	0.373	0.00675	Up regulated			ENSG00000168936	TMEM129	-0.0933	0.0225	Down regulated
ENSG00000171885	AQP4	0.373	0.000493	Up regulated			ENSG00000198718	FAM179B	-0.0933	0.00288	Down regulated
ENSG00000109846	CRYAB	0.372	0.024	Up regulated	yes		ENSG00000089220	PEBP1	-0.0934	0.00433	Down regulated
ENSG00000129667	RHBDF2	0.372	0.000898	Up regulated			ENSG00000136710	CCDC115	-0.0934	0.00789	Down regulated
ENSG00000128016	ZFP36	0.371	0.0472	Up regulated	yes		ENSG00000148384	INPP5E	-0.0934	0.0203	Down regulated
ENSG00000142871	CYR61	0.371	0.0153	Up regulated			ENSG00000198742	SMURF1	-0.0934	0.0251	Down regulated
ENSG00000123689	G0S2	0.37	0.0161	Up regulated			ENSG00000256537	RP11-785H5.1	-0.0934	0.007	Down regulated
ENSG00000204520	MICA	0.37	4.65e-05	Up regulated			ENSG00000272106	RP11-345P4.9	-0.0935	0.0248	Down regulated
ENSG00000177337	DLGAP1-AS1	0.369	0.00392	Up regulated			ENSG00000163412	EIF4E3	-0.0936	0.0252	Down regulated
ENSG00000225693	RP11-54K16.2	0.369	0.0497	Up regulated			ENSG00000069345	DNAJA2	-0.0938	0.0148	Down regulated
ENSG00000184371	CSF1	0.367	0.000833	Up regulated			ENSG00000170871	KIAA0232	-0.0938	0.000435	Down regulated
ENSG00000117228	GBP1	0.366	0.0211	Up regulated			ENSG00000178502	KLHL11	-0.0938	0.0332	Down regulated	yes
ENSG00000123374	CDK2	0.366	0.00231	Up regulated			ENSG00000227345	PARG	-0.0939	0.0113	Down regulated	yes
ENSG00000140853	NLRC5	0.366	0.000924	Up regulated			ENSG00000179295	PTPN11	-0.094	0.00603	Down regulated
ENSG00000160233	LRRC3	0.366	0.00802	Up regulated			ENSG00000167965	MLST8	-0.0941	0.0197	Down regulated
ENSG00000217801	RP11-465B22.3	0.366	0.0276	Up regulated			ENSG00000176248	ANAPC2	-0.0943	0.00446	Down regulated
ENSG00000256671	LIMS3L	0.366	0.0026	Up regulated			ENSG00000031698	SARS	-0.0944	0.0254	Down regulated
ENSG00000260549	MT1L	0.366	0.0358	Up regulated			ENSG00000188827	SLX4	-0.0944	0.05	Down regulated
ENSG00000115107	STEAP3	0.365	0.00202	Up regulated			ENSG00000011523	CEP68	-0.0945	0.0016	Down regulated	yes
ENSG00000124529	HIST1H4B	0.365	0.000363	Up regulated			ENSG00000099999	RNF215	-0.0945	0.0262	Down regulated
ENSG00000175567	UCP2	0.365	0.00203	Up regulated			ENSG00000171150	SOCS5	-0.0945	0.00811	Down regulated
ENSG00000135094	SDS	0.364	0.00215	Up regulated			ENSG00000174943	KCTD13	-0.0945	0.0415	Down regulated
ENSG00000143333	RGS16	0.364	0.0133	Up regulated			ENSG00000047188	YTHDC2	-0.0946	0.00187	Down regulated	yes
ENSG00000230922	RP4-753M9.1	0.364	0.0107	Up regulated			ENSG00000100138	NHP2L1	-0.0946	0.0171	Down regulated
ENSG00000262075	WI2-2942J8.1	0.364	0.00547	Up regulated			ENSG00000134897	BIVM	-0.0946	0.00221	Down regulated	yes
ENSG00000112599	GUCA1B	0.363	0.00597	Up regulated			ENSG00000142065	ZFP14	-0.0946	0.00686	Down regulated
ENSG00000162620	LRRIQ3	0.363	0.00751	Up regulated			ENSG00000087053	MTMR2	-0.0947	0.0477	Down regulated
ENSG00000165806	CASP7	0.363	2.08e-05	Up regulated			ENSG00000106635	BCL7B	-0.0947	0.042	Down regulated
ENSG00000183486	MX2	0.363	0.00709	Up regulated			ENSG00000109762	SNX25	-0.0947	0.0496	Down regulated
ENSG00000187840	EIF4EBP1	0.363	0.000193	Up regulated			ENSG00000166946	CCNDBP1	-0.0947	0.0186	Down regulated
ENSG00000243364	EFNA4	0.362	0.0416	Up regulated			ENSG00000014216	CAPN1	-0.0948	0.0423	Down regulated
ENSG00000258584	FAM181A-AS1	0.362	0.0113	Up regulated			ENSG00000175193	PARL	-0.0948	0.00891	Down regulated
ENSG00000002586	CD99	0.361	5.73e-05	Up regulated			ENSG00000163683	SMIM14	-0.0949	0.0115	Down regulated
ENSG00000091106	NLRC4	0.36	0.0357	Up regulated			ENSG00000009844	VTA1	-0.095	0.017	Down regulated	yes
ENSG00000235568	NFAM1	0.36	0.00255	Up regulated			ENSG00000116005	PCYOX1	-0.095	0.0175	Down regulated	yes
ENSG00000178460	MCMDC2	0.359	0.00125	Up regulated			ENSG00000075151	EIF4G3	-0.0951	0.00595	Down regulated	yes
ENSG00000124575	HIST1H1D	0.358	0.0154	Up regulated			ENSG00000103266	STUB1	-0.0951	0.00606	Down regulated
ENSG00000240032	RP11-274H2.3	0.358	0.0416	Up regulated			ENSG00000131966	ACTR10	-0.0951	0.0314	Down regulated
ENSG00000149489	ROM1	0.357	8.63e-05	Up regulated	yes		ENSG00000146701	MDH2	-0.0951	0.0368	Down regulated	yes
ENSG00000155926	SLA	0.357	0.0123	Up regulated			ENSG00000166326	TRIM44	-0.0951	0.00589	Down regulated
ENSG00000172380	GNG12	0.357	3.06e-05	Up regulated			ENSG00000198863	RUNDC1	-0.0951	0.0489	Down regulated
ENSG00000225526	C3orf83	0.357	0.0485	Up regulated			ENSG00000187555	USP7	-0.0952	0.00792	Down regulated
ENSG00000267056	AC005336.4	0.357	0.0211	Up regulated			ENSG00000171865	RNASEH1	-0.0953	0.0132	Down regulated
ENSG00000132256	TRIM5	0.356	0.000341	Up regulated			ENSG00000197136	PCNXL3	-0.0953	0.0318	Down regulated
ENSG00000196139	AKR1C3	0.356	2.89e-05	Up regulated			ENSG00000117906	RCN2	-0.0955	0.00823	Down regulated	yes
ENSG00000056972	TRAF3IP2	0.355	1.82e-05	Up regulated			ENSG00000056050	C4orf27	-0.0956	0.0308	Down regulated
ENSG00000089159	PXN	0.355	3.31e-06	Up regulated			ENSG00000151967	SCHIP1	-0.0957	0.031	Down regulated
ENSG00000171903	CYP4F11	0.355	0.00113	Up regulated			ENSG00000105393	BABAM1	-0.0959	0.0169	Down regulated
ENSG00000248079	DPH6-AS1	0.354	0.00436	Up regulated			ENSG00000174953	DHX36	-0.096	0.0011	Down regulated	yes
ENSG00000173641	HSPB7	0.353	0.0268	Up regulated			ENSG00000179262	RAD23A	-0.096	0.014	Down regulated	yes
ENSG00000173926	2024-03-03	0.353	0.000874	Up regulated			ENSG00000185565	LSAMP	-0.096	0.05	Down regulated
ENSG00000180914	OXTR	0.352	0.00326	Up regulated			ENSG00000119185	ITGB1BP1	-0.0961	0.023	Down regulated
ENSG00000181381	DDX60L	0.352	0.000497	Up regulated			ENSG00000156411	C14orf2	-0.0961	0.0376	Down regulated
ENSG00000187498	COL4A1	0.352	0.00875	Up regulated			ENSG00000177981	ASB8	-0.0961	0.00192	Down regulated
ENSG00000110719	TCIRG1	0.351	0.000732	Up regulated			ENSG00000141098	GFOD2	-0.0962	0.0447	Down regulated
ENSG00000131981	LGALS3	0.351	0.000386	Up regulated			ENSG00000148343	FAM73B	-0.0962	0.00545	Down regulated
ENSG00000230850	RP11-782C8.1	0.351	0.00563	Up regulated			ENSG00000107262	BAG1	-0.0963	0.0114	Down regulated
ENSG00000261150	EPPK1	0.351	0.0404	Up regulated			ENSG00000134590	FAM127A	-0.0965	0.0363	Down regulated
ENSG00000086730	LAT2	0.349	0.00234	Up regulated	yes		ENSG00000162341	TPCN2	-0.0965	0.0476	Down regulated
ENSG00000197747	S100A10	0.349	0.0154	Up regulated			ENSG00000102870	ZNF629	-0.0966	0.00204	Down regulated
ENSG00000218823	PAPOLB	0.349	0.0131	Up regulated			ENSG00000151743	AMN1	-0.0967	0.0307	Down regulated
ENSG00000123609	NMI	0.348	0.00229	Up regulated			ENSG00000176340	COX8A	-0.0967	0.037	Down regulated
ENSG00000231652	RP11-553A21.3	0.348	0.0326	Up regulated			ENSG00000182534	MXRA7	-0.0967	0.018	Down regulated
ENSG00000137693	YAP1	0.347	7.39e-05	Up regulated			ENSG00000183161	FANCF	-0.0967	0.0366	Down regulated
ENSG00000187608	ISG15	0.347	0.00932	Up regulated			ENSG00000103160	HSDL1	-0.0968	0.0375	Down regulated
ENSG00000196843	ARID5A	0.347	3.77e-05	Up regulated			ENSG00000139579	NABP2	-0.0969	0.00749	Down regulated
ENSG00000122863	CHST3	0.346	0.000997	Up regulated			ENSG00000204745	AC083899.3	-0.0969	0.0192	Down regulated
ENSG00000137812	CASC5	0.346	0.0425	Up regulated			ENSG00000104177	MYEF2	-0.097	0.00545	Down regulated
ENSG00000165030	NFIL3	0.346	3.97e-05	Up regulated			ENSG00000198648	STK39	-0.097	0.0199	Down regulated
ENSG00000116096	SPR	0.345	2.09e-05	Up regulated			ENSG00000138442	WDR12	-0.0971	0.041	Down regulated
ENSG00000223773	CD99P1	0.345	0.00849	Up regulated			ENSG00000148291	SURF2	-0.0971	0.0482	Down regulated
ENSG00000125089	SH3TC1	0.344	0.000752	Up regulated			ENSG00000164062	APEH	-0.0971	0.00592	Down regulated
ENSG00000168874	ATOH8	0.344	0.000383	Up regulated			ENSG00000218283	MORF4L1P1	-0.0971	0.0241	Down regulated
ENSG00000101017	CD40	0.343	0.00163	Up regulated			ENSG00000114520	SNX4	-0.0972	0.00925	Down regulated	yes
ENSG00000262580	RP11-334C17.5	0.343	0.000144	Up regulated			ENSG00000125375	ATP5S	-0.0972	0.0215	Down regulated
ENSG00000112773	FAM46A	0.342	0.00404	Up regulated			ENSG00000061676	NCKAP1	-0.0973	0.0181	Down regulated
ENSG00000117519	CNN3	0.342	2.05e-06	Up regulated			ENSG00000105701	FKBP8	-0.0973	0.00681	Down regulated
ENSG00000137193	PIM1	0.341	5.5e-05	Up regulated			ENSG00000180957	PITPNB	-0.0973	0.0477	Down regulated
ENSG00000069399	BCL3	0.34	0.0138	Up regulated			ENSG00000100304	TTLL12	-0.0974	0.0308	Down regulated
ENSG00000102034	ELF4	0.34	0.0114	Up regulated			ENSG00000244187	TMEM141	-0.0974	0.0329	Down regulated
ENSG00000117226	GBP3	0.34	0.015	Up regulated			ENSG00000160218	TRAPPC10	-0.0975	0.0149	Down regulated
ENSG00000153551	CMTM7	0.34	0.0247	Up regulated	yes		ENSG00000165813	C10orf118	-0.0975	0.00899	Down regulated
ENSG00000163545	NUAK2	0.34	0.0264	Up regulated			ENSG00000175782	SLC35E3	-0.0976	0.0101	Down regulated	yes
ENSG00000187554	TLR5	0.34	0.00598	Up regulated			ENSG00000176148	TCP11L1	-0.0976	0.0279	Down regulated
ENSG00000109758	HGFAC	0.339	0.0339	Up regulated	yes		ENSG00000189308	LIN54	-0.0976	0.000175	Down regulated
ENSG00000214189	ZNF788	0.339	5.15e-05	Up regulated			ENSG00000145715	RASA1	-0.0977	0.0113	Down regulated	yes
ENSG00000115461	IGFBP5	0.338	0.00255	Up regulated			ENSG00000088543	C3orf18	-0.0978	0.0495	Down regulated
ENSG00000158201	ABHD3	0.338	5.4e-06	Up regulated			ENSG00000124209	RAB22A	-0.0978	0.0154	Down regulated
ENSG00000129116	PALLD	0.336	4.15e-06	Up regulated			ENSG00000196700	ZNF512B	-0.0978	0.0161	Down regulated
ENSG00000135899	SP110	0.336	0.000582	Up regulated			ENSG00000178982	EIF3K	-0.0979	0.00141	Down regulated
ENSG00000023445	BIRC3	0.335	0.00616	Up regulated			ENSG00000113240	CLK4	-0.098	0.0253	Down regulated
ENSG00000064932	SBNO2	0.335	8.65e-06	Up regulated			ENSG00000114021	NIT2	-0.098	0.0116	Down regulated
ENSG00000137033	IL33	0.335	0.00744	Up regulated			ENSG00000154511	FAM69A	-0.098	0.032	Down regulated
ENSG00000146112	PPP1R18	0.335	8.65e-06	Up regulated			ENSG00000170325	PRDM10	-0.098	0.0097	Down regulated
ENSG00000134463	ECHDC3	0.334	0.0129	Up regulated			ENSG00000100239	PPP6R2	-0.0982	0.000285	Down regulated
ENSG00000160284	SPATC1L	0.334	0.00395	Up regulated			ENSG00000128268	MGAT3	-0.0982	0.0397	Down regulated
ENSG00000167676	PLIN4	0.334	0.00433	Up regulated			ENSG00000135972	MRPS9	-0.0982	0.0093	Down regulated
ENSG00000172296	SPTLC3	0.334	0.0349	Up regulated			ENSG00000184381	PLA2G6	-0.0982	0.0375	Down regulated
ENSG00000173281	PPP1R3B	0.334	0.00152	Up regulated			ENSG00000182670	TTC3	-0.0984	0.0118	Down regulated	yes
ENSG00000100979	PLTP	0.333	0.000361	Up regulated			ENSG00000266173	STRADA	-0.0985	0.00507	Down regulated
ENSG00000103742	IGDCC4	0.333	0.000971	Up regulated			ENSG00000125821	DTD1	-0.0987	0.00401	Down regulated
ENSG00000267270	AC139100.2	0.333	0.00128	Up regulated			ENSG00000185813	PCYT2	-0.0988	0.00424	Down regulated
ENSG00000138646	HERC5	0.332	0.00218	Up regulated			ENSG00000198791	CNOT7	-0.0988	0.00834	Down regulated
ENSG00000122497	NBPF14	0.331	5.09e-07	Up regulated			ENSG00000136111	TBC1D4	-0.099	0.0484	Down regulated
ENSG00000135838	NPL	0.331	6.74e-05	Up regulated			ENSG00000177628	GBA	-0.099	0.0251	Down regulated
ENSG00000167613	LAIR1	0.33	0.0237	Up regulated			ENSG00000089057	SLC23A2	-0.0991	0.00509	Down regulated
ENSG00000168062	BATF2	0.33	0.0363	Up regulated			ENSG00000143390	RFX5	-0.0992	0.0194	Down regulated
ENSG00000018408	WWTR1	0.329	0.00109	Up regulated			ENSG00000163743	RCHY1	-0.0993	0.00949	Down regulated
ENSG00000146233	CYP39A1	0.329	0.012	Up regulated			ENSG00000183648	NDUFB1	-0.0993	0.0239	Down regulated
ENSG00000163563	MNDA	0.329	0.0097	Up regulated			ENSG00000119402	FBXW2	-0.0994	8.96e-05	Down regulated
ENSG00000106624	AEBP1	0.328	0.0311	Up regulated	yes		ENSG00000001630	CYP51A1	-0.0995	0.0401	Down regulated	yes
ENSG00000135046	ANXA1	0.328	0.0222	Up regulated			ENSG00000104388	RAB2A	-0.0996	0.00516	Down regulated
ENSG00000144802	NFKBIZ	0.327	0.00139	Up regulated			ENSG00000136895	GARNL3	-0.0996	0.0265	Down regulated
ENSG00000163659	TIPARP	0.327	4.65e-05	Up regulated			ENSG00000157625	TAB3	-0.0996	0.00612	Down regulated	yes
ENSG00000198959	TGM2	0.327	0.0195	Up regulated			ENSG00000181852	RNF41	-0.0996	0.0223	Down regulated
ENSG00000261226	RP11-830F9.7	0.327	0.0352	Up regulated			ENSG00000196290	NIF3L1	-0.0996	0.0255	Down regulated
ENSG00000143384	MCL1	0.326	2.48e-07	Up regulated			ENSG00000112305	SMAP1	-0.0997	0.0201	Down regulated
ENSG00000143466	IKBKE	0.326	0.00263	Up regulated			ENSG00000141698	NT5C3B	-0.0997	0.0182	Down regulated
ENSG00000102174	PHEX	0.325	0.00838	Up regulated			ENSG00000181915	ADO	-0.0997	0.0175	Down regulated
ENSG00000118640	VAMP8	0.325	0.0293	Up regulated			ENSG00000155876	RRAGA	-0.0998	0.0207	Down regulated	yes
ENSG00000128394	APOBEC3F	0.325	0.0394	Up regulated			ENSG00000116237	ICMT	-0.0999	0.0376	Down regulated
ENSG00000172201	ID4	0.325	0.000332	Up regulated			ENSG00000146007	ZMAT2	-0.0999	0.0337	Down regulated
ENSG00000114698	PLSCR4	0.324	0.000431	Up regulated			ENSG00000182400	TRAPPC6B	-0.0999	0.0179	Down regulated
ENSG00000125753	VASP	0.324	2.48e-05	Up regulated			ENSG00000101940	WDR13	-0.1	0.0156	Down regulated
ENSG00000137804	NUSAP1	0.324	0.0394	Up regulated			ENSG00000103591	AAGAB	-0.1	0.00787	Down regulated
ENSG00000140022	STON2	0.324	0.000245	Up regulated			ENSG00000108528	SLC25A11	-0.1	0.00802	Down regulated
ENSG00000182541	LIMK2	0.324	0.000118	Up regulated	yes		ENSG00000137760	ALKBH8	-0.1	0.0104	Down regulated
ENSG00000185650	ZFP36L1	0.324	0.000269	Up regulated			ENSG00000145293	ENOPH1	-0.1	0.00687	Down regulated
ENSG00000076662	ICAM3	0.323	0.00561	Up regulated			ENSG00000159069	FBXW5	-0.1	0.00906	Down regulated
ENSG00000121039	RDH10	0.323	0.0132	Up regulated			ENSG00000164284	GRPEL2	-0.1	0.0241	Down regulated	yes
ENSG00000132109	TRIM21	0.323	0.00143	Up regulated			ENSG00000171533	MAP6	-0.1	0.0432	Down regulated
ENSG00000136869	TLR4	0.323	8.83e-05	Up regulated			ENSG00000185379	RAD51D	-0.1	0.00288	Down regulated
ENSG00000130300	PLVAP	0.322	0.0494	Up regulated			ENSG00000011021	CLCN6	-0.101	0.02	Down regulated
ENSG00000134013	LOXL2	0.322	0.00266	Up regulated			ENSG00000043143	JADE2	-0.101	0.0241	Down regulated
ENSG00000153029	MR1	0.322	2.04e-05	Up regulated			ENSG00000101365	IDH3B	-0.101	0.00613	Down regulated	yes
ENSG00000155465	SLC7A7	0.322	0.0309	Up regulated			ENSG00000110074	FOXRED1	-0.101	0.00592	Down regulated
ENSG00000183508	FAM46C	0.322	0.0313	Up regulated			ENSG00000118873	RAB3GAP2	-0.101	0.00305	Down regulated
ENSG00000010671	BTK	0.321	0.0216	Up regulated			ENSG00000124659	TBCC	-0.101	0.0335	Down regulated
ENSG00000158955	WNT9B	0.321	0.0463	Up regulated	yes		ENSG00000147684	NDUFB9	-0.101	0.0156	Down regulated
ENSG00000181856	SLC2A4	0.321	0.033	Up regulated			ENSG00000157764	BRAF	-0.101	0.00618	Down regulated
ENSG00000134755	DSC2	0.32	0.000524	Up regulated			ENSG00000158528	PPP1R9A	-0.101	0.0224	Down regulated
ENSG00000157227	MMP14	0.32	0.0246	Up regulated			ENSG00000160953	MUM1	-0.101	0.000129	Down regulated
ENSG00000164430	MB21D1	0.32	0.00457	Up regulated			ENSG00000166136	NDUFB8	-0.101	0.00496	Down regulated
ENSG00000067066	SP100	0.319	0.00133	Up regulated			ENSG00000171262	FAM98B	-0.101	0.0268	Down regulated
ENSG00000142632	ARHGEF19	0.319	0.0446	Up regulated			ENSG00000172831	CES2	-0.101	0.01	Down regulated
ENSG00000159399	HK2	0.319	0.0154	Up regulated			ENSG00000008869	HEATR5B	-0.102	0.000898	Down regulated	yes
ENSG00000172183	ISG20	0.319	0.05	Up regulated			ENSG00000100360	IFT27	-0.102	0.00824	Down regulated
ENSG00000188613	NANOS1	0.318	9.59e-05	Up regulated			ENSG00000104872	PIH1D1	-0.102	0.00302	Down regulated
ENSG00000011600	TYROBP	0.317	0.0354	Up regulated			ENSG00000113068	PFDN1	-0.102	0.00133	Down regulated
ENSG00000064655	EYA2	0.317	0.00119	Up regulated			ENSG00000114405	C3orf14	-0.102	0.0442	Down regulated
ENSG00000163132	MSX1	0.317	0.0273	Up regulated			ENSG00000120696	KBTBD7	-0.102	0.0128	Down regulated
ENSG00000214226	C17orf67	0.317	0.000667	Up regulated			ENSG00000123159	GIPC1	-0.102	0.00491	Down regulated
ENSG00000147065	MSN	0.316	0.000142	Up regulated			ENSG00000128266	GNAZ	-0.102	0.0174	Down regulated
ENSG00000015285	WAS	0.314	0.0129	Up regulated	yes		ENSG00000128872	TMOD2	-0.102	0.0299	Down regulated
ENSG00000051620	HEBP2	0.314	6.43e-05	Up regulated			ENSG00000131242	RAB11FIP4	-0.102	0.0252	Down regulated
ENSG00000132274	TRIM22	0.314	0.00161	Up regulated			ENSG00000133619	KRBA1	-0.102	0.0117	Down regulated
ENSG00000204261	TAPSAR1	0.314	0.0141	Up regulated			ENSG00000138018	EPT1	-0.102	0.0371	Down regulated
ENSG00000253250	C8orf88	0.314	0.034	Up regulated			ENSG00000145495	2024-03-06	-0.102	0.0141	Down regulated
ENSG00000073331	ALPK1	0.313	0.000369	Up regulated			ENSG00000145743	FBXL17	-0.102	0.0155	Down regulated
ENSG00000116701	NCF2	0.313	0.0416	Up regulated			ENSG00000154174	TOMM70A	-0.102	0.0185	Down regulated
ENSG00000131196	NFATC1	0.313	0.000623	Up regulated			ENSG00000155099	TMEM55A	-0.102	0.0131	Down regulated
ENSG00000132530	XAF1	0.313	0.00229	Up regulated			ENSG00000162139	NEU3	-0.102	0.00441	Down regulated
ENSG00000171940	ZNF217	0.313	1.89e-05	Up regulated			ENSG00000175573	C11orf68	-0.102	0.0401	Down regulated
ENSG00000172936	MYD88	0.313	0.00218	Up regulated			ENSG00000177054	ZDHHC13	-0.102	0.026	Down regulated
ENSG00000254087	LYN	0.313	0.00372	Up regulated			ENSG00000182134	TDRKH	-0.102	0.0129	Down regulated
ENSG00000110446	SLC15A3	0.312	0.00279	Up regulated			ENSG00000185164	NOMO2	-0.102	0.0418	Down regulated
ENSG00000164674	SYTL3	0.312	0.00497	Up regulated			ENSG00000189180	ZNF33A	-0.102	0.00362	Down regulated
ENSG00000173805	HAP1	0.312	0.000515	Up regulated			ENSG00000204217	BMPR2	-0.102	0.0474	Down regulated	yes
ENSG00000213144	RP11-64B16.2	0.312	0.0198	Up regulated			ENSG00000205572	SERF1B	-0.102	0.0488	Down regulated
ENSG00000003989	SLC7A2	0.311	0.0191	Up regulated			ENSG00000101199	ARFGAP1	-0.103	0.000287	Down regulated
ENSG00000251034	RP11-582J16.4	0.309	0.00247	Up regulated			ENSG00000103657	HERC1	-0.103	0.0133	Down regulated	yes
ENSG00000151012	SLC7A11	0.308	0.00396	Up regulated			ENSG00000107771	CCSER2	-0.103	0.000622	Down regulated
ENSG00000182326	C1S	0.308	0.00613	Up regulated			ENSG00000109270	LAMTOR3	-0.103	0.0107	Down regulated	yes
ENSG00000107968	MAP3K8	0.307	0.00125	Up regulated			ENSG00000109919	MTCH2	-0.103	0.00212	Down regulated
ENSG00000131435	PDLIM4	0.307	0.00363	Up regulated	yes		ENSG00000126214	KLC1	-0.103	0.0122	Down regulated
ENSG00000269486	CTC-360G5.9	0.307	0.0176	Up regulated			ENSG00000128731	HERC2	-0.103	0.00156	Down regulated
ENSG00000101888	NXT2	0.306	0.00131	Up regulated			ENSG00000160445	ZER1	-0.103	0.0486	Down regulated	yes
ENSG00000145721	LIX1	0.306	0.00102	Up regulated			ENSG00000161179	YDJC	-0.103	0.0457	Down regulated
ENSG00000142347	MYO1F	0.305	0.00564	Up regulated			ENSG00000166579	NDEL1	-0.103	0.0153	Down regulated
ENSG00000173391	OLR1	0.305	0.0391	Up regulated			ENSG00000168280	KIF5C	-0.103	0.0224	Down regulated
ENSG00000174021	GNG5	0.305	0.000383	Up regulated			ENSG00000172046	USP19	-0.103	0.000528	Down regulated
ENSG00000129151	BBOX1	0.304	0.00752	Up regulated			ENSG00000177383	MAGEF1	-0.103	0.01	Down regulated	yes
ENSG00000163131	CTSS	0.304	0.0104	Up regulated			ENSG00000182359	KBTBD3	-0.103	0.0467	Down regulated
ENSG00000168394	TAP1	0.304	0.00077	Up regulated			ENSG00000185630	PBX1	-0.103	0.0317	Down regulated
ENSG00000183558	HIST2H2AA3	0.304	0.00122	Up regulated			ENSG00000187778	MCRS1	-0.103	0.000523	Down regulated
ENSG00000135077	HAVCR2	0.303	0.00589	Up regulated			ENSG00000204590	GNL1	-0.103	0.00875	Down regulated
ENSG00000138119	MYOF	0.303	0.0125	Up regulated			ENSG00000062485	CS	-0.104	0.0154	Down regulated
ENSG00000197142	ACSL5	0.303	0.0102	Up regulated			ENSG00000071794	HLTF	-0.104	0.00184	Down regulated
ENSG00000162511	LAPTM5	0.302	0.0334	Up regulated			ENSG00000108852	MPP2	-0.104	0.0307	Down regulated
ENSG00000082074	FYB	0.3	0.032	Up regulated			ENSG00000112651	MRPL2	-0.104	0.00936	Down regulated
ENSG00000109861	CTSC	0.3	0.00359	Up regulated			ENSG00000126432	PRDX5	-0.104	0.0154	Down regulated
ENSG00000126246	IGFLR1	0.299	0.00761	Up regulated			ENSG00000134717	BTF3L4	-0.104	0.00134	Down regulated
ENSG00000161921	CXCL16	0.299	0.00332	Up regulated			ENSG00000137547	MRPL15	-0.104	0.0224	Down regulated
ENSG00000163346	PBXIP1	0.299	7.49e-05	Up regulated			ENSG00000139405	RITA1	-0.104	0.0303	Down regulated
ENSG00000115884	SDC1	0.298	0.0332	Up regulated			ENSG00000147224	PRPS1	-0.104	0.0233	Down regulated
ENSG00000153208	MERTK	0.298	0.000357	Up regulated			ENSG00000153107	ANAPC1	-0.104	0.000195	Down regulated
ENSG00000269067	ZNF728	0.298	0.00859	Up regulated			ENSG00000166974	MAPRE2	-0.104	0.0466	Down regulated	yes
ENSG00000103876	FAH	0.297	1.82e-05	Up regulated			ENSG00000175224	ATG13	-0.104	0.00104	Down regulated
ENSG00000115267	IFIH1	0.297	0.00291	Up regulated			ENSG00000184277	TM2D3	-0.104	0.00792	Down regulated
ENSG00000133639	BTG1	0.297	3.88e-05	Up regulated			ENSG00000196715	VKORC1L1	-0.104	0.00845	Down regulated	yes
ENSG00000140459	CYP11A1	0.297	0.0344	Up regulated			ENSG00000198836	OPA1	-0.104	0.00462	Down regulated	yes
ENSG00000158710	TAGLN2	0.297	0.00232	Up regulated			ENSG00000214253	FIS1	-0.104	0.0175	Down regulated
ENSG00000187837	HIST1H1C	0.297	3.68e-06	Up regulated			ENSG00000214765	SEPT7P2	-0.104	0.023	Down regulated
ENSG00000214188	ST7-OT4	0.297	0.0179	Up regulated			ENSG00000070413	DGCR2	-0.105	0.00859	Down regulated
ENSG00000135245	HILPDA	0.296	0.00681	Up regulated			ENSG00000077254	USP33	-0.105	0.000785	Down regulated
ENSG00000173193	PARP14	0.296	0.00196	Up regulated			ENSG00000083642	PDS5B	-0.105	0.0319	Down regulated
ENSG00000198604	BAZ1A	0.296	0.000787	Up regulated			ENSG00000100150	DEPDC5	-0.105	0.00364	Down regulated
ENSG00000267519	MIR24-2	0.296	0.0403	Up regulated			ENSG00000107185	RGP1	-0.105	0.0017	Down regulated
ENSG00000081237	PTPRC	0.295	0.0372	Up regulated			ENSG00000108306	FBXL20	-0.105	0.0149	Down regulated
ENSG00000122986	HVCN1	0.295	0.00176	Up regulated			ENSG00000116688	MFN2	-0.105	0.000639	Down regulated
ENSG00000161940	BCL6B	0.295	0.0396	Up regulated			ENSG00000136738	STAM	-0.105	0.00534	Down regulated
ENSG00000138080	EMILIN1	0.294	0.00178	Up regulated			ENSG00000137815	RTF1	-0.105	0.0123	Down regulated
ENSG00000234745	HLA-B	0.294	0.00335	Up regulated			ENSG00000137996	RTCA	-0.105	0.0102	Down regulated
ENSG00000248477	RP11-848G14.2	0.294	0.0118	Up regulated			ENSG00000140395	WDR61	-0.105	0.000864	Down regulated
ENSG00000101194	SLC17A9	0.293	0.0168	Up regulated			ENSG00000147364	FBXO25	-0.105	0.000428	Down regulated
ENSG00000248508	SRP14-AS1	0.293	0.00626	Up regulated			ENSG00000149930	TAOK2	-0.105	0.000124	Down regulated
ENSG00000258655	ARHGAP5-AS1	0.293	8.85e-05	Up regulated			ENSG00000152102	FAM168B	-0.105	0.00304	Down regulated
ENSG00000139618	BRCA2	0.292	0.0266	Up regulated			ENSG00000162910	MRPL55	-0.105	0.01	Down regulated
ENSG00000153446	C16orf89	0.292	0.00616	Up regulated			ENSG00000164576	SAP30L	-0.105	0.0124	Down regulated
ENSG00000100300	TSPO	0.291	0.000934	Up regulated	yes		ENSG00000172053	QARS	-0.105	0.000919	Down regulated
ENSG00000119888	EPCAM	0.291	0.032	Up regulated			ENSG00000175662	TOM1L2	-0.105	0.00804	Down regulated
ENSG00000128602	SMO	0.291	0.000267	Up regulated			ENSG00000241837	ATP5O	-0.105	0.0017	Down regulated
ENSG00000213654	GPSM3	0.291	0.0221	Up regulated			ENSG00000245937	CTC-228N24.3	-0.105	0.0027	Down regulated
ENSG00000068079	IFI35	0.29	0.00788	Up regulated			ENSG00000259623	RP11-156E6.1	-0.105	0.0298	Down regulated
ENSG00000229644	NAMPTL	0.29	0.00708	Up regulated			ENSG00000272316	XXbac-BPGBPG55C20.2	-0.105	0.0329	Down regulated
ENSG00000142583	SLC2A5	0.289	0.0126	Up regulated	yes		ENSG00000067225	PKM	-0.106	0.0246	Down regulated
ENSG00000154553	PDLIM3	0.289	0.000267	Up regulated			ENSG00000109572	CLCN3	-0.106	0.000232	Down regulated
ENSG00000164292	RHOBTB3	0.289	0.00012	Up regulated			ENSG00000109654	TRIM2	-0.106	0.039	Down regulated	yes
ENSG00000189431	RASSF10	0.289	0.044	Up regulated			ENSG00000124786	SLC35B3	-0.106	0.0468	Down regulated
ENSG00000103811	CTSH	0.288	0.000855	Up regulated			ENSG00000130764	LRRC47	-0.106	0.00778	Down regulated
ENSG00000158163	DZIP1L	0.288	0.000905	Up regulated			ENSG00000136828	RALGPS1	-0.106	0.00349	Down regulated
ENSG00000203819	HIST2H2BC	0.288	0.0457	Up regulated			ENSG00000137040	RANBP6	-0.106	0.0128	Down regulated
ENSG00000213859	KCTD11	0.288	0.00262	Up regulated			ENSG00000140474	ULK3	-0.106	0.0295	Down regulated
ENSG00000013364	MVP	0.287	0.00345	Up regulated			ENSG00000157077	ZFYVE9	-0.106	0.0142	Down regulated	yes
ENSG00000109667	SLC2A9	0.287	0.00417	Up regulated			ENSG00000161267	BDH1	-0.106	0.0306	Down regulated
ENSG00000110057	UNC93B1	0.287	0.000484	Up regulated			ENSG00000167863	ATP5H	-0.106	0.00359	Down regulated
ENSG00000152952	PLOD2	0.287	2.08e-05	Up regulated			ENSG00000176903	PNMA1	-0.106	0.0496	Down regulated
ENSG00000183598	HIST2H3D	0.287	0.0495	Up regulated			ENSG00000204237	OXLD1	-0.106	0.00545	Down regulated
ENSG00000196935	SRGAP1	0.287	1.49e-05	Up regulated			ENSG00000204271	SPIN3	-0.106	0.00348	Down regulated
ENSG00000047648	ARHGAP6	0.286	0.0111	Up regulated			ENSG00000066557	LRRC40	-0.107	0.00568	Down regulated
ENSG00000144908	ALDH1L1	0.286	0.00119	Up regulated			ENSG00000070718	AP3M2	-0.107	0.0241	Down regulated
ENSG00000014914	MTMR11	0.285	1.31e-05	Up regulated	yes		ENSG00000100983	GSS	-0.107	0.0139	Down regulated
ENSG00000012779	ALOX5	0.284	0.0204	Up regulated			ENSG00000103021	CCDC113	-0.107	0.0209	Down regulated
ENSG00000110324	IL10RA	0.284	0.00408	Up regulated			ENSG00000107679	PLEKHA1	-0.107	0.0463	Down regulated
ENSG00000164023	SGMS2	0.284	0.00284	Up regulated			ENSG00000123091	RNF11	-0.107	0.00821	Down regulated
ENSG00000206341	HLA-H	0.284	0.0024	Up regulated			ENSG00000126067	PSMB2	-0.107	0.00506	Down regulated	yes
ENSG00000021355	SERPINB1	0.283	0.00589	Up regulated			ENSG00000132305	IMMT	-0.107	0.000646	Down regulated
ENSG00000086062	B4GALT1	0.283	0.00777	Up regulated			ENSG00000144120	TMEM177	-0.107	0.041	Down regulated	yes
ENSG00000104518	GSDMD	0.283	0.00206	Up regulated			ENSG00000149474	CSRP2BP	-0.107	0.00149	Down regulated
ENSG00000111331	OAS3	0.283	0.0231	Up regulated			ENSG00000151247	EIF4E	-0.107	0.0108	Down regulated
ENSG00000120063	GNA13	0.283	2.29e-06	Up regulated			ENSG00000162929	KIAA1841	-0.107	0.0215	Down regulated
ENSG00000130203	APOE	0.283	0.0012	Up regulated	yes		ENSG00000163781	TOPBP1	-0.107	0.000786	Down regulated
ENSG00000137731	FXYD2	0.283	0.0225	Up regulated			ENSG00000165678	GHITM	-0.107	0.0146	Down regulated	yes
ENSG00000254726	MEX3A	0.283	0.00212	Up regulated			ENSG00000165782	TMEM55B	-0.107	0.00217	Down regulated
ENSG00000105835	NAMPT	0.282	0.000891	Up regulated			ENSG00000166681	NGFRAP1	-0.107	0.0141	Down regulated
ENSG00000134802	SLC43A3	0.282	0.00737	Up regulated			ENSG00000167815	PRDX2	-0.107	0.00844	Down regulated
ENSG00000143479	DYRK3	0.282	0.00109	Up regulated			ENSG00000172336	POP7	-0.107	0.0264	Down regulated
ENSG00000155366	RHOC	0.282	0.000196	Up regulated	yes		ENSG00000184887	BTBD6	-0.107	0.021	Down regulated
ENSG00000203814	HIST2H2BF	0.282	0.000119	Up regulated			ENSG00000244687	UBE2V1	-0.107	0.0371	Down regulated	yes
ENSG00000073712	FERMT2	0.281	5.26e-05	Up regulated			ENSG00000091640	SPAG7	-0.108	0.00529	Down regulated
ENSG00000124782	RREB1	0.281	0.000155	Up regulated			ENSG00000104442	ARMC1	-0.108	0.000447	Down regulated
ENSG00000136732	GYPC	0.281	0.0312	Up regulated			ENSG00000111647	UHRF1BP1L	-0.108	0.00262	Down regulated
ENSG00000145703	IQGAP2	0.281	0.0434	Up regulated			ENSG00000115685	PPP1R7	-0.108	0.00876	Down regulated
ENSG00000164188	RANBP3L	0.281	0.0221	Up regulated			ENSG00000125459	MSTO1	-0.108	0.0124	Down regulated
ENSG00000251396	RP11-163N6.2	0.281	0.00791	Up regulated			ENSG00000164187	LMBRD2	-0.108	0.0326	Down regulated
ENSG00000269825	CTD-3099C6.9	0.281	0.00192	Up regulated			ENSG00000164978	NUDT2	-0.108	0.0194	Down regulated
ENSG00000043462	LCP2	0.28	0.00842	Up regulated			ENSG00000168785	TSPAN5	-0.108	0.0154	Down regulated
ENSG00000077713	SLC25A43	0.28	1.03e-05	Up regulated			ENSG00000172932	ANKRD13D	-0.108	0.00258	Down regulated
ENSG00000104894	CD37	0.28	0.0416	Up regulated			ENSG00000175166	PSMD2	-0.108	0.00196	Down regulated	yes
ENSG00000109610	SOD3	0.28	0.0186	Up regulated			ENSG00000198925	ATG9A	-0.108	0.00699	Down regulated
ENSG00000111817	DSE	0.28	1.82e-05	Up regulated			ENSG00000245958	RP11-33B1.1	-0.108	0.0118	Down regulated
ENSG00000148175	STOM	0.28	0.00167	Up regulated			ENSG00000006530	AGK	-0.109	0.00278	Down regulated
ENSG00000148498	PARD3	0.28	9.57e-05	Up regulated			ENSG00000104497	SNX16	-0.109	0.0422	Down regulated
ENSG00000168884	TNIP2	0.28	7.49e-05	Up regulated	yes		ENSG00000120533	ENY2	-0.109	0.000386	Down regulated
ENSG00000183255	PTTG1IP	0.28	2.54e-05	Up regulated			ENSG00000123240	OPTN	-0.109	0.00568	Down regulated
ENSG00000205413	SAMD9	0.28	0.00788	Up regulated			ENSG00000129245	FXR2	-0.109	0.00147	Down regulated
ENSG00000232489	MFAP1P1	0.28	0.0347	Up regulated			ENSG00000135469	COQ10A	-0.109	0.0447	Down regulated	yes
ENSG00000261051	RP11-274H2.5	0.28	0.0431	Up regulated			ENSG00000138162	TACC2	-0.109	0.0395	Down regulated
ENSG00000090924	PLEKHG2	0.279	0.0071	Up regulated			ENSG00000139697	SBNO1	-0.109	0.00342	Down regulated	yes
ENSG00000168994	PXDC1	0.279	0.000447	Up regulated	yes		ENSG00000144635	DYNC1LI1	-0.109	0.00416	Down regulated	yes
ENSG00000164342	TLR3	0.278	0.0133	Up regulated			ENSG00000164031	DNAJB14	-0.109	0.00944	Down regulated
ENSG00000197019	SERTAD1	0.278	0.00355	Up regulated			ENSG00000167632	TRAPPC9	-0.109	0.00359	Down regulated
ENSG00000198113	TOR4A	0.278	0.016	Up regulated	yes		ENSG00000171703	TCEA2	-0.109	0.00336	Down regulated
ENSG00000213722	DDAH2	0.278	2.96e-05	Up regulated	yes		ENSG00000177034	MTX3	-0.109	0.00144	Down regulated
ENSG00000146411	SLC2A12	0.277	0.000335	Up regulated			ENSG00000196510	ANAPC7	-0.109	0.000181	Down regulated
ENSG00000218416	AC110619.2	0.277	0.0268	Up regulated			ENSG00000196850	PPTC7	-0.109	0.0463	Down regulated	yes
ENSG00000172216	CEBPB	0.276	0.000921	Up regulated			ENSG00000214113	LYRM4	-0.109	0.00782	Down regulated
ENSG00000185561	TLCD2	0.276	0.00932	Up regulated			ENSG00000215190	LINC00680	-0.109	0.0487	Down regulated
ENSG00000188643	S100A16	0.276	0.00146	Up regulated			ENSG00000226711	FAM66C	-0.109	0.0115	Down regulated
ENSG00000261069	SNORD116-20	0.276	0.00168	Up regulated			ENSG00000264112	RP11-159D12.2	-0.109	0.0273	Down regulated
ENSG00000125347	IRF1	0.275	0.0263	Up regulated			ENSG00000000457	SCYL3	-0.11	0.0029	Down regulated
ENSG00000135407	AVIL	0.274	0.00377	Up regulated			ENSG00000005022	SLC25A5	-0.11	0.0223	Down regulated	yes
ENSG00000142961	MOB3C	0.274	5.4e-06	Up regulated	yes		ENSG00000013392	RWDD2A	-0.11	0.0118	Down regulated	yes
ENSG00000169439	SDC2	0.274	0.000934	Up regulated			ENSG00000067064	IDI1	-0.11	0.04	Down regulated
ENSG00000120693	SMAD9	0.273	0.00148	Up regulated			ENSG00000108666	C17orf75	-0.11	0.0186	Down regulated
ENSG00000010704	HFE	0.272	0.0154	Up regulated			ENSG00000123444	KBTBD4	-0.11	0.00352	Down regulated	yes
ENSG00000125520	SLC2A4RG	0.272	5.86e-06	Up regulated			ENSG00000129625	REEP5	-0.11	0.0398	Down regulated	yes
ENSG00000170989	S1PR1	0.272	0.00304	Up regulated			ENSG00000132589	FLOT2	-0.11	0.0322	Down regulated
ENSG00000185988	PLK5	0.272	0.0338	Up regulated			ENSG00000133895	MEN1	-0.11	0.0105	Down regulated
ENSG00000206503	HLA-A	0.272	0.000573	Up regulated			ENSG00000141873	SLC39A3	-0.11	0.0181	Down regulated
ENSG00000214456	PLIN5	0.272	0.0126	Up regulated			ENSG00000153130	SCOC	-0.11	0.0181	Down regulated	yes
ENSG00000113916	BCL6	0.271	8.94e-05	Up regulated			ENSG00000162688	AGL	-0.11	0.00795	Down regulated
ENSG00000135926	TMBIM1	0.271	0.00389	Up regulated			ENSG00000197380	DACT3	-0.11	0.0239	Down regulated
ENSG00000159423	ALDH4A1	0.271	0.000663	Up regulated			ENSG00000198911	SREBF2	-0.11	0.0277	Down regulated
ENSG00000246448	RP13-578N3.3	0.271	0.0427	Up regulated			ENSG00000204681	GABBR1	-0.11	0.0347	Down regulated
ENSG00000099953	MMP11	0.27	0.0336	Up regulated			ENSG00000213753	CENPBD1P1	-0.11	0.006	Down regulated
ENSG00000131941	RHPN2	0.27	0.00372	Up regulated			ENSG00000003147	ICA1	-0.111	0.0485	Down regulated
ENSG00000177045	SIX5	0.27	0.00546	Up regulated	yes		ENSG00000011485	PPP5C	-0.111	0.00416	Down regulated
ENSG00000177606	JUN	0.27	0.00112	Up regulated			ENSG00000102053	ZC3H12B	-0.111	0.0347	Down regulated
ENSG00000188596	C12orf55	0.27	0.00181	Up regulated			ENSG00000102409	BEX4	-0.111	0.0125	Down regulated	yes
ENSG00000234062	RP11-308D16.4	0.27	0.0172	Up regulated			ENSG00000116221	MRPL37	-0.111	0.00261	Down regulated
ENSG00000049323	LTBP1	0.269	0.00264	Up regulated			ENSG00000131409	LRRC4B	-0.111	0.00893	Down regulated
ENSG00000116990	MYCL	0.269	0.00206	Up regulated			ENSG00000135070	ISCA1	-0.111	0.00553	Down regulated
ENSG00000130755	GMFG	0.269	0.0205	Up regulated			ENSG00000141030	COPS3	-0.111	0.00559	Down regulated
ENSG00000166292	TMEM100	0.269	0.0391	Up regulated			ENSG00000145725	PPIP5K2	-0.111	0.000645	Down regulated	yes
ENSG00000189190	ZNF600	0.269	0.0446	Up regulated			ENSG00000160352	ZNF714	-0.111	0.0404	Down regulated
ENSG00000228106	RP11-452F19.3	0.269	0.0463	Up regulated			ENSG00000160539	PPAPDC3	-0.111	0.0387	Down regulated
ENSG00000124942	AHNAK	0.268	0.00613	Up regulated			ENSG00000167508	MVD	-0.111	0.0255	Down regulated
ENSG00000138696	BMPR1B	0.268	0.00497	Up regulated			ENSG00000183506	PI4KAP2	-0.111	0.037	Down regulated
ENSG00000169515	CCDC8	0.268	0.00463	Up regulated			ENSG00000186162	CIDECP	-0.111	0.0194	Down regulated
ENSG00000010610	CD4	0.267	0.00806	Up regulated			ENSG00000198824	CHAMP1	-0.111	0.0423	Down regulated
ENSG00000136630	HLX	0.267	0.0401	Up regulated	yes		ENSG00000204619	PPP1R11	-0.111	0.00854	Down regulated
ENSG00000213928	IRF9	0.267	0.000492	Up regulated			ENSG00000085415	SEH1L	-0.112	0.0156	Down regulated
ENSG00000087077	TRIP6	0.266	0.000161	Up regulated			ENSG00000112339	HBS1L	-0.112	0.00114	Down regulated
ENSG00000141968	VAV1	0.266	0.0314	Up regulated			ENSG00000113595	TRIM23	-0.112	0.016	Down regulated	yes
ENSG00000142102	ATHL1	0.266	0.0041	Up regulated			ENSG00000115561	CHMP3	-0.112	0.0029	Down regulated	yes
ENSG00000143603	KCNN3	0.266	0.00308	Up regulated			ENSG00000115947	ORC4	-0.112	0.00768	Down regulated
ENSG00000167315	ACAA2	0.266	0.000123	Up regulated			ENSG00000130956	HABP4	-0.112	0.00901	Down regulated
ENSG00000196924	FLNA	0.266	0.00263	Up regulated			ENSG00000134575	ACP2	-0.112	0.0177	Down regulated
ENSG00000226686	AC012309.5	0.266	0.0331	Up regulated			ENSG00000137486	ARRB1	-0.112	0.0176	Down regulated
ENSG00000115380	EFEMP1	0.265	0.0336	Up regulated			ENSG00000158882	TOMM40L	-0.112	0.00683	Down regulated
ENSG00000130940	CASZ1	0.265	0.0357	Up regulated			ENSG00000165714	LOH12CR1	-0.112	0.00251	Down regulated
ENSG00000154188	ANGPT1	0.265	0.0438	Up regulated			ENSG00000172115	CYCS	-0.112	0.0258	Down regulated
ENSG00000182240	BACE2	0.265	0.00138	Up regulated			ENSG00000179115	FARSA	-0.112	0.0151	Down regulated
ENSG00000196739	COL27A1	0.265	0.0266	Up regulated			ENSG00000213337	ANKRD39	-0.112	0.0139	Down regulated
ENSG00000245532	NEAT1	0.265	0.0248	Up regulated			ENSG00000073578	SDHA	-0.113	0.00328	Down regulated
ENSG00000007372	PAX6	0.264	0.00477	Up regulated			ENSG00000091157	WDR7	-0.113	0.00355	Down regulated
ENSG00000090776	EFNB1	0.264	8.63e-05	Up regulated			ENSG00000104154	SLC30A4	-0.113	0.0289	Down regulated	yes
ENSG00000104611	SH2D4A	0.264	0.011	Up regulated			ENSG00000111669	TPI1	-0.113	0.0239	Down regulated
ENSG00000162889	MAPKAPK2	0.264	5.69e-05	Up regulated			ENSG00000120327	PCDHB14	-0.113	0.0138	Down regulated
ENSG00000177994	C2orf73	0.264	0.0418	Up regulated			ENSG00000132879	FBXO44	-0.113	0.0211	Down regulated
ENSG00000214900	C14orf182	0.264	0.0337	Up regulated			ENSG00000137700	SLC37A4	-0.113	0.0146	Down regulated
ENSG00000266964	FXYD1	0.264	0.00392	Up regulated			ENSG00000138411	HECW2	-0.113	0.0118	Down regulated	yes
ENSG00000076770	MBNL3	0.263	0.0139	Up regulated			ENSG00000138834	MAPK8IP3	-0.113	0.0107	Down regulated
ENSG00000129680	MAP7D3	0.263	0.00227	Up regulated			ENSG00000157014	TATDN2	-0.113	0.00495	Down regulated
ENSG00000164687	FABP5	0.263	0.000798	Up regulated			ENSG00000163528	CHCHD4	-0.113	0.0136	Down regulated
ENSG00000166710	B2M	0.263	0.00791	Up regulated			ENSG00000169221	TBC1D10B	-0.113	0.00895	Down regulated
ENSG00000169756	LIMS1	0.263	0.000496	Up regulated			ENSG00000169567	HINT1	-0.113	0.011	Down regulated
ENSG00000184979	USP18	0.263	0.00984	Up regulated			ENSG00000196440	ARMCX4	-0.113	0.00597	Down regulated	yes
ENSG00000072952	MRVI1	0.262	0.00384	Up regulated			ENSG00000198750	GATSL2	-0.113	0.0286	Down regulated
ENSG00000099958	DERL3	0.262	0.00841	Up regulated	yes		ENSG00000264364	DYNLL2	-0.113	0.00225	Down regulated
ENSG00000112559	MDFI	0.262	0.0339	Up regulated			ENSG00000063854	HAGH	-0.114	0.000599	Down regulated
ENSG00000164111	ANXA5	0.262	0.000922	Up regulated			ENSG00000078369	GNB1	-0.114	0.00436	Down regulated
ENSG00000177374	HIC1	0.262	0.0185	Up regulated	yes		ENSG00000106524	ANKMY2	-0.114	0.00948	Down regulated
ENSG00000270882	HIST1H4A	0.262	4.83e-05	Up regulated			ENSG00000115977	AAK1	-0.114	0.0377	Down regulated
ENSG00000076944	STXBP2	0.261	0.0204	Up regulated			ENSG00000119421	NDUFA8	-0.114	0.00696	Down regulated
ENSG00000100439	ABHD4	0.261	0.000471	Up regulated			ENSG00000125503	PPP1R12C	-0.114	0.00567	Down regulated
ENSG00000111783	RFX4	0.261	0.00371	Up regulated			ENSG00000130204	TOMM40	-0.114	0.00598	Down regulated
ENSG00000197324	LRP10	0.261	0.000849	Up regulated			ENSG00000133460	SLC2A11	-0.114	0.00546	Down regulated
ENSG00000079215	SLC1A3	0.26	0.0163	Up regulated			ENSG00000141447	OSBPL1A	-0.114	0.0185	Down regulated	yes
ENSG00000113732	ATP6V0E1	0.26	6.09e-05	Up regulated			ENSG00000148158	SNX30	-0.114	0.00896	Down regulated
ENSG00000124508	BTN2A2	0.26	0.0154	Up regulated			ENSG00000149743	TRPT1	-0.114	0.0207	Down regulated
ENSG00000132793	LPIN3	0.26	0.0152	Up regulated			ENSG00000152382	TADA1	-0.114	0.00288	Down regulated
ENSG00000144476	ACKR3	0.26	0.0147	Up regulated			ENSG00000153814	JAZF1	-0.114	0.0477	Down regulated
ENSG00000008226	DLEC1	0.259	0.0203	Up regulated			ENSG00000164068	RNF123	-0.114	0.0068	Down regulated
ENSG00000087074	PPP1R15A	0.259	0.00215	Up regulated			ENSG00000170445	HARS	-0.114	0.00315	Down regulated
ENSG00000105639	JAK3	0.259	0.00166	Up regulated			ENSG00000178741	COX5A	-0.114	0.0175	Down regulated	yes
ENSG00000105877	DNAH11	0.258	0.0468	Up regulated	yes		ENSG00000184602	SNN	-0.114	0.0211	Down regulated
ENSG00000124145	SDC4	0.258	0.0337	Up regulated			ENSG00000197063	MAFG	-0.114	0.0251	Down regulated
ENSG00000135063	FAM189A2	0.258	0.00788	Up regulated			ENSG00000266967	AARSD1	-0.114	0.0069	Down regulated
ENSG00000092969	TGFB2	0.257	0.00104	Up regulated			ENSG00000040933	INPP4A	-0.115	0.0323	Down regulated
ENSG00000138823	MTTP	0.257	0.0332	Up regulated			ENSG00000047056	WDR37	-0.115	0.0227	Down regulated
ENSG00000139800	ZIC5	0.256	0.0432	Up regulated			ENSG00000079156	OSBPL6	-0.115	0.0462	Down regulated
ENSG00000149131	SERPING1	0.256	0.0102	Up regulated			ENSG00000101290	CDS2	-0.115	0.00336	Down regulated	yes
ENSG00000026950	BTN3A1	0.255	0.000184	Up regulated			ENSG00000111912	NCOA7	-0.115	0.0265	Down regulated	yes
ENSG00000075420	FNDC3B	0.255	6.8e-06	Up regulated			ENSG00000113575	PPP2CA	-0.115	0.00441	Down regulated
ENSG00000100987	VSX1	0.255	0.0209	Up regulated			ENSG00000116731	PRDM2	-0.115	0.0403	Down regulated	yes
ENSG00000112312	GMNN	0.255	0.000446	Up regulated			ENSG00000132294	EFR3A	-0.115	0.0337	Down regulated
ENSG00000177119	ANO6	0.255	0.000785	Up regulated			ENSG00000164024	METAP1	-0.115	0.00538	Down regulated
ENSG00000184384	MAML2	0.255	0.000121	Up regulated			ENSG00000164919	COX6C	-0.115	0.00888	Down regulated
ENSG00000204264	PSMB8	0.255	0.00999	Up regulated			ENSG00000175602	CCDC85B	-0.115	0.0446	Down regulated
ENSG00000222009	BTBD19	0.255	0.0166	Up regulated	yes		ENSG00000196821	C6orf106	-0.115	0.00838	Down regulated
ENSG00000143819	EPHX1	0.254	0.000831	Up regulated			ENSG00000197102	DYNC1H1	-0.115	0.0037	Down regulated
ENSG00000157240	FZD1	0.254	0.00354	Up regulated			ENSG00000211450	C11orf31	-0.115	0.00593	Down regulated
ENSG00000162493	PDPN	0.254	0.0332	Up regulated			ENSG00000078140	UBE2K	-0.116	0.0162	Down regulated
ENSG00000172361	CCDC11	0.253	0.0364	Up regulated			ENSG00000097046	CDC7	-0.116	0.0446	Down regulated
ENSG00000168961	LGALS9	0.252	0.0223	Up regulated			ENSG00000107643	MAPK8	-0.116	0.00417	Down regulated
ENSG00000112333	NR2E1	0.251	0.0244	Up regulated			ENSG00000112640	PPP2R5D	-0.116	0.0114	Down regulated
ENSG00000140839	CLEC18B	0.251	0.0297	Up regulated			ENSG00000133026	MYH10	-0.116	0.0484	Down regulated
ENSG00000152137	HSPB8	0.251	0.00077	Up regulated			ENSG00000136848	DAB2IP	-0.116	0.0397	Down regulated
ENSG00000174125	TLR1	0.251	0.0321	Up regulated			ENSG00000138107	ACTR1A	-0.116	0.00077	Down regulated
ENSG00000189171	S100A13	0.251	0.00133	Up regulated			ENSG00000148468	FAM171A1	-0.116	0.00906	Down regulated	yes
ENSG00000067955	CBFB	0.25	0.000492	Up regulated			ENSG00000164466	SFXN1	-0.116	0.00031	Down regulated	yes
ENSG00000099875	MKNK2	0.25	1.08e-05	Up regulated			ENSG00000167394	ZNF668	-0.116	0.0089	Down regulated
ENSG00000123427	METTL21B	0.25	0.00343	Up regulated			ENSG00000168291	PDHB	-0.116	0.00126	Down regulated	yes
ENSG00000133131	MORC4	0.25	0.000469	Up regulated			ENSG00000178127	NDUFV2	-0.116	0.00407	Down regulated
ENSG00000134873	CLDN10	0.25	0.0401	Up regulated			ENSG00000213585	VDAC1	-0.116	0.0122	Down regulated
ENSG00000169871	TRIM56	0.25	0.00422	Up regulated			ENSG00000273033	RP11-67L2.2	-0.116	0.0312	Down regulated
ENSG00000171729	TMEM51	0.25	0.00328	Up regulated			ENSG00000005194	CIAPIN1	-0.117	0.00561	Down regulated
ENSG00000092531	SNAP23	0.249	0.000178	Up regulated			ENSG00000014824	SLC30A9	-0.117	0.000447	Down regulated	yes
ENSG00000116815	CD58	0.249	0.021	Up regulated			ENSG00000023516	AKAP11	-0.117	0.00811	Down regulated
ENSG00000156587	UBE2L6	0.249	3.69e-06	Up regulated			ENSG00000063660	GPC1	-0.117	0.0241	Down regulated
ENSG00000271646	RP11-326I11.3	0.249	0.0394	Up regulated			ENSG00000068438	FTSJ1	-0.117	0.000388	Down regulated
ENSG00000100219	XBP1	0.248	3.25e-05	Up regulated			ENSG00000076554	TPD52	-0.117	0.0164	Down regulated
ENSG00000106799	TGFBR1	0.248	0.00354	Up regulated			ENSG00000101445	PPP1R16B	-0.117	0.0282	Down regulated
ENSG00000125733	TRIP10	0.248	0.014	Up regulated			ENSG00000103494	RPGRIP1L	-0.117	0.0125	Down regulated
ENSG00000160712	IL6R	0.248	0.000846	Up regulated			ENSG00000108641	B9D1	-0.117	0.0394	Down regulated
ENSG00000198342	ZNF442	0.248	0.00274	Up regulated			ENSG00000125741	OPA3	-0.117	0.00491	Down regulated
ENSG00000228502	EEF1A1P11	0.248	0.00243	Up regulated			ENSG00000130294	KIF1A	-0.117	0.0149	Down regulated
ENSG00000240065	PSMB9	0.248	0.0359	Up regulated			ENSG00000132718	SYT11	-0.117	0.00372	Down regulated
ENSG00000101187	SLCO4A1	0.247	0.0235	Up regulated			ENSG00000133069	TMCC2	-0.117	0.0339	Down regulated
ENSG00000114790	ARHGEF26	0.247	0.00148	Up regulated			ENSG00000138698	RAP1GDS1	-0.117	0.0314	Down regulated	yes
ENSG00000149782	PLCB3	0.247	0.000195	Up regulated			ENSG00000139197	PEX5	-0.117	0.000527	Down regulated
ENSG00000223547	ZNF844	0.247	8.46e-06	Up regulated			ENSG00000150787	PTS	-0.117	0.0182	Down regulated
ENSG00000260238	PMF1-BGLAP	0.247	0.0407	Up regulated			ENSG00000159842	ABR	-0.117	0.0359	Down regulated
ENSG00000079335	CDC14A	0.246	0.00231	Up regulated			ENSG00000165443	PHYHIPL	-0.117	0.0226	Down regulated
ENSG00000124635	HIST1H2BJ	0.246	0.0233	Up regulated			ENSG00000173436	MINOS1	-0.117	0.00304	Down regulated
ENSG00000204219	TCEA3	0.246	0.00125	Up regulated			ENSG00000173621	LRFN4	-0.117	0.0339	Down regulated
ENSG00000246705	H2AFJ	0.246	0.00613	Up regulated			ENSG00000175040	CHST2	-0.117	0.0453	Down regulated
ENSG00000026297	RNASET2	0.245	0.00145	Up regulated			ENSG00000196262	PPIA	-0.117	0.0028	Down regulated
ENSG00000130429	ARPC1B	0.245	0.00916	Up regulated			ENSG00000271430	RP3-368A4.5	-0.117	0.0048	Down regulated
ENSG00000150457	LATS2	0.245	0.0191	Up regulated	yes		ENSG00000102178	UBL4A	-0.118	0.00706	Down regulated
ENSG00000260260	RP11-304L19.5	0.245	0.00759	Up regulated			ENSG00000103707	MTFMT	-0.118	0.0113	Down regulated
ENSG00000270959	LPP-AS2	0.245	0.0103	Up regulated			ENSG00000103769	RAB11A	-0.118	0.000556	Down regulated
ENSG00000213244	HIST2H3DP1	0.244	0.0418	Up regulated			ENSG00000109536	FRG1	-0.118	0.00424	Down regulated
ENSG00000225855	RUSC1-AS1	0.244	0.0289	Up regulated			ENSG00000111667	USP5	-0.118	0.0096	Down regulated
ENSG00000256304	RP11-512M8.3	0.243	0.00875	Up regulated			ENSG00000117625	RCOR3	-0.118	8.96e-05	Down regulated
ENSG00000115325	DOK1	0.242	0.00212	Up regulated			ENSG00000119965	C10orf88	-0.118	0.0116	Down regulated
ENSG00000125398	SOX9	0.242	0.00245	Up regulated			ENSG00000128654	MTX2	-0.118	0.0118	Down regulated
ENSG00000137198	GMPR	0.242	0.0454	Up regulated			ENSG00000134440	NARS	-0.118	0.00128	Down regulated
ENSG00000197496	SLC2A10	0.242	0.0154	Up regulated			ENSG00000142230	SAE1	-0.118	0.00428	Down regulated
ENSG00000213694	S1PR3	0.242	0.0312	Up regulated			ENSG00000148090	AUH	-0.118	0.00681	Down regulated	yes
ENSG00000240929	HIST2H2BB	0.242	0.0433	Up regulated			ENSG00000167792	NDUFV1	-0.118	0.000395	Down regulated
ENSG00000243069	ARHGEF26-AS1	0.241	0.00613	Up regulated			ENSG00000169169	CPT1C	-0.118	0.0125	Down regulated
ENSG00000092054	MYH7	0.24	0.0209	Up regulated			ENSG00000182220	ATP6AP2	-0.118	0.0125	Down regulated	yes
ENSG00000102524	TNFSF13B	0.24	0.0327	Up regulated			ENSG00000183086	GATSL1	-0.118	0.0338	Down regulated
ENSG00000123338	NCKAP1L	0.24	0.0477	Up regulated			ENSG00000196177	ACADSB	-0.118	0.000405	Down regulated
ENSG00000135272	MDFIC	0.24	0.000978	Up regulated			ENSG00000006007	GDE1	-0.119	0.000283	Down regulated
ENSG00000143772	ITPKB	0.24	0.0026	Up regulated			ENSG00000020256	ZFP64	-0.119	0.0201	Down regulated	yes
ENSG00000099377	HSD3B7	0.239	0.0239	Up regulated			ENSG00000100307	CBX7	-0.119	0.0147	Down regulated
ENSG00000230903	RPL9P8	0.239	0.00122	Up regulated			ENSG00000105220	GPI	-0.119	0.0131	Down regulated
ENSG00000236618	PITPNA-AS1	0.239	0.00652	Up regulated			ENSG00000117395	EBNA1BP2	-0.119	0.00622	Down regulated
ENSG00000101096	NFATC2	0.238	0.00587	Up regulated			ENSG00000132640	BTBD3	-0.119	0.0199	Down regulated
ENSG00000103966	EHD4	0.238	0.000388	Up regulated			ENSG00000134287	ARF3	-0.119	0.0175	Down regulated
ENSG00000111058	ACSS3	0.238	0.00184	Up regulated			ENSG00000137642	SORL1	-0.119	0.0178	Down regulated
ENSG00000164104	HMGB2	0.238	0.000272	Up regulated			ENSG00000151376	ME3	-0.119	0.0312	Down regulated
ENSG00000185404	SP140L	0.238	0.0216	Up regulated			ENSG00000160584	SIK3	-0.119	0.0283	Down regulated
ENSG00000214455	RCN1P2	0.238	0.0366	Up regulated			ENSG00000180881	CAPS2	-0.119	0.00402	Down regulated
ENSG00000108515	ENO3	0.237	0.0463	Up regulated			ENSG00000186868	MAPT	-0.119	0.0248	Down regulated
ENSG00000146376	ARHGAP18	0.237	0.00804	Up regulated			ENSG00000189043	NDUFA4	-0.119	0.0294	Down regulated
ENSG00000184260	HIST2H2AC	0.237	0.000405	Up regulated			ENSG00000196361	ELAVL3	-0.119	0.0239	Down regulated
ENSG00000233013	FAM157B	0.237	0.00397	Up regulated			ENSG00000204685	STARD7-AS1	-0.119	0.0489	Down regulated
ENSG00000101493	ZNF516	0.236	5.05e-05	Up regulated			ENSG00000270170	NCBP2-AS2	-0.119	0.00912	Down regulated
ENSG00000117525	F3	0.236	0.0396	Up regulated			ENSG00000040341	STAU2	-0.12	0.00489	Down regulated
ENSG00000132688	NES	0.236	0.00586	Up regulated			ENSG00000065154	OAT	-0.12	0.00166	Down regulated
ENSG00000144843	ADPRH	0.236	0.0159	Up regulated			ENSG00000089053	ANAPC5	-0.12	0.00348	Down regulated
ENSG00000147588	PMP2	0.236	0.0209	Up regulated			ENSG00000103035	PSMD7	-0.12	0.000405	Down regulated
ENSG00000263412	RP5-890E16.2	0.236	0.019	Up regulated			ENSG00000105963	ADAP1	-0.12	0.00881	Down regulated
ENSG00000057468	MSH4	0.235	0.0245	Up regulated			ENSG00000110013	SIAE	-0.12	0.0149	Down regulated	yes
ENSG00000140931	CMTM3	0.235	0.0301	Up regulated			ENSG00000125449	ARMC7	-0.12	0.0323	Down regulated
ENSG00000178685	PARP10	0.235	0.000779	Up regulated			ENSG00000133703	KRAS	-0.12	0.00827	Down regulated
ENSG00000137936	BCAR3	0.234	0.000108	Up regulated			ENSG00000151835	SACS	-0.12	0.0129	Down regulated	yes
ENSG00000147883	CDKN2B	0.234	0.0194	Up regulated			ENSG00000171357	LURAP1	-0.12	0.0193	Down regulated
ENSG00000169126	ARMC4	0.234	0.0421	Up regulated			ENSG00000174405	LIG4	-0.12	0.00331	Down regulated
ENSG00000184678	HIST2H2BE	0.234	0.000849	Up regulated			ENSG00000196227	FAM217B	-0.12	0.0138	Down regulated
ENSG00000213411	RBM22P2	0.234	0.05	Up regulated			ENSG00000235652	RP11-545I5.3	-0.12	0.0121	Down regulated
ENSG00000002549	LAP3	0.233	0.000255	Up regulated			ENSG00000253719	ATXN7L3B	-0.12	0.00506	Down regulated	yes
ENSG00000111801	BTN3A3	0.233	0.00145	Up regulated			ENSG00000272168	CASC15	-0.12	0.0338	Down regulated
ENSG00000131459	GFPT2	0.233	9.94e-05	Up regulated			ENSG00000004779	NDUFAB1	-0.121	0.00751	Down regulated
ENSG00000144791	LIMD1	0.233	0.00119	Up regulated			ENSG00000029993	HMGB3	-0.121	0.0486	Down regulated
ENSG00000237550	UBE2Q2P6	0.233	0.00548	Up regulated			ENSG00000067606	PRKCZ	-0.121	0.0208	Down regulated
ENSG00000151491	EPS8	0.232	0.000431	Up regulated			ENSG00000085832	EPS15	-0.121	0.00119	Down regulated
ENSG00000155660	PDIA4	0.232	0.000553	Up regulated			ENSG00000100401	RANGAP1	-0.121	0.0103	Down regulated
ENSG00000157191	NECAP2	0.232	8.9e-05	Up regulated			ENSG00000100605	ITPK1	-0.121	0.00227	Down regulated
ENSG00000166228	PCBD1	0.232	3.06e-06	Up regulated			ENSG00000101460	MAP1LC3A	-0.121	0.0339	Down regulated
ENSG00000184378	ACTRT3	0.232	0.0188	Up regulated			ENSG00000103512	NOMO1	-0.121	0.0047	Down regulated
ENSG00000188039	NWD1	0.232	0.0466	Up regulated			ENSG00000128609	NDUFA5	-0.121	0.012	Down regulated
ENSG00000134070	IRAK2	0.231	0.00181	Up regulated			ENSG00000141367	CLTC	-0.121	0.0045	Down regulated	yes
ENSG00000145685	LHFPL2	0.231	0.00215	Up regulated			ENSG00000145362	ANK2	-0.121	0.0149	Down regulated
ENSG00000160219	GAB3	0.231	0.0159	Up regulated			ENSG00000149679	CABLES2	-0.121	0.0295	Down regulated
ENSG00000168461	RAB31	0.231	0.00112	Up regulated			ENSG00000149761	NUDT22	-0.121	0.00989	Down regulated
ENSG00000181104	F2R	0.231	0.0312	Up regulated			ENSG00000162572	SCNN1D	-0.121	0.0353	Down regulated
ENSG00000186314	PRELID2	0.231	0.00231	Up regulated			ENSG00000175203	DCTN2	-0.121	0.000783	Down regulated
ENSG00000187091	PLCD1	0.231	0.000204	Up regulated			ENSG00000179222	MAGED1	-0.121	0.0229	Down regulated	yes
ENSG00000100625	SIX4	0.229	0.0376	Up regulated			ENSG00000184992	BRI3BP	-0.121	0.00424	Down regulated
ENSG00000160789	LMNA	0.229	0.0146	Up regulated			ENSG00000197479	PCDHB11	-0.121	0.0292	Down regulated
ENSG00000183010	PYCR1	0.229	0.000165	Up regulated			ENSG00000076984	MAP2K7	-0.122	0.00436	Down regulated
ENSG00000257557	RP11-84G21.1	0.229	0.0164	Up regulated			ENSG00000112695	COX7A2	-0.122	0.0183	Down regulated
ENSG00000115129	TP53I3	0.228	0.0189	Up regulated			ENSG00000155961	RAB39B	-0.122	0.0183	Down regulated
ENSG00000158966	CACHD1	0.228	0.00595	Up regulated			ENSG00000158828	PINK1	-0.122	0.002	Down regulated
ENSG00000162520	SYNC	0.228	0.00328	Up regulated			ENSG00000167220	HDHD2	-0.122	4.75e-05	Down regulated
ENSG00000183943	PRKX	0.228	0.00236	Up regulated			ENSG00000168438	CDC40	-0.122	0.0129	Down regulated
ENSG00000204390	HSPA1L	0.228	0.00109	Up regulated			ENSG00000184117	NIPSNAP1	-0.122	0.00586	Down regulated
ENSG00000268218	AC137932.1	0.228	0.0372	Up regulated			ENSG00000196776	CD47	-0.122	0.00634	Down regulated
ENSG00000119927	GPAM	0.227	0.0169	Up regulated			ENSG00000197586	ENTPD6	-0.122	0.0156	Down regulated
ENSG00000132170	PPARG	0.227	0.00495	Up regulated			ENSG00000213619	NDUFS3	-0.122	0.00149	Down regulated
ENSG00000134871	COL4A2	0.227	0.0227	Up regulated	yes		ENSG00000074603	DPP8	-0.123	0.000133	Down regulated
ENSG00000136518	ACTL6A	0.227	0.0176	Up regulated			ENSG00000108262	GIT1	-0.123	0.0245	Down regulated
ENSG00000163285	GABRG1	0.227	0.0358	Up regulated			ENSG00000108474	PIGL	-0.123	0.0111	Down regulated
ENSG00000171790	SLFNL1	0.227	0.0479	Up regulated	yes		ENSG00000124120	TTPAL	-0.123	0.0175	Down regulated
ENSG00000180801	ARSJ	0.227	0.0354	Up regulated			ENSG00000145214	DGKQ	-0.123	0.0167	Down regulated
ENSG00000034152	MAP2K3	0.226	0.00136	Up regulated	yes		ENSG00000149313	AASDHPPT	-0.123	0.00568	Down regulated
ENSG00000119711	ALDH6A1	0.226	0.002	Up regulated			ENSG00000160695	VPS11	-0.123	4.09e-05	Down regulated
ENSG00000130066	SAT1	0.226	0.00436	Up regulated			ENSG00000162377	COA7	-0.123	0.00314	Down regulated
ENSG00000154134	ROBO3	0.226	0.000164	Up regulated			ENSG00000168159	RNF187	-0.123	0.00679	Down regulated
ENSG00000270276	HIST1H4A	0.226	0.000454	Up regulated			ENSG00000180543	TSPYL5	-0.123	0.00761	Down regulated	yes
ENSG00000075234	TTC38	0.225	0.0016	Up regulated			ENSG00000187446	CHP1	-0.123	0.0075	Down regulated	yes
ENSG00000110172	CHORDC1	0.225	0.000408	Up regulated			ENSG00000198015	MRPL42	-0.123	0.00108	Down regulated
ENSG00000141756	FKBP10	0.225	0.00596	Up regulated			ENSG00000203761	MSTO2P	-0.123	0.0369	Down regulated
ENSG00000156675	RAB11FIP1	0.225	0.00736	Up regulated			ENSG00000215105	TTC3P1	-0.123	0.0164	Down regulated
ENSG00000101871	MID1	0.224	0.000775	Up regulated			ENSG00000250120	PCDHA10	-0.123	0.0288	Down regulated
ENSG00000116044	NFE2L2	0.224	0.000214	Up regulated			ENSG00000023228	NDUFS1	-0.124	0.000473	Down regulated	yes
ENSG00000140450	ARRDC4	0.224	0.0337	Up regulated			ENSG00000066382	MPPED2	-0.124	0.0471	Down regulated
ENSG00000260528	FAM157C	0.223	0.00463	Up regulated			ENSG00000082213	C5orf22	-0.124	0.00394	Down regulated
ENSG00000088280	ASAP3	0.222	4.48e-05	Up regulated	yes		ENSG00000105429	MEGF8	-0.124	0.0179	Down regulated
ENSG00000134250	NOTCH2	0.222	0.00405	Up regulated			ENSG00000116584	ARHGEF2	-0.124	0.00986	Down regulated
ENSG00000183765	CHEK2	0.222	0.0446	Up regulated	yes		ENSG00000125166	GOT2	-0.124	0.0258	Down regulated	yes
ENSG00000071967	CYBRD1	0.221	0.038	Up regulated			ENSG00000126522	ASL	-0.124	0.0127	Down regulated
ENSG00000084093	REST	0.221	0.0048	Up regulated			ENSG00000143198	MGST3	-0.124	0.000927	Down regulated
ENSG00000105372	RPS19	0.221	1.83e-06	Up regulated			ENSG00000145916	RMND5B	-0.124	7.07e-06	Down regulated
ENSG00000141736	ERBB2	0.221	0.00477	Up regulated			ENSG00000154265	ABCA5	-0.124	0.0115	Down regulated
ENSG00000153048	CARHSP1	0.221	0.0023	Up regulated	yes		ENSG00000155744	FAM126B	-0.124	0.0323	Down regulated
ENSG00000185222	WBP5	0.221	0.00116	Up regulated			ENSG00000158864	NDUFS2	-0.124	0.000785	Down regulated
ENSG00000186470	BTN3A2	0.221	0.0408	Up regulated			ENSG00000197885	NKIRAS1	-0.124	0.00789	Down regulated
ENSG00000069869	NEDD4	0.22	0.00183	Up regulated			ENSG00000198853	RUSC2	-0.124	0.0187	Down regulated
ENSG00000100906	NFKBIA	0.22	0.00486	Up regulated			ENSG00000269044	CTC-429P9.3	-0.124	0.0156	Down regulated
ENSG00000101160	CTSZ	0.22	0.00511	Up regulated			ENSG00000078668	VDAC3	-0.125	0.00541	Down regulated
ENSG00000107201	DDX58	0.22	0.00311	Up regulated			ENSG00000100523	DDHD1	-0.125	2.47e-05	Down regulated
ENSG00000118292	C1orf54	0.22	0.0232	Up regulated			ENSG00000100949	RABGGTA	-0.125	0.0042	Down regulated
ENSG00000183688	FAM101B	0.22	0.0215	Up regulated			ENSG00000109832	DDX25	-0.125	0.0141	Down regulated
ENSG00000249264	EEF1A1P9	0.22	0.0382	Up regulated			ENSG00000113231	PDE8B	-0.125	0.0187	Down regulated
ENSG00000258056	RP11-644F5.11	0.22	0.00095	Up regulated			ENSG00000130193	THEM6	-0.125	0.00577	Down regulated
ENSG00000083444	PLOD1	0.218	1.12e-05	Up regulated			ENSG00000130758	MAP3K10	-0.125	0.0394	Down regulated
ENSG00000143514	TP53BP2	0.218	0.00343	Up regulated			ENSG00000131323	TRAF3	-0.125	0.00968	Down regulated
ENSG00000167693	NXN	0.218	0.00491	Up regulated			ENSG00000136933	RABEPK	-0.125	0.0016	Down regulated
ENSG00000175600	SUGCT	0.218	0.0174	Up regulated			ENSG00000142920	ADC	-0.125	0.0145	Down regulated
ENSG00000253305	PCDHGB6	0.218	0.000255	Up regulated			ENSG00000146216	TTBK1	-0.125	0.03	Down regulated
ENSG00000066185	ZMYND12	0.217	0.0171	Up regulated			ENSG00000162729	IGSF8	-0.125	0.0294	Down regulated
ENSG00000135744	AGT	0.217	0.0281	Up regulated			ENSG00000167972	ABCA3	-0.125	0.0169	Down regulated
ENSG00000168306	ACOX2	0.217	0.0248	Up regulated			ENSG00000170899	GSTA4	-0.125	0.00245	Down regulated
ENSG00000213903	LTB4R	0.217	0.0277	Up regulated			ENSG00000179091	CYC1	-0.125	0.00059	Down regulated
ENSG00000003402	CFLAR	0.216	0.000151	Up regulated			ENSG00000198478	SH3BGRL2	-0.125	0.0307	Down regulated	yes
ENSG00000007001	UPP2	0.216	0.0305	Up regulated			ENSG00000237190	CDKN2AIPNL	-0.125	0.0249	Down regulated
ENSG00000092820	EZR	0.216	0.00668	Up regulated			ENSG00000085433	WDR47	-0.126	0.0206	Down regulated
ENSG00000104870	FCGRT	0.216	0.0134	Up regulated			ENSG00000090372	STRN4	-0.126	0.00449	Down regulated
ENSG00000127418	FGFRL1	0.216	0.00876	Up regulated	yes		ENSG00000120256	LRP11	-0.126	0.00681	Down regulated	yes
ENSG00000156049	GNA14	0.216	0.0284	Up regulated			ENSG00000134318	ROCK2	-0.126	0.00278	Down regulated
ENSG00000059378	PARP12	0.215	0.0167	Up regulated			ENSG00000136280	CCM2	-0.126	0.0017	Down regulated
ENSG00000087842	PIR	0.215	0.00309	Up regulated			ENSG00000138430	OLA1	-0.126	0.0108	Down regulated	yes
ENSG00000112343	TRIM38	0.215	0.0342	Up regulated			ENSG00000175161	CADM2	-0.126	0.0229	Down regulated	yes
ENSG00000159388	BTG2	0.215	0.0339	Up regulated			ENSG00000175582	RAB6A	-0.126	0.0016	Down regulated
ENSG00000163110	PDLIM5	0.215	0.00311	Up regulated			ENSG00000067829	IDH3G	-0.127	0.00384	Down regulated
ENSG00000213553	RPLP0P6	0.215	0.00165	Up regulated			ENSG00000075415	SLC25A3	-0.127	0.000611	Down regulated
ENSG00000249437	NAIP	0.215	0.00536	Up regulated			ENSG00000077063	CTTNBP2	-0.127	0.0194	Down regulated
ENSG00000253731	PCDHGA6	0.215	0.00012	Up regulated			ENSG00000085365	SCAMP1	-0.127	0.0044	Down regulated
ENSG00000272870	RP11-798M19.6	0.215	0.0333	Up regulated			ENSG00000102606	ARHGEF7	-0.127	0.00104	Down regulated
ENSG00000101608	MYL12A	0.214	0.0175	Up regulated			ENSG00000104381	GDAP1	-0.127	0.00916	Down regulated
ENSG00000148700	ADD3	0.214	0.00155	Up regulated			ENSG00000107872	FBXL15	-0.127	0.0242	Down regulated
ENSG00000165195	PIGA	0.214	0.00208	Up regulated			ENSG00000108389	MTMR4	-0.127	0.000891	Down regulated
ENSG00000128228	SDF2L1	0.213	0.0101	Up regulated	yes		ENSG00000116120	FARSB	-0.127	0.00314	Down regulated
ENSG00000181016	LSMEM1	0.213	0.0359	Up regulated			ENSG00000144647	POMGNT2	-0.127	0.0094	Down regulated
ENSG00000102445	KIAA0226L	0.212	0.00546	Up regulated			ENSG00000152556	PFKM	-0.127	0.00449	Down regulated
ENSG00000120742	SERP1	0.212	1.72e-06	Up regulated			ENSG00000163788	SNRK	-0.127	0.00441	Down regulated
ENSG00000197748	WDR96	0.212	0.00492	Up regulated			ENSG00000173020	ADRBK1	-0.127	0.00592	Down regulated
ENSG00000214106	PAXIP1-AS2	0.212	0.012	Up regulated			ENSG00000178386	ZNF223	-0.127	0.038	Down regulated
ENSG00000214756	METTL12	0.212	0.00717	Up regulated			ENSG00000184203	PPP1R2	-0.127	0.00125	Down regulated
ENSG00000241316	RP11-81N13.1	0.212	0.00891	Up regulated			ENSG00000187372	PCDHB13	-0.127	0.00741	Down regulated
ENSG00000102218	RP2	0.211	0.00447	Up regulated			ENSG00000188004	C1orf204	-0.127	0.0312	Down regulated
ENSG00000105329	TGFB1	0.211	0.0264	Up regulated			ENSG00000198416	CTD-2173L22.4	-0.127	0.0234	Down regulated
ENSG00000112096	SOD2	0.211	0.00509	Up regulated			ENSG00000198566	ZNF658B	-0.127	0.0277	Down regulated
ENSG00000158769	F11R	0.211	0.0205	Up regulated			ENSG00000015676	NUDCD3	-0.128	0.0057	Down regulated
ENSG00000179761	PIPOX	0.211	0.0195	Up regulated			ENSG00000049769	PPP1R3F	-0.128	0.00239	Down regulated
ENSG00000092929	UNC13D	0.21	0.0363	Up regulated			ENSG00000101152	DNAJC5	-0.128	0.00749	Down regulated
ENSG00000116741	RGS2	0.21	0.0164	Up regulated			ENSG00000104964	AES	-0.128	0.0024	Down regulated
ENSG00000120885	CLU	0.21	0.000301	Up regulated			ENSG00000119862	LGALSL	-0.128	0.0117	Down regulated	yes
ENSG00000155380	SLC16A1	0.21	0.0162	Up regulated			ENSG00000123545	NDUFAF4	-0.128	0.0234	Down regulated
ENSG00000179331	RAB39A	0.21	0.0177	Up regulated			ENSG00000127445	PIN1	-0.128	0.0114	Down regulated
ENSG00000204642	HLA-F	0.21	0.0201	Up regulated			ENSG00000134247	PTGFRN	-0.128	0.0346	Down regulated
ENSG00000226696	LENG8-AS1	0.21	0.0154	Up regulated			ENSG00000138660	AP1AR	-0.128	0.00157	Down regulated
ENSG00000099139	PCSK5	0.209	0.000642	Up regulated			ENSG00000140983	RHOT2	-0.128	0.00177	Down regulated
ENSG00000121060	TRIM25	0.209	0.000137	Up regulated			ENSG00000172006	ZNF554	-0.128	0.00203	Down regulated
ENSG00000131873	CHSY1	0.209	1.49e-05	Up regulated			ENSG00000172375	C2CD2L	-0.128	0.0323	Down regulated
ENSG00000144381	HSPD1	0.209	0.000264	Up regulated			ENSG00000178234	GALNT11	-0.128	0.00524	Down regulated
ENSG00000157322	CLEC18A	0.209	0.0455	Up regulated			ENSG00000183155	RABIF	-0.128	0.00192	Down regulated
ENSG00000197977	ELOVL2	0.209	0.0474	Up regulated			ENSG00000231160	RP11-617D20.1	-0.128	0.0241	Down regulated
ENSG00000235109	ZSCAN31	0.209	0.00253	Up regulated			ENSG00000254635	WAC-AS1	-0.128	0.00359	Down regulated
ENSG00000116117	PARD3B	0.208	0.0111	Up regulated			ENSG00000260917	RP11-57H14.4	-0.128	0.00531	Down regulated
ENSG00000167565	SERTAD3	0.208	0.0129	Up regulated			ENSG00000066739	ATG2B	-0.129	8.94e-05	Down regulated	yes
ENSG00000169715	MT1E	0.208	0.0426	Up regulated			ENSG00000100379	KCTD17	-0.129	0.0199	Down regulated
ENSG00000113368	LMNB1	0.207	0.00377	Up regulated			ENSG00000106105	GARS	-0.129	0.02	Down regulated
ENSG00000130702	LAMA5	0.207	0.00433	Up regulated			ENSG00000110042	DTX4	-0.129	0.0128	Down regulated
ENSG00000151651	ADAM8	0.207	0.0387	Up regulated			ENSG00000126247	CAPNS1	-0.129	0.0114	Down regulated
ENSG00000181449	SOX2	0.207	0.00216	Up regulated			ENSG00000139116	KIF21A	-0.129	0.00349	Down regulated
ENSG00000213064	SFT2D2	0.207	0.0247	Up regulated			ENSG00000139514	SLC7A1	-0.129	0.0211	Down regulated
ENSG00000056487	PHF21B	0.206	0.00686	Up regulated			ENSG00000139645	ANKRD52	-0.129	0.0197	Down regulated
ENSG00000120278	PLEKHG1	0.206	0.00239	Up regulated			ENSG00000155256	ZFYVE27	-0.129	0.00349	Down regulated
ENSG00000127952	STYXL1	0.206	2.02e-05	Up regulated			ENSG00000161048	NAPEPLD	-0.129	0.00319	Down regulated
ENSG00000137628	DDX60	0.206	0.0431	Up regulated			ENSG00000164209	SLC25A46	-0.129	0.00116	Down regulated	yes
ENSG00000143149	ALDH9A1	0.206	0.000195	Up regulated			ENSG00000164506	STXBP5	-0.129	0.0277	Down regulated	yes
ENSG00000147174	ACRC	0.206	0.0158	Up regulated			ENSG00000165916	PSMC3	-0.129	0.000263	Down regulated
ENSG00000224165	DNAJC27-AS1	0.206	0.000664	Up regulated			ENSG00000167775	CD320	-0.129	0.0103	Down regulated
ENSG00000264853	RP11-16C1.2	0.206	0.0142	Up regulated			ENSG00000168496	FEN1	-0.129	0.0165	Down regulated
ENSG00000085719	CPNE3	0.205	0.000214	Up regulated			ENSG00000170522	ELOVL6	-0.129	0.0106	Down regulated
ENSG00000111907	TPD52L1	0.205	0.0175	Up regulated			ENSG00000177990	DPY19L2	-0.129	0.0255	Down regulated
ENSG00000126767	ELK1	0.205	0.0169	Up regulated			ENSG00000242110	AMACR	-0.129	0.0243	Down regulated
ENSG00000172340	SUCLG2	0.205	0.0057	Up regulated			ENSG00000267673	FDX1L	-0.129	0.0214	Down regulated
ENSG00000241839	PLEKHO2	0.205	0.0103	Up regulated			ENSG00000272779	LL22NC03-80A10.6	-0.129	0.0215	Down regulated
ENSG00000119655	NPC2	0.204	0.0172	Up regulated			ENSG00000021762	OSBPL5	-0.13	0.0228	Down regulated
ENSG00000166340	TPP1	0.204	0.000821	Up regulated			ENSG00000068971	PPP2R5B	-0.13	0.0048	Down regulated
ENSG00000251348	HSPD1P11	0.204	0.0336	Up regulated			ENSG00000091140	DLD	-0.13	0.000361	Down regulated	yes
ENSG00000114738	MAPKAPK3	0.203	0.00423	Up regulated			ENSG00000100934	SEC23A	-0.13	0.00142	Down regulated
ENSG00000132475	H3F3B	0.203	0.00143	Up regulated			ENSG00000102401	ARMCX3	-0.13	0.000362	Down regulated
ENSG00000167107	ACSF2	0.203	0.0141	Up regulated			ENSG00000110076	NRXN2	-0.13	0.0328	Down regulated
ENSG00000183963	SMTN	0.203	0.0146	Up regulated			ENSG00000136002	ARHGEF4	-0.13	0.00255	Down regulated
ENSG00000198075	SULT1C4	0.203	0.0422	Up regulated			ENSG00000136950	ARPC5L	-0.13	0.00577	Down regulated	yes
ENSG00000204525	HLA-C	0.203	0.034	Up regulated			ENSG00000150967	ABCB9	-0.13	0.00751	Down regulated
ENSG00000145386	CCNA2	0.202	0.0422	Up regulated			ENSG00000156475	PPP2R2B	-0.13	0.00596	Down regulated
ENSG00000160796	NBEAL2	0.202	0.00253	Up regulated			ENSG00000170464	DNAJC18	-0.13	9.03e-05	Down regulated
ENSG00000163884	KLF15	0.202	0.0133	Up regulated			ENSG00000172500	FIBP	-0.13	0.00168	Down regulated
ENSG00000121104	FAM117A	0.201	0.0107	Up regulated			ENSG00000174151	CYB561D1	-0.13	0.00981	Down regulated
ENSG00000146535	GNA12	0.201	0.00023	Up regulated			ENSG00000185716	C16orf52	-0.13	0.0233	Down regulated
ENSG00000154640	BTG3	0.201	0.0158	Up regulated			ENSG00000214753	HNRNPUL2	-0.13	0.00181	Down regulated
ENSG00000163629	PTPN13	0.201	0.000326	Up regulated			ENSG00000004961	HCCS	-0.131	0.0131	Down regulated
ENSG00000163879	DNALI1	0.201	0.0017	Up regulated			ENSG00000048052	HDAC9	-0.131	0.024	Down regulated	yes
ENSG00000214114	MYCBP	0.201	0.0273	Up regulated			ENSG00000067445	TRO	-0.131	0.00799	Down regulated	yes
ENSG00000224861	YBX1P1	0.201	0.011	Up regulated			ENSG00000101945	SUV39H1	-0.131	0.0188	Down regulated
ENSG00000271447	MMP28	0.201	0.0339	Up regulated			ENSG00000102312	PORCN	-0.131	0.00749	Down regulated	yes
ENSG00000107949	BCCIP	0.2	1.46e-08	Up regulated			ENSG00000126243	LRFN3	-0.131	0.0427	Down regulated
ENSG00000114988	LMAN2L	0.2	2.02e-05	Up regulated			ENSG00000129473	BCL2L2	-0.131	0.000162	Down regulated
ENSG00000119403	PHF19	0.2	0.00649	Up regulated			ENSG00000131473	ACLY	-0.131	0.00147	Down regulated
ENSG00000182185	RAD51B	0.2	0.0425	Up regulated			ENSG00000131779	PEX11B	-0.131	0.00524	Down regulated	yes
ENSG00000119471	HSDL2	0.199	0.00413	Up regulated			ENSG00000132824	SERINC3	-0.131	0.00185	Down regulated	yes
ENSG00000123080	CDKN2C	0.199	0.0239	Up regulated			ENSG00000138138	ATAD1	-0.131	6.81e-05	Down regulated	yes
ENSG00000162496	DHRS3	0.199	0.0104	Up regulated			ENSG00000146083	RNF44	-0.131	0.0186	Down regulated
ENSG00000069702	TGFBR3	0.198	0.0395	Up regulated			ENSG00000148341	SH3GLB2	-0.131	0.00038	Down regulated
ENSG00000104043	ATP8B4	0.198	0.0196	Up regulated			ENSG00000166436	TRIM66	-0.131	0.00431	Down regulated	yes
ENSG00000129566	TEP1	0.198	0.000752	Up regulated	yes		ENSG00000170604	IRF2BP1	-0.131	0.00428	Down regulated
ENSG00000168003	SLC3A2	0.198	2.14e-05	Up regulated			ENSG00000171914	TLN2	-0.131	0.0491	Down regulated
ENSG00000179604	CDC42EP4	0.198	0.0103	Up regulated	yes		ENSG00000175931	UBE2O	-0.131	0.0224	Down regulated
ENSG00000204241	RP11-713P17.3	0.198	0.0403	Up regulated			ENSG00000178295	GEN1	-0.131	0.0138	Down regulated
ENSG00000264343	NOTCH2NL	0.198	0.000883	Up regulated			ENSG00000180035	ZNF48	-0.131	0.00497	Down regulated
ENSG00000104447	TRPS1	0.197	0.000112	Up regulated			ENSG00000196961	AP2A1	-0.131	0.01	Down regulated
ENSG00000166813	KIF7	0.197	0.00103	Up regulated			ENSG00000225484	RP11-773D16.1	-0.131	0.000978	Down regulated
ENSG00000241860	RP11-34P13.13	0.197	0.00856	Up regulated			ENSG00000246922	UBAP1L	-0.131	0.00986	Down regulated
ENSG00000250182	EEF1A1P13	0.197	0.0037	Up regulated			ENSG00000260257	RP5-1085F17.3	-0.131	0.0154	Down regulated
ENSG00000100427	MLC1	0.196	0.0234	Up regulated			ENSG00000271533	RP3-368A4.6	-0.131	0.000579	Down regulated
ENSG00000105287	PRKD2	0.196	0.00545	Up regulated	yes		ENSG00000100151	PICK1	-0.132	0.00429	Down regulated
ENSG00000114978	MOB1A	0.196	0.000221	Up regulated			ENSG00000104756	KCTD9	-0.132	0.0354	Down regulated
ENSG00000164056	SPRY1	0.196	0.033	Up regulated			ENSG00000104863	LIN7B	-0.132	0.0208	Down regulated
ENSG00000164776	PHKG1	0.196	0.0444	Up regulated			ENSG00000107864	CPEB3	-0.132	0.0324	Down regulated
ENSG00000166130	IKBIP	0.196	0.0328	Up regulated			ENSG00000115266	APC2	-0.132	0.00906	Down regulated
ENSG00000178537	SLC25A20	0.196	0.00491	Up regulated			ENSG00000118816	CCNI	-0.132	0.036	Down regulated
ENSG00000233426	EIF3FP3	0.196	0.00771	Up regulated			ENSG00000146021	KLHL3	-0.132	0.00343	Down regulated
ENSG00000248449	PCDHGB8P	0.196	0.00545	Up regulated			ENSG00000162639	HENMT1	-0.132	0.0273	Down regulated
ENSG00000102158	MAGT1	0.195	0.0439	Up regulated			ENSG00000163964	PIGX	-0.132	0.000255	Down regulated
ENSG00000104375	STK3	0.195	0.0111	Up regulated			ENSG00000166924	NYAP1	-0.132	0.0231	Down regulated
ENSG00000175197	DDIT3	0.195	0.00212	Up regulated			ENSG00000167670	CHAF1A	-0.132	0.0105	Down regulated
ENSG00000186352	ANKRD37	0.195	0.0137	Up regulated			ENSG00000177889	UBE2N	-0.132	0.00188	Down regulated
ENSG00000198431	TXNRD1	0.195	0.000283	Up regulated			ENSG00000186187	ZNRF1	-0.132	0.00956	Down regulated
ENSG00000125637	PSD4	0.194	0.0104	Up regulated			ENSG00000007376	RPUSD1	-0.133	0.00419	Down regulated
ENSG00000138193	PLCE1	0.194	0.00246	Up regulated			ENSG00000033627	ATP6V0A1	-0.133	0.00829	Down regulated
ENSG00000229119	CTB-63M22.1	0.194	0.0209	Up regulated			ENSG00000087448	KLHL42	-0.133	0.000191	Down regulated
ENSG00000244716	RP11-20O24.4	0.194	0.00309	Up regulated			ENSG00000144357	UBR3	-0.133	8.34e-05	Down regulated
ENSG00000151575	TEX9	0.193	0.0106	Up regulated			ENSG00000152642	GPD1L	-0.133	0.00761	Down regulated
ENSG00000168610	STAT3	0.193	6.27e-05	Up regulated			ENSG00000160767	FAM189B	-0.133	0.0201	Down regulated
ENSG00000205730	ITPRIPL2	0.193	0.00791	Up regulated			ENSG00000176871	WSB2	-0.133	0.00958	Down regulated
ENSG00000263006	ROCK1P1	0.193	0.00555	Up regulated			ENSG00000182771	GRID1	-0.133	0.00104	Down regulated
ENSG00000087903	RFX2	0.192	0.00396	Up regulated			ENSG00000198420	FAM115A	-0.133	0.00474	Down regulated
ENSG00000176714	CCDC121	0.192	0.011	Up regulated			ENSG00000213123	TCTEX1D2	-0.133	0.0173	Down regulated
ENSG00000178695	KCTD12	0.192	0.014	Up regulated			ENSG00000224531	SMIM13	-0.133	0.00245	Down regulated
ENSG00000072840	EVC	0.191	0.0154	Up regulated			ENSG00000258057	BCDIN3D-AS1	-0.133	0.0228	Down regulated
ENSG00000130158	DOCK6	0.191	0.0192	Up regulated	yes		ENSG00000008382	MPND	-0.134	0.0104	Down regulated
ENSG00000154319	FAM167A	0.191	0.0159	Up regulated			ENSG00000012232	EXTL3	-0.134	0.00247	Down regulated
ENSG00000067082	KLF6	0.19	0.00338	Up regulated			ENSG00000067836	ROGDI	-0.134	0.00629	Down regulated
ENSG00000090530	LEPREL1	0.19	0.0191	Up regulated			ENSG00000070610	GBA2	-0.134	0.000233	Down regulated
ENSG00000119408	NEK6	0.19	0.000752	Up regulated			ENSG00000110514	MADD	-0.134	0.0121	Down regulated
ENSG00000120594	PLXDC2	0.19	0.00458	Up regulated			ENSG00000117632	STMN1	-0.134	0.0383	Down regulated
ENSG00000127084	FGD3	0.19	0.0479	Up regulated			ENSG00000140104	C14orf79	-0.134	0.0358	Down regulated
ENSG00000214491	SEC14L6	0.19	0.0455	Up regulated			ENSG00000143933	CALM2	-0.134	0.00148	Down regulated	yes
ENSG00000261716	RP11-196G18.22	0.19	0.00359	Up regulated			ENSG00000160785	SLC25A44	-0.134	0.0035	Down regulated	yes
ENSG00000006652	IFRD1	0.189	9.26e-06	Up regulated			ENSG00000174442	ZWILCH	-0.134	0.0354	Down regulated
ENSG00000143622	RIT1	0.189	0.000114	Up regulated			ENSG00000198961	PJA2	-0.134	0.00161	Down regulated	yes
ENSG00000164904	ALDH7A1	0.189	0.00473	Up regulated			ENSG00000005810	MYCBP2	-0.135	0.0109	Down regulated	yes
ENSG00000180573	HIST1H2AC	0.189	0.000363	Up regulated			ENSG00000051382	PIK3CB	-0.135	0.00429	Down regulated	yes
ENSG00000147853	AK3	0.188	0.000397	Up regulated			ENSG00000087095	NLK	-0.135	0.0279	Down regulated	yes
ENSG00000197497	ZNF665	0.188	0.00778	Up regulated			ENSG00000100422	CERK	-0.135	0.0118	Down regulated
ENSG00000152926	ZNF117	0.187	2.54e-06	Up regulated			ENSG00000101557	USP14	-0.135	0.0023	Down regulated
ENSG00000185432	METTL7A	0.187	0.0373	Up regulated			ENSG00000108946	PRKAR1A	-0.135	8.68e-05	Down regulated	yes
ENSG00000106462	EZH2	0.186	0.047	Up regulated			ENSG00000112992	NNT	-0.135	0.000375	Down regulated	yes
ENSG00000121691	CAT	0.186	0.00545	Up regulated			ENSG00000126091	ST3GAL3	-0.135	0.00206	Down regulated
ENSG00000122971	ACADS	0.186	0.00567	Up regulated			ENSG00000132694	ARHGEF11	-0.135	0.00463	Down regulated
ENSG00000135540	NHSL1	0.186	0.0121	Up regulated			ENSG00000144118	RALB	-0.135	0.00778	Down regulated
ENSG00000141510	TP53	0.186	0.0231	Up regulated			ENSG00000155970	MICU3	-0.135	0.0409	Down regulated	yes
ENSG00000158195	WASF2	0.186	0.00954	Up regulated			ENSG00000181789	COPG1	-0.135	0.00258	Down regulated
ENSG00000175895	PLEKHF2	0.186	0.00592	Up regulated			ENSG00000213920	MDP1	-0.135	0.0214	Down regulated
ENSG00000181826	RELL1	0.186	0.0395	Up regulated			ENSG00000238227	C9orf69	-0.135	0.00138	Down regulated
ENSG00000204682	CASC10	0.186	0.00354	Up regulated			ENSG00000263887	RP11-51L5.5	-0.135	0.00347	Down regulated
ENSG00000205978	NYNRIN	0.186	0.0137	Up regulated			ENSG00000070669	ASNS	-0.136	0.0155	Down regulated	yes
ENSG00000253767	PCDHGA8	0.186	0.00282	Up regulated			ENSG00000099622	CIRBP	-0.136	0.00478	Down regulated
ENSG00000065978	YBX1	0.185	0.00152	Up regulated			ENSG00000100997	ABHD12	-0.136	0.000263	Down regulated
ENSG00000091436	MLTK	0.185	0.0155	Up regulated			ENSG00000115137	DNAJC27	-0.136	0.000631	Down regulated
ENSG00000100599	RIN3	0.185	0.0331	Up regulated			ENSG00000143420	ENSA	-0.136	0.000209	Down regulated
ENSG00000113657	DPYSL3	0.185	0.00806	Up regulated	yes		ENSG00000165516	KLHDC2	-0.136	0.000204	Down regulated
ENSG00000133863	TEX15	0.185	0.0302	Up regulated			ENSG00000065665	SEC61A2	-0.137	0.01	Down regulated	yes
ENSG00000134815	DHX34	0.185	2.96e-05	Up regulated			ENSG00000068912	ERLEC1	-0.137	0.00163	Down regulated
ENSG00000136830	FAM129B	0.185	0.0133	Up regulated			ENSG00000079785	DDX1	-0.137	0.000525	Down regulated
ENSG00000145012	LPP	0.185	0.00504	Up regulated			ENSG00000112759	SLC29A1	-0.137	0.045	Down regulated
ENSG00000155324	GRAMD3	0.185	0.0154	Up regulated			ENSG00000126581	BECN1	-0.137	1.49e-05	Down regulated
ENSG00000160691	SHC1	0.185	0.00417	Up regulated			ENSG00000148334	PTGES2	-0.137	0.000435	Down regulated
ENSG00000181804	SLC9A9	0.185	0.0094	Up regulated			ENSG00000150768	DLAT	-0.137	0.000168	Down regulated
ENSG00000078177	N4BP2	0.184	0.0023	Up regulated			ENSG00000164924	YWHAZ	-0.137	0.0196	Down regulated	yes
ENSG00000144655	CSRNP1	0.184	0.0315	Up regulated			ENSG00000164970	FAM219A	-0.137	0.000435	Down regulated
ENSG00000168710	AHCYL1	0.184	0.00328	Up regulated			ENSG00000167578	RAB4B	-0.137	0.00678	Down regulated
ENSG00000175183	CSRP2	0.184	0.036	Up regulated			ENSG00000189227	C15orf61	-0.137	0.0141	Down regulated
ENSG00000180769	WDFY3-AS2	0.184	0.0131	Up regulated			ENSG00000249242	TMEM150C	-0.137	0.0426	Down regulated
ENSG00000198130	HIBCH	0.184	0.000678	Up regulated			ENSG00000084070	SMAP2	-0.138	0.0215	Down regulated
ENSG00000215142	RP11-292B8.1	0.184	0.0231	Up regulated			ENSG00000122490	PQLC1	-0.138	0.000892	Down regulated
ENSG00000056736	IL17RB	0.183	0.0274	Up regulated			ENSG00000123178	SPRYD7	-0.138	0.0055	Down regulated
ENSG00000077585	GPR137B	0.183	0.00152	Up regulated			ENSG00000136059	VILL	-0.138	0.0275	Down regulated
ENSG00000140455	USP3	0.183	0.012	Up regulated			ENSG00000138604	GLCE	-0.138	0.0418	Down regulated
ENSG00000150907	FOXO1	0.183	0.0213	Up regulated			ENSG00000143106	PSMA5	-0.138	0.00114	Down regulated	yes
ENSG00000163386	NBPF10	0.183	0.00116	Up regulated			ENSG00000146826	C7orf43	-0.138	0.00541	Down regulated
ENSG00000163820	FYCO1	0.183	0.00745	Up regulated			ENSG00000166913	YWHAB	-0.138	0.0092	Down regulated	yes
ENSG00000214194	LINC00998	0.183	0.00119	Up regulated			ENSG00000167778	SPRYD3	-0.138	0.0185	Down regulated
ENSG00000225241	RP11-640M9.2	0.183	0.000446	Up regulated			ENSG00000174132	FAM174A	-0.138	0.00586	Down regulated
ENSG00000237792	RP11-203I2.1	0.183	0.0449	Up regulated			ENSG00000177479	ARIH2	-0.138	4.17e-06	Down regulated
ENSG00000268006	PTOV1-AS1	0.183	0.0432	Up regulated			ENSG00000189195	BTBD8	-0.138	0.0339	Down regulated	yes
ENSG00000088826	SMOX	0.182	0.00683	Up regulated			ENSG00000198668	CALM1	-0.138	0.00906	Down regulated
ENSG00000110756	HPS5	0.182	0.000966	Up regulated			ENSG00000105426	PTPRS	-0.139	0.00684	Down regulated
ENSG00000123453	SARDH	0.182	0.0168	Up regulated			ENSG00000110171	TRIM3	-0.139	0.002	Down regulated
ENSG00000130766	SESN2	0.182	0.0129	Up regulated			ENSG00000114999	TTL	-0.139	0.000263	Down regulated
ENSG00000138448	ITGAV	0.182	0.00526	Up regulated			ENSG00000147180	ZNF711	-0.139	0.000785	Down regulated
ENSG00000144909	OSBPL11	0.182	0.000122	Up regulated			ENSG00000152782	PANK1	-0.139	0.0146	Down regulated	yes
ENSG00000161958	FGF11	0.182	0.0158	Up regulated	yes		ENSG00000161203	AP2M1	-0.139	0.00625	Down regulated	yes
ENSG00000167543	TP53I13	0.182	0.00102	Up regulated			ENSG00000185917	SETD4	-0.139	4.17e-06	Down regulated
ENSG00000168140	VASN	0.182	0.0443	Up regulated			ENSG00000197170	PSMD12	-0.139	0.00504	Down regulated	yes
ENSG00000173457	PPP1R14B	0.182	0.00147	Up regulated	yes		ENSG00000197457	STMN3	-0.139	0.0244	Down regulated
ENSG00000174705	SH3PXD2B	0.182	0.0137	Up regulated			ENSG00000226085	UQCRFS1P1	-0.139	0.0297	Down regulated
ENSG00000177410	ZFAS1	0.182	0.000975	Up regulated			ENSG00000241973	PI4KA	-0.139	0.0472	Down regulated
ENSG00000198960	ARMCX6	0.182	0.00022	Up regulated			ENSG00000105568	PPP2R1A	-0.14	0.00259	Down regulated
ENSG00000238098	ABCA17P	0.182	0.0195	Up regulated			ENSG00000115762	PLEKHB2	-0.14	0.000155	Down regulated
ENSG00000105854	PON2	0.181	0.0466	Up regulated			ENSG00000117480	FAAH	-0.14	0.0299	Down regulated
ENSG00000171606	ZNF274	0.181	0.00113	Up regulated			ENSG00000130748	TMEM160	-0.14	0.0376	Down regulated
ENSG00000181481	RNF135	0.181	0.0473	Up regulated			ENSG00000135930	EIF4E2	-0.14	7.02e-05	Down regulated
ENSG00000197956	S100A6	0.181	0.00791	Up regulated			ENSG00000151693	ASAP2	-0.14	0.00276	Down regulated	yes
ENSG00000070495	JMJD6	0.18	0.000603	Up regulated			ENSG00000172915	NBEA	-0.14	0.0162	Down regulated	yes
ENSG00000123094	RASSF8	0.18	0.000497	Up regulated			ENSG00000173226	IQCB1	-0.14	0.000133	Down regulated
ENSG00000140464	PML	0.18	0.00181	Up regulated			ENSG00000178585	CTNNBIP1	-0.14	0.00126	Down regulated
ENSG00000158373	HIST1H2BD	0.18	0.00824	Up regulated			ENSG00000198133	TMEM229B	-0.14	0.0142	Down regulated
ENSG00000185250	PPIL6	0.18	0.00842	Up regulated			ENSG00000198915	RASGEF1A	-0.14	0.0086	Down regulated	yes
ENSG00000236438	FAM157A	0.18	0.00588	Up regulated			ENSG00000076356	PLXNA2	-0.141	0.0319	Down regulated
ENSG00000260276	RP11-77H9.2	0.18	0.0425	Up regulated			ENSG00000102225	CDK16	-0.141	0.00194	Down regulated
ENSG00000020577	SAMD4A	0.179	0.0028	Up regulated			ENSG00000116652	DLEU2L	-0.141	0.0201	Down regulated
ENSG00000044574	HSPA5	0.179	0.00848	Up regulated			ENSG00000128881	TTBK2	-0.141	0.00533	Down regulated
ENSG00000086544	ITPKC	0.179	0.00589	Up regulated	yes		ENSG00000156113	KCNMA1	-0.141	0.0339	Down regulated	yes
ENSG00000093072	CECR1	0.179	0.037	Up regulated			ENSG00000169021	UQCRFS1	-0.141	0.000186	Down regulated
ENSG00000133315	MACROD1	0.179	0.00592	Up regulated	yes		ENSG00000177380	PPFIA3	-0.141	0.0444	Down regulated
ENSG00000134769	DTNA	0.179	0.00125	Up regulated			ENSG00000187790	FANCM	-0.141	0.00119	Down regulated
ENSG00000137076	TLN1	0.179	0.00302	Up regulated			ENSG00000197780	TAF13	-0.141	0.00289	Down regulated
ENSG00000138029	HADHB	0.179	0.00541	Up regulated			ENSG00000205090	TMEM240	-0.141	0.0265	Down regulated
ENSG00000185088	RPS27L	0.179	0.000553	Up regulated			ENSG00000205746	RP11-1212A22.1	-0.141	0.0212	Down regulated
ENSG00000072786	STK10	0.178	0.034	Up regulated			ENSG00000260948	RP11-552M11.8	-0.141	0.0342	Down regulated
ENSG00000122483	CCDC18	0.178	0.00939	Up regulated	yes		ENSG00000023171	GRAMD1B	-0.142	0.0312	Down regulated
ENSG00000137154	RPS6	0.178	0.00077	Up regulated			ENSG00000069849	ATP1B3	-0.142	0.0248	Down regulated
ENSG00000139350	NEDD1	0.178	0.0215	Up regulated			ENSG00000072518	MARK2	-0.142	0.00208	Down regulated	yes
ENSG00000147535	PPAPDC1B	0.178	0.000269	Up regulated			ENSG00000124164	VAPB	-0.142	0.000792	Down regulated
ENSG00000172059	KLF11	0.178	0.00823	Up regulated			ENSG00000132716	DCAF8	-0.142	2.45e-07	Down regulated
ENSG00000198879	SFMBT2	0.178	0.000112	Up regulated			ENSG00000142235	LMTK3	-0.142	0.0454	Down regulated
ENSG00000261526	CTB-31O20.2	0.178	0.0192	Up regulated			ENSG00000162601	MYSM1	-0.142	2.75e-05	Down regulated	yes
ENSG00000106080	FKBP14	0.177	0.000478	Up regulated			ENSG00000174437	ATP2A2	-0.142	0.00876	Down regulated	yes
ENSG00000117500	TMED5	0.177	0.000186	Up regulated			ENSG00000203879	GDI1	-0.142	0.00391	Down regulated
ENSG00000138756	BMP2K	0.177	0.00208	Up regulated	yes		ENSG00000054793	ATP9A	-0.143	0.0054	Down regulated
ENSG00000179978	RP11-1319K7.1	0.177	0.0381	Up regulated			ENSG00000066697	MSANTD3	-0.143	0.000435	Down regulated
ENSG00000116017	ARID3A	0.176	0.00434	Up regulated			ENSG00000101654	RNMT	-0.143	0.000102	Down regulated
ENSG00000125257	ABCC4	0.176	0.0191	Up regulated			ENSG00000104331	IMPAD1	-0.143	5.51e-05	Down regulated
ENSG00000162433	AK4	0.176	0.0105	Up regulated			ENSG00000108557	RAI1	-0.143	0.00751	Down regulated
ENSG00000162616	DNAJB4	0.176	0.00109	Up regulated			ENSG00000110921	MVK	-0.143	0.0101	Down regulated
ENSG00000172493	AFF1	0.176	0.00016	Up regulated			ENSG00000115310	RTN4	-0.143	0.00119	Down regulated
ENSG00000186951	PPARA	0.176	0.0134	Up regulated			ENSG00000116750	UCHL5	-0.143	0.000208	Down regulated
ENSG00000203832	NBPF20	0.176	0.000263	Up regulated			ENSG00000137941	TTLL7	-0.143	0.0385	Down regulated	yes
ENSG00000242687	AC004893.11	0.176	0.00546	Up regulated			ENSG00000139364	TMEM132B	-0.143	0.0443	Down regulated
ENSG00000121900	TMEM54	0.175	0.00179	Up regulated	yes		ENSG00000153291	SLC25A27	-0.143	0.00393	Down regulated
ENSG00000135404	CD63	0.175	0.00328	Up regulated			ENSG00000153310	FAM49B	-0.143	0.00143	Down regulated
ENSG00000135723	FHOD1	0.175	0.0229	Up regulated	yes		ENSG00000159720	ATP6V0D1	-0.143	0.00425	Down regulated
ENSG00000139132	FGD4	0.175	4.93e-05	Up regulated			ENSG00000163590	PPM1L	-0.143	0.0196	Down regulated	yes
ENSG00000144857	BOC	0.175	0.0107	Up regulated			ENSG00000167861	HID1	-0.143	0.0103	Down regulated
ENSG00000168792	ABHD15	0.175	0.0138	Up regulated			ENSG00000180998	GPR137C	-0.143	0.0296	Down regulated
ENSG00000185745	IFIT1	0.175	0.0414	Up regulated			ENSG00000251595	ABCA11P	-0.143	0.00985	Down regulated
ENSG00000198918	RPL39	0.175	0.00751	Up regulated			ENSG00000260807	RP11-161M6.2	-0.143	0.0465	Down regulated
ENSG00000030419	IKZF2	0.174	0.0158	Up regulated			ENSG00000079313	REXO1	-0.144	0.0209	Down regulated
ENSG00000101307	SIRPB1	0.174	0.0173	Up regulated			ENSG00000108861	DUSP3	-0.144	0.00349	Down regulated
ENSG00000130202	PVRL2	0.174	0.0193	Up regulated			ENSG00000136100	VPS36	-0.144	0.00038	Down regulated
ENSG00000170365	SMAD1	0.174	7.39e-05	Up regulated			ENSG00000155034	FBXL18	-0.144	0.0193	Down regulated
ENSG00000177954	RPS27	0.174	0.00327	Up regulated			ENSG00000162378	ZYG11B	-0.144	0.00184	Down regulated
ENSG00000197846	HIST1H2BF	0.174	0.0224	Up regulated			ENSG00000169139	UBE2V2	-0.144	0.00168	Down regulated
ENSG00000233476	EEF1A1P6	0.174	0.00138	Up regulated			ENSG00000182916	TCEAL7	-0.144	0.00674	Down regulated
ENSG00000069431	ABCC9	0.173	0.027	Up regulated			ENSG00000226328	CTA-217C2.1	-0.144	0.00885	Down regulated
ENSG00000091317	CMTM6	0.173	0.00849	Up regulated			ENSG00000008300	CELSR3	-0.145	0.0296	Down regulated
ENSG00000105855	ITGB8	0.173	0.0159	Up regulated			ENSG00000074211	PPP2R2C	-0.145	0.00764	Down regulated
ENSG00000133789	SWAP70	0.173	0.000639	Up regulated			ENSG00000085978	ATG16L1	-0.145	0.000977	Down regulated
ENSG00000147027	TMEM47	0.173	0.0286	Up regulated			ENSG00000088367	EPB41L1	-0.145	0.0202	Down regulated
ENSG00000160213	CSTB	0.173	0.000214	Up regulated	yes		ENSG00000100294	MCAT	-0.145	0.00212	Down regulated
ENSG00000011198	ABHD5	0.172	0.00122	Up regulated			ENSG00000117155	SSX2IP	-0.145	0.0301	Down regulated
ENSG00000076248	UNG	0.172	0.00121	Up regulated			ENSG00000118473	SGIP1	-0.145	0.00262	Down regulated	yes
ENSG00000116478	HDAC1	0.172	0.00562	Up regulated			ENSG00000130226	DPP6	-0.145	0.0366	Down regulated	yes
ENSG00000187049	TMEM216	0.172	0.00589	Up regulated			ENSG00000131507	NDFIP1	-0.145	0.00804	Down regulated
ENSG00000242028	HYPK	0.172	0.00675	Up regulated			ENSG00000136143	SUCLA2	-0.145	0.00424	Down regulated
ENSG00000109814	UGDH	0.171	0.00328	Up regulated			ENSG00000137103	TMEM8B	-0.145	0.00893	Down regulated
ENSG00000132825	PPP1R3D	0.171	0.00892	Up regulated			ENSG00000154822	PLCL2	-0.145	0.0175	Down regulated	yes
ENSG00000177943	MAMDC4	0.171	0.0296	Up regulated	yes		ENSG00000167770	OTUB1	-0.145	0.00278	Down regulated
ENSG00000196205	EEF1A1P5	0.171	0.000891	Up regulated			ENSG00000182405	PGBD4	-0.145	0.00235	Down regulated
ENSG00000236778	INTS6-AS1	0.171	0.00595	Up regulated			ENSG00000035687	ADSS	-0.146	0.000421	Down regulated
ENSG00000165886	UBTD1	0.17	0.00212	Up regulated	yes		ENSG00000055118	KCNH2	-0.146	0.0384	Down regulated
ENSG00000171174	RBKS	0.17	0.0381	Up regulated			ENSG00000092096	SLC22A17	-0.146	0.015	Down regulated
ENSG00000172164	SNTB1	0.17	0.0358	Up regulated			ENSG00000105723	GSK3A	-0.146	0.0097	Down regulated	yes
ENSG00000182103	FAM181B	0.17	0.024	Up regulated			ENSG00000107742	SPOCK2	-0.146	0.011	Down regulated
ENSG00000089060	SLC8B1	0.169	0.000977	Up regulated			ENSG00000116604	MEF2D	-0.146	0.048	Down regulated
ENSG00000103187	COTL1	0.169	0.0105	Up regulated	yes		ENSG00000131089	ARHGEF9	-0.146	0.00859	Down regulated
ENSG00000165895	ARHGAP42	0.169	0.0212	Up regulated			ENSG00000134121	CHL1	-0.146	0.0394	Down regulated
ENSG00000198743	SLC5A3	0.169	0.00402	Up regulated			ENSG00000151640	DPYSL4	-0.146	0.00443	Down regulated
ENSG00000241015	TPM3P9	0.169	0.021	Up regulated			ENSG00000163393	SLC22A15	-0.146	0.0421	Down regulated	yes
ENSG00000249592	RP11-440L14.1	0.169	0.0173	Up regulated			ENSG00000165832	TRUB1	-0.146	0.00362	Down regulated
ENSG00000262209	PCDHGB3	0.169	0.0141	Up regulated			ENSG00000169032	MAP2K1	-0.146	0.0263	Down regulated	yes
ENSG00000272962	SLC5A3	0.169	0.00402	Up regulated			ENSG00000169750	RAC3	-0.146	0.0327	Down regulated
ENSG00000069535	MAOB	0.168	0.0107	Up regulated			ENSG00000170832	USP32	-0.146	3.46e-05	Down regulated
ENSG00000115758	ODC1	0.168	0.000549	Up regulated			ENSG00000171130	ATP6V0E2	-0.146	0.00119	Down regulated
ENSG00000117280	RAB7L1	0.168	0.00248	Up regulated			ENSG00000174842	GLMN	-0.146	0.00435	Down regulated
ENSG00000158457	TSPAN33	0.168	0.00236	Up regulated			ENSG00000100320	RBFOX2	-0.147	0.0162	Down regulated
ENSG00000167562	ZNF701	0.168	0.00164	Up regulated			ENSG00000102471	NDFIP2	-0.147	0.0311	Down regulated	yes
ENSG00000169902	TPST1	0.168	0.000513	Up regulated			ENSG00000124198	ARFGEF2	-0.147	0.000119	Down regulated
ENSG00000176974	SHMT1	0.168	0.0245	Up regulated	yes		ENSG00000134265	NAPG	-0.147	0.000614	Down regulated
ENSG00000224152	AC009506.1	0.168	0.026	Up regulated			ENSG00000138028	CGREF1	-0.147	0.0377	Down regulated
ENSG00000228474	OST4	0.168	8.4e-05	Up regulated			ENSG00000139915	MDGA2	-0.147	0.0103	Down regulated
ENSG00000028277	POU2F2	0.167	0.0158	Up regulated			ENSG00000141385	AFG3L2	-0.147	6.37e-06	Down regulated	yes
ENSG00000140403	DNAJA4	0.167	0.0252	Up regulated			ENSG00000151320	AKAP6	-0.147	0.000924	Down regulated	yes
ENSG00000141232	TOB1	0.167	0.00345	Up regulated			ENSG00000174939	ASPHD1	-0.147	0.00234	Down regulated
ENSG00000162734	PEA15	0.167	0.00403	Up regulated			ENSG00000182132	KCNIP1	-0.147	0.014	Down regulated
ENSG00000165097	KDM1B	0.167	0.000435	Up regulated			ENSG00000183597	TANGO2	-0.147	0.000625	Down regulated
ENSG00000172728	FUT10	0.167	0.0159	Up regulated			ENSG00000183741	CBX6	-0.147	0.00989	Down regulated
ENSG00000204604	ZNF468	0.167	0.00191	Up regulated			ENSG00000065559	MAP2K4	-0.148	0.00477	Down regulated	yes
ENSG00000064961	HMG20B	0.166	0.0179	Up regulated			ENSG00000082438	COBLL1	-0.148	0.0398	Down regulated
ENSG00000085063	CD59	0.166	0.00168	Up regulated			ENSG00000135002	RFK	-0.148	0.0137	Down regulated
ENSG00000126016	AMOT	0.166	0.00975	Up regulated			ENSG00000135119	RNFT2	-0.148	0.00241	Down regulated	yes
ENSG00000168071	CCDC88B	0.166	0.0339	Up regulated			ENSG00000144567	FAM134A	-0.148	0.000982	Down regulated
ENSG00000244398	RP11-466H18.1	0.166	0.0231	Up regulated			ENSG00000151917	BEND6	-0.148	0.0224	Down regulated
ENSG00000249855	EEF1A1P19	0.166	0.0185	Up regulated			ENSG00000155158	TTC39B	-0.148	0.0292	Down regulated	yes
ENSG00000057252	SOAT1	0.165	0.00217	Up regulated			ENSG00000160877	NACC1	-0.148	0.00395	Down regulated
ENSG00000165730	STOX1	0.165	0.0422	Up regulated			ENSG00000160991	ORAI2	-0.148	0.0189	Down regulated
ENSG00000188659	FAM154B	0.165	0.0312	Up regulated			ENSG00000180488	FAM73A	-0.148	0.000199	Down regulated
ENSG00000214389	RPS3AP26	0.165	0.0114	Up regulated			ENSG00000197959	DNM3	-0.148	0.0011	Down regulated	yes
ENSG00000100441	KHNYN	0.164	0.00634	Up regulated			ENSG00000213760	ATP6V1G2	-0.148	0.0386	Down regulated
ENSG00000104324	CPQ	0.164	0.0416	Up regulated			ENSG00000075945	KIFAP3	-0.149	0.00342	Down regulated	yes
ENSG00000112149	CD83	0.164	0.035	Up regulated			ENSG00000114120	SLC25A36	-0.149	2.43e-05	Down regulated	yes
ENSG00000142541	RPL13A	0.164	0.000108	Up regulated			ENSG00000139637	C12orf10	-0.149	0.00043	Down regulated
ENSG00000156508	EEF1A1	0.164	0.00103	Up regulated			ENSG00000142875	PRKACB	-0.149	0.00126	Down regulated
ENSG00000184441	AP001062.7	0.164	0.0329	Up regulated			ENSG00000148660	CAMK2G	-0.149	0.0305	Down regulated	yes
ENSG00000111266	DUSP16	0.163	0.00731	Up regulated			ENSG00000160752	FDPS	-0.149	0.000114	Down regulated
ENSG00000125871	MGME1	0.163	0.025	Up regulated			ENSG00000167702	KIFC2	-0.149	0.0241	Down regulated
ENSG00000134352	IL6ST	0.163	0.000618	Up regulated			ENSG00000182580	EPHB3	-0.149	0.0388	Down regulated
ENSG00000138326	RPS24	0.163	0.000977	Up regulated	yes		ENSG00000187147	RNF220	-0.149	0.0048	Down regulated
ENSG00000140299	BNIP2	0.163	0.00216	Up regulated			ENSG00000197444	OGDHL	-0.149	0.0188	Down regulated
ENSG00000142937	RPS8	0.163	0.000122	Up regulated			ENSG00000106610	STAG3L4	-0.15	0.000438	Down regulated
ENSG00000168439	STIP1	0.163	0.00077	Up regulated			ENSG00000128596	CCDC136	-0.15	0.0346	Down regulated	yes
ENSG00000173451	THAP2	0.163	0.00176	Up regulated			ENSG00000131100	ATP6V1E1	-0.15	0.00119	Down regulated
ENSG00000012660	ELOVL5	0.162	0.0338	Up regulated			ENSG00000137218	FRS3	-0.15	0.00453	Down regulated
ENSG00000132541	HRSP12	0.162	0.0291	Up regulated			ENSG00000153982	GDPD1	-0.15	0.00494	Down regulated
ENSG00000143570	SLC39A1	0.162	0.00712	Up regulated			ENSG00000172403	SYNPO2	-0.15	0.0217	Down regulated
ENSG00000153902	LGI4	0.162	0.00676	Up regulated			ENSG00000176396	EID2	-0.15	0.00307	Down regulated
ENSG00000171766	GATM	0.162	0.0158	Up regulated			ENSG00000178951	ZBTB7A	-0.15	0.00827	Down regulated
ENSG00000221926	TRIM16	0.162	0.00179	Up regulated	yes		ENSG00000198689	SLC9A6	-0.15	0.0134	Down regulated
ENSG00000233836	RP11-255H23.2	0.162	0.0436	Up regulated			ENSG00000205808	PPAPDC2	-0.15	0.0125	Down regulated
ENSG00000236552	RPL13AP5	0.162	0.00906	Up regulated			ENSG00000268895	A1BG-AS1	-0.15	0.016	Down regulated
ENSG00000129521	EGLN3	0.161	0.0337	Up regulated			ENSG00000007237	GAS7	-0.151	0.0103	Down regulated
ENSG00000145050	MANF	0.161	0.0151	Up regulated			ENSG00000011295	TTC19	-0.151	1.07e-05	Down regulated
ENSG00000155363	MOV10	0.161	0.0244	Up regulated			ENSG00000101247	NDUFAF5	-0.151	0.000284	Down regulated
ENSG00000160199	PKNOX1	0.161	0.000126	Up regulated			ENSG00000103415	HMOX2	-0.151	0.000704	Down regulated
ENSG00000161040	FBXL13	0.161	0.048	Up regulated			ENSG00000111652	COPS7A	-0.151	0.000361	Down regulated
ENSG00000167173	C15orf39	0.161	0.0255	Up regulated			ENSG00000120328	PCDHB12	-0.151	0.002	Down regulated
ENSG00000258839	MC1R	0.161	0.0478	Up regulated			ENSG00000138757	G3BP2	-0.151	0.00338	Down regulated	yes
ENSG00000072682	P4HA2	0.16	0.0127	Up regulated	yes		ENSG00000147416	ATP6V1B2	-0.151	0.0354	Down regulated	yes
ENSG00000076382	SPAG5	0.16	0.0175	Up regulated	yes		ENSG00000154144	TBRG1	-0.151	0.00051	Down regulated
ENSG00000107554	DNMBP	0.16	0.00359	Up regulated			ENSG00000154518	ATP5G3	-0.151	0.000214	Down regulated
ENSG00000172081	MOB3A	0.16	0.00225	Up regulated			ENSG00000165271	NOL6	-0.151	0.000301	Down regulated
ENSG00000173039	RELA	0.16	0.00194	Up regulated			ENSG00000165704	HPRT1	-0.151	0.0428	Down regulated
ENSG00000187079	TEAD1	0.16	0.00354	Up regulated			ENSG00000223459	FAM115B	-0.151	0.00461	Down regulated
ENSG00000234851	RP11-3P17.3	0.16	0.0117	Up regulated			ENSG00000005206	SPPL2B	-0.152	0.000513	Down regulated
ENSG00000069974	RAB27A	0.159	0.0432	Up regulated			ENSG00000084764	MAPRE3	-0.152	0.0151	Down regulated
ENSG00000108771	DHX58	0.159	0.0244	Up regulated			ENSG00000099624	ATP5D	-0.152	0.000695	Down regulated
ENSG00000115541	HSPE1	0.159	0.0146	Up regulated			ENSG00000103723	AP3B2	-0.152	0.033	Down regulated	yes
ENSG00000120915	EPHX2	0.159	0.03	Up regulated			ENSG00000111490	TBC1D30	-0.152	0.0454	Down regulated
ENSG00000132510	KDM6B	0.159	0.0484	Up regulated			ENSG00000146386	ABRACL	-0.152	0.0442	Down regulated
ENSG00000142534	RPS11	0.159	0.000387	Up regulated	yes		ENSG00000162241	SLC25A45	-0.152	0.0267	Down regulated
ENSG00000152270	PDE3B	0.159	0.0114	Up regulated			ENSG00000167733	HSD11B1L	-0.152	0.0317	Down regulated
ENSG00000158683	PKD1L1	0.159	0.0415	Up regulated			ENSG00000173456	RNF26	-0.152	0.0154	Down regulated
ENSG00000162909	CAPN2	0.159	0.000386	Up regulated			ENSG00000204843	DCTN1	-0.152	0.000281	Down regulated
ENSG00000167996	FTH1	0.159	0.0124	Up regulated			ENSG00000239521	GATS	-0.152	0.000386	Down regulated
ENSG00000169813	HNRNPF	0.159	0.00232	Up regulated			ENSG00000065057	NTHL1	-0.153	0.00277	Down regulated
ENSG00000176105	YES1	0.159	0.038	Up regulated			ENSG00000067057	PFKP	-0.153	0.0136	Down regulated	yes
ENSG00000188647	PTAR1	0.159	0.00638	Up regulated			ENSG00000070423	RNF126	-0.153	0.00163	Down regulated
ENSG00000238103	RPL9P7	0.159	0.00783	Up regulated			ENSG00000109819	PPARGC1A	-0.153	0.033	Down regulated	yes
ENSG00000267532	MIR497HG	0.159	0.0335	Up regulated			ENSG00000116918	TSNAX	-0.153	2.86e-05	Down regulated	yes
ENSG00000100644	HIF1A	0.158	0.000919	Up regulated			ENSG00000129355	CDKN2D	-0.153	0.0115	Down regulated
ENSG00000172530	BANP	0.158	0.000392	Up regulated	yes		ENSG00000134375	TIMM17A	-0.153	0.00146	Down regulated
ENSG00000176531	PHLDB3	0.158	0.0159	Up regulated			ENSG00000154263	ABCA10	-0.153	0.0205	Down regulated
ENSG00000181026	AEN	0.158	0.0173	Up regulated			ENSG00000156959	LHFPL4	-0.153	0.0329	Down regulated
ENSG00000181722	ZBTB20	0.158	0.0311	Up regulated	yes		ENSG00000167700	MFSD3	-0.153	0.00362	Down regulated
ENSG00000198001	IRAK4	0.158	0.0302	Up regulated			ENSG00000171793	CTPS1	-0.153	0.0009	Down regulated
ENSG00000204072	RP4-545K15.3	0.158	0.0162	Up regulated			ENSG00000186453	FAM228A	-0.153	0.0421	Down regulated
ENSG00000236943	RP11-640M9.1	0.158	0.000557	Up regulated			ENSG00000261167	RP11-517B11.7	-0.153	0.0179	Down regulated
ENSG00000011304	PTBP1	0.157	0.00255	Up regulated			ENSG00000008283	CYB561	-0.154	0.0446	Down regulated
ENSG00000025434	NR1H3	0.157	0.00163	Up regulated			ENSG00000087152	ATXN7L3	-0.154	0.00552	Down regulated
ENSG00000089157	RPLP0	0.157	0.00183	Up regulated	yes		ENSG00000102078	SLC25A14	-0.154	0.0142	Down regulated
ENSG00000103852	TTC23	0.157	0.0169	Up regulated			ENSG00000113205	PCDHB3	-0.154	0.0131	Down regulated
ENSG00000103995	CEP152	0.157	0.033	Up regulated			ENSG00000123416	TUBA1B	-0.154	0.0133	Down regulated	yes
ENSG00000137275	RIPK1	0.157	0.00167	Up regulated			ENSG00000173275	ZNF449	-0.154	0.00859	Down regulated
ENSG00000198830	HMGN2	0.157	0.00038	Up regulated			ENSG00000197217	ENTPD4	-0.154	0.000837	Down regulated	yes
ENSG00000218426	RP11-475C16.1	0.157	0.0158	Up regulated			ENSG00000198932	GPRASP1	-0.154	0.00643	Down regulated
ENSG00000234797	RPS3AP6	0.157	0.00205	Up regulated			ENSG00000227082	AL592494.5	-0.154	0.0447	Down regulated
ENSG00000254245	PCDHGA3	0.157	0.0385	Up regulated			ENSG00000232931	LINC00342	-0.154	0.0187	Down regulated
ENSG00000130255	RPL36	0.156	0.00012	Up regulated			ENSG00000101911	PRPS2	-0.155	0.0495	Down regulated	yes
ENSG00000149273	RPS3	0.156	0.000136	Up regulated			ENSG00000103174	NAGPA	-0.155	0.0232	Down regulated
ENSG00000152763	WDR78	0.156	0.0121	Up regulated			ENSG00000114383	TUSC2	-0.155	0.000435	Down regulated
ENSG00000166598	HSP90B1	0.156	0.00275	Up regulated			ENSG00000131067	GGT7	-0.155	0.00303	Down regulated
ENSG00000177917	ARL6IP6	0.156	0.012	Up regulated			ENSG00000132003	ZSWIM4	-0.155	0.0199	Down regulated
ENSG00000197958	RPL12	0.156	0.00376	Up regulated			ENSG00000133265	HSPBP1	-0.155	0.00312	Down regulated
ENSG00000106686	SPATA6L	0.155	0.0192	Up regulated			ENSG00000155846	PPARGC1B	-0.155	0.0148	Down regulated
ENSG00000115825	PRKD3	0.155	0.0335	Up regulated			ENSG00000180773	SLC36A4	-0.155	0.000182	Down regulated
ENSG00000129646	QRICH2	0.155	0.0152	Up regulated			ENSG00000186889	TMEM17	-0.155	0.02	Down regulated
ENSG00000171310	CHST11	0.155	0.0055	Up regulated			ENSG00000188732	FAM221A	-0.155	0.0342	Down regulated
ENSG00000213625	LEPROT	0.155	0.0149	Up regulated			ENSG00000206535	LNP1	-0.155	0.00888	Down regulated
ENSG00000223508	RPL23AP53	0.155	0.02	Up regulated			ENSG00000242612	DECR2	-0.155	0.00229	Down regulated
ENSG00000227036	LINC00511	0.155	0.00685	Up regulated			ENSG00000260804	RP11-566E18.3	-0.155	0.0218	Down regulated
ENSG00000088451	TGDS	0.154	0.0223	Up regulated			ENSG00000034053	APBA2	-0.156	0.00355	Down regulated
ENSG00000126561	STAT5A	0.154	0.0198	Up regulated			ENSG00000072041	SLC6A15	-0.156	0.0415	Down regulated
ENSG00000130309	COLGALT1	0.154	0.000978	Up regulated			ENSG00000138686	BBS7	-0.156	0.00405	Down regulated	yes
ENSG00000189221	MAOA	0.154	0.019	Up regulated			ENSG00000145730	PAM	-0.156	0.0153	Down regulated
ENSG00000062716	VMP1	0.153	0.0187	Up regulated			ENSG00000166173	LARP6	-0.156	0.0144	Down regulated
ENSG00000082898	XPO1	0.153	2.57e-07	Up regulated			ENSG00000172731	LRRC20	-0.156	0.00467	Down regulated
ENSG00000113790	EHHADH	0.153	0.0149	Up regulated			ENSG00000197872	FAM49A	-0.156	0.0302	Down regulated
ENSG00000134419	RPS15A	0.153	0.00116	Up regulated			ENSG00000205704	LINC00634	-0.156	0.0461	Down regulated
ENSG00000135587	SMPD2	0.153	0.0264	Up regulated			ENSG00000215252	GOLGA8B	-0.156	0.0395	Down regulated
ENSG00000137970	RPL7P9	0.153	0.00217	Up regulated			ENSG00000068354	TBC1D25	-0.157	0.000864	Down regulated
ENSG00000171791	BCL2	0.153	0.00453	Up regulated			ENSG00000084710	EFR3B	-0.157	0.00984	Down regulated
ENSG00000184779	RPS17	0.153	0.00242	Up regulated			ENSG00000089693	MLF2	-0.157	0.00157	Down regulated
ENSG00000185437	SH3BGR	0.153	0.033	Up regulated			ENSG00000090674	MCOLN1	-0.157	0.00517	Down regulated
ENSG00000235398	LINC00623	0.153	0.00161	Up regulated			ENSG00000103253	HAGHL	-0.157	0.00606	Down regulated
ENSG00000254122	PCDHGB7	0.153	0.0189	Up regulated			ENSG00000104093	DMXL2	-0.157	0.000464	Down regulated
ENSG00000084207	GSTP1	0.152	0.000363	Up regulated			ENSG00000110200	ANAPC15	-0.157	0.000477	Down regulated
ENSG00000087250	MT3	0.152	0.0222	Up regulated			ENSG00000113597	TRAPPC13	-0.157	2.23e-06	Down regulated
ENSG00000183579	ZNRF3	0.152	0.0331	Up regulated			ENSG00000127995	CASD1	-0.157	0.000109	Down regulated
ENSG00000183864	TOB2	0.152	0.00812	Up regulated			ENSG00000129932	DOHH	-0.157	0.0111	Down regulated
ENSG00000213445	SIPA1	0.152	0.0395	Up regulated	yes		ENSG00000142459	EVI5L	-0.157	0.000136	Down regulated
ENSG00000146425	DYNLT1	0.151	0.00372	Up regulated			ENSG00000144712	CAND2	-0.157	0.00142	Down regulated
ENSG00000156482	RPL30	0.151	0.00464	Up regulated			ENSG00000173726	TOMM20	-0.157	0.000386	Down regulated
ENSG00000165801	ARHGEF40	0.151	0.0119	Up regulated			ENSG00000176533	GNG7	-0.157	0.0301	Down regulated
ENSG00000173821	RNF213	0.151	0.0244	Up regulated			ENSG00000215790	SLC35E2	-0.157	0.00315	Down regulated
ENSG00000265681	RPL17	0.151	0.000556	Up regulated			ENSG00000237651	C2orf74	-0.157	0.00893	Down regulated
ENSG00000101347	SAMHD1	0.15	0.0136	Up regulated			ENSG00000109436	TBC1D9	-0.158	0.0239	Down regulated	yes
ENSG00000106785	TRIM14	0.15	0.0351	Up regulated			ENSG00000123684	LPGAT1	-0.158	0.000892	Down regulated
ENSG00000122591	FAM126A	0.15	0.0463	Up regulated			ENSG00000140854	KATNB1	-0.158	0.00196	Down regulated
ENSG00000129493	HEATR5A	0.15	0.0229	Up regulated			ENSG00000152234	ATP5A1	-0.158	0.000137	Down regulated
ENSG00000136436	CALCOCO2	0.15	0.00601	Up regulated			ENSG00000159753	RLTPR	-0.158	0.0302	Down regulated
ENSG00000171425	ZNF581	0.15	0.0121	Up regulated			ENSG00000170500	LONRF2	-0.158	0.0352	Down regulated
ENSG00000180198	RCC1	0.15	0.0313	Up regulated			ENSG00000226210	ABC7-42389800N19.1	-0.158	0.01	Down regulated
ENSG00000214293	RSBN1L-AS1	0.15	0.0134	Up regulated			ENSG00000004059	ARF5	-0.159	0.00101	Down regulated
ENSG00000231500	RPS18	0.15	0.00599	Up regulated	yes		ENSG00000006071	ABCC8	-0.159	0.0271	Down regulated
ENSG00000134574	DDB2	0.149	0.0493	Up regulated			ENSG00000105402	NAPA	-0.159	0.00133	Down regulated
ENSG00000146833	TRIM4	0.149	0.000284	Up regulated			ENSG00000113966	ARL6	-0.159	0.005	Down regulated
ENSG00000147813	NAPRT1	0.149	0.0257	Up regulated			ENSG00000117408	IPO13	-0.159	0.00724	Down regulated
ENSG00000171444	MCC	0.149	0.0251	Up regulated			ENSG00000142197	DOPEY2	-0.159	0.0055	Down regulated
ENSG00000171757	LRRC34	0.149	0.0168	Up regulated			ENSG00000152377	SPOCK1	-0.159	0.0308	Down regulated
ENSG00000004478	FKBP4	0.148	0.00893	Up regulated			ENSG00000163013	FBXO41	-0.159	0.0428	Down regulated
ENSG00000140043	PTGR2	0.148	0.00372	Up regulated			ENSG00000166780	C16orf45	-0.159	0.0114	Down regulated
ENSG00000165568	AKR1E2	0.148	0.0239	Up regulated			ENSG00000169926	KLF13	-0.159	4.83e-05	Down regulated
ENSG00000166263	STXBP4	0.148	0.00613	Up regulated			ENSG00000088812	ATRN	-0.16	0.000109	Down regulated
ENSG00000176142	TMEM39A	0.148	0.0181	Up regulated			ENSG00000113361	CDH6	-0.16	0.0339	Down regulated	yes
ENSG00000077782	FGFR1	0.147	0.0231	Up regulated			ENSG00000145979	TBC1D7	-0.16	0.000614	Down regulated
ENSG00000109911	ELP4	0.147	0.00241	Up regulated			ENSG00000157680	DGKI	-0.16	0.00567	Down regulated
ENSG00000110047	EHD1	0.147	0.0211	Up regulated			ENSG00000163539	CLASP2	-0.16	5.36e-05	Down regulated	yes
ENSG00000148672	GLUD1	0.147	0.0331	Up regulated			ENSG00000165102	HGSNAT	-0.16	0.000715	Down regulated
ENSG00000150991	UBC	0.147	0.000284	Up regulated			ENSG00000179603	GRM8	-0.16	0.0297	Down regulated
ENSG00000173905	GOLIM4	0.147	0.0188	Up regulated			ENSG00000185818	NAT8L	-0.16	0.0113	Down regulated
ENSG00000103335	PIEZO1	0.146	0.0467	Up regulated	yes		ENSG00000186480	INSIG1	-0.16	0.0424	Down regulated
ENSG00000104312	RIPK2	0.146	0.0173	Up regulated			ENSG00000204104	TRAF3IP1	-0.16	0.000144	Down regulated
ENSG00000112079	STK38	0.146	0.00371	Up regulated			ENSG00000003987	MTMR7	-0.161	0.000632	Down regulated
ENSG00000162437	RAVER2	0.146	0.02	Up regulated			ENSG00000072422	RHOBTB1	-0.161	0.00507	Down regulated
ENSG00000164117	FBXO8	0.146	0.00157	Up regulated			ENSG00000173660	UQCRH	-0.161	0.000704	Down regulated
ENSG00000253276	CCDC71L	0.146	0.0427	Up regulated			ENSG00000178718	RPP25	-0.161	0.0178	Down regulated
ENSG00000132661	NXT1	0.145	0.0442	Up regulated			ENSG00000196756	SNHG17	-0.161	0.0147	Down regulated
ENSG00000140262	TCF12	0.145	0.024	Up regulated			ENSG00000237517	DGCR5	-0.161	0.043	Down regulated
ENSG00000173442	EHBP1L1	0.145	0.026	Up regulated	yes		ENSG00000240694	PNMA2	-0.161	0.0401	Down regulated	yes
ENSG00000272501	XXbac-BPG299F13.17	0.145	0.0303	Up regulated			ENSG00000262919	FAM58A	-0.161	0.000268	Down regulated
ENSG00000058866	DGKG	0.144	0.0239	Up regulated			ENSG00000071575	TRIB2	-0.162	0.00867	Down regulated	yes
ENSG00000075142	SRI	0.144	0.00787	Up regulated			ENSG00000104835	SARS2	-0.162	0.000473	Down regulated
ENSG00000127314	RAP1B	0.144	0.00274	Up regulated			ENSG00000119682	AREL1	-0.162	5.86e-06	Down regulated
ENSG00000136147	PHF11	0.144	0.0183	Up regulated			ENSG00000133169	BEX1	-0.162	0.0338	Down regulated
ENSG00000140612	SEC11A	0.144	0.00517	Up regulated			ENSG00000135631	RAB11FIP5	-0.162	0.00733	Down regulated
ENSG00000160325	CACFD1	0.144	0.00429	Up regulated			ENSG00000153558	FBXL2	-0.162	0.0242	Down regulated
ENSG00000162836	ACP6	0.144	0.0163	Up regulated			ENSG00000164114	MAP9	-0.162	0.00546	Down regulated
ENSG00000092010	PSME1	0.143	0.00791	Up regulated			ENSG00000186472	PCLO	-0.162	0.0379	Down regulated
ENSG00000104408	EIF3E	0.143	0.00123	Up regulated			ENSG00000256806	AC004706.1	-0.162	0.013	Down regulated
ENSG00000111275	ALDH2	0.143	0.0138	Up regulated			ENSG00000258297	RP11-658F2.8	-0.162	0.00789	Down regulated
ENSG00000117450	PRDX1	0.143	0.000924	Up regulated			ENSG00000087470	DNM1L	-0.163	5.05e-05	Down regulated	yes
ENSG00000163702	IL17RC	0.143	0.03	Up regulated			ENSG00000101463	SYNDIG1	-0.163	0.00195	Down regulated
ENSG00000059728	MXD1	0.142	0.0154	Up regulated			ENSG00000103647	CORO2B	-0.163	0.00126	Down regulated
ENSG00000070756	PABPC1	0.142	0.00185	Up regulated			ENSG00000105223	PLD3	-0.163	0.0233	Down regulated
ENSG00000131791	PRKAB2	0.142	0.00598	Up regulated			ENSG00000111728	ST8SIA1	-0.163	0.0205	Down regulated
ENSG00000166444	ST5	0.142	0.00166	Up regulated			ENSG00000151729	SLC25A4	-0.163	0.00386	Down regulated	yes
ENSG00000167280	ENGASE	0.142	0.0109	Up regulated			ENSG00000151948	GLT1D1	-0.163	0.0268	Down regulated
ENSG00000170776	AKAP13	0.142	0.00892	Up regulated			ENSG00000171603	CLSTN1	-0.163	0.0199	Down regulated
ENSG00000177697	CD151	0.142	0.0253	Up regulated			ENSG00000174672	BRSK2	-0.163	0.00177	Down regulated
ENSG00000198951	NAGA	0.142	0.0118	Up regulated			ENSG00000061918	GUCY1B3	-0.164	0.0329	Down regulated
ENSG00000250317	SMIM20	0.142	0.00359	Up regulated			ENSG00000063176	SPHK2	-0.164	0.00208	Down regulated
ENSG00000104626	ERI1	0.141	0.00732	Up regulated			ENSG00000092068	SLC7A8	-0.164	0.0321	Down regulated
ENSG00000171100	MTM1	0.141	0.00683	Up regulated			ENSG00000102900	NUP93	-0.164	4.73e-05	Down regulated
ENSG00000185187	SIGIRR	0.141	0.0443	Up regulated			ENSG00000119138	KLF9	-0.164	0.00578	Down regulated	yes
ENSG00000196660	SLC30A10	0.141	0.0414	Up regulated			ENSG00000125746	EML2	-0.164	0.00567	Down regulated
ENSG00000225697	SLC26A6	0.141	0.0334	Up regulated	yes		ENSG00000128203	ASPHD2	-0.164	0.0412	Down regulated
ENSG00000253873	PCDHGA11	0.141	0.0295	Up regulated			ENSG00000133318	RTN3	-0.164	0.0125	Down regulated
ENSG00000254772	EEF1G	0.141	0.000272	Up regulated			ENSG00000144645	OSBPL10	-0.164	0.0396	Down regulated
ENSG00000076685	NT5C2	0.14	4.67e-06	Up regulated			ENSG00000150401	DCUN1D2	-0.164	0.00147	Down regulated
ENSG00000105483	CARD8	0.14	0.0355	Up regulated			ENSG00000160326	SLC2A6	-0.164	0.0103	Down regulated
ENSG00000107104	KANK1	0.14	0.0229	Up regulated			ENSG00000162728	KCNJ9	-0.164	0.00363	Down regulated
ENSG00000117592	PRDX6	0.14	0.0169	Up regulated			ENSG00000188747	NOXA1	-0.164	0.0322	Down regulated
ENSG00000120647	CCDC77	0.14	0.0324	Up regulated			ENSG00000204856	FAM216A	-0.164	0.00625	Down regulated
ENSG00000132819	RBM38	0.14	0.0125	Up regulated			ENSG00000261819	RP11-680G24.4	-0.164	0.0484	Down regulated
ENSG00000136425	CIB2	0.14	0.0456	Up regulated	yes		ENSG00000007168	PAFAH1B1	-0.165	0.000129	Down regulated
ENSG00000162599	NFIA	0.14	0.0415	Up regulated			ENSG00000010256	UQCRC1	-0.165	8.94e-05	Down regulated
ENSG00000196576	PLXNB2	0.14	0.0024	Up regulated	yes		ENSG00000037042	TUBG2	-0.165	0.00142	Down regulated
ENSG00000235655	H3F3AP4	0.14	0.0357	Up regulated			ENSG00000070087	PFN2	-0.165	0.00359	Down regulated
ENSG00000241343	RPL36A	0.14	0.0046	Up regulated	yes		ENSG00000113161	HMGCR	-0.165	0.0153	Down regulated
ENSG00000031081	ARHGAP31	0.139	0.0319	Up regulated			ENSG00000115419	GLS	-0.165	0.0125	Down regulated	yes
ENSG00000100075	SLC25A1	0.139	0.00684	Up regulated			ENSG00000116141	MARK1	-0.165	0.00133	Down regulated
ENSG00000102580	DNAJC3	0.139	0.00202	Up regulated			ENSG00000120324	PCDHB10	-0.165	0.00178	Down regulated
ENSG00000116670	MAD2L2	0.139	0.0106	Up regulated	yes		ENSG00000127838	PNKD	-0.165	0.0138	Down regulated	yes
ENSG00000082781	ITGB5	0.138	0.0449	Up regulated			ENSG00000159199	ATP5G1	-0.165	0.000714	Down regulated
ENSG00000111666	CHPT1	0.138	0.00526	Up regulated			ENSG00000167136	ENDOG	-0.165	0.00255	Down regulated
ENSG00000140988	RPS2	0.138	0.00219	Up regulated			ENSG00000179912	R3HDM2	-0.165	0.00133	Down regulated
ENSG00000143870	PDIA6	0.138	0.000732	Up regulated			ENSG00000186310	NAP1L3	-0.165	0.0154	Down regulated	yes
ENSG00000146281	PM20D2	0.138	0.00295	Up regulated			ENSG00000239382	ALKBH6	-0.165	0.00014	Down regulated
ENSG00000147403	RPL10	0.138	0.00255	Up regulated			ENSG00000242086	LINC00969	-0.165	0.00695	Down regulated
ENSG00000164574	GALNT10	0.138	0.0318	Up regulated			ENSG00000102109	PCSK1N	-0.166	0.0125	Down regulated
ENSG00000071127	WDR1	0.137	0.00231	Up regulated			ENSG00000133134	BEX2	-0.166	0.0149	Down regulated
ENSG00000109501	WFS1	0.137	0.023	Up regulated			ENSG00000138629	UBL7	-0.166	0.000317	Down regulated
ENSG00000123268	ATF1	0.137	0.00545	Up regulated			ENSG00000142192	APP	-0.166	0.00239	Down regulated	yes
ENSG00000125691	RPL23	0.137	0.00166	Up regulated			ENSG00000167654	ATCAY	-0.166	0.0241	Down regulated
ENSG00000132329	RAMP1	0.137	0.0181	Up regulated	yes		ENSG00000171368	TPPP	-0.166	0.00473	Down regulated
ENSG00000135338	LCA5	0.137	0.00312	Up regulated			ENSG00000183780	SLC35F3	-0.166	0.0338	Down regulated
ENSG00000166821	PEX11A	0.137	0.0314	Up regulated			ENSG00000184271	POU6F1	-0.166	0.0017	Down regulated
ENSG00000167524	SGK494	0.137	0.0204	Up regulated			ENSG00000197302	ZNF720	-0.166	3.01e-06	Down regulated
ENSG00000100852	ARHGAP5	0.136	0.00738	Up regulated			ENSG00000064763	FAR2	-0.167	0.00493	Down regulated	yes
ENSG00000116641	DOCK7	0.136	0.00166	Up regulated			ENSG00000085377	PREP	-0.167	0.00895	Down regulated	yes
ENSG00000116663	FBXO6	0.136	0.0161	Up regulated	yes		ENSG00000099814	CEP170B	-0.167	0.0153	Down regulated
ENSG00000130783	CCDC62	0.136	0.039	Up regulated			ENSG00000111110	PPM1H	-0.167	0.00166	Down regulated
ENSG00000135862	LAMC1	0.136	0.0244	Up regulated			ENSG00000112137	PHACTR1	-0.167	0.0422	Down regulated
ENSG00000140497	SCAMP2	0.136	0.0186	Up regulated			ENSG00000117411	B4GALT2	-0.167	0.0161	Down regulated
ENSG00000142867	BCL10	0.136	0.00477	Up regulated			ENSG00000121871	SLITRK3	-0.167	0.0284	Down regulated
ENSG00000145425	RPS3A	0.136	0.00483	Up regulated			ENSG00000137216	TMEM63B	-0.167	0.00102	Down regulated
ENSG00000158006	PAFAH2	0.136	0.0282	Up regulated			ENSG00000139910	NOVA1	-0.167	0.00121	Down regulated
ENSG00000172638	EFEMP2	0.136	0.0397	Up regulated			ENSG00000160226	C21orf2	-0.167	2.54e-06	Down regulated
ENSG00000181523	SGSH	0.136	0.0239	Up regulated			ENSG00000168000	BSCL2	-0.167	0.0124	Down regulated
ENSG00000186468	RPS23	0.136	0.000901	Up regulated			ENSG00000171735	CAMTA1	-0.167	0.00827	Down regulated
ENSG00000197061	HIST1H4C	0.136	0.00891	Up regulated			ENSG00000178947	LINC00086	-0.167	0.0241	Down regulated
ENSG00000198242	RPL23A	0.136	0.00259	Up regulated			ENSG00000182901	RGS7	-0.167	0.011	Down regulated	yes
ENSG00000203827	NBPF16	0.136	0.00642	Up regulated			ENSG00000183317	EPHA10	-0.167	0.039	Down regulated
ENSG00000213462	ERV3-1	0.136	0.00449	Up regulated			ENSG00000184922	FMNL1	-0.167	0.0242	Down regulated
ENSG00000215861	WI2-1896O14.1	0.136	0.00843	Up regulated			ENSG00000196376	SLC35F1	-0.167	0.0301	Down regulated	yes
ENSG00000079691	LRRC16A	0.135	0.0447	Up regulated			ENSG00000197927	C2orf27A	-0.167	0.018	Down regulated
ENSG00000080839	RBL1	0.135	0.0236	Up regulated			ENSG00000206579	XKR4	-0.167	0.0411	Down regulated
ENSG00000144468	RHBDD1	0.135	0.006	Up regulated			ENSG00000263874	LINC00672	-0.167	0.0037	Down regulated
ENSG00000233276	GPX1	0.135	0.0102	Up regulated			ENSG00000082397	EPB41L3	-0.168	0.00196	Down regulated	yes
ENSG00000261556	RP11-296I10.6	0.135	0.00583	Up regulated			ENSG00000129636	ITFG1	-0.168	0.00215	Down regulated
ENSG00000105640	RPL18A	0.134	0.000541	Up regulated			ENSG00000142185	TRPM2	-0.168	0.0374	Down regulated
ENSG00000140830	TXNL4B	0.134	0.00578	Up regulated			ENSG00000144406	UNC80	-0.168	0.00906	Down regulated	yes
ENSG00000154309	DISP1	0.134	0.0236	Up regulated			ENSG00000164830	OXR1	-0.168	0.0239	Down regulated	yes
ENSG00000164543	STK17A	0.134	0.0354	Up regulated			ENSG00000165548	TMEM63C	-0.168	0.0319	Down regulated
ENSG00000182774	RPS17L	0.134	0.0103	Up regulated			ENSG00000166313	APBB1	-0.168	0.000158	Down regulated
ENSG00000268858	C20ORF135	0.134	0.0376	Up regulated			ENSG00000171067	C11orf24	-0.168	0.0123	Down regulated
ENSG00000270141	TERC	0.134	0.0169	Up regulated			ENSG00000176182	MYPOP	-0.168	0.00423	Down regulated
ENSG00000108107	RPL28	0.133	0.00889	Up regulated	yes		ENSG00000204564	C6orf136	-0.168	0.000958	Down regulated
ENSG00000113328	CCNG1	0.133	0.00449	Up regulated			ENSG00000247157	RP11-434C1.1	-0.168	0.0339	Down regulated
ENSG00000144445	KANSL1L	0.133	0.00161	Up regulated			ENSG00000077279	DCX	-0.169	0.0189	Down regulated
ENSG00000145390	USP53	0.133	0.0362	Up regulated			ENSG00000120265	PCMT1	-0.169	0.00291	Down regulated
ENSG00000172456	FGGY	0.133	0.0359	Up regulated			ENSG00000128482	RNF112	-0.169	0.009	Down regulated
ENSG00000175854	SWI5	0.133	0.0137	Up regulated	yes		ENSG00000135127	CCDC64	-0.169	0.0312	Down regulated
ENSG00000112208	BAG2	0.132	0.0209	Up regulated			ENSG00000165169	DYNLT3	-0.169	0.00225	Down regulated
ENSG00000130827	PLXNA3	0.132	0.0484	Up regulated			ENSG00000173898	SPTBN2	-0.169	0.0266	Down regulated
ENSG00000140332	TLE3	0.132	0.0209	Up regulated			ENSG00000174996	KLC2	-0.169	0.0133	Down regulated
ENSG00000143924	EML4	0.132	0.00198	Up regulated			ENSG00000177692	DNAJC28	-0.169	0.00359	Down regulated
ENSG00000155368	DBI	0.132	0.0472	Up regulated			ENSG00000134504	KCTD1	-0.17	0.0122	Down regulated
ENSG00000164587	RPS14	0.132	0.00341	Up regulated	yes		ENSG00000155849	ELMO1	-0.17	0.0117	Down regulated
ENSG00000214485	RPL7P1	0.132	0.0319	Up regulated			ENSG00000177614	PGBD5	-0.17	0.0118	Down regulated
ENSG00000233016	SNHG7	0.132	0.0222	Up regulated			ENSG00000242173	ARHGDIG	-0.17	0.0151	Down regulated
ENSG00000249087	C1orf213	0.132	0.028	Up regulated			ENSG00000005249	PRKAR2B	-0.171	0.0228	Down regulated
ENSG00000078549	ADCYAP1R1	0.131	0.0382	Up regulated			ENSG00000102181	CD99L2	-0.171	0.00128	Down regulated
ENSG00000090013	BLVRB	0.131	0.00461	Up regulated	yes		ENSG00000109670	FBXW7	-0.171	0.0125	Down regulated
ENSG00000137713	PPP2R1B	0.131	0.0379	Up regulated			ENSG00000111261	MANSC1	-0.171	0.000919	Down regulated
ENSG00000168614	NBPF9	0.131	0.00719	Up regulated			ENSG00000147419	CCDC25	-0.171	5.74e-06	Down regulated
ENSG00000223509	RP11-632K20.7	0.131	0.034	Up regulated			ENSG00000156642	NPTN	-0.171	0.0176	Down regulated	yes
ENSG00000035403	VCL	0.13	0.0344	Up regulated			ENSG00000177570	SAMD12	-0.171	0.00329	Down regulated
ENSG00000103260	METRN	0.13	0.0455	Up regulated			ENSG00000186792	HYAL3	-0.171	0.0251	Down regulated
ENSG00000121931	LRIF1	0.13	0.00507	Up regulated			ENSG00000188611	ASAH2	-0.171	0.0447	Down regulated
ENSG00000126003	PLAGL2	0.13	0.033	Up regulated			ENSG00000228828	RP11-162G10.1	-0.171	0.0181	Down regulated
ENSG00000142676	RPL11	0.13	0.0107	Up regulated			ENSG00000260920	RP1-228H13.5	-0.171	0.0194	Down regulated
ENSG00000143458	GABPB2	0.13	0.012	Up regulated			ENSG00000110955	ATP5B	-0.172	0.000215	Down regulated
ENSG00000168890	TMEM150A	0.13	0.0433	Up regulated	yes		ENSG00000115226	FNDC4	-0.172	0.00288	Down regulated
ENSG00000179218	CALR	0.13	0.00546	Up regulated			ENSG00000146352	CLVS2	-0.172	0.0395	Down regulated	yes
ENSG00000185808	PIGP	0.13	0.00834	Up regulated			ENSG00000155858	LSM11	-0.172	0.0246	Down regulated	yes
ENSG00000229320	KRT8P12	0.13	0.042	Up regulated			ENSG00000198739	LRRTM3	-0.172	0.00881	Down regulated
ENSG00000117151	CTBS	0.129	0.0312	Up regulated			ENSG00000226137	BAIAP2-AS1	-0.172	0.00722	Down regulated
ENSG00000119729	RHOQ	0.129	0.0242	Up regulated			ENSG00000241360	PDXP	-0.172	0.0118	Down regulated
ENSG00000179314	WSCD1	0.129	0.0488	Up regulated	yes		ENSG00000255571	LINC00925	-0.172	0.00242	Down regulated
ENSG00000189343	RPS2P46	0.129	0.032	Up regulated			ENSG00000127337	YEATS4	-0.173	0.00216	Down regulated
ENSG00000042286	AIFM2	0.128	0.0226	Up regulated	yes		ENSG00000134986	NREP	-0.173	0.0483	Down regulated
ENSG00000058262	SEC61A1	0.128	0.00212	Up regulated			ENSG00000168675	LDLRAD4	-0.173	0.000226	Down regulated
ENSG00000063177	RPL18	0.128	7.01e-05	Up regulated			ENSG00000175497	DPP10	-0.173	0.00499	Down regulated	yes
ENSG00000101849	TBL1X	0.128	0.0409	Up regulated			ENSG00000248383	PCDHAC1	-0.173	0.00849	Down regulated
ENSG00000109320	NFKB1	0.128	0.00695	Up regulated			ENSG00000251141	RP11-53O19.1	-0.173	0.00869	Down regulated
ENSG00000125485	DDX31	0.128	0.0101	Up regulated			ENSG00000100678	SLC8A3	-0.174	0.00522	Down regulated	yes
ENSG00000136942	RPL35	0.128	0.0029	Up regulated	yes		ENSG00000108509	CAMTA2	-0.174	0.014	Down regulated
ENSG00000147604	RPL7	0.128	0.00799	Up regulated			ENSG00000163462	TRIM46	-0.174	0.0027	Down regulated
ENSG00000170892	TSEN34	0.128	0.00483	Up regulated			ENSG00000164211	STARD4	-0.174	0.0149	Down regulated
ENSG00000027697	IFNGR1	0.127	0.0312	Up regulated			ENSG00000165716	FAM69B	-0.174	0.000785	Down regulated
ENSG00000064490	RFXANK	0.127	0.00774	Up regulated			ENSG00000172247	C1QTNF4	-0.174	0.0279	Down regulated
ENSG00000165113	GKAP1	0.127	0.0229	Up regulated			ENSG00000184207	PGP	-0.174	0.000124	Down regulated
ENSG00000179119	SPTY2D1	0.127	0.000492	Up regulated			ENSG00000188157	AGRN	-0.174	0.00741	Down regulated
ENSG00000226950	DANCR	0.127	0.00536	Up regulated			ENSG00000204116	CHIC1	-0.174	0.00051	Down regulated	yes
ENSG00000235552	RPL6P27	0.127	0.0105	Up regulated			ENSG00000008086	CDKL5	-0.175	0.0125	Down regulated	yes
ENSG00000097033	SH3GLB1	0.126	0.000775	Up regulated			ENSG00000008277	ADAM22	-0.175	0.0135	Down regulated	yes
ENSG00000116729	WLS	0.126	0.0258	Up regulated			ENSG00000069424	KCNAB2	-0.175	0.0313	Down regulated
ENSG00000133112	TPT1	0.126	0.00643	Up regulated			ENSG00000125744	RTN2	-0.175	0.0163	Down regulated
ENSG00000164306	PRIMPOL	0.126	0.0484	Up regulated			ENSG00000153707	PTPRD	-0.175	0.00255	Down regulated	yes
ENSG00000166794	PPIB	0.126	0.00507	Up regulated			ENSG00000164398	ACSL6	-0.175	0.00838	Down regulated
ENSG00000167065	DUSP18	0.126	0.0371	Up regulated			ENSG00000175175	PPM1E	-0.175	0.0354	Down regulated
ENSG00000196218	RYR1	0.126	0.0409	Up regulated	yes		ENSG00000175395	ZNF25	-0.175	0.000123	Down regulated
ENSG00000205213	LGR4	0.126	0.0322	Up regulated			ENSG00000198825	INPP5F	-0.175	0.00395	Down regulated	yes
ENSG00000205581	HMGN1	0.126	0.000979	Up regulated			ENSG00000205060	SLC35B4	-0.175	4.66e-05	Down regulated
ENSG00000253910	PCDHGB2	0.126	0.0372	Up regulated			ENSG00000101349	PAK7	-0.176	0.0163	Down regulated
ENSG00000111961	SASH1	0.125	0.0357	Up regulated			ENSG00000125962	ARMCX5	-0.176	8.17e-05	Down regulated
ENSG00000118181	RPS25	0.125	0.00589	Up regulated			ENSG00000138769	CDKL2	-0.176	0.00315	Down regulated
ENSG00000136770	DNAJC1	0.125	0.0118	Up regulated			ENSG00000139970	RTN1	-0.176	0.0276	Down regulated
ENSG00000182890	GLUD2	0.125	0.0275	Up regulated			ENSG00000143786	CNIH3	-0.176	0.049	Down regulated
ENSG00000197056	ZMYM1	0.125	0.0149	Up regulated			ENSG00000152402	GUCY1A2	-0.176	0.0139	Down regulated
ENSG00000198464	ZNF480	0.125	0.0328	Up regulated			ENSG00000169710	FASN	-0.176	0.00212	Down regulated
ENSG00000253846	PCDHGA10	0.125	0.0261	Up regulated			ENSG00000174238	PITPNA	-0.176	8.63e-05	Down regulated
ENSG00000118418	HMGN3	0.124	0.00354	Up regulated			ENSG00000198208	RPS6KL1	-0.176	0.000341	Down regulated
ENSG00000124570	SERPINB6	0.124	0.0419	Up regulated			ENSG00000134285	FKBP11	-0.177	0.0232	Down regulated
ENSG00000124614	RPS10	0.124	0.0047	Up regulated	yes		ENSG00000135454	B4GALNT1	-0.177	0.0199	Down regulated
ENSG00000167526	RPL13	0.124	0.000357	Up regulated			ENSG00000135709	KIAA0513	-0.177	0.0165	Down regulated
ENSG00000198324	FAM109A	0.124	0.0395	Up regulated			ENSG00000144711	IQSEC1	-0.177	0.00275	Down regulated
ENSG00000213442	RPL18AP3	0.124	0.0335	Up regulated			ENSG00000154065	ANKRD29	-0.177	0.021	Down regulated
ENSG00000067900	ROCK1	0.123	0.00643	Up regulated			ENSG00000167971	CASKIN1	-0.177	0.00603	Down regulated
ENSG00000068697	LAPTM4A	0.123	0.0262	Up regulated			ENSG00000171772	SYCE1	-0.177	0.042	Down regulated
ENSG00000103642	LACTB	0.123	0.00507	Up regulated			ENSG00000196937	FAM3C	-0.177	0.0055	Down regulated
ENSG00000110651	CD81	0.123	0.00837	Up regulated			ENSG00000197860	SGTB	-0.177	0.00436	Down regulated	yes
ENSG00000117543	DPH5	0.123	0.00841	Up regulated			ENSG00000198331	HYLS1	-0.177	0.00149	Down regulated
ENSG00000131669	NINJ1	0.123	0.0209	Up regulated			ENSG00000065989	PDE4A	-0.178	0.0254	Down regulated
ENSG00000133104	SPG20	0.123	0.00552	Up regulated			ENSG00000082701	GSK3B	-0.178	6.18e-05	Down regulated
ENSG00000140264	SERF2	0.123	0.000114	Up regulated	yes		ENSG00000117154	IGSF21	-0.178	0.0201	Down regulated
ENSG00000154240	CEP112	0.123	0.0277	Up regulated			ENSG00000158301	GPRASP2	-0.178	0.00637	Down regulated
ENSG00000160336	ZNF761	0.123	0.0338	Up regulated			ENSG00000159784	FAM131B	-0.178	0.00142	Down regulated
ENSG00000161970	RPL26	0.123	0.0185	Up regulated	yes		ENSG00000164332	UBLCP1	-0.178	0.000212	Down regulated
ENSG00000186918	ZNF395	0.123	0.0185	Up regulated			ENSG00000178235	SLITRK1	-0.178	0.0195	Down regulated	yes
ENSG00000239306	RBM14	0.123	0.00114	Up regulated			ENSG00000184792	OSBP2	-0.178	0.00184	Down regulated
ENSG00000093010	COMT	0.122	0.00722	Up regulated			ENSG00000269699	ZIM2	-0.178	0.00508	Down regulated
ENSG00000114391	RPL24	0.122	0.00114	Up regulated	yes		ENSG00000075303	SLC25A40	-0.179	7.11e-05	Down regulated
ENSG00000153944	MSI2	0.122	0.0392	Up regulated			ENSG00000102743	SLC25A15	-0.179	0.0125	Down regulated
ENSG00000170889	RPS9	0.122	0.00597	Up regulated			ENSG00000128594	LRRC4	-0.179	0.0215	Down regulated	yes
ENSG00000185033	SEMA4B	0.122	0.0215	Up regulated			ENSG00000155097	ATP6V1C1	-0.179	0.00323	Down regulated	yes
ENSG00000253200	RP11-582J16.5	0.122	0.0407	Up regulated			ENSG00000185519	FAM131C	-0.179	0.0391	Down regulated
ENSG00000144713	RPL32	0.121	0.00906	Up regulated			ENSG00000188573	FBLL1	-0.179	0.0158	Down regulated	yes
ENSG00000153046	CDYL	0.121	0.00359	Up regulated			ENSG00000250067	YJEFN3	-0.179	0.0209	Down regulated
ENSG00000153140	CETN3	0.121	0.0312	Up regulated			ENSG00000152969	JAKMIP1	-0.18	0.0105	Down regulated
ENSG00000166441	RPL27A	0.121	0.00311	Up regulated	yes		ENSG00000160097	FNDC5	-0.18	0.0316	Down regulated
ENSG00000166822	TMEM170A	0.121	0.0121	Up regulated			ENSG00000169918	OTUD7A	-0.18	4.57e-05	Down regulated
ENSG00000178904	DPY19L3	0.121	0.0284	Up regulated			ENSG00000171189	GRIK1	-0.18	0.0343	Down regulated
ENSG00000180263	FGD6	0.121	0.0328	Up regulated			ENSG00000175170	FAM182B	-0.18	0.0172	Down regulated
ENSG00000103061	SLC7A6OS	0.12	0.000433	Up regulated			ENSG00000178425	NT5DC1	-0.18	0.0186	Down regulated
ENSG00000108854	SMURF2	0.12	0.0162	Up regulated			ENSG00000186862	PDZD7	-0.18	0.0178	Down regulated
ENSG00000134324	LPIN1	0.12	0.000134	Up regulated			ENSG00000204147	ASAH2B	-0.18	0.015	Down regulated
ENSG00000143162	CREG1	0.12	0.00884	Up regulated			ENSG00000076864	RAP1GAP	-0.181	0.0142	Down regulated
ENSG00000182199	SHMT2	0.12	0.0158	Up regulated			ENSG00000089847	ANKRD24	-0.181	0.0317	Down regulated
ENSG00000266338	NBPF15	0.12	0.0106	Up regulated			ENSG00000154917	RAB6B	-0.181	0.0197	Down regulated
ENSG00000086666	ZFAND6	0.119	0.00154	Up regulated			ENSG00000181350	FAM211A	-0.181	0.00733	Down regulated
ENSG00000110700	RPS13	0.119	0.0331	Up regulated	yes		ENSG00000197535	MYO5A	-0.181	0.00308	Down regulated
ENSG00000119725	ZNF410	0.119	0.000255	Up regulated			ENSG00000244694	PTCHD4	-0.181	0.0356	Down regulated
ENSG00000123143	PKN1	0.119	0.00788	Up regulated	yes		ENSG00000112293	GPLD1	-0.182	0.00682	Down regulated
ENSG00000129925	TMEM8A	0.119	0.00791	Up regulated			ENSG00000131462	TUBG1	-0.182	0.000362	Down regulated
ENSG00000138434	SSFA2	0.119	0.0211	Up regulated			ENSG00000138078	PREPL	-0.182	0.00291	Down regulated
ENSG00000138594	TMOD3	0.119	0.0124	Up regulated			ENSG00000160014	CALM3	-0.182	0.0136	Down regulated
ENSG00000169299	PGM2	0.119	0.0275	Up regulated			ENSG00000160469	BRSK1	-0.182	0.000221	Down regulated
ENSG00000198721	ECI2	0.119	0.024	Up regulated			ENSG00000112852	PCDHB2	-0.183	0.0104	Down regulated
ENSG00000169084	DHRSX	0.118	0.0162	Up regulated			ENSG00000163536	SERPINI1	-0.183	0.0449	Down regulated	yes
ENSG00000197857	ZNF44	0.118	0.00429	Up regulated			ENSG00000172476	RAB40A	-0.183	0.00717	Down regulated
ENSG00000198538	ZNF28	0.118	0.0239	Up regulated			ENSG00000065609	SNAP91	-0.184	0.0243	Down regulated
ENSG00000046651	OFD1	0.117	0.0134	Up regulated			ENSG00000086300	SNX10	-0.184	0.0413	Down regulated	yes
ENSG00000055147	FAM114A2	0.117	0.00181	Up regulated			ENSG00000157103	SLC6A1	-0.184	0.0023	Down regulated	yes
ENSG00000072736	NFATC3	0.117	0.00914	Up regulated			ENSG00000268460	AC006262.6	-0.184	0.0426	Down regulated
ENSG00000147121	KRBOX4	0.117	0.00804	Up regulated			ENSG00000102466	FGF14	-0.185	0.0182	Down regulated	yes
ENSG00000149346	SLX4IP	0.117	0.00188	Up regulated			ENSG00000130475	FCHO1	-0.185	0.0122	Down regulated
ENSG00000198034	RPS4X	0.117	0.00764	Up regulated			ENSG00000261534	RP11-244O19.1	-0.185	0.0225	Down regulated
ENSG00000198363	ASPH	0.117	0.0136	Up regulated			ENSG00000270885	RASL10B	-0.185	0.0218	Down regulated
ENSG00000204628	GNB2L1	0.117	0.00119	Up regulated			ENSG00000069966	GNB5	-0.186	0.00561	Down regulated	yes
ENSG00000008988	RPS20	0.116	0.006	Up regulated	yes		ENSG00000099904	ZDHHC8	-0.186	0.000592	Down regulated	yes
ENSG00000110713	NUP98	0.116	4.86e-05	Up regulated			ENSG00000111726	CMAS	-0.186	0.00196	Down regulated
ENSG00000124226	RNF114	0.116	0.00126	Up regulated			ENSG00000130558	OLFM1	-0.186	0.0356	Down regulated
ENSG00000133812	SBF2	0.116	0.00112	Up regulated			ENSG00000137944	CCBL2	-0.186	0.00102	Down regulated
ENSG00000138600	SPPL2A	0.116	0.0251	Up regulated			ENSG00000151150	ANK3	-0.186	0.000292	Down regulated
ENSG00000147475	ERLIN2	0.116	0.0126	Up regulated			ENSG00000157216	SSBP3	-0.186	0.00971	Down regulated
ENSG00000168615	ADAM9	0.116	0.00986	Up regulated			ENSG00000166411	IDH3A	-0.186	6.6e-06	Down regulated	yes
ENSG00000185043	CIB1	0.116	0.0335	Up regulated			ENSG00000170091	NSG2	-0.186	0.0496	Down regulated
ENSG00000100911	PSME2	0.115	0.0215	Up regulated			ENSG00000197562	RAB40C	-0.186	0.00306	Down regulated
ENSG00000151322	NPAS3	0.115	0.0357	Up regulated			ENSG00000132563	REEP2	-0.187	0.00128	Down regulated
ENSG00000162924	REL	0.115	0.0139	Up regulated			ENSG00000136274	NACAD	-0.187	0.0271	Down regulated
ENSG00000166484	MAPK7	0.115	0.0372	Up regulated	yes		ENSG00000156966	B3GNT7	-0.187	0.0463	Down regulated
ENSG00000213741	RPS29	0.115	0.00932	Up regulated			ENSG00000165757	KIAA1462	-0.187	0.00474	Down regulated
ENSG00000071082	RPL31	0.114	0.021	Up regulated	yes		ENSG00000166963	MAP1A	-0.187	0.00214	Down regulated
ENSG00000083828	ZNF586	0.114	0.0133	Up regulated			ENSG00000170629	DPY19L2P2	-0.187	0.00348	Down regulated
ENSG00000122026	RPL21	0.114	0.0338	Up regulated	yes		ENSG00000174028	FAM3C2	-0.187	0.0287	Down regulated
ENSG00000129562	DAD1	0.114	0.0147	Up regulated			ENSG00000176788	BASP1	-0.187	0.0361	Down regulated
ENSG00000161011	SQSTM1	0.114	0.00255	Up regulated			ENSG00000181754	AMIGO1	-0.187	0.00251	Down regulated
ENSG00000175354	PTPN2	0.114	0.00957	Up regulated			ENSG00000204965	PCDHA5	-0.187	0.0151	Down regulated
ENSG00000247400	DNAJC3-AS1	0.114	0.0339	Up regulated			ENSG00000220205	VAMP2	-0.187	0.0252	Down regulated
ENSG00000108298	RPL19	0.113	0.00422	Up regulated			ENSG00000125967	NECAB3	-0.188	0.00328	Down regulated
ENSG00000132952	USPL1	0.113	0.0135	Up regulated			ENSG00000131389	SLC6A6	-0.188	0.00546	Down regulated
ENSG00000135446	CDK4	0.113	0.0162	Up regulated			ENSG00000211451	GNRHR2	-0.188	0.0237	Down regulated
ENSG00000137818	RPLP1	0.113	0.0353	Up regulated			ENSG00000213190	MLLT11	-0.188	0.014	Down regulated
ENSG00000138413	IDH1	0.113	0.0454	Up regulated			ENSG00000214517	PPME1	-0.188	0.00031	Down regulated
ENSG00000141646	SMAD4	0.113	0.001	Up regulated			ENSG00000072201	LNX1	-0.189	0.0455	Down regulated	yes
ENSG00000145246	ATP10D	0.113	0.0219	Up regulated			ENSG00000085788	DDHD2	-0.189	1.64e-07	Down regulated
ENSG00000146733	PSPH	0.113	0.00804	Up regulated			ENSG00000110675	ELMOD1	-0.189	0.0315	Down regulated	yes
ENSG00000163041	H3F3A	0.113	0.0156	Up regulated			ENSG00000112541	PDE10A	-0.189	0.0452	Down regulated
ENSG00000166532	RIMKLB	0.113	0.0114	Up regulated			ENSG00000125675	GRIA3	-0.189	0.00539	Down regulated	yes
ENSG00000180867	PDIA3P1	0.113	0.0211	Up regulated			ENSG00000139112	GABARAPL1	-0.189	0.00161	Down regulated	yes
ENSG00000188559	RALGAPA2	0.113	0.00235	Up regulated			ENSG00000165238	WNK2	-0.189	0.00449	Down regulated
ENSG00000096872	IFT74	0.112	0.0119	Up regulated			ENSG00000188859	FAM78B	-0.189	0.0167	Down regulated
ENSG00000105072	C19orf44	0.112	0.0457	Up regulated			ENSG00000235597	LINC01102	-0.189	0.0296	Down regulated
ENSG00000132842	AP3B1	0.112	0.0344	Up regulated			ENSG00000257088	PNMA6D	-0.189	0.0338	Down regulated
ENSG00000143353	LYPLAL1	0.112	0.0125	Up regulated			ENSG00000259153	RP6-65G23.3	-0.189	0.0472	Down regulated
ENSG00000162413	KLHL21	0.112	0.0214	Up regulated			ENSG00000149575	SCN2B	-0.19	0.0134	Down regulated	yes
ENSG00000163597	SNHG16	0.112	0.0118	Up regulated			ENSG00000185736	ADARB2	-0.19	0.0254	Down regulated
ENSG00000181192	DHTKD1	0.112	0.0104	Up regulated			ENSG00000104059	FAM189A1	-0.191	0.0168	Down regulated
ENSG00000183718	TRIM52	0.112	0.00227	Up regulated			ENSG00000119227	PIGZ	-0.191	0.00234	Down regulated
ENSG00000185015	CA13	0.112	0.036	Up regulated			ENSG00000132326	PER2	-0.191	0.0129	Down regulated
ENSG00000248124	RRN3P1	0.112	0.0297	Up regulated			ENSG00000135750	KCNK1	-0.191	0.0184	Down regulated	yes
ENSG00000254505	CHMP4A	0.112	0.014	Up regulated	yes		ENSG00000170113	NIPA1	-0.191	0.00152	Down regulated
ENSG00000061273	HDAC7	0.111	0.0473	Up regulated			ENSG00000172020	GAP43	-0.191	0.0356	Down regulated
ENSG00000072506	HSD17B10	0.111	0.0305	Up regulated			ENSG00000188690	UROS	-0.191	3.46e-05	Down regulated
ENSG00000074695	LMAN1	0.111	0.0158	Up regulated			ENSG00000205356	TECPR1	-0.191	1.82e-05	Down regulated
ENSG00000084754	HADHA	0.111	0.00873	Up regulated			ENSG00000221946	FXYD7	-0.191	0.0197	Down regulated
ENSG00000139921	TMX1	0.111	0.0342	Up regulated			ENSG00000225342	AC079630.4	-0.191	0.0463	Down regulated
ENSG00000153922	CHD1	0.111	0.00826	Up regulated			ENSG00000078018	MAP2	-0.192	0.0186	Down regulated	yes
ENSG00000163738	MTHFD2L	0.111	0.0318	Up regulated			ENSG00000084444	KIAA1467	-0.192	0.00495	Down regulated
ENSG00000164066	INTU	0.111	0.026	Up regulated			ENSG00000167378	IRGQ	-0.192	3.93e-05	Down regulated
ENSG00000174444	RPL4	0.111	0.00274	Up regulated	yes		ENSG00000198300	PEG3	-0.192	0.00152	Down regulated
ENSG00000198755	RPL10A	0.111	0.00617	Up regulated	yes		ENSG00000082458	DLG3	-0.193	0.00518	Down regulated	yes
ENSG00000198887	SMC5	0.111	0.0146	Up regulated			ENSG00000167114	SLC27A4	-0.193	0.000331	Down regulated
ENSG00000227398	KIF9-AS1	0.111	0.04	Up regulated			ENSG00000171224	C10orf35	-0.193	0.0128	Down regulated
ENSG00000109220	CHIC2	0.11	0.0238	Up regulated			ENSG00000248568	KRT8P48	-0.193	0.0221	Down regulated
ENSG00000118705	RPN2	0.11	0.00147	Up regulated			ENSG00000137968	SLC44A5	-0.194	0.00959	Down regulated	yes
ENSG00000154124	FAM105B	0.11	0.00893	Up regulated			ENSG00000146001	PCDHB18	-0.194	0.00115	Down regulated
ENSG00000167797	CDK2AP2	0.11	0.0255	Up regulated	yes		ENSG00000149809	TM7SF2	-0.194	0.000102	Down regulated
ENSG00000198252	STYX	0.11	0.019	Up regulated			ENSG00000184524	CEND1	-0.194	0.00665	Down regulated
ENSG00000083845	RPS5	0.109	0.0109	Up regulated	yes		ENSG00000198513	ATL1	-0.194	0.0041	Down regulated	yes
ENSG00000114779	ABHD14B	0.109	0.0488	Up regulated			ENSG00000204963	PCDHA7	-0.194	0.0312	Down regulated
ENSG00000129353	SLC44A2	0.109	0.0304	Up regulated			ENSG00000228594	C1orf233	-0.194	0.0141	Down regulated
ENSG00000138796	HADH	0.109	0.00522	Up regulated			ENSG00000258947	TUBB3	-0.194	0.0134	Down regulated
ENSG00000147854	UHRF2	0.109	0.00726	Up regulated			ENSG00000265688	MAFG-AS1	-0.194	0.0214	Down regulated
ENSG00000156273	BACH1	0.109	0.0234	Up regulated			ENSG00000006210	CX3CL1	-0.195	0.0175	Down regulated	yes
ENSG00000166439	RNF169	0.109	0.000431	Up regulated			ENSG00000007062	PROM1	-0.195	0.0189	Down regulated
ENSG00000178053	MLF1	0.109	0.0316	Up regulated			ENSG00000088538	DOCK3	-0.195	0.000724	Down regulated
ENSG00000013375	PGM3	0.108	0.0138	Up regulated			ENSG00000116675	DNAJC6	-0.195	0.00049	Down regulated	yes
ENSG00000054148	PHPT1	0.108	0.00176	Up regulated			ENSG00000130734	ATG4D	-0.195	4.32e-05	Down regulated
ENSG00000089009	RPL6	0.108	0.00126	Up regulated			ENSG00000163704	PRRT3	-0.195	0.00381	Down regulated
ENSG00000141179	PCTP	0.108	0.0297	Up regulated			ENSG00000186193	SAPCD2	-0.195	0.0215	Down regulated
ENSG00000167202	TBC1D2B	0.108	0.0043	Up regulated	yes		ENSG00000090020	SLC9A1	-0.196	0.0105	Down regulated
ENSG00000079482	OPHN1	0.107	0.043	Up regulated			ENSG00000107518	ATRNL1	-0.196	0.0308	Down regulated	yes
ENSG00000113658	SMAD5	0.107	0.0186	Up regulated			ENSG00000131711	MAP1B	-0.196	0.00867	Down regulated	yes
ENSG00000121274	PAPD5	0.107	0.0155	Up regulated			ENSG00000145545	SRD5A1	-0.196	0.000138	Down regulated
ENSG00000127947	PTPN12	0.107	0.00973	Up regulated			ENSG00000155093	PTPRN2	-0.196	0.00546	Down regulated	yes
ENSG00000136010	ALDH1L2	0.107	0.0456	Up regulated			ENSG00000170027	YWHAG	-0.196	0.00716	Down regulated
ENSG00000152620	NADK2	0.107	0.027	Up regulated			ENSG00000175906	ARL4D	-0.196	0.0462	Down regulated
ENSG00000180370	PAK2	0.107	0.0354	Up regulated			ENSG00000205309	NT5M	-0.196	0.00194	Down regulated
ENSG00000203875	SNHG5	0.107	0.0329	Up regulated			ENSG00000221823	PPP3R1	-0.196	0.00509	Down regulated	yes
ENSG00000066027	PPP2R5A	0.106	0.0218	Up regulated			ENSG00000250305	KIAA1456	-0.196	0.038	Down regulated
ENSG00000114353	GNAI2	0.106	0.021	Up regulated			ENSG00000270039	RP11-571M6.17	-0.196	0.0211	Down regulated
ENSG00000130224	LRCH2	0.106	0.0291	Up regulated			ENSG00000270704	SNORD64	-0.196	0.00528	Down regulated
ENSG00000156030	ELMSAN1	0.106	0.0169	Up regulated			ENSG00000003249	DBNDD1	-0.197	0.0113	Down regulated
ENSG00000163162	RNF149	0.106	0.0165	Up regulated			ENSG00000058091	CDK14	-0.197	0.00577	Down regulated
ENSG00000165389	SPTSSA	0.106	0.0364	Up regulated			ENSG00000072832	CRMP1	-0.197	0.00129	Down regulated
ENSG00000171863	RPS7	0.106	0.00956	Up regulated			ENSG00000124702	KLHDC3	-0.197	0.000386	Down regulated
ENSG00000172113	NME6	0.106	0.032	Up regulated	yes		ENSG00000133816	MICAL2	-0.197	0.0398	Down regulated
ENSG00000176700	SCAND2P	0.106	0.00791	Up regulated			ENSG00000164885	CDK5	-0.197	0.00312	Down regulated
ENSG00000196152	ZNF79	0.106	0.0253	Up regulated			ENSG00000172260	NEGR1	-0.197	0.0358	Down regulated
ENSG00000055044	NOP58	0.105	0.0103	Up regulated			ENSG00000196950	SLC39A10	-0.197	0.00632	Down regulated	yes
ENSG00000055208	TAB2	0.105	0.00477	Up regulated			ENSG00000261115	TMEM178B	-0.197	0.00783	Down regulated
ENSG00000101972	STAG2	0.105	0.0333	Up regulated			ENSG00000107105	ELAVL2	-0.198	0.0363	Down regulated
ENSG00000149289	ZC3H12C	0.105	0.0226	Up regulated			ENSG00000145087	STXBP5L	-0.198	0.0146	Down regulated
ENSG00000165732	DDX21	0.105	0.0149	Up regulated			ENSG00000157851	DPYSL5	-0.198	0.0214	Down regulated
ENSG00000170385	SLC30A1	0.105	0.0463	Up regulated			ENSG00000163485	ADORA1	-0.198	0.00321	Down regulated	yes
ENSG00000178104	PDE4DIP	0.105	0.00306	Up regulated			ENSG00000169891	REPS2	-0.198	0.000262	Down regulated
ENSG00000184083	FAM120C	0.105	0.0185	Up regulated			ENSG00000183837	PNMA3	-0.198	0.0261	Down regulated
ENSG00000197442	MAP3K5	0.105	0.00842	Up regulated			ENSG00000070601	FRMPD1	-0.199	0.00258	Down regulated
ENSG00000213563	C8orf82	0.105	0.0181	Up regulated			ENSG00000115365	LANCL1	-0.199	0.00074	Down regulated	yes
ENSG00000151239	TWF1	0.104	0.0198	Up regulated			ENSG00000150873	C2orf50	-0.199	0.0312	Down regulated
ENSG00000155115	GTF3C6	0.104	0.0281	Up regulated			ENSG00000165209	STRBP	-0.199	0.00354	Down regulated
ENSG00000155438	NIFK	0.104	0.025	Up regulated			ENSG00000183018	SPNS2	-0.199	0.000277	Down regulated
ENSG00000178996	SNX18	0.104	0.0455	Up regulated			ENSG00000257151	PWAR6	-0.199	0.00791	Down regulated
ENSG00000182899	RPL35A	0.104	0.0314	Up regulated	yes		ENSG00000260664	AC004158.3	-0.199	0.0155	Down regulated
ENSG00000111641	NOP2	0.103	0.0295	Up regulated			ENSG00000261786	RP4-555D20.2	-0.199	0.0129	Down regulated
ENSG00000119314	PTBP3	0.103	0.0179	Up regulated			ENSG00000059588	TARBP1	-0.2	0.00123	Down regulated	yes
ENSG00000122729	ACO1	0.103	0.0156	Up regulated			ENSG00000131437	KIF3A	-0.2	0.000157	Down regulated
ENSG00000154380	ENAH	0.103	0.021	Up regulated			ENSG00000138814	PPP3CA	-0.2	0.00657	Down regulated
ENSG00000163785	RYK	0.103	0.00114	Up regulated			ENSG00000147676	MAL2	-0.2	0.043	Down regulated	yes
ENSG00000166128	RAB8B	0.103	0.00505	Up regulated			ENSG00000169933	FRMPD4	-0.2	0.034	Down regulated	yes
ENSG00000166295	ANAPC16	0.103	0.00695	Up regulated			ENSG00000235944	ZNF815P	-0.2	0.000704	Down regulated
ENSG00000171763	SPATA5L1	0.103	0.0365	Up regulated			ENSG00000105255	FSD1	-0.201	0.00108	Down regulated
ENSG00000205189	ZBTB10	0.103	0.00573	Up regulated			ENSG00000136531	SCN2A	-0.201	0.0268	Down regulated	yes
ENSG00000100325	ASCC2	0.102	0.0181	Up regulated			ENSG00000168824	NSG1	-0.201	0.0431	Down regulated
ENSG00000138785	INTS12	0.102	0.00705	Up regulated			ENSG00000228203	RNF144A-AS1	-0.201	0.0307	Down regulated
ENSG00000145907	G3BP1	0.102	0.00292	Up regulated			ENSG00000130477	UNC13A	-0.202	0.0181	Down regulated
ENSG00000145996	CDKAL1	0.102	0.00722	Up regulated			ENSG00000163449	TMEM169	-0.202	0.00157	Down regulated
ENSG00000161813	LARP4	0.102	0.00196	Up regulated			ENSG00000163873	GRIK3	-0.202	0.0339	Down regulated
ENSG00000165458	INPPL1	0.102	0.0334	Up regulated	yes		ENSG00000224914	LINC00863	-0.202	0.00422	Down regulated
ENSG00000168564	CDKN2AIP	0.102	0.0223	Up regulated			ENSG00000233452	STXBP5-AS1	-0.202	0.0214	Down regulated
ENSG00000174010	KLHL15	0.102	0.0166	Up regulated			ENSG00000111181	SLC6A12	-0.203	0.03	Down regulated
ENSG00000183621	ZNF438	0.102	0.0319	Up regulated			ENSG00000146267	FAXC	-0.203	0.0181	Down regulated
ENSG00000197771	MCMBP	0.102	0.0205	Up regulated			ENSG00000162951	LRRTM1	-0.203	0.0228	Down regulated
ENSG00000230551	CTB-89H12.4	0.102	0.0148	Up regulated			ENSG00000178662	CSRNP3	-0.203	0.00788	Down regulated
ENSG00000114735	HEMK1	0.101	0.0332	Up regulated	yes		ENSG00000187323	DCC	-0.203	0.0153	Down regulated
ENSG00000116747	TROVE2	0.101	0.0286	Up regulated			ENSG00000232406	RP11-234K24.3	-0.203	0.0284	Down regulated
ENSG00000135913	USP37	0.101	0.00168	Up regulated			ENSG00000233820	RP11-535M15.2	-0.203	0.032	Down regulated
ENSG00000137054	POLR1E	0.101	0.0107	Up regulated			ENSG00000273156	RP11-127B20.2	-0.203	0.0234	Down regulated
ENSG00000144426	NBEAL1	0.101	0.0153	Up regulated			ENSG00000073969	NSF	-0.204	0.0129	Down regulated	yes
ENSG00000078061	ARAF	0.1	0.0389	Up regulated			ENSG00000114573	ATP6V1A	-0.204	0.00188	Down regulated	yes
ENSG00000111450	STX2	0.1	0.0238	Up regulated			ENSG00000099822	HCN2	-0.205	0.00546	Down regulated
ENSG00000114670	NEK11	0.1	0.0174	Up regulated			ENSG00000101846	STS	-0.205	0.0122	Down regulated
ENSG00000119638	NEK9	0.1	0.00549	Up regulated			ENSG00000106976	DNM1	-0.205	0.0416	Down regulated
ENSG00000233927	RPS28	0.1	0.0469	Up regulated	yes		ENSG00000109738	GLRB	-0.205	0.0125	Down regulated	yes
ENSG00000053371	AKR7A2	0.0998	0.0162	Up regulated			ENSG00000116133	DHCR24	-0.205	0.0101	Down regulated	yes
ENSG00000177600	RPLP2	0.0998	0.0335	Up regulated	yes		ENSG00000151789	ZNF385D	-0.205	0.0157	Down regulated
ENSG00000131013	PPIL4	0.0997	0.00315	Up regulated			ENSG00000163995	ABLIM2	-0.205	0.00424	Down regulated
ENSG00000164307	ERAP1	0.0997	0.0117	Up regulated			ENSG00000171208	NETO2	-0.205	0.00589	Down regulated
ENSG00000229117	RPL41	0.0997	0.0409	Up regulated			ENSG00000174469	CNTNAP2	-0.205	0.021	Down regulated
ENSG00000106803	SEC61B	0.0996	0.0411	Up regulated			ENSG00000177511	ST8SIA3	-0.205	0.041	Down regulated	yes
ENSG00000144792	ZNF660	0.0995	0.0266	Up regulated			ENSG00000184156	KCNQ3	-0.205	0.0116	Down regulated
ENSG00000141543	EIF4A3	0.0994	0.0204	Up regulated			ENSG00000204248	COL11A2	-0.205	0.00616	Down regulated
ENSG00000110958	PTGES3	0.0993	0.0228	Up regulated			ENSG00000007402	CACNA2D2	-0.207	0.00978	Down regulated
ENSG00000109323	MANBA	0.0992	0.0124	Up regulated			ENSG00000128656	CHN1	-0.207	0.0189	Down regulated
ENSG00000178252	WDR6	0.0992	0.0185	Up regulated			ENSG00000139714	MORN3	-0.207	0.00974	Down regulated
ENSG00000242247	ARFGAP3	0.0992	0.0133	Up regulated			ENSG00000152495	CAMK4	-0.207	0.0187	Down regulated	yes
ENSG00000142528	ZNF473	0.099	0.038	Up regulated			ENSG00000203727	SAMD5	-0.207	0.0293	Down regulated
ENSG00000146457	WTAP	0.0989	0.00196	Up regulated			ENSG00000107758	PPP3CB	-0.208	0.00245	Down regulated
ENSG00000180900	SCRIB	0.0989	0.0224	Up regulated	yes		ENSG00000144834	TAGLN3	-0.208	0.0185	Down regulated	yes
ENSG00000183808	RBM12B	0.0986	0.000486	Up regulated			ENSG00000159082	SYNJ1	-0.208	0.00328	Down regulated
ENSG00000139644	TMBIM6	0.0984	0.0156	Up regulated			ENSG00000181409	AATK	-0.208	0.0247	Down regulated
ENSG00000174718	KIAA1551	0.0983	0.00851	Up regulated			ENSG00000272341	RP1-151F17.2	-0.208	0.00603	Down regulated
ENSG00000139218	SCAF11	0.0982	0.0164	Up regulated			ENSG00000072071	LPHN1	-0.209	0.000927	Down regulated
ENSG00000169609	C15orf40	0.0981	0.0168	Up regulated			ENSG00000101977	MCF2	-0.209	0.0125	Down regulated
ENSG00000120868	APAF1	0.098	0.0213	Up regulated			ENSG00000115840	SLC25A12	-0.209	0.000758	Down regulated	yes
ENSG00000111875	ASF1A	0.0978	0.0477	Up regulated			ENSG00000121753	BAI2	-0.209	0.00443	Down regulated
ENSG00000100319	ZMAT5	0.0975	0.013	Up regulated	yes		ENSG00000157064	NMNAT2	-0.209	0.0187	Down regulated
ENSG00000165494	PCF11	0.0973	0.00173	Up regulated			ENSG00000196372	ASB13	-0.209	0.00147	Down regulated
ENSG00000005075	POLR2J	0.0971	0.0275	Up regulated			ENSG00000197852	FAM212B	-0.209	0.00634	Down regulated
ENSG00000145604	SKP2	0.0971	0.006	Up regulated			ENSG00000012174	MBTPS2	-0.21	3.28e-06	Down regulated
ENSG00000070366	SMG6	0.0969	0.00106	Up regulated			ENSG00000075340	ADD2	-0.21	0.0117	Down regulated	yes
ENSG00000104529	EEF1D	0.0967	0.0109	Up regulated	yes		ENSG00000115041	KCNIP3	-0.21	0.00734	Down regulated
ENSG00000154727	GABPA	0.0967	0.0447	Up regulated			ENSG00000134780	DAGLA	-0.21	0.00288	Down regulated
ENSG00000152455	SUV39H2	0.0963	0.0459	Up regulated			ENSG00000157470	FAM81A	-0.21	0.0455	Down regulated
ENSG00000107779	BMPR1A	0.096	0.0109	Up regulated			ENSG00000159363	ATP13A2	-0.21	0.00077	Down regulated
ENSG00000131931	THAP1	0.096	0.0323	Up regulated			ENSG00000180139	ACTA2-AS1	-0.21	0.0444	Down regulated
ENSG00000114491	UMPS	0.0959	0.00168	Up regulated			ENSG00000197177	GPR123	-0.21	0.0248	Down regulated
ENSG00000119688	ABCD4	0.0959	0.0348	Up regulated			ENSG00000198794	SCAMP5	-0.21	0.00331	Down regulated
ENSG00000198556	ZNF789	0.0958	0.0242	Up regulated	yes		ENSG00000262246	CORO7	-0.21	0.000328	Down regulated
ENSG00000134905	CARS2	0.0957	0.000631	Up regulated	yes		ENSG00000118276	B4GALT6	-0.211	0.00422	Down regulated
ENSG00000072210	ALDH3A2	0.0954	0.0347	Up regulated			ENSG00000138311	ZNF365	-0.211	0.00483	Down regulated
ENSG00000189266	PNRC2	0.0952	0.0133	Up regulated			ENSG00000139973	SYT16	-0.211	0.0343	Down regulated
ENSG00000100380	ST13	0.0951	0.00557	Up regulated			ENSG00000166922	SCG5	-0.211	0.00507	Down regulated	yes
ENSG00000162244	RPL29	0.095	0.0167	Up regulated	yes		ENSG00000259577	RP11-430B1.2	-0.211	0.0321	Down regulated
ENSG00000175061	FAM211A-AS1	0.0949	0.0156	Up regulated			ENSG00000272031	ANKRD34A	-0.211	0.0133	Down regulated
ENSG00000030066	NUP160	0.0948	0.0291	Up regulated			ENSG00000105647	PIK3R2	-0.212	0.00712	Down regulated
ENSG00000126777	KTN1	0.0946	0.0447	Up regulated			ENSG00000110931	CAMKK2	-0.212	0.00681	Down regulated
ENSG00000185880	TRIM69	0.0946	0.0142	Up regulated			ENSG00000119866	BCL11A	-0.212	0.043	Down regulated
ENSG00000079387	SENP1	0.0945	0.0242	Up regulated			ENSG00000139174	PRICKLE1	-0.212	0.0104	Down regulated
ENSG00000153975	ZUFSP	0.0942	0.0245	Up regulated			ENSG00000145882	PCYOX1L	-0.212	0.000208	Down regulated
ENSG00000076641	PAG1	0.0939	0.0415	Up regulated			ENSG00000158560	DYNC1I1	-0.212	0.00284	Down regulated
ENSG00000151694	ADAM17	0.0937	0.00592	Up regulated			ENSG00000058404	CAMK2B	-0.213	0.00204	Down regulated	yes
ENSG00000136937	NCBP1	0.0933	0.000497	Up regulated			ENSG00000111371	SLC38A1	-0.213	0.000256	Down regulated	yes
ENSG00000196531	NACA	0.0932	0.0149	Up regulated			ENSG00000129682	FGF13	-0.213	0.024	Down regulated
ENSG00000181472	ZBTB2	0.093	0.0246	Up regulated			ENSG00000131620	ANO1	-0.213	0.0299	Down regulated
ENSG00000234127	TRIM26	0.093	0.0238	Up regulated			ENSG00000186479	RGS7BP	-0.213	0.0117	Down regulated	yes
ENSG00000011007	TCEB3	0.0928	0.000393	Up regulated			ENSG00000204851	PNMAL2	-0.213	0.00661	Down regulated
ENSG00000206573	SETD5-AS1	0.0928	0.0191	Up regulated			ENSG00000228016	RAPGEF4-AS1	-0.213	0.0336	Down regulated
ENSG00000109381	ELF2	0.0927	0.0429	Up regulated			ENSG00000243477	NAT6	-0.213	0.000386	Down regulated
ENSG00000055211	GINM1	0.0924	0.0484	Up regulated			ENSG00000074317	SNCB	-0.214	0.0389	Down regulated
ENSG00000001167	NFYA	0.0923	0.0203	Up regulated			ENSG00000078269	SYNJ2	-0.214	0.0432	Down regulated	yes
ENSG00000186063	AIDA	0.092	0.0117	Up regulated			ENSG00000124191	TOX2	-0.214	0.0167	Down regulated
ENSG00000145592	RPL37	0.0917	0.0339	Up regulated	yes		ENSG00000127561	SYNGR3	-0.214	0.0157	Down regulated
ENSG00000125826	RBCK1	0.0916	0.0403	Up regulated			ENSG00000213424	KRT222	-0.214	0.00854	Down regulated	yes
ENSG00000117899	MESDC2	0.0915	0.00816	Up regulated			ENSG00000235961	PNMA6C	-0.214	0.0106	Down regulated
ENSG00000173960	UBXN2A	0.0915	0.0454	Up regulated			ENSG00000243232	PCDHAC2	-0.214	0.00301	Down regulated	yes
ENSG00000033030	ZCCHC8	0.0914	0.0207	Up regulated			ENSG00000121769	FABP3	-0.215	0.0264	Down regulated
ENSG00000179562	GCC1	0.0913	0.0105	Up regulated			ENSG00000125827	TMX4	-0.215	0.00016	Down regulated	yes
ENSG00000175029	CTBP2	0.0911	0.0126	Up regulated			ENSG00000142549	IGLON5	-0.215	0.0102	Down regulated
ENSG00000204852	TCTN1	0.0911	0.014	Up regulated			ENSG00000142686	C1orf216	-0.215	0.0019	Down regulated
ENSG00000255248	RP11-166D19.1	0.091	0.0249	Up regulated			ENSG00000163618	CADPS	-0.215	0.00168	Down regulated
ENSG00000102531	FNDC3A	0.0908	0.0015	Up regulated			ENSG00000168243	GNG4	-0.215	0.0179	Down regulated
ENSG00000169193	CCDC126	0.0908	0.0344	Up regulated			ENSG00000203902	PNMA6B	-0.215	0.0251	Down regulated
ENSG00000148484	RSU1	0.0904	0.0378	Up regulated			ENSG00000225725	FAM66E	-0.215	0.00384	Down regulated
ENSG00000172766	NAA16	0.0903	0.0329	Up regulated			ENSG00000271913	RP1-111C20.4	-0.215	0.00402	Down regulated
ENSG00000115268	RPS15	0.0901	0.0125	Up regulated	yes		ENSG00000010818	HIVEP2	-0.216	0.000291	Down regulated	yes
ENSG00000149480	MTA2	0.0899	0.0112	Up regulated			ENSG00000112981	NME5	-0.216	0.00161	Down regulated	yes
ENSG00000157106	SMG1	0.0898	0.00431	Up regulated			ENSG00000136854	STXBP1	-0.216	0.0155	Down regulated	yes
ENSG00000162695	SLC30A7	0.0897	0.0126	Up regulated			ENSG00000143126	CELSR2	-0.216	0.00125	Down regulated	yes
ENSG00000197894	ADH5	0.0897	0.012	Up regulated			ENSG00000175182	FAM131A	-0.216	0.00239	Down regulated
ENSG00000163900	TMEM41A	0.0895	0.0468	Up regulated			ENSG00000187486	KCNJ11	-0.216	0.00389	Down regulated
ENSG00000179818	PCBP1-AS1	0.0895	0.0329	Up regulated			ENSG00000196972	LINC00087	-0.216	0.00466	Down regulated
ENSG00000065882	TBC1D1	0.0894	0.0142	Up regulated			ENSG00000255408	PCDHA3	-0.216	0.00295	Down regulated	yes
ENSG00000158615	PPP1R15B	0.0891	0.0142	Up regulated			ENSG00000262096	PCDHB19P	-0.216	0.00137	Down regulated
ENSG00000164818	HEATR2	0.0891	0.0329	Up regulated			ENSG00000002746	HECW1	-0.217	0.00845	Down regulated
ENSG00000187735	TCEA1	0.0887	0.0204	Up regulated			ENSG00000149269	PAK1	-0.217	0.0127	Down regulated	yes
ENSG00000166272	WBP1L	0.0886	0.0114	Up regulated			ENSG00000273487	RP4-621B10.8	-0.217	0.02	Down regulated
ENSG00000167004	PDIA3	0.0884	0.045	Up regulated			ENSG00000019505	SYT13	-0.218	0.0445	Down regulated
ENSG00000134748	PRPF38A	0.0882	0.0213	Up regulated			ENSG00000063015	SEZ6	-0.218	0.0135	Down regulated
ENSG00000146373	RNF217	0.088	0.0359	Up regulated			ENSG00000138759	FRAS1	-0.218	0.0136	Down regulated	yes
ENSG00000090060	PAPOLA	0.0877	0.00167	Up regulated			ENSG00000163624	CDS1	-0.218	0.0085	Down regulated	yes
ENSG00000108256	NUFIP2	0.0877	0.00327	Up regulated			ENSG00000170579	DLGAP1	-0.218	0.00899	Down regulated
ENSG00000110422	HIPK3	0.0876	0.00827	Up regulated			ENSG00000188191	PRKAR1B	-0.218	0.0133	Down regulated
ENSG00000131469	RPL27	0.0876	0.0391	Up regulated			ENSG00000197147	LRRC8B	-0.218	0.00102	Down regulated	yes
ENSG00000170949	ZNF160	0.0876	0.0112	Up regulated			ENSG00000212916	MAP10	-0.218	0.000419	Down regulated
ENSG00000239779	WBP1	0.0876	0.0489	Up regulated	yes		ENSG00000021645	NRXN3	-0.219	0.00116	Down regulated	yes
ENSG00000065243	PKN2	0.0875	0.0121	Up regulated			ENSG00000054356	PTPRN	-0.219	0.021	Down regulated
ENSG00000004455	AK2	0.0874	0.0476	Up regulated			ENSG00000124140	SLC12A5	-0.219	0.0206	Down regulated	yes
ENSG00000167461	RAB8A	0.087	0.039	Up regulated			ENSG00000124302	CHST8	-0.219	0.044	Down regulated
ENSG00000076351	SLC46A1	0.0869	0.0416	Up regulated			ENSG00000127152	BCL11B	-0.219	0.0489	Down regulated
ENSG00000082805	ERC1	0.0868	0.0313	Up regulated			ENSG00000132975	GPR12	-0.219	0.0112	Down regulated
ENSG00000114416	FXR1	0.0868	0.0103	Up regulated			ENSG00000198934	MAGEE1	-0.219	0.00362	Down regulated
ENSG00000196295	AC005154.6	0.0867	0.00884	Up regulated			ENSG00000097021	ACOT7	-0.22	0.00146	Down regulated	yes
ENSG00000197622	CDC42SE1	0.0862	0.0122	Up regulated			ENSG00000115641	FHL2	-0.22	0.0273	Down regulated
ENSG00000170876	TMEM43	0.0859	0.0125	Up regulated			ENSG00000143499	SMYD2	-0.22	0.0125	Down regulated
ENSG00000089006	SNX5	0.0858	0.012	Up regulated			ENSG00000169783	LINGO1	-0.22	0.0333	Down regulated
ENSG00000130779	CLIP1	0.0856	0.0175	Up regulated			ENSG00000187416	LHFPL3	-0.22	0.012	Down regulated	yes
ENSG00000163468	CCT3	0.0856	0.00478	Up regulated			ENSG00000073464	CLCN4	-0.221	0.000126	Down regulated	yes
ENSG00000167258	CDK12	0.0852	0.00576	Up regulated			ENSG00000081842	PCDHA6	-0.221	0.00269	Down regulated
ENSG00000215717	TMEM167B	0.085	0.0155	Up regulated			ENSG00000103034	NDRG4	-0.221	0.00022	Down regulated	yes
ENSG00000149262	INTS4	0.0849	0.0214	Up regulated			ENSG00000125841	NRSN2	-0.221	0.00027	Down regulated
ENSG00000185122	HSF1	0.0848	0.0259	Up regulated	yes		ENSG00000067992	PDK3	-0.222	0.00302	Down regulated
ENSG00000197062	RP5-874C20.3	0.0848	0.0251	Up regulated			ENSG00000078596	ITM2A	-0.222	0.0134	Down regulated	yes
ENSG00000161016	RPL8	0.0844	0.0225	Up regulated	yes		ENSG00000100321	SYNGR1	-0.222	0.00273	Down regulated
ENSG00000148303	RPL7A	0.0839	0.00933	Up regulated	yes		ENSG00000101222	SPEF1	-0.222	0.018	Down regulated
ENSG00000143970	ASXL2	0.0838	0.00493	Up regulated			ENSG00000101412	E2F1	-0.222	0.00288	Down regulated
ENSG00000198522	GPN1	0.0838	0.044	Up regulated			ENSG00000106789	CORO2A	-0.222	0.00749	Down regulated
ENSG00000137161	CNPY3	0.0837	0.0327	Up regulated			ENSG00000143248	RGS5	-0.222	0.00446	Down regulated	yes
ENSG00000196141	SPATS2L	0.0837	0.0427	Up regulated			ENSG00000151176	PLBD2	-0.222	0.00146	Down regulated
ENSG00000122507	BBS9	0.0836	0.0354	Up regulated			ENSG00000167306	MYO5B	-0.222	0.0201	Down regulated	yes
ENSG00000132823	OSER1	0.0836	0.0218	Up regulated			ENSG00000073670	ADAM11	-0.223	0.0125	Down regulated
ENSG00000204713	TRIM27	0.0836	0.0215	Up regulated			ENSG00000102981	PARD6A	-0.223	0.00011	Down regulated
ENSG00000174197	MGA	0.0835	0.00637	Up regulated			ENSG00000111674	ENO2	-0.223	0.00341	Down regulated
ENSG00000113615	SEC24A	0.0833	0.0113	Up regulated			ENSG00000118596	SLC16A7	-0.223	0.00192	Down regulated
ENSG00000118096	IFT46	0.0831	0.0124	Up regulated			ENSG00000139998	RAB15	-0.223	0.00474	Down regulated
ENSG00000196214	ZNF766	0.0831	0.0188	Up regulated			ENSG00000157193	LRP8	-0.223	0.000104	Down regulated	yes
ENSG00000148300	REXO4	0.0829	0.0354	Up regulated			ENSG00000165943	MOAP1	-0.223	0.00162	Down regulated
ENSG00000131849	ZNF132	0.0828	0.0418	Up regulated			ENSG00000173611	SCAI	-0.223	0.00116	Down regulated
ENSG00000117360	PRPF3	0.0827	0.0426	Up regulated			ENSG00000182389	CACNB4	-0.223	0.00205	Down regulated	yes
ENSG00000118496	FBXO30	0.0824	0.0484	Up regulated			ENSG00000187624	C17orf97	-0.223	0.0011	Down regulated
ENSG00000126804	ZBTB1	0.0823	0.0478	Up regulated			ENSG00000204961	PCDHA9	-0.223	0.00615	Down regulated
ENSG00000131269	ABCB7	0.0823	0.0297	Up regulated			ENSG00000224668	IPO8P1	-0.223	0.0193	Down regulated
ENSG00000072778	ACADVL	0.0821	0.0367	Up regulated			ENSG00000232859	LYRM9	-0.223	0.000352	Down regulated
ENSG00000122406	RPL5	0.0821	0.039	Up regulated			ENSG00000270112	RP11-742D12.2	-0.223	0.0156	Down regulated
ENSG00000173933	RBM4	0.0818	0.00246	Up regulated			ENSG00000050438	SLC4A8	-0.224	0.000116	Down regulated
ENSG00000073614	KDM5A	0.0815	0.000921	Up regulated			ENSG00000112146	FBXO9	-0.224	1.52e-06	Down regulated
ENSG00000124201	ZNFX1	0.0814	0.0233	Up regulated			ENSG00000260977	RP11-333I13.1	-0.224	0.00514	Down regulated
ENSG00000055609	KMT2C	0.0809	0.0376	Up regulated			ENSG00000125772	GPCPD1	-0.225	0.00147	Down regulated
ENSG00000123815	ADCK4	0.0809	0.0456	Up regulated			ENSG00000151690	MFSD6	-0.225	0.000254	Down regulated
ENSG00000137500	CCDC90B	0.0809	0.0368	Up regulated			ENSG00000152954	NRSN1	-0.225	0.00866	Down regulated
ENSG00000166224	SGPL1	0.0808	0.0395	Up regulated			ENSG00000204052	LRRC73	-0.225	0.00649	Down regulated
ENSG00000127804	METTL16	0.0806	0.0339	Up regulated			ENSG00000215218	UBE2QL1	-0.225	0.0222	Down regulated
ENSG00000065135	GNAI3	0.0805	0.00789	Up regulated			ENSG00000272163	GS1-72M22.1	-0.225	0.00598	Down regulated
ENSG00000124104	SNX21	0.0805	0.0163	Up regulated	yes		ENSG00000053108	FSTL4	-0.226	0.0336	Down regulated	yes
ENSG00000120832	MTERFD3	0.0804	0.0339	Up regulated			ENSG00000102678	FGF9	-0.226	0.0292	Down regulated
ENSG00000088930	XRN2	0.0803	0.00925	Up regulated			ENSG00000123643	SLC36A1	-0.226	0.00177	Down regulated
ENSG00000115548	KDM3A	0.0803	0.0117	Up regulated			ENSG00000134853	PDGFRA	-0.226	0.0197	Down regulated
ENSG00000147677	EIF3H	0.0803	0.00474	Up regulated	yes		ENSG00000161381	PLXDC1	-0.226	0.00459	Down regulated
ENSG00000164164	OTUD4	0.0802	0.0171	Up regulated			ENSG00000186462	NAP1L2	-0.226	0.00459	Down regulated	yes
ENSG00000169967	MAP3K2	0.0799	0.0036	Up regulated			ENSG00000188199	NUTM2B	-0.226	0.00468	Down regulated
ENSG00000005007	UPF1	0.0794	0.0339	Up regulated			ENSG00000014641	MDH1	-0.227	0.00085	Down regulated	yes
ENSG00000100266	PACSIN2	0.0794	0.0195	Up regulated			ENSG00000063761	ADCK1	-0.227	1.54e-05	Down regulated	yes
ENSG00000149932	TMEM219	0.0794	0.0308	Up regulated			ENSG00000068615	REEP1	-0.227	0.00179	Down regulated
ENSG00000133943	C14orf159	0.0792	0.016	Up regulated			ENSG00000070961	ATP2B1	-0.227	0.00318	Down regulated
ENSG00000104133	SPG11	0.0791	0.00851	Up regulated			ENSG00000101079	NDRG3	-0.227	0.000126	Down regulated
ENSG00000115816	CEBPZ	0.0791	0.0229	Up regulated			ENSG00000119946	CNNM1	-0.227	0.00558	Down regulated
ENSG00000198900	TOP1	0.0788	0.0107	Up regulated			ENSG00000078814	MYH7B	-0.228	0.0411	Down regulated
ENSG00000083312	TNPO1	0.0784	0.00789	Up regulated			ENSG00000167549	CORO6	-0.228	0.0135	Down regulated
ENSG00000100316	RPL3	0.0784	0.0239	Up regulated	yes		ENSG00000185567	AHNAK2	-0.228	0.021	Down regulated
ENSG00000072364	AFF4	0.0783	0.00215	Up regulated			ENSG00000187678	SPRY4	-0.228	0.00789	Down regulated
ENSG00000131626	PPFIA1	0.0783	0.0209	Up regulated			ENSG00000115353	TACR1	-0.229	0.045	Down regulated
ENSG00000102038	SMARCA1	0.0781	0.0101	Up regulated			ENSG00000137727	ARHGAP20	-0.229	0.00116	Down regulated	yes
ENSG00000163931	TKT	0.0781	0.0166	Up regulated			ENSG00000164591	MYOZ3	-0.229	0.0348	Down regulated
ENSG00000159256	MORC3	0.0778	0.0164	Up regulated			ENSG00000249853	HS3ST5	-0.229	0.0328	Down regulated
ENSG00000134255	CEPT1	0.0777	0.0175	Up regulated			ENSG00000089199	CHGB	-0.23	0.0402	Down regulated	yes
ENSG00000158161	EYA3	0.0777	0.0142	Up regulated			ENSG00000145911	N4BP3	-0.23	0.00237	Down regulated
ENSG00000084652	TXLNA	0.0775	0.00541	Up regulated			ENSG00000166862	CACNG2	-0.23	0.00659	Down regulated
ENSG00000103363	TCEB2	0.0773	0.0112	Up regulated			ENSG00000261455	LINC01003	-0.23	0.000867	Down regulated
ENSG00000114503	NCBP2	0.0767	0.0181	Up regulated			ENSG00000050748	MAPK9	-0.231	1.57e-05	Down regulated
ENSG00000176783	RUFY1	0.0763	0.0141	Up regulated			ENSG00000120437	ACAT2	-0.231	0.000155	Down regulated
ENSG00000198917	C9orf114	0.0759	0.0149	Up regulated			ENSG00000135423	GLS2	-0.231	0.0106	Down regulated
ENSG00000072849	DERL2	0.0758	0.0463	Up regulated			ENSG00000159164	SV2A	-0.231	0.00406	Down regulated
ENSG00000155016	CYP2U1	0.0758	0.0245	Up regulated			ENSG00000162630	B3GALT2	-0.231	0.0328	Down regulated
ENSG00000090621	PABPC4	0.0756	0.0213	Up regulated			ENSG00000216809	RP11-57K17.1	-0.231	0.0171	Down regulated
ENSG00000101150	TPD52L2	0.0752	0.0115	Up regulated	yes		ENSG00000224430	MKRN5P	-0.231	0.00128	Down regulated
ENSG00000106628	POLD2	0.0751	0.015	Up regulated			ENSG00000114757	PEX5L	-0.232	0.00121	Down regulated	yes
ENSG00000106638	TBL2	0.0749	0.046	Up regulated			ENSG00000214279	RP11-108K14.4	-0.232	0.0146	Down regulated
ENSG00000113300	CNOT6	0.0743	0.0308	Up regulated			ENSG00000152932	RAB3C	-0.233	0.0253	Down regulated	yes
ENSG00000130811	EIF3G	0.0738	0.0215	Up regulated			ENSG00000163577	EIF5A2	-0.233	0.00424	Down regulated
ENSG00000011376	LARS2	0.0735	0.0293	Up regulated			ENSG00000078328	RBFOX1	-0.234	0.00849	Down regulated
ENSG00000115084	SLC35F5	0.0734	0.0377	Up regulated			ENSG00000100344	PNPLA3	-0.234	0.027	Down regulated
ENSG00000112249	ASCC3	0.0731	0.0144	Up regulated			ENSG00000108395	TRIM37	-0.234	5.51e-05	Down regulated
ENSG00000119321	FKBP15	0.0731	0.0429	Up regulated			ENSG00000145198	VWA5B2	-0.234	0.00447	Down regulated
ENSG00000213516	RBMXL1	0.073	0.049	Up regulated			ENSG00000161281	COX7A1	-0.234	0.0251	Down regulated
ENSG00000100796	SMEK1	0.0727	0.00352	Up regulated			ENSG00000082293	COL19A1	-0.235	0.0118	Down regulated
ENSG00000065427	KARS	0.0724	0.0106	Up regulated			ENSG00000105409	ATP1A3	-0.235	0.0342	Down regulated
ENSG00000085721	RRN3	0.0717	0.0455	Up regulated			ENSG00000118514	ALDH8A1	-0.235	0.000859	Down regulated
ENSG00000168883	USP39	0.0716	0.0121	Up regulated			ENSG00000184368	MAP7D2	-0.235	0.00947	Down regulated
ENSG00000113643	RARS	0.0711	0.0437	Up regulated			ENSG00000125814	NAPB	-0.236	0.00809	Down regulated
ENSG00000135365	PHF21A	0.071	0.0366	Up regulated			ENSG00000174516	PELI3	-0.236	0.00012	Down regulated
ENSG00000139687	RB1	0.0709	0.0344	Up regulated			ENSG00000008853	RHOBTB2	-0.237	0.000437	Down regulated
ENSG00000136169	SETDB2	0.0707	0.0276	Up regulated			ENSG00000156097	GPR61	-0.237	0.00317	Down regulated	yes
ENSG00000197714	ZNF460	0.0707	0.00859	Up regulated			ENSG00000215548	RP11-764K9.4	-0.237	0.0329	Down regulated
ENSG00000143337	TOR1AIP1	0.0697	0.0377	Up regulated			ENSG00000265579	RP11-713C5.1	-0.237	0.0415	Down regulated
ENSG00000164597	COG5	0.0696	0.00527	Up regulated			ENSG00000128285	MCHR1	-0.238	0.0449	Down regulated
ENSG00000100330	MTMR3	0.0691	0.014	Up regulated			ENSG00000144331	ZNF385B	-0.238	0.00731	Down regulated
ENSG00000102786	INTS6	0.069	0.00637	Up regulated			ENSG00000164742	ADCY1	-0.238	0.00215	Down regulated
ENSG00000171469	ZNF561	0.0683	0.0452	Up regulated			ENSG00000177432	NAP1L5	-0.238	0.000511	Down regulated
ENSG00000078808	SDF4	0.068	0.0238	Up regulated			ENSG00000177465	ACOT4	-0.238	0.00545	Down regulated
ENSG00000131051	RBM39	0.0675	0.0151	Up regulated			ENSG00000261101	RP4-545K15.5	-0.238	0.00239	Down regulated
ENSG00000108559	NUP88	0.0674	0.0344	Up regulated			ENSG00000006740	ARHGAP44	-0.239	0.000195	Down regulated
ENSG00000059573	ALDH18A1	0.0673	0.0435	Up regulated			ENSG00000104361	NIPAL2	-0.239	0.00592	Down regulated
ENSG00000117000	RLF	0.0673	0.0274	Up regulated			ENSG00000129990	SYT5	-0.239	0.017	Down regulated
ENSG00000056097	ZFR	0.067	0.009	Up regulated			ENSG00000149531	FRG1B	-0.239	0.000109	Down regulated
ENSG00000151422	FER	0.0667	0.0366	Up regulated			ENSG00000166111	SVOP	-0.239	0.0143	Down regulated
ENSG00000103051	COG4	0.0664	0.0254	Up regulated			ENSG00000188211	NCR3LG1	-0.239	0.000977	Down regulated
ENSG00000153187	HNRNPU	0.0657	0.0155	Up regulated			ENSG00000227799	AC012358.4	-0.239	0.0475	Down regulated
ENSG00000130818	ZNF426	0.0652	0.0175	Up regulated			ENSG00000244405	ETV5	-0.239	0.000872	Down regulated
ENSG00000169905	TOR1AIP2	0.0641	0.00613	Up regulated			ENSG00000106683	LIMK1	-0.24	0.000484	Down regulated
ENSG00000153207	AHCTF1	0.0638	0.0181	Up regulated			ENSG00000118402	ELOVL4	-0.24	0.00168	Down regulated	yes
ENSG00000188785	ZNF548	0.0635	0.0427	Up regulated			ENSG00000141622	RNF165	-0.24	0.00343	Down regulated
ENSG00000114331	ACAP2	0.0632	0.0485	Up regulated			ENSG00000157778	PSMG3	-0.24	8.32e-06	Down regulated
ENSG00000101596	SMCHD1	0.0629	0.0442	Up regulated			ENSG00000170049	KCNAB3	-0.24	0.022	Down regulated
ENSG00000155561	NUP205	0.0625	0.0497	Up regulated			ENSG00000176454	LPCAT4	-0.24	0.000673	Down regulated
ENSG00000221983	UBA52	0.062	0.0215	Up regulated			ENSG00000187186	RP11-195F19.5	-0.24	0.000116	Down regulated
ENSG00000100353	EIF3D	0.0618	0.044	Up regulated			ENSG00000188322	SBK1	-0.24	0.00546	Down regulated
ENSG00000173889	PHC3	0.0602	0.0293	Up regulated			ENSG00000188582	PAQR9	-0.24	0.0264	Down regulated
ENSG00000182872	RBM10	0.0598	0.0358	Up regulated	yes		ENSG00000259358	RP11-456J20.1	-0.24	0.00119	Down regulated
ENSG00000119285	HEATR1	0.0591	0.0225	Up regulated			ENSG00000103184	SEC14L5	-0.241	0.0133	Down regulated
ENSG00000132155	RAF1	0.0583	0.00545	Up regulated			ENSG00000111816	FRK	-0.241	0.0312	Down regulated
ENSG00000104517	UBR5	0.0577	0.0293	Up regulated			ENSG00000141576	RNF157	-0.242	4.86e-05	Down regulated
ENSG00000092199	HNRNPC	0.0568	0.0263	Up regulated			ENSG00000225554	RP11-527D7.1	-0.242	0.0358	Down regulated
ENSG00000132300	PTCD3	0.0562	0.0155	Up regulated			ENSG00000164604	GPR85	-0.243	2.96e-05	Down regulated	yes
ENSG00000129315	CCNT1	0.056	0.0457	Up regulated			ENSG00000165868	HSPA12A	-0.243	0.00121	Down regulated
ENSG00000064419	TNPO3	0.0546	0.0392	Up regulated			ENSG00000112972	HMGCS1	-0.244	0.000362	Down regulated
ENSG00000118217	ATF6	0.0533	0.0391	Up regulated			ENSG00000114279	FGF12	-0.244	0.00279	Down regulated	yes
ENSG00000175390	EIF3F	0.0531	0.024	Up regulated	yes		ENSG00000154096	THY1	-0.244	0.00673	Down regulated
ENSG00000127483	HP1BP3	0.0527	0.0117	Up regulated			ENSG00000223403	MEG9	-0.244	0.0248	Down regulated
ENSG00000121892	PDS5A	0.0498	0.0408	Up regulated			ENSG00000104435	STMN2	-0.246	0.0105	Down regulated
							ENSG00000123119	NECAB1	-0.246	0.00381	Down regulated	yes
							ENSG00000175352	NRIP3	-0.246	0.00355	Down regulated
							ENSG00000203485	INF2	-0.246	0.00684	Down regulated
							ENSG00000203772	SPRN	-0.246	0.00791	Down regulated
							ENSG00000204970	PCDHA1	-0.246	0.00965	Down regulated
							ENSG00000237289	CKMT1B	-0.246	0.0118	Down regulated
							ENSG00000266066	POLRMTP1	-0.246	0.0204	Down regulated
							ENSG00000074590	NUAK1	-0.247	0.00177	Down regulated	yes
							ENSG00000101638	ST8SIA5	-0.247	0.00731	Down regulated
							ENSG00000132872	SYT4	-0.247	0.022	Down regulated	yes
							ENSG00000171502	COL24A1	-0.247	0.0386	Down regulated
							ENSG00000182600	C2orf82	-0.247	0.00652	Down regulated
							ENSG00000203668	CHML	-0.247	0.000341	Down regulated
							ENSG00000228570	NUTM2E	-0.247	0.00599	Down regulated
							ENSG00000236901	MIR600HG	-0.247	0.00367	Down regulated
							ENSG00000237737	DCTN1-AS1	-0.247	0.000743	Down regulated
							ENSG00000168481	LGI3	-0.248	0.0144	Down regulated
							ENSG00000224201	PNMA6A	-0.248	0.00215	Down regulated
							ENSG00000061337	LZTS1	-0.249	0.0226	Down regulated	yes
							ENSG00000074527	NTN4	-0.249	0.000597	Down regulated
							ENSG00000164951	PDP1	-0.249	0.00561	Down regulated	yes
							ENSG00000183114	FAM43B	-0.249	0.00212	Down regulated
							ENSG00000187730	GABRD	-0.249	0.0201	Down regulated
							ENSG00000067191	CACNB1	-0.25	0.000642	Down regulated
							ENSG00000105649	RAB3A	-0.25	0.0147	Down regulated
							ENSG00000145920	CPLX2	-0.25	0.0182	Down regulated
							ENSG00000178233	TMEM151B	-0.25	0.00271	Down regulated
							ENSG00000182010	RTKN2	-0.25	0.0326	Down regulated
							ENSG00000106123	EPHB6	-0.251	0.0187	Down regulated
							ENSG00000112186	CAP2	-0.251	0.00597	Down regulated	yes
							ENSG00000115073	ACTR1B	-0.251	1.09e-07	Down regulated
							ENSG00000145864	GABRB2	-0.251	0.0131	Down regulated	yes
							ENSG00000188517	COL25A1	-0.251	0.00555	Down regulated
							ENSG00000072954	TMEM38A	-0.252	0.000352	Down regulated
							ENSG00000122733	KIAA1045	-0.252	0.00436	Down regulated
							ENSG00000125851	PCSK2	-0.252	0.00507	Down regulated	yes
							ENSG00000197043	ANXA6	-0.252	0.000222	Down regulated	yes
							ENSG00000198729	PPP1R14C	-0.252	0.00509	Down regulated
							ENSG00000223963	PRKRIRP8	-0.252	0.0301	Down regulated
							ENSG00000120645	IQSEC3	-0.253	0.00477	Down regulated
							ENSG00000128606	LRRC17	-0.253	0.0463	Down regulated
							ENSG00000151773	CCDC122	-0.253	0.0207	Down regulated
							ENSG00000067715	SYT1	-0.254	0.018	Down regulated	yes
							ENSG00000070159	PTPN3	-0.254	0.0422	Down regulated
							ENSG00000108797	CNTNAP1	-0.254	0.00042	Down regulated
							ENSG00000139182	CLSTN3	-0.254	0.00534	Down regulated	yes
							ENSG00000151025	GPR158	-0.254	0.000989	Down regulated	yes
							ENSG00000162694	EXTL2	-0.254	0.000357	Down regulated
							ENSG00000172350	ABCG4	-0.254	0.00377	Down regulated
							ENSG00000176273	SLC35G1	-0.254	0.000358	Down regulated
							ENSG00000225465	RFPL1S	-0.254	0.00179	Down regulated
							ENSG00000118733	OLFM3	-0.255	0.0209	Down regulated	yes
							ENSG00000260822	GS1-358P8.4	-0.255	0.00254	Down regulated
							ENSG00000099365	STX1B	-0.256	0.00209	Down regulated
[truncated: 281 more rows]

## Sheet: DataSet_3
DataSet_3
gene_name	ASD.log2FC	ASD.fdr	Group	Is_pig_up_regulated_gene			gene_name	ASD.log2FC	ASD.fdr	Group	Is_pig_down_regulated_gene
GTF2A1L	1.26074	0.000779676	Up regulated				CAND1	-0.0658029	0.0223579	Down regulated	yes
SFN	1.1226	0.0256936	Up regulated				RALGAPA1	-0.0665574	0.0283959	Down regulated	yes
CHI3L2	1.04613	0.0281887	Up regulated				MON2	-0.0681042	0.0292605	Down regulated	yes
HIST2H3PS2	0.951839	0.00880819	Up regulated				OPA1	-0.0682857	0.0435946	Down regulated	yes
RP11-761N21.2	0.907832	0.00198878	Up regulated				FAF1	-0.0706245	0.048291	Down regulated
RP11-638I8.1	0.828356	0.000146885	Up regulated				UBE2N	-0.0717199	0.0447121	Down regulated
HIST1H3J	0.820543	0.00438023	Up regulated				APPBP2	-0.0720505	0.0114888	Down regulated
RP11-290D2.6	0.81713	0.038124	Up regulated				GNB1	-0.0726414	0.0358567	Down regulated
BAG3	0.81222	0.00509577	Up regulated				RAB3GAP2	-0.0741074	0.0277727	Down regulated
SERPINE1	0.79916	0.0454736	Up regulated				VPS33A	-0.0756148	0.0291324	Down regulated
TJP3	0.798697	0.00702417	Up regulated				ZDHHC17	-0.0760129	0.0335211	Down regulated
RP11-20G6.3	0.794382	0.0332965	Up regulated				NUP133	-0.076089	0.0291277	Down regulated
PPBP	0.793052	0.0388811	Up regulated				VDAC2	-0.0761688	0.0299028	Down regulated	yes
EMP1	0.785695	0.0116046	Up regulated				CLCN3	-0.0776771	0.0255479	Down regulated
PDYN	0.75602	4.78e-05	Up regulated				GMPS	-0.0784699	0.0142971	Down regulated	yes
CTC-487M23.8	0.733569	0.0347299	Up regulated				SCAMP1	-0.0790288	0.0288299	Down regulated
FOXJ1	0.730746	0.00874741	Up regulated	yes			RAB11A	-0.0794231	0.0256119	Down regulated
RP11-196G18.24	0.725458	0.0100714	Up regulated				PIK3C3	-0.0801043	0.0158824	Down regulated
TNFRSF12A	0.722275	0.0285323	Up regulated				LEPROTL1	-0.0812928	0.0225655	Down regulated
HSPB1	0.720931	0.00780025	Up regulated	yes			PLEKHB2	-0.081375	0.0305795	Down regulated
HIST1H3B	0.708106	0.0162995	Up regulated				CHMP3	-0.0827684	0.0494693	Down regulated	yes
KCNE4	0.703539	0.00345781	Up regulated				PEBP1	-0.0829848	0.0412192	Down regulated
NQO1	0.69554	0.000236766	Up regulated				TOR1A	-0.0831633	0.0455197	Down regulated
MCOLN3	0.688008	0.00655375	Up regulated				UBA3	-0.0833556	0.00400186	Down regulated
HCG4P11	0.685412	0.0094095	Up regulated				SAE1	-0.0840648	0.0343376	Down regulated
C4A	0.675037	0.00809274	Up regulated				WDR75	-0.0847919	0.0396453	Down regulated
HMOX1	0.657581	0.00451408	Up regulated				C2CD2L	-0.0848272	0.0429442	Down regulated
CD44	0.656893	0.0279172	Up regulated	yes			OCIAD1	-0.0850921	0.020478	Down regulated
CDKN1A	0.649668	0.0423459	Up regulated				DYNC1LI1	-0.0853639	0.0276654	Down regulated	yes
KIFC1	0.64042	0.0247679	Up regulated				LTN1	-0.0854644	0.0137698	Down regulated	yes
HIST1H3F	0.628941	0.0269805	Up regulated				HEATR5B	-0.0856259	0.0181411	Down regulated	yes
PGAM2	0.623511	0.000997248	Up regulated	yes			ANKS1B	-0.0860034	0.047827	Down regulated
LHFPL1	0.618881	0.00226555	Up regulated				RNMT	-0.0861799	0.0332859	Down regulated
MAPK15	0.614593	0.00721329	Up regulated	yes			BRAF	-0.0863355	0.0221203	Down regulated
CA12	0.611746	0.0255479	Up regulated				LMBRD1	-0.0863969	0.037251	Down regulated
IL4I1	0.609384	0.0344071	Up regulated	yes			NDUFV2	-0.086663	0.0408339	Down regulated
CD180	0.609381	0.044494	Up regulated				ITPK1	-0.086796	0.0487836	Down regulated
ARHGEF5	0.604125	0.0299028	Up regulated				CMC2	-0.0873491	0.0419187	Down regulated
RP5-855F14.1	0.603924	0.00274234	Up regulated				NBEA	-0.0874073	0.0337577	Down regulated	yes
TNFRSF10D	0.601243	0.0233907	Up regulated				WDR70	-0.0881406	0.0167541	Down regulated
GPR6	0.597901	0.0153996	Up regulated				PRKACB	-0.0888179	0.0483728	Down regulated
RP11-415D17.3	0.596715	0.0112004	Up regulated				TPP2	-0.0889741	0.0188534	Down regulated
PLEKHA4	0.594565	0.000506389	Up regulated				TADA1	-0.0889994	0.0388172	Down regulated
GADD45G	0.59244	0.0150186	Up regulated	yes			PRKAR1A	-0.0891839	0.0429597	Down regulated	yes
FAM167B	0.589294	0.0307967	Up regulated				ISCA1	-0.0898551	0.0297034	Down regulated
RP11-131L12.2	0.583717	0.0236704	Up regulated				EIF4E	-0.0899177	0.0162155	Down regulated
RP11-681L4.1	0.582715	0.00302968	Up regulated				CLPX	-0.0901483	0.0182579	Down regulated
TIMP1	0.582281	0.00526378	Up regulated				POLR3E	-0.0903356	0.0384472	Down regulated	yes
RP3-391O22.3	0.582274	0.00466296	Up regulated				ANAPC7	-0.0907926	0.0255479	Down regulated
GEM	0.58158	0.00488604	Up regulated				DCTN2	-0.090819	0.0298472	Down regulated
C6orf118	0.581228	0.00280188	Up regulated				PDIK1L	-0.0908402	0.0414222	Down regulated
TNFRSF11B	0.580311	0.0240527	Up regulated				LPHN1	-0.0908402	0.048112	Down regulated
AC187652.1	0.578648	0.0426089	Up regulated				NARS	-0.0910445	0.0174809	Down regulated
C5AR1	0.574209	0.0384631	Up regulated				BTF3L4	-0.0910651	0.0174809	Down regulated
ISG15	0.570634	0.00326336	Up regulated				PIK3R1	-0.0915879	0.0445835	Down regulated
NFKB2	0.568758	0.00141764	Up regulated				RMND5B	-0.0916763	0.0232372	Down regulated
KRT33B	0.563832	0.0456548	Up regulated				FBXO25	-0.0917261	0.0219817	Down regulated
MAP3K19	0.562261	0.0202153	Up regulated				SUCLA2	-0.091877	0.0480974	Down regulated
RHOD	0.555556	0.0481955	Up regulated				SMIM14	-0.0918956	0.0380772	Down regulated
FST	0.548879	0.0101706	Up regulated				DNAJC18	-0.0919464	0.019491	Down regulated
AQP3	0.547342	0.0395985	Up regulated				KDM2B	-0.091987	0.0153696	Down regulated
HGF	0.546313	0.0137808	Up regulated				EBNA1BP2	-0.0922631	0.0487249	Down regulated
BST2	0.543936	0.00101901	Up regulated				PSMA4	-0.0923103	0.0307967	Down regulated
RP11-390F4.6	0.536957	0.0332244	Up regulated				TTC37	-0.0929144	0.0244737	Down regulated
C4B-AS1	0.536619	0.00057065	Up regulated				SLC25A36	-0.0929997	0.0349648	Down regulated	yes
C4A-AS1	0.536619	0.00057065	Up regulated				SERINC3	-0.0930959	0.0271336	Down regulated	yes
PLAUR	0.534757	0.0130945	Up regulated				PIGK	-0.0933055	0.0145458	Down regulated	yes
C4B	0.53321	0.0289336	Up regulated				SNX14	-0.0933884	0.00398735	Down regulated
GBP1	0.530324	0.044494	Up regulated				AASDHPPT	-0.0940771	0.0104652	Down regulated
GABRE	0.530026	0.0141982	Up regulated				OPTN	-0.0941132	0.0433618	Down regulated
AC005363.9	0.529754	0.0467894	Up regulated				HMG20A	-0.0948905	0.0299584	Down regulated
AL049758.2	0.528394	0.0039712	Up regulated				NAPG	-0.0949585	0.0268108	Down regulated
ITGB3	0.527491	0.033304	Up regulated				RRAGA	-0.0952911	0.0232078	Down regulated	yes
HIST1H2AG	0.524642	0.00996025	Up regulated				USP16	-0.095335	0.0280958	Down regulated
TMEM176A	0.522077	0.00235005	Up regulated				DCTN6	-0.0955727	0.0276654	Down regulated	yes
RP4-753M9.1	0.520222	0.0305134	Up regulated				UVRAG	-0.095769	0.0198884	Down regulated	yes
VIM	0.5193	0.000322396	Up regulated				ARF5	-0.0963525	0.0353229	Down regulated
RAB38	0.512904	0.0402567	Up regulated				PPIA	-0.096532	0.0448132	Down regulated
HIST1H2AM	0.509789	0.0488527	Up regulated				DLAT	-0.0965708	0.00418342	Down regulated
AKR1C3	0.508871	0.000404656	Up regulated				TATDN2	-0.0967292	0.015663	Down regulated
TGIF1	0.507087	0.000461491	Up regulated				DPP10	-0.0968713	0.047362	Down regulated	yes
RAB20	0.505718	0.02005	Up regulated	yes			USP33	-0.0969178	0.0015339	Down regulated
ZC3HAV1	0.50131	1.09e-05	Up regulated				ARHGEF9	-0.0970641	0.0174809	Down regulated
NUPR1	0.500949	0.0142059	Up regulated				FARSA	-0.0970852	0.0282559	Down regulated
RP11-350G8.5	0.500734	0.0327465	Up regulated				ARIH2	-0.0972447	0.0415552	Down regulated
RP11-54O7.18	0.497379	0.00945157	Up regulated				SEC23A	-0.0973106	0.0120106	Down regulated
RP11-407N8.4	0.496174	0.0137808	Up regulated				ORC2	-0.0977353	0.00560676	Down regulated
PCOLCE2	0.492338	0.0017575	Up regulated				WDPCP	-0.0978357	0.0255479	Down regulated
RP11-792D21.2	0.492181	0.00261215	Up regulated				ANAPC1	-0.0978723	0.00621411	Down regulated
HLA-B	0.486083	0.0485662	Up regulated				NDUFAF6	-0.0982663	0.038124	Down regulated
MGST1	0.485789	0.00238872	Up regulated				ELMOD2	-0.0984555	0.0185836	Down regulated
CCBE1	0.484495	0.00807503	Up regulated				METAP1	-0.0985585	0.0283959	Down regulated
RAB13	0.483138	4.93e-05	Up regulated				INIP	-0.0989486	0.0130704	Down regulated
TRIM6	0.481406	0.022	Up regulated				SGIP1	-0.0992521	0.0455396	Down regulated	yes
APOC1	0.478781	0.0320698	Up regulated				ATP6V1C1	-0.0994285	0.0352756	Down regulated	yes
RP11-452K12.7	0.472583	0.0419187	Up regulated				CUTA	-0.0995182	0.0209131	Down regulated
FAM129A	0.472295	0.0151116	Up regulated				C12orf10	-0.099699	0.0227771	Down regulated
RP11-64B16.2	0.470937	0.0469681	Up regulated				ALG13	-0.099724	0.0276654	Down regulated	yes
FERMT3	0.46938	0.0185256	Up regulated				MRPL1	-0.0997445	0.0360894	Down regulated
EMP3	0.466767	0.00255489	Up regulated				C4orf29	-0.0997836	0.0371875	Down regulated
SH2D7	0.466496	0.0084896	Up regulated				APBB1	-0.100029	0.0149121	Down regulated
TMEM26	0.465341	0.00666454	Up regulated				ABHD12	-0.10032	0.0269279	Down regulated
PLSCR1	0.464712	0.0114888	Up regulated				ATRN	-0.100344	0.0404515	Down regulated
EVC2	0.464587	0.00721329	Up regulated	yes			SECISBP2	-0.100379	0.0121802	Down regulated
RP11-297N6.4	0.46364	0.0463136	Up regulated				IDH3A	-0.100723	0.026771	Down regulated	yes
RP11-350N15.4	0.461996	0.021133	Up regulated				DEPDC5	-0.100849	0.0496513	Down regulated
TMEM176B	0.460266	0.00990337	Up regulated				TWF2	-0.101144	0.0437478	Down regulated
CYP2S1	0.457156	0.0276654	Up regulated				ENY2	-0.101148	0.0167599	Down regulated
SDC1	0.452558	0.00235005	Up regulated				OTUB1	-0.101445	0.039275	Down regulated
IFI6	0.451756	0.00996025	Up regulated				VDAC3	-0.101702	0.0236704	Down regulated
TVP23CP1	0.450957	0.0379131	Up regulated				FAM103A1	-0.102065	0.0221203	Down regulated
HELZ2	0.450142	0.025819	Up regulated				DHX36	-0.102256	0.0128941	Down regulated	yes
PABPC5-AS1	0.449626	0.0480328	Up regulated				GNB5	-0.102305	0.0312349	Down regulated	yes
CTD-2281E23.3	0.446351	0.0279172	Up regulated				KALRN	-0.102525	0.0362002	Down regulated
RP11-1033A18.1	0.442344	0.0397426	Up regulated				DPP8	-0.102835	0.010406	Down regulated
HAP1	0.439426	0.0083916	Up regulated				PIGX	-0.103113	0.0279172	Down regulated
TG	0.438536	0.0204673	Up regulated				TMEM63B	-0.103332	0.0423582	Down regulated
KIAA0101	0.436958	0.0298472	Up regulated				MRPS9	-0.103396	0.0445551	Down regulated
RP11-17M16.1	0.435295	0.0451613	Up regulated				ADAM22	-0.103456	0.0371467	Down regulated	yes
DDIT4L	0.435116	0.030413	Up regulated				ATR	-0.104215	0.0305107	Down regulated
APOL6	0.429976	0.024122	Up regulated				ATG2B	-0.104619	0.00666454	Down regulated	yes
RP11-730A19.9	0.42847	0.0190569	Up regulated				CHIC1	-0.104834	0.0376873	Down regulated	yes
NXNL2	0.428137	0.0400858	Up regulated				WDR35	-0.10508	0.015663	Down regulated	yes
HIST1H2AB	0.427552	0.0223579	Up regulated				SPRYD7	-0.105255	0.0261494	Down regulated
HERC5	0.42642	0.000459215	Up regulated				TOPBP1	-0.105275	0.0114888	Down regulated
RP11-44N11.3	0.425806	0.0432836	Up regulated				PCMT1	-0.105323	0.0315163	Down regulated
PNP	0.425509	0.0132485	Up regulated				PFN2	-0.105492	0.0299028	Down regulated
APOBEC3F	0.42409	0.0303426	Up regulated				MCRS1	-0.105735	0.00926987	Down regulated
SPR	0.419618	0.0039712	Up regulated				NR2C1	-0.105768	0.037251	Down regulated
RHPN2	0.416891	0.0129935	Up regulated				PFDN1	-0.105954	0.00550538	Down regulated
SLX1A-SULT1A3	0.416765	0.0421463	Up regulated				PSMD12	-0.106392	0.0330734	Down regulated	yes
RPL36AP15	0.415153	0.0256936	Up regulated				ZFP14	-0.106577	0.0499176	Down regulated
SLC2A4	0.413972	0.0495478	Up regulated				CSRNP3	-0.106927	0.0281228	Down regulated
PARVG	0.413491	0.0395985	Up regulated				TIMM17A	-0.107351	0.0361552	Down regulated
IL33	0.412363	0.021851	Up regulated				SAMM50	-0.107449	0.00409835	Down regulated
RP11-465B22.3	0.412284	0.0352756	Up regulated				COPS3	-0.107466	0.00527209	Down regulated
SAMD9L	0.412078	0.0147046	Up regulated				CPSF3	-0.107723	0.00635679	Down regulated
YAP1	0.411344	0.00100185	Up regulated				C4orf27	-0.108422	0.0439001	Down regulated
RP11-86H7.7	0.410524	0.0330734	Up regulated				SLC27A4	-0.108591	0.037251	Down regulated
AC108039.3	0.409616	0.0419045	Up regulated				KIFAP3	-0.108831	0.0162995	Down regulated	yes
C1R	0.409556	0.0270035	Up regulated				PIK3CB	-0.108923	0.0279172	Down regulated	yes
ABCA1	0.409493	0.00030076	Up regulated				WDR12	-0.10948	0.0244731	Down regulated
BACE2	0.406855	0.00528471	Up regulated				POP7	-0.10956	0.0335075	Down regulated
ANXA2	0.406066	0.0408339	Up regulated				UQCRC1	-0.109638	0.0189973	Down regulated
WEE1	0.405047	0.00779448	Up regulated				MAP2K7	-0.10985	0.0176942	Down regulated
FAM83G	0.404626	0.0415302	Up regulated				TXNDC16	-0.109899	0.0228405	Down regulated
LINC00683	0.403632	0.0174809	Up regulated				IRGQ	-0.109947	0.0182699	Down regulated
RARRES3	0.402878	0.0154213	Up regulated				CTC-228N24.3	-0.109993	0.0384631	Down regulated
ADIRF-AS1	0.402814	0.00721329	Up regulated				MRPL2	-0.110287	0.0299498	Down regulated
ORAOV1P1	0.402464	0.0330734	Up regulated				GSK3B	-0.110323	0.00488604	Down regulated
ARHGAP6	0.401174	1.92e-06	Up regulated				ASB8	-0.110795	0.00323541	Down regulated
TACR3	0.400202	0.0359389	Up regulated				SLC25A3	-0.110809	0.0039712	Down regulated
MDK	0.399879	0.0315163	Up regulated				AFG3L2	-0.111229	0.00780025	Down regulated	yes
LONRF3	0.399353	0.00212328	Up regulated				ACYP2	-0.11125	0.0299028	Down regulated
CYP11A1	0.398417	0.0475045	Up regulated				BRSK1	-0.111313	0.047941	Down regulated
MC4R	0.398237	0.0221203	Up regulated				QARS	-0.111395	0.0460753	Down regulated
FGF2	0.39806	0.0155183	Up regulated				NSMCE2	-0.111779	0.0357591	Down regulated
SLC44A3	0.398039	0.0223579	Up regulated				ATP6V1A	-0.111938	0.0229698	Down regulated	yes
IRF7	0.397584	0.0278516	Up regulated				ZNF33A	-0.112363	0.0144747	Down regulated
GABRQ	0.39744	0.0494628	Up regulated				NDUFA12	-0.112957	0.0381474	Down regulated
RP11-163N6.2	0.396043	0.00705358	Up regulated				ARHGAP44	-0.113121	0.0232827	Down regulated
PALLD	0.394712	0.000132071	Up regulated				NOVA1	-0.113136	0.0269875	Down regulated
STK17B	0.394642	0.015663	Up regulated				ZNF48	-0.113235	0.0219817	Down regulated
CASP4	0.394254	0.0442872	Up regulated				PITPNA	-0.113475	0.0289336	Down regulated
C16orf89	0.393983	0.0201837	Up regulated				RTN4	-0.113524	0.0224052	Down regulated
OAS3	0.392715	0.0346603	Up regulated				PJA2	-0.113632	0.00259475	Down regulated	yes
RDH10	0.392567	0.015663	Up regulated				KBTBD4	-0.11381	0.01589	Down regulated	yes
GNG12	0.392143	0.000321102	Up regulated				PPP3CB	-0.114031	0.0422144	Down regulated
MDFI	0.391309	0.0279172	Up regulated				EID2	-0.114156	0.0408339	Down regulated
CNN3	0.390812	0.00174314	Up regulated				ATP6V1E1	-0.115028	0.0437478	Down regulated
LGALS3	0.388574	0.0132485	Up regulated				RPGRIP1L	-0.115233	0.0497774	Down regulated
APOE	0.388011	0.00973723	Up regulated	yes			VPS11	-0.115328	0.0137221	Down regulated
EYA2	0.387784	0.00979418	Up regulated				MTMR2	-0.115461	0.0219817	Down regulated
FAM157A	0.387147	0.0223579	Up regulated				IMPAD1	-0.115527	0.00694401	Down regulated
CDCP1	0.386047	0.0237255	Up regulated	yes			POU6F1	-0.115568	0.0250308	Down regulated
AIRE	0.385384	0.0351851	Up regulated				SCAMP5	-0.115606	0.0162995	Down regulated
S100A10	0.381787	0.0460919	Up regulated				SAMD12	-0.115639	0.0162995	Down regulated
NABP1	0.381666	0.000285541	Up regulated				CDC40	-0.115681	0.00487502	Down regulated
CILP2	0.380378	0.0259239	Up regulated				SAP30L	-0.11577	0.0397243	Down regulated
SCXA	0.380036	0.0260952	Up regulated				NAE1	-0.115771	0.0121802	Down regulated
NTSR2	0.379989	0.030885	Up regulated				SPIN3	-0.116242	0.0201837	Down regulated
FZD1	0.379706	5.27e-05	Up regulated				KLHDC3	-0.11636	0.0260952	Down regulated
TMEM100	0.37749	0.0420682	Up regulated				NDRG4	-0.116365	0.0141562	Down regulated	yes
TMC1	0.37742	0.0221203	Up regulated				FTSJ1	-0.116899	0.00902956	Down regulated
ARHGAP36	0.376703	0.0236527	Up regulated				RIOK1	-0.116899	0.0379802	Down regulated
LTBR	0.37657	0.0097517	Up regulated				FAM192A	-0.117165	0.000713736	Down regulated
TRIM21	0.37643	0.00529689	Up regulated				NDUFAF5	-0.117278	0.0175291	Down regulated
SQRDL	0.372909	0.0132364	Up regulated				NLK	-0.117409	0.0419045	Down regulated	yes
SLA	0.372171	0.0485728	Up regulated				ITFG2	-0.117688	0.0395985	Down regulated
RP11-334C17.5	0.369934	0.0162995	Up regulated				ARL6	-0.117716	0.0459433	Down regulated
CXCL5	0.369133	0.0415552	Up regulated				EIF3K	-0.117838	0.0147234	Down regulated
FTL	0.36848	4.78e-05	Up regulated				ATL1	-0.11786	0.0367488	Down regulated	yes
PPP1R26-AS1	0.360891	0.0214749	Up regulated				ZBED5	-0.118111	0.00238872	Down regulated
SLC7A11	0.359899	0.033304	Up regulated				ACLY	-0.118115	0.0346419	Down regulated
PBXIP1	0.359419	0.00667331	Up regulated				ASH2L	-0.118248	0.00363933	Down regulated
IFIH1	0.359315	0.00808404	Up regulated				ERLEC1	-0.118637	0.0186519	Down regulated
TUBB2B	0.358597	0.0497726	Up regulated				KATNB1	-0.118656	0.00721329	Down regulated
SPTLC3	0.357987	0.0339104	Up regulated				CRADD	-0.118952	0.021133	Down regulated
NFATC1	0.354713	0.00930958	Up regulated				STX3	-0.119144	0.018388	Down regulated
DDX60L	0.350786	0.0082604	Up regulated				CAMK2G	-0.119178	0.0463136	Down regulated	yes
LIMK2	0.35066	0.0120863	Up regulated	yes			DGKI	-0.119226	0.0121802	Down regulated
PPP1R18	0.350559	0.00568956	Up regulated				SV2A	-0.119566	0.0302946	Down regulated
CLIC1	0.349431	0.0459433	Up regulated				FAM73A	-0.119768	0.044494	Down regulated
ZFP36L1	0.34846	0.0188505	Up regulated				KRBA1	-0.119907	0.0346603	Down regulated
RP11-2E11.5	0.348101	0.0229698	Up regulated				RCOR3	-0.120155	0.0199993	Down regulated
IGFBP5	0.345967	0.00333409	Up regulated				VPS4B	-0.120418	0.0274646	Down regulated
CD99	0.345779	0.00438426	Up regulated				NEGR1	-0.120446	0.0436751	Down regulated
C1orf106	0.344971	0.0297809	Up regulated				TADA2A	-0.12061	0.0186519	Down regulated
DTX3L	0.343136	0.033795	Up regulated				DNM1L	-0.120828	0.00402727	Down regulated	yes
KLHL1	0.343002	0.0284048	Up regulated				CELSR2	-0.120875	0.0384631	Down regulated	yes
TAP1	0.342824	0.0299916	Up regulated				ZNF836	-0.120957	0.0185188	Down regulated
KCNK7	0.342791	0.0274788	Up regulated				FUT8	-0.121103	0.0279172	Down regulated	yes
PARP9	0.34236	0.0203753	Up regulated				DCAF8	-0.121256	0.0175291	Down regulated
FAM46A	0.342298	0.0339893	Up regulated				KBTBD3	-0.121362	0.0318256	Down regulated
CTD-2081C10.7	0.342279	0.0451613	Up regulated				NAP1L3	-0.121405	0.0291277	Down regulated	yes
2018-03-03	0.341431	0.0256351	Up regulated				STRADA	-0.121558	0.00635679	Down regulated
PLTP	0.340314	0.0104571	Up regulated				ARFGEF2	-0.121561	0.00930958	Down regulated
SMO	0.339674	0.00725095	Up regulated				PRDM2	-0.121964	0.0347288	Down regulated	yes
DSC2	0.339635	0.00843239	Up regulated				HACL1	-0.122135	0.0386901	Down regulated
GCH1	0.339128	0.0186551	Up regulated				DTD1	-0.122316	0.0280958	Down regulated
FABP5	0.339046	0.0118262	Up regulated				C2CD5	-0.122427	0.0108283	Down regulated
ANKHD1-EIF4EBP3	0.337362	0.00255489	Up regulated				EXOSC5	-0.122481	0.0458175	Down regulated
BIRC3	0.335693	0.00808404	Up regulated				NAP1L2	-0.12276	0.0485662	Down regulated	yes
NR2E1	0.335118	0.0155114	Up regulated				UCHL5	-0.12306	0.00233798	Down regulated
CD40	0.334621	0.0223579	Up regulated				CTTNBP2	-0.123092	0.0221203	Down regulated
MMP14	0.334573	0.0445551	Up regulated				BBS7	-0.123106	0.018949	Down regulated	yes
FAM107A	0.333924	0.0102761	Up regulated				SLC35B4	-0.123147	0.0028897	Down regulated
RP11-301H24.3	0.333067	0.0268823	Up regulated				FDPS	-0.123438	0.0281955	Down regulated
MGARP	0.331882	0.00930958	Up regulated				EPS15	-0.123463	0.0027877	Down regulated
PALM3	0.331237	0.0419187	Up regulated				C3orf18	-0.12364	0.0224052	Down regulated
TINCR	0.331201	0.0233907	Up regulated				VPS36	-0.123839	0.0034622	Down regulated
RP11-626G11.3	0.330683	0.0311711	Up regulated				TYSND1	-0.123912	0.0464768	Down regulated
ARRDC3	0.329661	0.0250308	Up regulated				KIAA1467	-0.123984	0.0225655	Down regulated
ABHD3	0.3292	0.00401214	Up regulated				NDUFS1	-0.124491	0.00057065	Down regulated	yes
MR1	0.329195	0.00235005	Up regulated				BLVRA	-0.124685	0.00927118	Down regulated
ALDH4A1	0.328711	0.0129297	Up regulated				ADO	-0.124712	0.00635679	Down regulated
DYRK3	0.328236	0.00635679	Up regulated				PRKAR2B	-0.124767	0.0186519	Down regulated
WWTR1	0.326969	0.00780025	Up regulated				PSMD7	-0.125172	0.00417565	Down regulated
NFIL3	0.326806	0.0419045	Up regulated				SYT13	-0.125565	0.0311711	Down regulated
PNMA5	0.326011	0.0459433	Up regulated				NRXN3	-0.125733	0.0305134	Down regulated	yes
SRGAP1	0.325456	0.00101901	Up regulated				COPS7A	-0.126332	0.00324801	Down regulated
STON2	0.325376	0.00902956	Up regulated				MAP9	-0.126593	0.0154679	Down regulated
IFI16	0.325308	0.0311711	Up regulated				USP32	-0.126957	0.0156468	Down regulated
PPP1R3B	0.325129	0.024269	Up regulated				AKAP6	-0.127326	0.0141801	Down regulated	yes
ALPK1	0.325065	0.00611514	Up regulated				ITFG1	-0.127408	0.00875039	Down regulated
TCEA3	0.321988	0.0142794	Up regulated				LRRC8B	-0.127436	0.015296	Down regulated	yes
ACSS3	0.321875	0.0198884	Up regulated				BECN1	-0.127588	0.00473238	Down regulated
PLEKHG2	0.321748	0.0327465	Up regulated				SYT3	-0.127612	0.0399517	Down regulated
PMP2	0.320906	0.015296	Up regulated				FIS1	-0.127627	0.0263686	Down regulated
SLC15A3	0.319508	0.0357591	Up regulated				OXR1	-0.127658	0.0358567	Down regulated	yes
TNFRSF1A	0.319365	0.0480703	Up regulated				C16orf45	-0.127695	0.00926987	Down regulated
PXDC1	0.318808	0.0191212	Up regulated	yes			FH	-0.127772	0.00721329	Down regulated
EZR	0.318446	0.0249472	Up regulated				UQCRH	-0.128007	0.0376311	Down regulated
TGFB2	0.317378	0.0203753	Up regulated				PRKAR1B	-0.128079	0.0291277	Down regulated
CCDC178	0.316908	0.0474476	Up regulated				ANK3	-0.128602	0.0289336	Down regulated
VASP	0.316181	0.00221139	Up regulated				DDX1	-0.128688	0.00129181	Down regulated
ASAP3	0.315889	0.00057065	Up regulated	yes			ST8SIA1	-0.128716	0.0302576	Down regulated
SDC2	0.314597	0.0136808	Up regulated				PIGU	-0.128765	0.0427844	Down regulated
PARP14	0.314178	0.022	Up regulated				PSMB2	-0.128817	0.012882	Down regulated	yes
GABRA5	0.313082	5e-05	Up regulated				ZBTB8OS	-0.12936	0.0100714	Down regulated
PLSCR4	0.312723	0.0260952	Up regulated				CD99L2	-0.1297	0.0101443	Down regulated
P4HA1	0.312551	0.0255479	Up regulated				CCDC176	-0.129751	0.0320362	Down regulated
EPHX1	0.312266	0.0223579	Up regulated				PPME1	-0.129751	0.00401214	Down regulated
MTMR11	0.311899	0.000459215	Up regulated	yes			ZNF711	-0.129934	0.0120863	Down regulated
TRIM5	0.310886	0.0142794	Up regulated				DHX57	-0.130639	0.00702417	Down regulated
DNAJA4	0.309307	0.00694401	Up regulated				R3HDM2	-0.130645	0.0132485	Down regulated
IRF9	0.308687	0.0108283	Up regulated				VWA9	-0.130836	0.0376311	Down regulated
METRNL	0.308411	0.0151194	Up regulated				CD46	-0.131153	0.0223579	Down regulated
NMI	0.308087	0.0397426	Up regulated				SLC25A4	-0.131153	0.00568956	Down regulated	yes
CSF1	0.3063	0.0263686	Up regulated				ZNF487	-0.131508	0.0346419	Down regulated
HIST1H1C	0.305914	0.0290606	Up regulated				ANKS6	-0.131545	0.00829602	Down regulated
GALM	0.304765	0.0384631	Up regulated				IFT52	-0.131647	0.044537	Down regulated
KCNK13	0.30471	0.0427844	Up regulated				EML1	-0.132095	0.0398642	Down regulated
C17orf67	0.303567	0.0256936	Up regulated				NUP93	-0.132335	0.0120807	Down regulated
EMILIN1	0.303005	0.0132485	Up regulated				MAPK9	-0.132362	0.00407542	Down regulated
GSDMD	0.301566	0.0108283	Up regulated				CLASP2	-0.132461	0.00323541	Down regulated	yes
SP110	0.300999	0.015296	Up regulated				FARSB	-0.132473	0.0339708	Down regulated
S100A16	0.300517	0.0158824	Up regulated				SLC8A1	-0.132894	0.0255479	Down regulated	yes
LL0XNC01-16G2.1	0.299298	0.048112	Up regulated				HLTF	-0.132962	0.011863	Down regulated
DDAH2	0.298047	0.000713736	Up regulated	yes			MPV17L	-0.133065	0.0497774	Down regulated
TAF7L	0.297796	0.035912	Up regulated				CACNA2D3	-0.13326	0.0362002	Down regulated	yes
CTSC	0.297659	0.0233907	Up regulated				CACNG7	-0.133266	0.0175291	Down regulated
ARHGEF26	0.297472	0.0351717	Up regulated				IQCC	-0.133446	0.0460753	Down regulated
FAH	0.297135	0.00174314	Up regulated				MFN1	-0.134367	0.00736817	Down regulated
ACOX2	0.297115	0.044158	Up regulated				KCNAB1	-0.134411	0.0225547	Down regulated
SLC25A43	0.296544	0.0381874	Up regulated				MTFMT	-0.135052	0.0120863	Down regulated
RAB39A	0.296362	0.0377111	Up regulated				DDX25	-0.135156	0.0311068	Down regulated
TNFRSF10B	0.295804	0.0201278	Up regulated				NAA40	-0.135187	0.0166355	Down regulated
TMEM159	0.295685	0.00721329	Up regulated				PHYHIPL	-0.135272	0.0141801	Down regulated
SCN9A	0.295115	0.0155733	Up regulated				PSMA5	-0.135577	0.0081713	Down regulated	yes
MYCL	0.295035	0.0172515	Up regulated				EFNA5	-0.136077	0.0227771	Down regulated
IGDCC4	0.294577	0.02358	Up regulated				DOPEY2	-0.136437	0.0255479	Down regulated
CACHD1	0.294149	0.00057065	Up regulated				PKNOX2	-0.136684	0.022	Down regulated
ELK1	0.29371	0.0120863	Up regulated				FAM216A	-0.136925	0.0132485	Down regulated
FLNA	0.293171	0.00721329	Up regulated				ATP5B	-0.137	0.0223579	Down regulated
ZNF516	0.291764	0.00101901	Up regulated				CTPS1	-0.137318	0.0269896	Down regulated
TRIM25	0.291548	0.000271838	Up regulated				KLHDC2	-0.137372	0.00487978	Down regulated
CHORDC1	0.291232	0.0415302	Up regulated				TTLL7	-0.137407	0.0444761	Down regulated	yes
EIF4EBP1	0.290969	0.046668	Up regulated				NABP2	-0.137672	0.00578647	Down regulated
CHST11	0.289687	0.000236766	Up regulated				EGFL7	-0.13817	0.0480974	Down regulated
RREB1	0.289681	0.00919794	Up regulated				PTPN5	-0.138217	0.0330734	Down regulated
PSMB8	0.288609	0.0279172	Up regulated				PPARGC1A	-0.138396	0.0291324	Down regulated	yes
MSN	0.287706	0.00866095	Up regulated				LYRM4	-0.138452	0.008321	Down regulated
EHD4	0.287543	0.00326336	Up regulated				CYB5R4	-0.138626	0.0139721	Down regulated
USP18	0.286697	0.0299916	Up regulated				FAM217B	-0.138663	0.00865174	Down regulated
ABHD16B	0.286549	0.015296	Up regulated				CDK14	-0.138702	0.035096	Down regulated
NEK6	0.286074	0.00221139	Up regulated				FAM131A	-0.138919	0.0157118	Down regulated
DDR2	0.285298	0.0101443	Up regulated				CADPS	-0.139205	0.0172997	Down regulated
MCL1	0.284518	0.0221203	Up regulated				ABCB9	-0.139279	0.00626989	Down regulated
HIST2H2BF	0.283554	0.0181096	Up regulated				HENMT1	-0.139319	0.029382	Down regulated
UBE2L6	0.283482	0.00057065	Up regulated				ATG4D	-0.139408	0.0101327	Down regulated
ACTR3C	0.283207	0.0132485	Up regulated				SLC38A1	-0.139568	0.00786233	Down regulated	yes
PIR	0.282506	0.0315163	Up regulated				ADCY1	-0.139606	0.0384631	Down regulated
LIMS1	0.282389	0.00721329	Up regulated				GABRB2	-0.139853	0.0357591	Down regulated	yes
PHF21B	0.282001	0.0323094	Up regulated				RAB4B	-0.140073	0.0481955	Down regulated
ROM1	0.28177	0.0116046	Up regulated	yes			FIBP	-0.140386	0.00694401	Down regulated
PLCB3	0.280654	0.00875039	Up regulated				PEPD	-0.140415	0.0111758	Down regulated
WBP5	0.279033	0.0138104	Up regulated				HYLS1	-0.140598	0.0200308	Down regulated
FKBP10	0.277381	0.0285847	Up regulated				RP11-517B11.7	-0.140958	0.038683	Down regulated
ABHD4	0.276981	0.0100605	Up regulated				RBFOX1	-0.141021	0.0249245	Down regulated
MID1	0.276535	0.0136883	Up regulated				ATP5G1	-0.141047	0.038124	Down regulated
MAPKAPK2	0.27646	0.0015339	Up regulated				LRRC8D	-0.141074	0.0466461	Down regulated	yes
SOX2	0.275822	0.0352926	Up regulated				SCAI	-0.141146	0.0032996	Down regulated
PLEKHO2	0.275443	0.0318242	Up regulated				UBE2QL1	-0.141294	0.0437478	Down regulated
SBNO2	0.274412	0.0453291	Up regulated				IGSF21	-0.141321	0.024635	Down regulated
NEDD4	0.273934	0.00057065	Up regulated				SEZ6L2	-0.141405	0.0418385	Down regulated
GLIS3	0.273899	0.0261494	Up regulated				FRYL	-0.141463	0.0458531	Down regulated
DZIP1L	0.273862	0.0179883	Up regulated				NIF3L1	-0.141602	0.00709875	Down regulated
TRIP13	0.273225	0.0205106	Up regulated	yes			SETD4	-0.142119	0.0104178	Down regulated
CCDC11	0.272872	0.0398542	Up regulated				FAM49B	-0.142462	0.000348701	Down regulated
PARD3	0.272334	0.0136808	Up regulated				GPR61	-0.142632	0.0346299	Down regulated	yes
LTBP1	0.271201	0.0105408	Up regulated				UBLCP1	-0.142741	0.0223579	Down regulated
TOX3	0.26975	0.0100605	Up regulated				CCDC136	-0.14294	0.0187261	Down regulated	yes
TNFSF13B	0.269603	0.0335075	Up regulated				ATP5A1	-0.143027	0.00101901	Down regulated
C1S	0.269314	0.0425705	Up regulated				SLC35C2	-0.143126	0.012851	Down regulated
GNA13	0.269105	0.00166901	Up regulated				CACNB4	-0.144196	0.0087693	Down regulated	yes
ANO6	0.268297	0.00414735	Up regulated				CACNB1	-0.144219	0.00694401	Down regulated
TNIP2	0.267382	0.00721329	Up regulated	yes			SCN2A	-0.14441	0.00611514	Down regulated	yes
SLC2A12	0.267154	0.0137698	Up regulated				PLXNA2	-0.144517	0.00626989	Down regulated
TMEM47	0.265952	0.0216363	Up regulated				RHOBTB2	-0.144861	0.0110249	Down regulated
RHOC	0.265725	0.0081713	Up regulated	yes			PNMAL2	-0.144975	0.0344071	Down regulated
SOX4	0.264531	0.0439001	Up regulated	yes			PPIP5K2	-0.145011	0.000354572	Down regulated	yes
RAB31	0.264517	0.00865174	Up regulated				C17orf75	-0.145746	0.0101327	Down regulated
PLCD1	0.264427	0.0184018	Up regulated				CACNA2D2	-0.145754	0.0350507	Down regulated
PYCR1	0.264227	0.0104571	Up regulated				MORN1	-0.145771	0.0346419	Down regulated
MAP2K3	0.262943	0.0114888	Up regulated	yes			PRKCB	-0.146036	0.0202153	Down regulated
FERMT2	0.262879	0.00823024	Up regulated				DAGLA	-0.146526	0.0150186	Down regulated
TRIM56	0.262636	0.0380222	Up regulated				RP11-434B12.1	-0.146572	0.0437478	Down regulated
HEBP2	0.262233	0.011256	Up regulated				PDHB	-0.146615	0.00326054	Down regulated	yes
TMCO4	0.262153	0.0276654	Up regulated				ICA1	-0.146804	0.0247173	Down regulated
RAB3IL1	0.262003	0.00843239	Up regulated				CALM2	-0.146864	0.000523748	Down regulated	yes
LHX2	0.261149	0.0141982	Up regulated				INPP5F	-0.147391	0.0401244	Down regulated	yes
PLOD2	0.260573	0.0291277	Up regulated				PARD6A	-0.147921	0.0153696	Down regulated
SAT1	0.258914	0.0170452	Up regulated				DCLK1	-0.148179	0.0265941	Down regulated	yes
TMEM255A	0.258782	0.0265274	Up regulated				CFL2	-0.148237	0.0485876	Down regulated
ERBB2	0.258493	0.0397426	Up regulated				CECR6	-0.148374	0.0358909	Down regulated
UNC93B1	0.257926	0.0205808	Up regulated				CAPS2	-0.14855	0.0451613	Down regulated
WSCD1	0.256382	0.00753349	Up regulated	yes			CCDC25	-0.148683	0.00414735	Down regulated
ACSF2	0.254864	0.0291277	Up regulated				PSMG3	-0.148722	0.00970228	Down regulated
RP11-395B7.7	0.254389	0.0074864	Up regulated				CHAF1A	-0.14874	0.0474875	Down regulated
AGTRAP	0.254171	0.0347288	Up regulated				ENO2	-0.149007	0.0353229	Down regulated
CTD-2541J13.1	0.25345	0.0407188	Up regulated				FGF14	-0.149296	0.00171714	Down regulated	yes
SOD2	0.253164	0.039483	Up regulated				CLCN4	-0.149552	0.00956609	Down regulated	yes
MMD	0.25246	0.00101901	Up regulated				MCOLN1	-0.149858	0.0178004	Down regulated
KLF5	0.252423	0.0272811	Up regulated				PPP3CA	-0.150044	0.00434208	Down regulated
UBTD1	0.25224	0.00101901	Up regulated	yes			GARNL3	-0.150216	0.000592639	Down regulated
PTPRZ1	0.251942	0.0327535	Up regulated				PREP	-0.150684	0.00273002	Down regulated	yes
PPP1R14B	0.251056	0.00363933	Up regulated	yes			FEZ1	-0.150724	0.00925555	Down regulated	yes
PARD6G	0.250558	0.0211619	Up regulated				ANAPC5	-0.15094	0.00591363	Down regulated
BTN3A1	0.250461	0.00787276	Up regulated				FBXW7	-0.151119	0.00982925	Down regulated
LIMD1	0.250139	0.00438023	Up regulated				CAMTA1	-0.15127	0.000324724	Down regulated
GPRIN3	0.249761	0.00323541	Up regulated				SYNPO2	-0.151271	0.0355826	Down regulated
PML	0.249471	0.00640483	Up regulated				HCN1	-0.151598	0.0426089	Down regulated	yes
CDKN2C	0.24889	0.0133743	Up regulated				ZNF25	-0.151824	0.00635679	Down regulated
CBFB	0.248678	0.0034622	Up regulated				PRKCE	-0.152029	0.00513888	Down regulated	yes
LRP10	0.248419	0.0223579	Up regulated				ANAPC15	-0.152529	0.0117134	Down regulated
RP11-680F8.1	0.248273	0.0347299	Up regulated				PEX5L	-0.152666	0.0308179	Down regulated	yes
BTG1	0.247677	0.00398735	Up regulated				DDHD2	-0.15278	0.00343096	Down regulated
PDLIM3	0.247584	0.0248888	Up regulated				ZFYVE16	-0.152976	0.0216506	Down regulated
FHOD1	0.246819	0.0081713	Up regulated	yes			VSNL1	-0.152978	0.0365434	Down regulated
HCN4	0.246775	0.0276654	Up regulated				KIAA1324L	-0.153034	0.0325288	Down regulated
TGFBR3	0.246641	0.0459433	Up regulated				MPPED2	-0.153077	0.00665739	Down regulated
MDFIC	0.24615	0.00562174	Up regulated				SORT1	-0.153224	0.0268245	Down regulated	yes
SERPING1	0.245405	0.0480974	Up regulated				PTPDC1	-0.153265	0.0308908	Down regulated
AHNAK	0.245308	0.0402567	Up regulated				GRIN2A	-0.153844	0.0346603	Down regulated	yes
NTN1	0.245228	0.0210103	Up regulated				FAM133A	-0.154255	0.0170124	Down regulated
ARHGAP5-AS1	0.244577	0.0280958	Up regulated				ATP1B1	-0.154275	0.00880819	Down regulated	yes
PVRL2	0.243395	0.0208032	Up regulated				GLMN	-0.154823	0.00476707	Down regulated
PDLIM5	0.242395	0.0255479	Up regulated				NRSN2	-0.155107	0.0150778	Down regulated
C1QL1	0.242148	0.0297034	Up regulated	yes			SEMA4C	-0.155237	0.0158824	Down regulated
RHOBTB3	0.241488	0.0223579	Up regulated				RABEPK	-0.155631	0.00144517	Down regulated
PARP12	0.241476	0.0371875	Up regulated				AC007246.3	-0.155929	0.0327535	Down regulated
DSE	0.240197	0.00635679	Up regulated				SLC29A1	-0.156051	0.0303835	Down regulated
ZBTB8B	0.240064	0.0215435	Up regulated				PTPRD	-0.156715	0.00811587	Down regulated	yes
PTTG1	0.239847	0.0223579	Up regulated				ZNF223	-0.156862	0.0141982	Down regulated
FYCO1	0.239765	0.00129181	Up regulated				FGF12	-0.157178	0.00786233	Down regulated	yes
HSPD1	0.238956	0.0281228	Up regulated				SLC25A40	-0.15723	0.00227588	Down regulated
PCBD1	0.2386	0.00333409	Up regulated				ATP2B1	-0.157424	0.00201246	Down regulated
ZNF217	0.237927	0.0182955	Up regulated				STX1B	-0.157781	0.0414222	Down regulated
MAML2	0.237914	0.0129935	Up regulated				PRRT3	-0.157889	0.00407575	Down regulated
HSPB8	0.237804	0.0450658	Up regulated				LRRTM3	-0.158159	0.00866891	Down regulated
LRRC61	0.236931	0.0404873	Up regulated				FCHO1	-0.15889	0.0324166	Down regulated
DPYSL3	0.235668	0.0084896	Up regulated	yes			TUBG1	-0.158928	0.0147234	Down regulated
CDHR3	0.235633	0.00326336	Up regulated				CORO2A	-0.159267	0.0343376	Down regulated
SYT17	0.235362	0.000324724	Up regulated				CCDC104	-0.159552	0.000326473	Down regulated
NBPF10	0.235036	0.0174809	Up regulated				MYSM1	-0.159588	0.00562174	Down regulated	yes
PSD4	0.23493	0.00926987	Up regulated				RASGRF1	-0.160416	0.0354392	Down regulated	yes
PARP10	0.234856	0.0111892	Up regulated				TM7SF2	-0.160651	0.0450207	Down regulated
BTN3A3	0.234806	0.0299028	Up regulated				FAM78B	-0.160953	0.0291277	Down regulated
DDX58	0.234392	0.0265923	Up regulated				GLCE	-0.161052	0.00743047	Down regulated
SPRY1	0.234211	0.0236606	Up regulated				NTHL1	-0.161297	0.0291324	Down regulated
IKBIP	0.23394	0.0397818	Up regulated				SLC22A15	-0.162052	0.0361354	Down regulated	yes
SESN2	0.233494	0.0427046	Up regulated				NRBP2	-0.162137	0.0150186	Down regulated
SPAG5	0.233436	0.0074864	Up regulated	yes			FAAH	-0.162348	0.0409689	Down regulated
BAZ1A	0.233018	0.00649846	Up regulated				ATG16L1	-0.162871	0.00255489	Down regulated
PCDH15	0.232705	0.0233907	Up regulated				RFTN1	-0.163236	0.0456548	Down regulated
SFMBT2	0.232552	0.000354572	Up regulated				KCNJ11	-0.164038	0.0228484	Down regulated
ACAA2	0.23191	0.0142794	Up regulated				TMEM169	-0.164184	0.0135166	Down regulated
EDA	0.231513	0.0225928	Up regulated				UPP1	-0.164354	0.0332766	Down regulated
SLC3A2	0.231395	0.00541395	Up regulated				ESRRG	-0.165418	0.028362	Down regulated	yes
MLTK	0.231349	0.00269676	Up regulated				UNC5A	-0.165507	0.0181096	Down regulated
ARHGAP42	0.230893	0.0239444	Up regulated				DLGAP1	-0.165537	0.00323541	Down regulated
ATP6V0E1	0.230109	0.00324801	Up regulated				STRBP	-0.165672	0.000348701	Down regulated
SAMD4A	0.22986	0.0105408	Up regulated				TMEM179	-0.165695	0.00930958	Down regulated
SLC2A4RG	0.229312	0.0162995	Up regulated				SV2B	-0.166003	0.0142794	Down regulated	yes
PXN	0.229156	0.0162995	Up regulated				TUBG2	-0.166304	0.0116286	Down regulated
MAP7D3	0.227925	0.0199993	Up regulated				LRP8	-0.166323	0.0481955	Down regulated	yes
IRAK2	0.227771	0.0419187	Up regulated				SLC45A1	-0.166515	0.00255936	Down regulated
EPS8	0.226717	0.00414735	Up regulated				MCF2	-0.166692	0.0238351	Down regulated
GRID2	0.226639	0.00753349	Up regulated				RNF165	-0.166874	0.0133272	Down regulated
MOB3C	0.226462	0.0108283	Up regulated	yes			GPR12	-0.167023	0.0219817	Down regulated
CTSZ	0.225792	0.0108283	Up regulated				ADAM23	-0.167564	0.0150186	Down regulated	yes
CD58	0.225659	0.034477	Up regulated				UBL7	-0.167796	0.000506389	Down regulated
ARHGAP28	0.225622	0.033519	Up regulated				TMEM38A	-0.168065	0.00982925	Down regulated
MORC4	0.225609	0.00414735	Up regulated				PDP1	-0.168617	0.0108283	Down regulated	yes
PRRX1	0.225515	0.0414246	Up regulated				PPP1R14C	-0.168661	0.0354377	Down regulated
PLD6	0.225424	0.00318405	Up regulated				MIR600HG	-0.168867	0.0222524	Down regulated
PCDH20	0.225042	0.00616561	Up regulated				KCNB1	-0.169135	0.0121944	Down regulated	yes
TRIM14	0.224508	0.00488604	Up regulated				GATS	-0.169735	0.0157588	Down regulated
CYFIP1	0.223707	0.00255489	Up regulated				FNDC5	-0.170247	0.0141801	Down regulated
KDM1B	0.223283	0.000141013	Up regulated				FMN1	-0.170322	0.0327535	Down regulated
ANKRD6	0.223084	0.00155945	Up regulated				OBFC1	-0.170338	0.00926987	Down regulated
MYO16	0.222787	0.00588833	Up regulated				AGBL3	-0.170992	0.0469681	Down regulated
MAPKAPK3	0.221971	0.0227763	Up regulated				BCL11A	-0.171266	0.00486829	Down regulated
PTTG1IP	0.221551	0.0104581	Up regulated				ANXA6	-0.171688	0.0127925	Down regulated	yes
COL21A1	0.219645	0.0186519	Up regulated				NT5M	-0.171713	0.0297034	Down regulated
CLU	0.219359	0.0255479	Up regulated				SARS2	-0.171866	0.0101443	Down regulated
CD83	0.21904	0.0105408	Up regulated				FANCM	-0.17199	0.00987049	Down regulated
LPP	0.218741	0.00730626	Up regulated				ZNF385B	-0.172294	0.0305319	Down regulated
ITPRIPL2	0.218516	0.0427844	Up regulated				MDH1	-0.172341	0.00583434	Down regulated	yes
BCCIP	0.217826	0.000354572	Up regulated				ABTB1	-0.172541	0.0288142	Down regulated
RP11-279F6.1	0.217342	0.0228405	Up regulated				LNP1	-0.17255	0.0231162	Down regulated
FSTL3	0.217308	0.0143887	Up regulated	yes			RGS7	-0.172842	0.00201246	Down regulated	yes
DHRS3	0.216451	0.0456548	Up regulated				GPR158	-0.173433	0.00694401	Down regulated	yes
ARHGEF40	0.215977	0.0147234	Up regulated				ADORA1	-0.173926	0.0104571	Down regulated	yes
LAP3	0.215213	0.0307967	Up regulated				FRG1	-0.174764	0.00294633	Down regulated
GPR137B	0.214876	0.0139826	Up regulated				PCSK2	-0.175101	0.00465388	Down regulated	yes
CD63	0.214147	0.00099592	Up regulated				NUDT2	-0.175351	0.0109851	Down regulated
SERP1	0.213388	0.00101901	Up regulated				HIVEP2	-0.175697	0.000354572	Down regulated	yes
AGPAT2	0.212767	0.0299028	Up regulated				WDR54	-0.176133	0.021133	Down regulated
TPP1	0.212699	0.0408357	Up regulated				FAM212B	-0.176465	0.00900165	Down regulated
RAB7L1	0.212583	0.0114888	Up regulated				ARMCX5	-0.176469	0.0223579	Down regulated
SHC1	0.211194	0.0399024	Up regulated				TSNAX	-0.176469	0.00432135	Down regulated	yes
AMZ1	0.210097	0.0223579	Up regulated				DCUN1D2	-0.176536	0.0129988	Down regulated
AK4	0.210074	0.0147234	Up regulated				SLC6A7	-0.176543	0.0438431	Down regulated
RPL28	0.209961	0.00407542	Up regulated	yes			LINC00882	-0.176633	0.00875039	Down regulated
ZCCHC18	0.209711	0.0284048	Up regulated				MANSC1	-0.17666	0.00464422	Down regulated
PCSK5	0.209543	0.0139826	Up regulated				PVRL1	-0.177319	0.0285847	Down regulated
THAP2	0.208843	0.0485862	Up regulated				INA	-0.177491	0.0398046	Down regulated	yes
ITGAV	0.208544	0.0273063	Up regulated				CACNG2	-0.17765	0.0274125	Down regulated
BCAR3	0.208347	0.0464877	Up regulated				PRICKLE1	-0.177666	0.00326336	Down regulated
CTH	0.207834	0.0159624	Up regulated				RP5-1119A7.17	-0.177693	0.012678	Down regulated
KIAA0226L	0.207435	0.0308673	Up regulated				LPCAT4	-0.177944	0.0122267	Down regulated
PLB1	0.207124	0.0255479	Up regulated				KRT222	-0.178098	0.0157588	Down regulated	yes
FGFR1	0.206974	0.00893967	Up regulated				CRTAC1	-0.17863	0.0357591	Down regulated
MATN2	0.206744	0.0359415	Up regulated				CDON	-0.178704	0.0240527	Down regulated
CA8	0.206561	0.0108201	Up regulated				EPHB6	-0.178973	0.00181024	Down regulated
STIP1	0.205618	0.0435563	Up regulated				LARP6	-0.179336	0.0129935	Down regulated
DNALI1	0.204362	0.0297034	Up regulated				GFRA2	-0.179861	0.0100605	Down regulated
TBL1X	0.204252	0.00980107	Up regulated				TRIM37	-0.180178	0.000452223	Down regulated
TRPS1	0.202567	0.02358	Up regulated				FAM81A	-0.181001	0.0136883	Down regulated
P4HA2	0.202184	0.0485862	Up regulated	yes			CENPN	-0.181406	0.0290861	Down regulated
CSTB	0.200321	0.0191212	Up regulated	yes			AATK	-0.18165	0.0344399	Down regulated
WDR1	0.200166	0.00245523	Up regulated				KCNQ5	-0.181862	0.0344071	Down regulated
MAOB	0.199846	0.0240218	Up regulated				RIMKLA	-0.182115	0.00419395	Down regulated
ANTXR2	0.199631	0.0233907	Up regulated				PELI3	-0.18213	0.00207202	Down regulated
TXNRD1	0.197983	0.00382775	Up regulated				IQSEC3	-0.182197	0.0154679	Down regulated
ADCYAP1R1	0.197752	0.0216363	Up regulated				SHROOM1	-0.182226	0.0449244	Down regulated
PLOD1	0.197076	0.0399024	Up regulated				NEFL	-0.182608	0.016983	Down regulated	yes
CMC4	0.196629	0.0154152	Up regulated				YEATS4	-0.183398	0.0132485	Down regulated
VPS37D	0.196188	0.00624713	Up regulated				FAM131B	-0.183734	0.00162575	Down regulated
PEG10	0.195712	0.0301973	Up regulated				ST8SIA5	-0.184776	0.024865	Down regulated
GFPT2	0.195535	0.0129935	Up regulated				SCN8A	-0.184811	0.00807503	Down regulated	yes
PID1	0.19451	0.000354572	Up regulated				HARBI1	-0.184856	0.0162995	Down regulated
BMP2K	0.193917	0.0215502	Up regulated	yes			ABLIM2	-0.18498	0.00156904	Down regulated
PEA15	0.193042	0.000132071	Up regulated				TBC1D7	-0.185052	0.011863	Down regulated
GREM2	0.192959	0.0419644	Up regulated				GABRA1	-0.185129	0.0100605	Down regulated	yes
CPNE3	0.192623	0.0108283	Up regulated				SCHIP1	-0.185743	0.00449429	Down regulated
DHX34	0.192203	0.0132782	Up regulated				HECW1	-0.186611	0.000452223	Down regulated
CCDC18	0.191821	0.0290861	Up regulated	yes			LANCL1	-0.186733	0.00238872	Down regulated	yes
DNAJC3-AS1	0.189956	0.0281228	Up regulated				MBTPS2	-0.186755	0.00232445	Down regulated
RP2	0.189544	0.0289336	Up regulated				PTCHD4	-0.187126	0.0410835	Down regulated
CTB-31O20.2	0.189353	0.0363848	Up regulated				CUEDC1	-0.18718	0.0347938	Down regulated
FNBP1L	0.188435	0.00758447	Up regulated				TMX4	-0.187352	0.0021379	Down regulated	yes
RELA	0.188418	0.0108283	Up regulated				RNF157	-0.187692	0.00036564	Down regulated
PLCE1	0.188209	0.0104571	Up regulated				OPN3	-0.188104	0.0485728	Down regulated
GALNT10	0.187624	0.0216969	Up regulated				GLS2	-0.188303	0.00859547	Down regulated
NFE2L2	0.186704	0.0263686	Up regulated				RP11-53O19.1	-0.188422	0.0280958	Down regulated
RASSF8	0.186397	0.00829602	Up regulated				SLC25A15	-0.188871	0.0388843	Down regulated
STAT3	0.185191	0.0276654	Up regulated				EXTL2	-0.190019	0.00199514	Down regulated
LUZP2	0.184902	0.0344399	Up regulated				SLC25A12	-0.192003	0.00413829	Down regulated	yes
FKBP14	0.184464	0.00129181	Up regulated				NUAK1	-0.192021	0.00486845	Down regulated	yes
RAMP1	0.184316	0.0404771	Up regulated	yes			RP1-239B22.5	-0.192559	0.0281228	Down regulated
HDAC1	0.183847	0.0081713	Up regulated				RASA4CP	-0.192573	0.0109851	Down regulated
LEPREL1	0.183478	0.038124	Up regulated				RFPL1S	-0.19356	0.0186519	Down regulated
MOV10	0.183189	0.0311711	Up regulated				SPPL2B	-0.193682	0.00354189	Down regulated
UGDH	0.181719	0.0132485	Up regulated				GNG3	-0.194256	0.0260952	Down regulated
SOX6	0.180396	0.0434562	Up regulated	yes			NSG1	-0.19452	0.0112004	Down regulated
SLC8B1	0.18039	0.00753349	Up regulated				TESC	-0.194589	0.046668	Down regulated
TIMP2	0.18016	0.019491	Up regulated				C1orf233	-0.195397	0.0299028	Down regulated
SWAP70	0.179614	0.00487502	Up regulated				PDE10A	-0.195833	0.0135381	Down regulated
DNASE2	0.179531	0.0122267	Up regulated				RILP	-0.197001	0.0481631	Down regulated
LGR4	0.177936	0.0445024	Up regulated				TMEM194B	-0.197087	0.0101858	Down regulated
ARHGAP18	0.177617	0.0474476	Up regulated				IPCEF1	-0.198323	0.0146205	Down regulated
RAP2B	0.177488	0.00124295	Up regulated				PANX2	-0.198608	0.0101327	Down regulated
BLVRB	0.177264	0.00640483	Up regulated	yes			FANCC	-0.198765	0.0447121	Down regulated
PRKAB2	0.176762	0.0384631	Up regulated				RP1-212P9.2	-0.199025	0.0353229	Down regulated
GLDC	0.176297	0.0256119	Up regulated				TUBA4A	-0.199676	0.0220316	Down regulated
GLUD1	0.176283	0.0472362	Up regulated				KIAA1456	-0.199735	0.00386713	Down regulated
PELI2	0.175724	0.0299028	Up regulated				TMEM155	-0.199862	0.0412192	Down regulated
HHIPL1	0.175468	0.0271454	Up regulated				PRR4	-0.201228	0.0029743	Down regulated
ZNF468	0.175464	0.0248497	Up regulated				KIF17	-0.20181	0.014001	Down regulated
CHPT1	0.175285	0.0228405	Up regulated				KLF9	-0.201857	0.00721329	Down regulated	yes
SH3BGRL3	0.175284	0.0466601	Up regulated				NCR3LG1	-0.201973	0.00529689	Down regulated
RAVER2	0.175061	0.0182579	Up regulated				GPLD1	-0.202496	0.00343096	Down regulated
FNDC3B	0.174937	0.0158824	Up regulated				GNRHR2	-0.202598	0.0276654	Down regulated
ARHGEF28	0.174897	0.0338669	Up regulated	yes			HS3ST5	-0.20293	0.0339893	Down regulated
GNA12	0.174357	0.037251	Up regulated				ABCG4	-0.2033	0.000981925	Down regulated
SLC1A4	0.173211	0.0447121	Up regulated				NDRG3	-0.204144	2.28e-05	Down regulated
SMARCD3	0.173206	0.00105464	Up regulated				VSTM5	-0.204241	0.0231912	Down regulated
RILPL2	0.172837	0.0171067	Up regulated				GABRD	-0.204704	0.00721329	Down regulated
SOAT1	0.172599	0.0174809	Up regulated				PCDHB18	-0.204993	0.0333876	Down regulated
PTPN13	0.171434	0.0150021	Up regulated				PIDD	-0.205321	0.00786233	Down regulated
LINC00998	0.17105	0.00529689	Up regulated				CAMK4	-0.205325	0.000461491	Down regulated	yes
C12orf23	0.170688	4.78e-05	Up regulated				AC011897.1	-0.205942	0.0170606	Down regulated
MSI2	0.170302	0.0430175	Up regulated				GPR85	-0.206919	0.0193536	Down regulated	yes
LACTB	0.170196	0.00222168	Up regulated				ADCK1	-0.207066	0.0100954	Down regulated	yes
DTX2	0.170183	0.0485662	Up regulated				ATP1A1	-0.207377	0.0083916	Down regulated	yes
CREM	0.169664	0.0224996	Up regulated				CHML	-0.207736	0.00812545	Down regulated
TMED5	0.16964	0.0164825	Up regulated				SLC4A8	-0.207861	0.000354572	Down regulated
UNG	0.169327	0.0399024	Up regulated				PLCB1	-0.207867	0.000324724	Down regulated
ALDH9A1	0.169225	0.0260952	Up regulated				DEPTOR	-0.208186	0.0124282	Down regulated
PDGFC	0.167703	0.0303835	Up regulated				SBK1	-0.208456	0.0104571	Down regulated
STK32A	0.16613	0.0407188	Up regulated	yes			LAMB1	-0.208641	0.0211364	Down regulated	yes
TLN1	0.165766	0.0245883	Up regulated				SLC12A2	-0.209154	0.0197865	Down regulated
HMG20B	0.164859	0.0483897	Up regulated				GOT1	-0.209194	0.00238872	Down regulated	yes
TEP1	0.164813	0.0384269	Up regulated	yes			TIGD3	-0.209517	0.0451613	Down regulated
KLHDC8B	0.164178	0.0155037	Up regulated				DCTN1-AS1	-0.209677	0.0459433	Down regulated
TNFAIP8L3	0.164026	0.0404817	Up regulated				STXBP5L	-0.210107	0.0019458	Down regulated
SEC61A1	0.163611	0.00459336	Up regulated				LYNX1	-0.210577	0.00407575	Down regulated
NUDT11	0.163124	0.0184904	Up regulated				NET1	-0.210598	0.0481964	Down regulated
RAP1B	0.163096	0.00235005	Up regulated				SLC36A1	-0.210849	0.000585581	Down regulated
CXXC4	0.163071	0.0332766	Up regulated	yes			C3orf80	-0.211136	0.0198408	Down regulated
UBE3A	0.163059	4.6e-06	Up regulated				ANK1	-0.211175	0.0175291	Down regulated	yes
PDE4DIP	0.162179	0.000368641	Up regulated				RP11-531A24.3	-0.212469	0.018496	Down regulated
SMAD1	0.161879	0.0358209	Up regulated				DIRAS1	-0.212735	0.000617086	Down regulated
FAM65B	0.161764	0.0137278	Up regulated				NTN4	-0.213568	0.0084896	Down regulated
RPS19	0.161	0.0361018	Up regulated				N4BP3	-0.215489	0.00432135	Down regulated
OPHN1	0.160894	0.0255479	Up regulated				AC013402.2	-0.216521	0.0297034	Down regulated
TRIM4	0.160642	0.00807503	Up regulated				C20orf196	-0.216875	0.00413904	Down regulated
PTBP1	0.160638	0.0201901	Up regulated				GS1-72M22.1	-0.217004	0.00635679	Down regulated
FTH1	0.159828	0.0483728	Up regulated				INPP5J	-0.217516	0.00226555	Down regulated
LSM6	0.159726	0.0265097	Up regulated	yes			GDPD1	-0.21769	0.00057065	Down regulated
WHAMMP3	0.158742	0.0191212	Up regulated				PAQR4	-0.217835	0.00487502	Down regulated
ME1	0.158189	0.0147234	Up regulated				PTK2B	-0.218656	0.0155494	Down regulated
RPL36	0.15816	0.0246992	Up regulated				MYH7B	-0.218729	0.0497774	Down regulated
PNRC2	0.157773	0.0137698	Up regulated				RGS4	-0.218766	0.0307967	Down regulated	yes
MOB1A	0.157165	0.0109018	Up regulated				DIRAS2	-0.219193	0.00473238	Down regulated	yes
SGSH	0.156772	0.0419187	Up regulated				KIAA1257	-0.219375	0.0178004	Down regulated
NADK2	0.156342	0.0132485	Up regulated				ABCA10	-0.220014	0.0259719	Down regulated
DNPEP	0.155381	0.00171755	Up regulated				RPH3A	-0.220174	0.018496	Down regulated
SLC26A11	0.155088	0.03671	Up regulated				EIF5A2	-0.220443	0.0019458	Down regulated
ST5	0.154918	0.0100714	Up regulated				ATRNL1	-0.220446	0.00243504	Down regulated	yes
ATP2B4	0.153135	0.00414735	Up regulated				NECAB1	-0.220473	0.00238872	Down regulated	yes
RRN3	0.153116	0.0017575	Up regulated				CPLX2	-0.221304	0.00180669	Down regulated
PGAP1	0.152822	0.0174809	Up regulated				RELL2	-0.221499	0.0134712	Down regulated
HCG11	0.152649	0.0263686	Up regulated				FBXO9	-0.221516	0.000908755	Down regulated
CD59	0.152552	0.046668	Up regulated				MOB3B	-0.223301	0.0305107	Down regulated
AFF1	0.152058	0.00485106	Up regulated				NREP	-0.223529	0.00140431	Down regulated
GPD2	0.151599	0.00968149	Up regulated				ASB13	-0.225331	0.000433993	Down regulated
SQSTM1	0.151201	0.0174809	Up regulated				SAMD13	-0.225447	0.0158824	Down regulated
SCRIB	0.151077	0.0112175	Up regulated	yes			KCNB2	-0.225469	0.0029254	Down regulated
COLGALT1	0.150594	0.0250743	Up regulated				NME5	-0.225638	0.00721329	Down regulated	yes
RPS27L	0.15017	0.0453568	Up regulated				PRRG1	-0.226566	0.0274021	Down regulated	yes
MOB1B	0.150139	0.0109851	Up regulated				LZTS1	-0.228322	0.0015339	Down regulated	yes
FARP1	0.148766	0.011611	Up regulated				SLC35G1	-0.230046	0.0174809	Down regulated
AK3	0.148005	0.0495478	Up regulated				KCNC3	-0.230821	0.0109851	Down regulated	yes
CD81	0.147839	0.0289336	Up regulated				PLXDC1	-0.23155	0.00105464	Down regulated
ING1	0.147671	0.0260952	Up regulated	yes			FSTL4	-0.232396	0.00807503	Down regulated	yes
WDR6	0.147609	0.0279394	Up regulated				NT5DC1	-0.232448	0.00057065	Down regulated
XPO1	0.147519	0.0108283	Up regulated				KCNS3	-0.232468	0.037251	Down regulated
NECAP2	0.147189	0.0235825	Up regulated				KCNAB3	-0.232771	0.0174809	Down regulated
GTF3C6	0.147028	0.015663	Up regulated				LRTM2	-0.233667	0.0019458	Down regulated
SAFB2	0.146981	0.0274372	Up regulated				ZNF365	-0.236015	0.0027757	Down regulated
PLA2G15	0.146763	0.0118262	Up regulated				NRN1	-0.23727	0.00927214	Down regulated
FGD4	0.145373	0.0474697	Up regulated				STAC2	-0.237529	0.044968	Down regulated
CADM1	0.144581	0.0466461	Up regulated				SYCP2	-0.239006	0.0116046	Down regulated
DERL1	0.144189	0.000297678	Up regulated				RHOBTB1	-0.239698	0.000157486	Down regulated
PKNOX1	0.143888	0.029012	Up regulated				SNAP25	-0.239762	0.00420654	Down regulated	yes
SMAD3	0.143143	0.0147234	Up regulated				TTC23L	-0.240056	0.0175291	Down regulated
AKAP12	0.142919	0.0460753	Up regulated				FAM221A	-0.240246	0.00323541	Down regulated
FAM161A	0.142263	0.0096856	Up regulated				DLK2	-0.240904	0.0228484	Down regulated
PTBP3	0.14225	0.00155945	Up regulated				PRSS12	-0.241197	0.031945	Down regulated
INTU	0.142245	0.0326693	Up regulated				IL1RL2	-0.242007	0.039705	Down regulated
ARHGAP5	0.14193	0.0265274	Up regulated				PART1	-0.246066	0.0285151	Down regulated
MAPK3	0.141441	0.0402261	Up regulated	yes			VWC2	-0.246491	0.00101901	Down regulated
CCNK	0.141148	0.0112004	Up regulated				EXTL1	-0.247279	0.00389157	Down regulated
TMOD3	0.140395	0.0275543	Up regulated				KCNA2	-0.247616	0.00537682	Down regulated
AKAP13	0.140187	0.0120945	Up regulated				SLC6A6	-0.248139	0.033678	Down regulated
UNC119	0.139194	0.0376758	Up regulated	yes			GAD2	-0.251633	0.038124	Down regulated	yes
SMG6	0.138837	0.00238872	Up regulated				KCNS2	-0.253455	0.00280188	Down regulated	yes
PSME2	0.138507	0.0388843	Up regulated				SYT12	-0.254737	0.0101443	Down regulated
PTCHD1	0.138105	0.0422235	Up regulated				NXPH3	-0.255601	0.0121944	Down regulated
HMGN1	0.137968	0.0332859	Up regulated				TARBP1	-0.255665	0.0398542	Down regulated	yes
WDR78	0.137928	0.048869	Up regulated				CADPS2	-0.255843	0.00457817	Down regulated	yes
DIAPH2	0.137881	0.028336	Up regulated				STXBP5-AS1	-0.260251	0.00705358	Down regulated
RP11-166D19.1	0.137693	0.0326445	Up regulated				NGEF	-0.260769	1.09e-05	Down regulated
ZMYM1	0.137477	0.0193459	Up regulated				FAM228A	-0.261176	0.0139721	Down regulated
PAPD5	0.137236	0.0426089	Up regulated				ESAM	-0.261829	0.018496	Down regulated
ARHGEF6	0.136907	0.0426089	Up regulated				MAP6D1	-0.262152	0.00779448	Down regulated
RPS3	0.136175	0.0376363	Up regulated				IGFBP2	-0.262156	0.0376311	Down regulated
RIT1	0.135458	0.0333388	Up regulated				COL9A3	-0.263885	0.0443684	Down regulated
PHF11	0.13533	0.0412192	Up regulated				SCN1A	-0.264083	0.00328703	Down regulated	yes
TLE1	0.135235	0.0307967	Up regulated				PLEKHG3	-0.265818	0.0430383	Down regulated
ZBTB10	0.135117	0.0166258	Up regulated				KB-1517D11.4	-0.265979	0.0168838	Down regulated
RBM12B	0.13481	0.0257697	Up regulated				RP5-1159O4.1	-0.266687	0.0348065	Down regulated
CFLAR	0.133725	0.0221203	Up regulated				ATP2B2	-0.267956	4.55e-05	Down regulated	yes
NLRP1	0.133586	0.0228484	Up regulated				SEC14L5	-0.269835	0.0088741	Down regulated
VGLL4	0.133311	0.0178004	Up regulated				NIPAL2	-0.270406	0.00527209	Down regulated
C1orf86	0.133116	0.0432667	Up regulated				PCDHB19P	-0.2711	0.0347909	Down regulated
KCTD6	0.132472	0.0152924	Up regulated				TMEM72-AS1	-0.271588	0.00591363	Down regulated
TRIM52	0.132384	0.0498387	Up regulated				ACTR1B	-0.272601	1.18e-05	Down regulated
IL6ST	0.132065	0.0415302	Up regulated				FAHD2CP	-0.272901	0.0028897	Down regulated
SPTY2D1	0.131865	0.0371142	Up regulated				C12orf68	-0.275393	0.00259334	Down regulated
UPF1	0.13143	0.0269062	Up regulated				RP11-541N10.3	-0.276197	0.0141982	Down regulated
RPS10	0.131336	0.0483256	Up regulated	yes			ZBBX	-0.27671	0.0407188	Down regulated
STK17A	0.131242	0.0376491	Up regulated				CLMP	-0.276718	0.0266425	Down regulated
RPS11	0.131065	0.0480974	Up regulated	yes			TRPC3	-0.276801	0.0184856	Down regulated
RPL18	0.131022	0.0415302	Up regulated				RHBDL3	-0.276905	0.0108283	Down regulated
FBXO8	0.130912	0.0290076	Up regulated				GALNT12	-0.276922	0.0116286	Down regulated
LPIN1	0.130893	0.0188505	Up regulated				SLC24A2	-0.278122	0.0039712	Down regulated	yes
CHD3	0.130347	0.0223579	Up regulated				NCALD	-0.278602	0.000132071	Down regulated	yes
PPP2R5A	0.129731	0.0322475	Up regulated				RP5-1024G6.8	-0.278774	0.00562174	Down regulated
ERLIN1	0.12863	0.00401214	Up regulated				CHGA	-0.278839	0.00185589	Down regulated
RAB8B	0.12812	0.00452426	Up regulated				AC011322.1	-0.279246	0.0337577	Down regulated
GABRB3	0.127026	0.0191151	Up regulated				RCAN2	-0.279495	0.000321102	Down regulated	yes
TMEM167B	0.126836	0.00414735	Up regulated				NOSTRIN	-0.280423	0.0484571	Down regulated	yes
ENO1	0.126422	0.0276654	Up regulated				SLC10A4	-0.281541	0.0175291	Down regulated
TOP1	0.126298	0.010203	Up regulated				LGI3	-0.282629	0.00743047	Down regulated
PABPC4	0.126128	0.00407575	Up regulated				HAR1A	-0.283899	0.026466	Down regulated
NDNL2	0.126104	0.0238108	Up regulated				SCRT1	-0.28442	0.00519277	Down regulated
AIDA	0.125393	0.0186182	Up regulated				CPLX1	-0.288925	0.00054608	Down regulated
SLC41A1	0.124211	0.0437478	Up regulated				CLEC2L	-0.289467	0.000694288	Down regulated
TKT	0.124166	0.0459931	Up regulated				MCAM	-0.291225	0.0279172	Down regulated
BRPF1	0.123905	0.0411884	Up regulated				SPTSSB	-0.29232	0.00354189	Down regulated
MPZL1	0.123581	0.0409551	Up regulated				PCP4	-0.292675	0.0346419	Down regulated
TRIM27	0.123249	0.00501517	Up regulated				HSPA12B	-0.293193	0.028362	Down regulated
NUFIP2	0.121923	0.0275518	Up regulated				TCTEX1D1	-0.29351	0.00568956	Down regulated
AKNA	0.121862	0.0458999	Up regulated				CYP26B1	-0.294975	0.00866891	Down regulated
STX2	0.121429	0.0221239	Up regulated				GPCPD1	-0.295335	0.0028897	Down regulated
GPR176	0.120859	0.0206117	Up regulated				RP11-379J5.5	-0.296116	0.0187065	Down regulated
TYW5	0.119941	0.00743047	Up regulated				RP11-276H19.1	-0.297306	0.0483728	Down regulated
GNAI3	0.119726	0.039483	Up regulated				COL25A1	-0.297596	0.00270957	Down regulated
TMEM41A	0.119129	0.0286616	Up regulated				TMTC4	-0.297782	0.00925555	Down regulated
CTBP2	0.118578	0.0162067	Up regulated				TTYH2	-0.297816	0.0451984	Down regulated
SPG20	0.117991	0.0470643	Up regulated				TESPA1	-0.300484	0.0289336	Down regulated
CARS2	0.117984	0.0455805	Up regulated	yes			KCNA1	-0.300724	0.00155945	Down regulated
BNIP2	0.117546	0.0359415	Up regulated				RP11-766N7.3	-0.301265	0.00899583	Down regulated
HERC2	0.117157	0.0281228	Up regulated				ATP10B	-0.30199	0.0447389	Down regulated
POR	0.115627	0.0361952	Up regulated				ABCB1	-0.30278	0.0228484	Down regulated
RNF114	0.11534	0.0120881	Up regulated				CHADL	-0.302825	0.0384631	Down regulated
TNIP1	0.115243	0.0290861	Up regulated				DEGS2	-0.305194	0.0291324	Down regulated
CCNG1	0.115083	0.0354269	Up regulated				CABP1	-0.307482	0.0015339	Down regulated
SLC7A6OS	0.11495	0.0202153	Up regulated				STAT4	-0.307964	0.0104571	Down regulated
EIF2AK2	0.114383	0.0481964	Up regulated				ADAMTSL1	-0.309094	0.014001	Down regulated
ENAH	0.114214	0.0289336	Up regulated				ENPP6	-0.312774	0.0233907	Down regulated
MTMR3	0.112125	0.00866891	Up regulated				CHRNB3	-0.314706	0.0419187	Down regulated
ZFAND6	0.111921	0.0101858	Up regulated				AC006355.3	-0.314958	0.0424749	Down regulated
LRCH2	0.111606	0.0480328	Up regulated				DGCR9	-0.316589	0.000842681	Down regulated
TPD52L2	0.111269	0.0136797	Up regulated	yes			ELOVL1	-0.317614	0.0419187	Down regulated
DPP9	0.111112	0.0456548	Up regulated				LIPE	-0.318222	0.0251543	Down regulated
GOLM1	0.110941	0.0496256	Up regulated				SEC16B	-0.320712	0.0116286	Down regulated
C19orf10	0.110834	0.0388843	Up regulated				AC019118.2	-0.324384	0.0174809	Down regulated
FYN	0.110561	0.0279172	Up regulated				ROBO4	-0.324508	0.0351717	Down regulated
SBF2	0.110011	0.0293741	Up regulated				ZNF652P1	-0.325361	0.0330734	Down regulated
RRAGD	0.109956	0.0162995	Up regulated				RP11-31I22.4	-0.327739	0.0445551	Down regulated
PRDX1	0.108784	0.033847	Up regulated				LSR	-0.331197	0.0367473	Down regulated
PACSIN2	0.108654	0.0285847	Up regulated				RP11-333E1.2	-0.331603	0.0104025	Down regulated
LZTR1	0.108327	0.0466461	Up regulated				RAB37	-0.332145	0.00051795	Down regulated
SLC25A39	0.107616	0.0400858	Up regulated	yes			TIE1	-0.332828	0.0121802	Down regulated
TBC1D14	0.107458	0.00973664	Up regulated				GJC2	-0.333039	0.037251	Down regulated
TOR1B	0.106671	0.0388843	Up regulated				SERTAD4-AS1	-0.33439	0.0250308	Down regulated
TMED9	0.106407	0.035912	Up regulated				RPL21P8	-0.334955	0.0421463	Down regulated
RPN2	0.106384	0.0311711	Up regulated				LINC00844	-0.34382	0.0480328	Down regulated
ZCCHC2	0.105419	0.0214609	Up regulated				EFCC1	-0.344395	0.0317886	Down regulated
ZNF706	0.104991	0.0300939	Up regulated				TMEM204	-0.344929	0.0221239	Down regulated
WBP1L	0.104929	0.0170835	Up regulated				AC004053.1	-0.346896	0.0284048	Down regulated
USP46	0.104142	0.0121802	Up regulated				CIDEA	-0.347588	0.0139826	Down regulated
CBL	0.103937	0.0318083	Up regulated				RGPD3	-0.347837	0.0249472	Down regulated
ZSCAN18	0.101689	0.0419187	Up regulated				MAS1	-0.349137	0.0122267	Down regulated	yes
CRKL	0.10129	0.0298855	Up regulated				LGR5	-0.349926	0.04973	Down regulated
GOLGA3	0.101067	0.00666454	Up regulated				NEUROD6	-0.354042	0.0268108	Down regulated
PREB	0.100736	0.0252342	Up regulated				CTXN3	-0.355041	0.0246992	Down regulated
SCYL2	0.100651	0.0243878	Up regulated				SETP21	-0.357894	0.0485862	Down regulated
CNOT6	0.100499	0.0250308	Up regulated				RP11-4F5.2	-0.357991	0.0437527	Down regulated
TXLNA	0.0997558	0.016729	Up regulated				COL4A5	-0.363039	0.0221203	Down regulated
SMG1	0.0997073	0.0154509	Up regulated				RP11-10G15.4	-0.364353	0.00743047	Down regulated
ABHD2	0.0996076	0.0492975	Up regulated				VAMP1	-0.36455	0.0039712	Down regulated
RPL6	0.0995367	0.0415552	Up regulated				ERBB3	-0.365536	0.022851	Down regulated
SPATS2L	0.0990347	0.0419187	Up regulated				ZIC3	-0.365659	0.048112	Down regulated	yes
SDCBP	0.0989662	0.0275543	Up regulated				ITIH5	-0.366616	0.0261949	Down regulated
FNDC3A	0.0988245	0.00758447	Up regulated				RP11-146D12.5	-0.367949	0.0451538	Down regulated
MESDC2	0.0983615	0.0252342	Up regulated				TMEM63A	-0.368327	0.0445024	Down regulated
SMARCA1	0.0974254	0.0229259	Up regulated				PLEKHH1	-0.36939	0.0251543	Down regulated
ADH5	0.0967612	0.0315163	Up regulated				S100A11P2	-0.370386	0.0485862	Down regulated
GGCX	0.0959155	0.0475717	Up regulated				SEMA7A	-0.371593	1.42e-06	Down regulated
U2AF2	0.0956773	0.0322714	Up regulated				SH3TC2	-0.37387	0.0427046	Down regulated
ALDH18A1	0.0955531	0.0434162	Up regulated				RP11-173A6.2	-0.377466	0.044968	Down regulated
MPP6	0.0947904	0.039483	Up regulated				NRON	-0.377528	0.025819	Down regulated
YKT6	0.0940464	0.0256351	Up regulated	yes			RP11-169K19.1	-0.37937	0.0445551	Down regulated
CCSAP	0.0934657	0.0367488	Up regulated				RP11-118G23.2	-0.380101	0.0361018	Down regulated
LMAN1	0.0934301	0.0372657	Up regulated				PRR18	-0.382667	0.0407188	Down regulated
AFF4	0.0919505	0.0186551	Up regulated				SNX2P2	-0.385057	0.0460545	Down regulated
ST13	0.0918053	0.0297809	Up regulated				RP11-14N4.1	-0.385193	0.0480974	Down regulated
NIPA2	0.091164	0.0480328	Up regulated				IFNA21	-0.38542	0.0350884	Down regulated
METTL9	0.0910144	0.0445551	Up regulated				SGK2	-0.388594	0.0419187	Down regulated
PIP5K1A	0.0874999	0.0420304	Up regulated				PTH2R	-0.394775	0.0015339	Down regulated
MAPK1	0.0868192	0.0121802	Up regulated				AC073091.2	-0.395364	0.0137143	Down regulated
RIC8A	0.08345	0.0308693	Up regulated				CYB5R2	-0.397242	0.0415302	Down regulated
TOR1AIP2	0.080862	0.0255479	Up regulated				HSFY1	-0.397474	0.0355719	Down regulated
TCEA1	0.0801748	0.0497417	Up regulated				RP11-267C16.1	-0.397773	0.00843466	Down regulated
CDK12	0.0788961	0.0175291	Up regulated				FCF1P3	-0.399652	0.0241366	Down regulated
ZFR	0.0788819	0.0329425	Up regulated				ITM2A	-0.399863	0.000489821	Down regulated	yes
YIPF6	0.0784517	0.0330734	Up regulated				RTKN2	-0.404297	6.95e-05	Down regulated
COG5	0.0685125	0.0330734	Up regulated				KCNH8	-0.406162	0.0345874	Down regulated
KPNA3	0.0664118	0.0419187	Up regulated				TNNT2	-0.406351	0.0219817	Down regulated
							MAGI2-AS1	-0.406433	0.008114	Down regulated
							SLC38A11	-0.406472	0.0039712	Down regulated
							TAS2R39	-0.410731	0.0347288	Down regulated
							MRPS36P4	-0.411648	0.0408339	Down regulated
							NINJ2	-0.411736	0.0407188	Down regulated
							C20orf166-AS1	-0.411758	0.0307967	Down regulated
							ABCC12	-0.412988	0.00222168	Down regulated
							LDB3	-0.413608	0.0286616	Down regulated
							RP11-335E8.1	-0.414119	0.0204673	Down regulated
							SCN1B	-0.414309	0.000433993	Down regulated
							RP11-176H8.1	-0.417177	0.0490111	Down regulated
							C7orf62	-0.418904	0.0200304	Down regulated
							RP11-191L9.4	-0.420636	0.0246992	Down regulated
							RNASE1	-0.423324	0.0175291	Down regulated	yes
							SCRT2	-0.423423	0.035912	Down regulated
							HTR3B	-0.425855	0.00177968	Down regulated
							HHIP	-0.426496	0.0408339	Down regulated
							GPR37	-0.426943	0.0281672	Down regulated
							PLP1	-0.430839	0.0349357	Down regulated
							PCSK1	-0.431186	0.000269624	Down regulated	yes
							HR	-0.431484	1.65e-07	Down regulated
							RP11-182I10.3	-0.431888	0.0101327	Down regulated
							RP11-71N10.1	-0.435132	0.0176942	Down regulated
							ENPP2	-0.435578	0.0297809	Down regulated
							RP5-1063M23.1	-0.43887	0.0419045	Down regulated
							SLC2A3P2	-0.440078	0.039807	Down regulated
							HMCN1	-0.441573	0.0206117	Down regulated	yes
							RN7SL338P	-0.442826	0.018195	Down regulated
							NOS2	-0.443024	5e-05	Down regulated
							SPAG6	-0.447347	0.00221139	Down regulated
							COX7A1	-0.449037	0.00111967	Down regulated
							TMEM125	-0.45587	0.044494	Down regulated
							ABCG2	-0.456932	0.0228405	Down regulated
							KCNS1	-0.459062	0.00057065	Down regulated
							AC008948.1	-0.462018	0.0455805	Down regulated
							RP11-367H5.8	-0.462674	0.0354269	Down regulated
							RP11-466A19.5	-0.464842	0.0395437	Down regulated
							AC005592.1	-0.467919	0.0261494	Down regulated
							HSFY2	-0.469885	0.0330734	Down regulated
							GALNT6	-0.471655	0.0188052	Down regulated
							RPL32P35	-0.471803	0.0484571	Down regulated
							UGT8	-0.472754	0.0220316	Down regulated
							CLDN11	-0.473047	0.0276654	Down regulated
							CTB-113P19.4	-0.473876	0.0238038	Down regulated
							MAG	-0.474339	0.039483	Down regulated
							ZNF804B	-0.475088	4.78e-05	Down regulated
							AC093843.1	-0.475344	0.0384631	Down regulated
							AC018647.3	-0.47546	0.0213628	Down regulated
							SLCO2A1	-0.47785	0.00057065	Down regulated
							CTD-2023N9.2	-0.479032	0.0456548	Down regulated
							CERCAM	-0.479355	0.0233907	Down regulated
							CTC-529P8.1	-0.479401	0.0475388	Down regulated
							KCNQ5-IT1	-0.481977	0.0455165	Down regulated
							NMU	-0.48312	0.0404771	Down regulated
							RP11-597D13.7	-0.489114	0.0352926	Down regulated
							AC072052.7	-0.490827	0.0426089	Down regulated
							ALOX12B	-0.496106	0.0308908	Down regulated
							DACT2	-0.499771	0.0281887	Down regulated
							HSD11B1	-0.502626	0.0263694	Down regulated
							PLLP	-0.505566	0.00212328	Down regulated
							SERTAD4	-0.508393	9.04e-07	Down regulated
							RP11-5N11.6	-0.509153	0.00323541	Down regulated
							TF	-0.509349	0.0167394	Down regulated
							COX4I2	-0.514227	0.0329425	Down regulated
							CARNS1	-0.514794	0.0283959	Down regulated
							NDUFA5P11	-0.524051	0.0246979	Down regulated
							HMGB3P24	-0.524923	0.0095103	Down regulated
							CD34	-0.525762	0.00996025	Down regulated
							HAPLN4	-0.529891	0.000130914	Down regulated
							RP11-638F5.1	-0.530158	0.0278516	Down regulated
							ADRA1D	-0.531359	0.00255489	Down regulated	yes
							EDN3	-0.531381	0.0016267	Down regulated
							RP11-267C16.2	-0.535652	0.0158824	Down regulated
							SHD	-0.537195	0.00011154	Down regulated
							BMPR1APS1	-0.543683	0.039483	Down regulated
							RP11-31I22.2	-0.544385	0.0142794	Down regulated
							RP11-259K15.2	-0.544735	0.0414241	Down regulated
							RP11-404G16.2	-0.549342	0.0256936	Down regulated
							AC145123.2	-0.554236	0.0219817	Down regulated
							RPL17P35	-0.555116	0.00694401	Down regulated
							SDIM1	-0.55764	0.00635679	Down regulated
							RP11-482E14.1	-0.560169	0.00101901	Down regulated
							C18orf56	-0.562094	0.0240292	Down regulated
							CRH	-0.565783	0.0411592	Down regulated
							FBLN7	-0.567594	1.01e-06	Down regulated
							AC114765.1	-0.568498	0.00973664	Down regulated
							RP11-252P19.1	-0.57061	0.00413829	Down regulated
							AC084121.14	-0.570682	0.00758447	Down regulated
							RP11-288E14.2	-0.571613	0.00629276	Down regulated
							AOX3P	-0.581388	0.0305795	Down regulated
							AC091969.1	-0.582765	0.0199703	Down regulated
							CIR1P2	-0.58766	0.0238038	Down regulated
							RP11-575L7.8	-0.592771	0.0142971	Down regulated
							RP11-278C7.2	-0.595833	0.00101901	Down regulated
							LA16c-60H5.7	-0.601632	0.0283959	Down regulated
							EMILIN3	-0.610543	0.000157166	Down regulated
							LINC00898	-0.622814	0.00666454	Down regulated
							RP11-429A20.3	-0.625473	0.00635679	Down regulated
							RP11-314P15.2	-0.628722	0.0201278	Down regulated
							RP11-118G23.1	-0.644988	0.000263204	Down regulated
							RP11-946L20.2	-0.663203	0.0209877	Down regulated
							RP11-594C13.1	-0.669245	0.0174809	Down regulated
							RP11-421P23.2	-0.675985	0.0132485	Down regulated
							SYT2	-0.677582	0.00694401	Down regulated
							RP11-286H15.1	-0.685849	0.0255479	Down regulated
							DRGX	-0.689754	0.00265958	Down regulated
							AC140542.2	-0.708832	0.00500891	Down regulated
							GPIHBP1	-0.737945	0.000354572	Down regulated
							SLC38A5	-0.747806	0.000101644	Down regulated
							PVALB	-0.772946	0.000461491	Down regulated
							CSPG4P8	-0.791094	0.00635679	Down regulated
							AC004878.3	-0.818482	0.0349648	Down regulated
							RP11-945C19.1	-0.868807	0.0347288	Down regulated
							RP11-123O22.1	-0.92149	0.000322396	Down regulated
							IL17REL	-0.960396	0.00577689	Down regulated
							ACY3	-1.03701	0.0157588	Down regulated
							RP11-432B6.3	-1.21218	0.048112	Down regulated
							TCEB3CL	-1.35305	0.0157118	Down regulated
							POLR2J2	-1.85321	0.0349357	Down regulated

## Sheet: overlap_genes
UP				DOWN					3 Data overlap up gene	Is_pig_up_regulated_gene		3 Data overlap down gene	Is_pig_down_regulated_gene		heatmap_data
Data1_up	Data2_up	Data3_up		Data1_down	Data2_down	Data3_down			PTBP1			PVALB				KO.2	KO.1	WT.3	WT.2	WT.1
PTBP1	RP11-986E7.7	GTF2A1L		PVALB	MCM3AP	CAND1			ALDH4A1			HAPLN4			NME5	0.28	0	2.1	2.93	2.86
ALDH4A1	SERPINA3	SFN		HAPLN4	MFF	RALGAPA1			GNA13			SCN1B			PCSK1	2.95	1.42	39.9	31.18	49.78
GNA13	IL1RL1	CHI3L2		SST	ZMYM2	MON2			S100A16			VAMP1			RGS4	27.55	10.07	169.4	122.99	178.46
CDC14B	CHI3L2	HIST2H3PS2		SCN1B	MTFR1L	OPA1			PLOD2			GAD2	yes		ATP6V1C1	3.14	3.55	27.27	25.25	29.31
SPARC	HSPA6	RP11-761N21.2		STAT4	CIAO1	FAF1			RPN2			PCSK1	yes		ATP1A1	66.85	40.84	551.17	192.81	427.14
VHL	HSPA7	RP11-638I8.1		NEFH	APPL1	UBE2N			CFLAR			CRH			P4HA1	1.33	1.16	9.75	10.45	10.95
SLC9A9	S100A8	HIST1H3J		VAMP1	USP34	APPBP2			EMP3			RTN4			BST2	0.75	0.53	4.29	4.01	4.15
S100A16	STON1-GTF2A1L	RP11-290D2.6		RTN1	RNF34	GNB1			RDH10			SNAP25	yes		GAD2	2.94	3.27	21.58	19.69	19.63
LOC388419	SOCS3	BAG3		GAD2	KIAA1432	RAB3GAP2			PLTP			GABRA1	yes		ATRNL1	2.96	1.21	12.53	9.03	11.52
PLOD2	S100A9	SERPINE1		GAD1	BRWD1	VPS33A			PLOD1			SLC25A12	yes		RGS7	19.07	14.14	107.56	61.28	87.7
RPN2	BCL2A1	TJP3		PCSK1	ADD1	ZDHHC17			FAM46A			SHD			PRKCE	8.19	6.07	46.25	28.81	33.77
CFLAR	ANKRD22	RP11-20G6.3		CRH	SENP5	NUP133			SOX2			NGEF			INA	23.29	15.9	90.66	84.59	118.5
RPS15A	SIRPAP1	PPBP		SLC32A1	HKR1	VDAC2			SFMBT2			TRIM37			TAP1	2.16	1.39	10.32	5.14	11.75
SOX4	LIF	EMP1		RTN4	PIAS2	CLCN3			CACHD1			ATP1A1	yes		CACHD1	3.72	3.84	17.29	18.55	16.14
EMP3	LILRA5	PDYN		NSF	DMXL1	GMPS			PIR			RGS4	yes		SNAP25	361.46	195.53	1329.69	922.99	1616.08
TNPO1	TNFRSF6B	CTC-487M23.8		SNAP25	PHF20L1	SCAMP1			LGALS3			NEUROD6			GABRA1	18.85	7.85	77.63	36.6	70.93
INPPL1	SLAMF8	FOXJ1		KCNS1	ANKRD13C	RAB11A			ELK1			INA	yes		SOX2	6.06	17.1	59.38	47.82	51.3
FBLN2	SIGLEC5	RP11-196G18.24		CHGB	LARP4B	PIK3C3			SP110			OPN3			PCSK2	13.96	6.04	49.06	34.79	44.21
SGK	FPR2	TNFRSF12A		GABRG2	NRD1	LEPROTL1			CNN3			COX7A1			TARBP1	0.87	0.48	4.05	2.52	2.29
AEBP1	SERPINE1	HSPB1		VGF	KDM4A	PLEKHB2			YAP1			NCALD	yes		NQO1	4.67	3.66	15.72	13.79	21.27
RAI14	FOSL1	HIST1H3B		CORT	FAM219B	CHMP3			PLSCR4			CPLX1			NCALD	6.35	8.15	43.3	21.66	24.82
ADORA2B	PPBP	KCNE4		D4S234E	IPO9	PEBP1			MSI2			PCP4			ATP1B1	168.83	125.88	554.8	431.83	736.6
HCLS1	LRG1	NQO1		GABRA1	PIK3R4	TOR1A			SLC15A3			RGS7	yes		ATP2B2	24.29	12.42	92.65	40.3	78.56
RDH10	CP	MCOLN3		TAGLN3	SUPT5H	UBA3			NBPF10			GLS2			SLC25A12	11.22	6.08	42.67	25.89	36.8
PLTP	LILRB3	HCG4P11		LOC387856	KIAA0319L	SAE1			CD99			ZNF365			GADD45G	21.13	15.07	20.52	13.42	15.02
MASS1	SLC11A1	C4A		CADPS2	PDCD6	WDR75			GNA12			PRKCE	yes		COX7A1	17.68	12.84	11.2	14.98	12.2
SCARA3	FOXJ1	HMOX1		ATP6V1G2	PIK3C3	C2CD2L			MGST1			ICA1			CABP1	714.3	336.22	321.65	259.6	474.79
PLOD1	SULT1C2	CD44		SLC25A12	EIF2AK1	OCIAD1			VIM			CABP1			APOE	2213.35	2602.18	1911.58	2215.6	1711.1
SAT	GTF2A1L	CDKN1A		NEFM	GMPR2	DYNC1LI1			NTSR2			EXTL2			ABLIM2	73.7	62.2	41.09	30.15	40.87
FAM46A	FCGR3B	KIFC1		NGFRAP1L1	UBE4A	LTN1			CPNE3			CHGA			CD44	1.39	0.84	0.62	1.36	1.3
PLEKHC1	EMR1	HIST1H3F		ADCYAP1	SPG7	HEATR5B			TAP1			UCHL5			HSPB1	375.11	391.77	172.89	187.6	162.15
ITGB5	SCIN	PGAM2		SHD	KIDINS220	ANKS1B			PTTG1IP			SYT13
SOX2	S100A12	LHFPL1		NGEF	ATXN3	RNMT			EPHX1			TARBP1	yes
SOX9	MMP9	MAPK15		TRIM37	GRSF1	BRAF			P4HA1			CADPS
IER3	BAG3	CA12		PRKCB1	CARKD	LMBRD1			MCL1			NME5	yes
MYBPC1	AP000350.5	IL4I1		C6orf117	EIF2B5	NDUFV2			HIST1H1C			ZNF25
OAF	NPC1L1	CD180		VIP	FMR1	ITPK1			SOD2			ATP2B2	yes
BCHE	LCN10	ARHGEF5		ATP1A1	DDB1	CMC2			EYA2			ABLIM2
PVRL3	CXCL10	RP5-855F14.1		C5orf16	WDR35	NBEA			IGFBP5			FAM81A
CSPG2	BATF	TNFRSF10D		NPY	ZFYVE20	WDR70			APOE	yes		ATRNL1	yes
SFMBT2	NFE2	GPR6		AMPH	ZBTB17	PRKACB			TNFRSF1A			CPLX2
CACHD1	IL6	RP11-415D17.3		RGS4	VPS4A	TPP2			ABCA1			ARMCX5
HEY2	APOBEC3A	PLEKHA4		NEUROD6	DDX42	TADA1			BST2			ATP6V1C1	yes
C1orf54	GPRC5A	GADD45G		GSTT1	ARFGAP2	PRKAR1A			ZFP36L1			SERTAD4
SLC7A2	ALAS2	FAM167B		FLJ37440	COQ4	ISCA1			MSN			MAPK9
PIR	TNFSF14	RP11-131L12.2		STS-1	RPRD1A	EIF4E			AKR1C3			ATP1B1	yes
PRMT2	IL1B	RP11-681L4.1		STAC2	MPHOSPH8	CLPX			PALLD			TESC
TSPO	HSPB1	TIMP1		CRYM	EIF4H	POLR3E			RARRES3			SLC29A1
LGALS3	GPR97	RP3-391O22.3		INA	ARIH1	ANAPC7			ANXA2			PCSK2	yes
SYTL4	LILRA6	GEM		ACOT7	TGFBRAP1	DCTN2			GADD45G	yes
LRP4	FPR1	C6orf118		RHBDL3	GPS1	PDIK1L			RHPN2
CD74	SFN	TNFRSF11B		LOC400566	DCUN1D4	LPHN1			S100A10
HLA-H	HMOX1	AC187652.1		OPN3	FBXO3	NARS			CLIC1
KLF15	CYP19A1	C5AR1		SNCB	MRPS25	BTF3L4			CD44	yes
MSX1	LCTL	ISG15		PNKD	PMS2	PIK3R1			HSPB1	yes
RGS2	IL1R2	NFKB2		DSCR1L1	MRPS27	RMND5B			TIMP1
ELK1	TYMP	KRT33B		DCAMKL1	NARF	FBXO25			APOC1
C9orf61	EMP1	MAP3K19		DLX1	SRSF2	SUCLA2			NQO1
HIST2H2AC	C10orf105	RHOD		PTD004	KDM2B	SMIM14			EMP1
PLOD3	CDKN1A	FST		STEAP2	RNPS1	DNAJC18			CDKN1A
KIF1C	CXCR1	AQP3		MAP7D2	TIMM13	KDM2B			BAG3
ALPL	IL4I1	HGF		MAL2	ALG13	EBNA1BP2
ZHX2	C21orf90	BST2		COX7A1	CHMP7	PSMA4
COL20A1	TNFRSF11B	RP11-390F4.6		CAMK1G	TMEM30A	TTC37
FGFRL1	RP11-217B1.2	C4B-AS1		RAB37	SKIV2L	SLC25A36
SP110	PIRT	C4A-AS1		NELL1	SKP1	SERINC3
CNN3	HSPB1P1	PLAUR		FLJ30834	RABL6	PIGK
ALDH1L1	RP5-855F14.1	C4B		SVOP	ZRANB1	SNX14
YAP1	CD44	GBP1		MGC4172	HIRA	AASDHPPT
PLSCR4	SERPINA1	GABRE		NCALD	PPP1R12B	OPTN
CMTM7	HIF1A-AS2	AC005363.9		GPRASP2	NAA40	HMG20A
MSI2	SECTM1	AL049758.2		CPLX1	POLRMT	NAPG
IL17RB	SERPINH1	ITGB3		ELMOD1	THOC5	RRAGA
C10orf116	RP1-140K8.5	HIST1H2AG		GPX3	CMC2	USP16
BCAN	SIGLEC14	TMEM176A		KCNIP4	PRKRA	DCTN6
HLA-A	IFI30	RP4-753M9.1		PCP4	VMA21	UVRAG
SLC15A3	GADD45G	VIM		RGS7	POMGNT1	ARF5
CLDN5	AC084082.3	RAB38		TNNT2	MIA3	PPIA
SNHG5	GPR84	HIST1H2AM		STAMBPL1	MRPL38	DLAT
NBPF10	TNFRSF10D	AKR1C3		GLS2	ACP1	TATDN2
CD99	RP3-340N1.2	TGIF1		SMYD2	NALCN	DPP10
CMKOR1	IL18R1	RAB20		NMNAT2	VPS16	USP33
HIST2H2AA3	TIMP1	ZC3HAV1		MYOZ3	GIGYF1	ARHGEF9
PPP1R3C	TNFRSF12A	NUPR1		PAK1	TRAPPC11	FARSA
GNA12	MSR1	RP11-350G8.5		ZNF365	CKAP5	ARIH2
SDF2L1	LUCAT1	RP11-54O7.18		C12orf24	DNAJC16	SEC23A
MGST1	MYH6	RP11-407N8.4		TAC1	UBA5	ORC2
VIM	LINC01094	PCOLCE2		CBLN2	FAM204A	WDPCP
LYPD1	TUBB1	RP11-792D21.2		DSCR2	TRIM33	ANAPC1
NTSR2	TNFRSF10C	HLA-B		C6orf190	UROD	NDUFAF6
KCNN3	PCAT7	MGST1		PRKCE	NARFL	ELMOD2
CTSH	MUC5B	CCBE1		ICA1	ZC3H6	METAP1
MRCL3	CTD-2521M24.5	RAB13		PTHR2	PSMD14	INIP
ANKRD15	NQO1	TRIM6		STXBP1	KIAA0368	SGIP1
C9orf88	MAFA	APOC1		CABP1	TRAPPC2L	ATP6V1C1
YBX1	STEAP4	RP11-452K12.7		CHRM1	TTC37	CUTA
ACSL5	FCGR1A	FAM129A		EXTL2	CUEDC2	C12orf10
OLR1	PLEKHA4	RP11-64B16.2		TAC3	SNX14	ALG13
PITPNC1	APOL4	FERMT3		DYNC1I1	VPS13D	MRPL1
KCNG1	HIST1H3J	EMP3		ITPR1	ATG14	C4orf29
NPPA	HAL	SH2D7		CHGA	ST3GAL5	APBB1
ANTXR1	CD300E	TMEM26		HERC6	EIF4ENIF1	ABHD12
AQP4	C19orf59	PLSCR1		UCHL5	ARMC8	ATRN
HAVCR2	CR1	EVC2		ACTL6B	MTOR	SECISBP2
PLXDC2	HAMP	RP11-297N6.4		SYT13	PSMD11	IDH3A
CPNE3	SLC4A1	RP11-350N15.4		TOMM20	ABCF3	DEPDC5
METRN	PAX8	TMEM176B		TARBP1	SDR39U1	TWF2
SLC16A9	TNK2-AS1	CYP2S1		CADPS	KATNAL1	ENY2
HSPA1B	C4A	SDC1		NME5	BCAS3	OTUB1
ANXA1	FFAR2	IFI6		SLC6A17	TMEM33	VDAC3
PTPRZ1	IL21R	TVP23CP1		LHX6	LTN1	FAM103A1
TAP1	C5AR1	HELZ2		CBLN4	UBE3A	DHX36
CARHSP1	ANKRD20A14P	PABPC5-AS1		ZNF25	GLYR1	GNB5
IGSF4	RP11-256I23.2	CTD-2281E23.3		DKFZP564O0823	ATP5C1	KALRN
C10orf54	FCAR	RP11-1033A18.1		ELAVL4	PDCD6IP	DPP8
GPR56	ADAMTSL4	HAP1		FAM3C	ZFP1	PIGX
DFFA	CCL2	TG		PTK2B	GPHN	TMEM63B
PTTG1IP	CD80	KIAA0101		TCEAL6	SUPT16H	MRPS9
EPHX1	RP11-79H23.3	RP11-17M16.1		ATP2B2	LRPPRC	ADAM22
ACSBG1	SIGLEC9	DDIT4L		SLC25A27	POLR3F	ATR
DDR1	AC003003.5	APOL6		C13orf16	KIAA1468	ATG2B
MT1X	ANKRD26P3	RP11-730A19.9		CCBL2	PPM1A	CHIC1
P4HA1	PLEKHG4B	NXNL2		A2BP1	STK25	WDR35
CYBA	SOCS1	HIST1H2AB		C20orf100	TBL1XR1	SPRYD7
CLDN10	SIGLEC7	HERC5		FHL2	MKRN1	TOPBP1
MCL1	FCGR2A	RP11-44N11.3		CIRBP	DCTN3	PCMT1
COL4A1	POM121L9P	PNP		NAPB	PSMB6	PFN2
GYPC	STX11	APOBEC3F		PREPL	CMTR1	MCRS1
MERTK	CD163	SPR		ABLIM2	CRCP	NR2C1
WAS	PLAUR	RHPN2		TMEM25	SECISBP2	PFDN1
NDRG2	DCST2	SLX1A-SULT1A3		FAM81A	PDZD8	PSMD12
ENDOGL1	C4B	RPL36AP15		ATRNL1	FAM122A	ZFP14
PDYN	CD180	SLC2A4		SCN2B	TSC2	CSRNP3
LY96	CA12	PARVG		GFRA2	ZNF626	TIMM17A
CCDC50	CD93	IL33		SLC39A10	RNF170	SAMM50
HIST1H1C	MSLN	RP11-465B22.3		PTPRT	PSMA4	COPS3
ID3	ZNF878	SAMD9L		SMCY	DHX57	CPSF3
NFKBIZ	FAM225A	YAP1		MAP4	PLEKHJ1	C4orf27
ECGF1	RP11-153M7.1	RP11-86H7.7		CPLX2	PPP1R21	SLC27A4
TMBIM1	AC145676.2	AC108039.3		NLGN4Y	NUDT21	KIFAP3
HIST1H2BD	RAB20	C1R		PLCXD3	DESI1	PIK3CB
TXNIP	OTOS	ABCA1		ARMCX5	SENP2	WDR12
ITGB2	FCGR3A	BACE2		ETS2	GOPC	POP7
LAPTM5	ZC3H12A	ANXA2		NAP1L5	PDAP1	UQCRC1
KCNJ16	PGAM2	WEE1		HPRT1	MGAT5	MAP2K7
VAMP8	RP11-435B5.5	FAM83G		MAP2K1	XPO6	TXNDC16
C20orf58	SPP1	LINC00683		CITED2	POLR2B	IRGQ
TYROBP	MYO1G	RARRES3		F12	CINP	CTC-228N24.3
SOD2	C1QB	ADIRF-AS1		ATP6V1C1	GPX4	MRPL2
EYA2	FCGR1B	ORAOV1P1		SLC17A6	ZNF335	GSK3B
RALGDS	CHI3L1	ARHGAP6		PFKP	UQCC1	ASB8
MKNK2	KCNE4	TACR3		CKMT1A	FAM192A	SLC25A3
HIPK2	RP11-153M7.3	MDK		BTBD11	ZBED5	AFG3L2
G1P3	GEM	LONRF3		SERTAD4	VCPIP1	ACYP2
JUN	EMP3	CYP11A1		C1orf173	EDC4	BRSK1
PDGFRA	U1	MC4R		ATP6V0D1	ARL1	QARS
IGFBP5	NFKB2	FGF2		MUM1L1	LYRM7	NSMCE2
APOE	NUPR1	SLC44A3		CCDC34	TUBGCP3	ATP6V1A
ARRDC4	MIA	IRF7		CACNA2D3	FAM8A1	ZNF33A
IFITM1	VSIG4	GABRQ		PFTK1	TOP2B	NDUFA12
IGFBP7	ICAM1	RP11-163N6.2		POPDC3	NFATC2IP	ARHGAP44
TNFRSF1A	GADD45B	PALLD		MAPK9	POLR2E	NOVA1
SLC2A5	THBS1	STK17B		RBM9	AIFM1	ZNF48
ABCA1	SLC1A7	CASP4		KIAA1797	LRRC14	PITPNA
NP	TLR8	C16orf89		ARMC8	CCDC43	RTN4
SLC16A3	PTGIR	OAS3		OR2L13	FH	PJA2
DTNA	RHOD	RDH10		ANKRD29	APEX1	KBTBD4
SERTAD1	RP5-1186N24.3	GNG12		NAT6	CCDC132	PPP3CB
HIST2H2BE	WEE1	MDFI		GLRB	PRKAG1	EID2
RHBDF2	AC012314.8	CNN3		NEFL	TRPC4AP	ATP6V1E1
ADFP	KIFC1	LGALS3		KIT	ZNF641	RPGRIP1L
BST2	RNF122	APOE		PHF17	DDX41	VPS11
ZFP36L1	CXorf21	EYA2		ATP1B1	UBOX5	MTMR2
MSN	SNTG2	FAM157A		UCHL1	NF1	IMPAD1
TAGLN2	RP11-353N4.1	CDCP1		BAIAP2L2	USF1	POU6F1
MT2A	OTC	AIRE		PIAS2	PARP6	SCAMP5
AKR1C3	SPOCD1	S100A10		TOX	PSMD3	SAMD12
GADD45B	TMPRSS3	NABP1		ATP2B3	CLOCK	CDC40
RN7SK	LINC01132	CILP2		TESC	AVL9	SAP30L
PALLD	FCGR1C	SCXA		KIF17	CCDC127	NAE1
NBPF20	C2orf70	NTSR2		SCN4B	PSMB5	SPIN3
TGM2	GHRHR	FZD1		ME3	PIGS	KLHDC3
RARRES3	IFITM3	TMEM100		B3GNT6	MTMR6	NDRG4
LYN	HK3	TMC1		TUBGCP5	ENDOV	FTSJ1
CD14	RP11-1124B17.1	ARHGAP36		CART	RNF14	RIOK1
SRGN	ULBP1	LTBR		TSGA14	VPS51	FAM192A
ANXA2	RP11-81A22.5	TRIM21		SLC29A1	MAZ	NDUFAF5
LCP1	RP11-157J24.2	SQRDL		LCMT1	C16orf58	NLK
CXCL16	RP11-65J3.14	SLA		PCSK2	NDUFB10	ITFG2
GFAP	IRF7	RP11-334C17.5		MRPS30	MORF4L1	ARL6
LOC649853	RARRES3	CXCL5		C9orf45	GLG1	EIF3K
ANGPTL4	LY96	FTL		ENTPD3	MYBBP1A	ATL1
TM4SF1	ANGPTL4	PPP1R26-AS1		CEBPD	ZNF839	ZBED5
GADD45G	PAX8-AS1	SLC7A11		ZFP36	FAM3A	ACLY
DDIT4	HIST1H2AI	PBXIP1		C1QC	ANKRD54	ASH2L
RHPN2	IFITM2	IFIH1		FCGBP	PRPF40B	ERLEC1
HAMP	IL4R	TUBB2B		HSPB1	NDUFA10	KATNB1
GPNMB	PLP2	SPTLC3		TIMP1	RAB14	CRADD
PDK4	VNN2	NFATC1		C1QB	HNRNPH2	STX3
DNAJB1	CXCL5	DDX60L		MGC33846	PSMB7	CAMK2G
S100A10	HSPA1A	LIMK2		APOC1	ZNF740	DGKI
IFITM3	TGIF1	PPP1R18		ADM	MANBAL	SV2A
CLIC1	ITGB3	CLIC1		CSDA	RINT1	FAM73A
IFITM2	FAM27E2	ZFP36L1		NQO1	CAMSAP2	KRBA1
PTGS2	APLNR	RP11-2E11.5		EMP1	ZNF175	RCOR3
AGTRL1	HSPA1B	IGFBP5		C10orf10	AP3D1	VPS4B
HSPA1A	RBM47	CD99		CDKN1A	OGDH	NEGR1
CD44	RP11-211G3.2	C1orf106		BAG3	KIAA1109	TADA2A
GBP2	CASP4	DTX3L		S100A8	TBC1D22B	DNM1L
CEBPD	PLSCR1	KLHL1			P4HTM	CELSR2
ZFP36	RP11-170N16.2	TAP1			UCK2	ZNF836
C1QC	EVC2	KCNK7			RALGAPB	FUT8
FCGBP	CD14	PARP9			TAB1	DCAF8
HSPB1	ADM	FAM46A			BBS5	KBTBD3
TIMP1	HIST1H2AG	CTD-2081C10.7			UBXN6	NAP1L3
C1QB	AP001626.2	43162			CISD2	STRADA
MGC33846	PLIN2	PLTP			PCDHB15	ARFGEF2
APOC1	RP11-575L7.4	SMO			POLR3E	PRDM2
ADM	CDCP1	DSC2			VAMP4	HACL1
CSDA	MDK	GCH1			TCF25	DTD1
NQO1	BST2	FABP5			CHM	C2CD5
EMP1	KLHL6	ANKHD1-EIF4EBP3			MRPL4	EXOSC5
C10orf10	VIM	BIRC3			CYTH2	NAP1L2
CDKN1A	YBX3	NR2E1			RAP2A	UCHL5
BAG3	IL1A	CD40			DNAJC11	CTTNBP2
S100A8	LRAT	MMP14			EXOC3	BBS7
SERPINA3	MLKL	FAM107A			PI4K2A	SLC35B4
	TMEM176B	RP11-301H24.3			PSMC2	FDPS
	VDR	MGARP			FAM98C	EPS15
	MGST1	PALM3			PDHA1	C3orf18
	TMEM176A	TINCR			CNNM2	VPS36
	IL1R1	RP11-626G11.3			MMP24-AS1	TYSND1
	SLC44A3	ARRDC3			MRPS26	KIAA1467
	METTL7B	ABHD3			KCMF1	NDUFS1
	MAFF	MR1			SPIN1	BLVRA
	FAM225B	ALDH4A1			SPPL3	ADO
	C1QC	DYRK3			MOCS2	PRKAR2B
	RRAD	WWTR1			MFN1	PSMD7
	RUNX1	NFIL3			DTX3	SYT13
	SRGN	PNMA5			LMBR1	NRXN3
	PNP	SRGAP1			NLN	COPS7A
	SLC16A3	STON2			ATXN1	MAP9
	CCR5	IFI16			HERC3	USP32
	TLR2	PPP1R3B			GRK6	AKAP6
	CCR1	ALPK1			BAG6	ITFG1
	CEBPD	TCEA3			PAIP2	LRRC8B
	HLA-DRB5	ACSS3			ZNF324B	BECN1
	AC034228.3	PLEKHG2			OCIAD1	SYT3
	GBP2	PMP2			AGPAT3	FIS1
	RP11-20D14.6	SLC15A3			PPP2R4	OXR1
	RP11-70J12.1	TNFRSF1A			ABI2	C16orf45
	C1R	PXDC1			LSM14B	FH
	RP5-1092A3.4	EZR			RXRB	UQCRH
	MT2A	TGFB2			RAD1	PRKAR1B
	DDIT4L	CCDC178			SNX17	ANK3
	RP11-417J8.6	VASP			MECR	DDX1
	MGAM	ASAP3			SLC35A1	ST8SIA1
	FCER1G	SDC2			LCMT1	PIGU
	DLGAP1-AS2	PARP14			MAT2B	PSMB2
	CD53	GABRA5			SUDS3	ZBTB8OS
	LCP1	PLSCR4			TRPC1	CD99L2
	CAPG	P4HA1			NDUFB5	CCDC176
	PLEK	EPHX1			SC5D	PPME1
	FTLP3	MTMR11			CAB39	ZNF711
	HELZ2	TRIM5			HMG20A	DHX57
	DNAJB1	DNAJA4			STK24	R3HDM2
	CYP4F3	IRF9			VPS18	VWA9
	CPVL	METRNL			HNRNPA0	CD46
	ANXA2	NMI			SLC35E2B	SLC25A4
	RAC2	CSF1			LINC00657	ZNF487
	ZC3HAV1	HIST1H1C			ATMIN	ANKS6
	ADIRF-AS1	GALM			PSMD1	IFT52
	CISH	KCNK13			ATG2A	EML1
	KIF18A	C17orf67			UQCRC2	NUP93
	TNFAIP3	EMILIN1			NAE1	MAPK9
	FGL1	GSDMD			EID1	CLASP2
	S100A11	SP110			TSR2	FARSB
	SLC1A5	S100A16			SCYL1	SLC8A1
	APOC4-APOC2	LL0XNC01-16G2.1			SLC25A32	HLTF
	EBI3	DDAH2			KIF1B	MPV17L
	PIK3AP1	TAF7L			SUGP2	CACNA2D3
	TNFRSF10B	CTSC			PITRM1	CACNG7
	CLIC1	ARHGEF26			COL4A3BP	IQCC
	APOC1	FAH			TOR1A	MFN1
	LIPG	ACOX2			TTC13	KCNAB1
	LONRF3	SLC25A43			CCAR2	MTFMT
	LSP1	RAB39A			SCRN3	DDX25
	DDIT4	TNFRSF10B			APPBP2	NAA40
	RP11-367J11.3	TMEM159			RAB11FIP2	PHYHIPL
	BTN2A3P	SCN9A			VPS26B	PSMA5
	GPR65	MYCL			ZNF559	EFNA5
	FERMT3	IGDCC4			KLHL22	DOPEY2
	MTHFD2	CACHD1			MAP2K2	PKNOX2
	ITGA5	ELK1			MPG	FAM216A
	SELL	FLNA			KIAA1279	ATP5B
	GDPD2	ZNF516			BCAP29	CTPS1
	PARVG	TRIM25			PHKG2	KLHDC2
	ANKRD20A17P	CHORDC1			USP13	TTLL7
	ANG	EIF4EBP1			UBE3C	NABP2
	ST14	CHST11			TIPRL	EGFL7
	MT1X	RREB1			APOA1BP	PTPN5
	STK17B	PSMB8			COQ7	PPARGC1A
	OSMR	MSN			CTSF	LYRM4
	CASP1	EHD4			SRP19	CYB5R4
	SAMSN1	USP18			TCERG1	FAM217B
	ARRDC3	ABHD16B			GOLGA2	CDK14
	C7orf61	NEK6			TMEM222	FAM131A
	SLC16A9	DDR2			MAP3K12	CADPS
	SAMD9L	MCL1			MRPS23	ABCB9
	MYC	HIST2H2BF			SRPK2	HENMT1
	GABRE	UBE2L6			MTMR9	ATG4D
	C2	ACTR3C			POLDIP2	SLC38A1
	RP1-111D6.3	PIR			KPNA6	ADCY1
	PYGL	LIMS1			THOP1	GABRB2
	RP11-782C8.2	PHF21B			MAP3K13	RAB4B
	DAPP1	ROM1			KIF3B	FIBP
	HCK	PLCB3			THEM4	PEPD
	DTX3L	WBP5			ABHD16A	HYLS1
	HGF	FKBP10			OTUD3	RP11-517B11.7
	CD68	ABHD4			FBXO45	RBFOX1
	FAM46B	MID1			HMCES	ATP5G1
	SNAI1	MAPKAPK2			PCGF3	LRRC8D
	LINC00877	SOX2			PRKAA1	SCAI
	IFI16	PLEKHO2			ARPC1A	UBE2QL1
	C10orf10	SBNO2			NDUFAF6	IGSF21
	FTL	NEDD4			BNIP3L	SEZ6L2
	OSGIN1	GLIS3			ZDHHC17	FRYL
	ITPRIP	DZIP1L			USP12	NIF3L1
	PDK4	TRIP13			NPLOC4	SETD4
	P4HA1	CCDC11			DHRS7B	FAM49B
	CSF2RB	PARD3			SS18L1	GPR61
	FAM129A	LTBP1			FAM76A	UBLCP1
	SQRDL	TOX3			RPS6KA4	CCDC136
	MS4A7	TNFSF13B			SLC25A6	ATP5A1
	CD300A	C1S			ZBTB22	SLC35C2
	HCLS1	GNA13			CDC42SE2	CACNB4
	GLIS3	ANO6			DCK	CACNB1
	ADAMTS9	TNIP2			PEF1	SCN2A
	C19orf38	SLC2A12			FRA10AC1	PLXNA2
	KB-208E9.1	TMEM47			GCC2	RHOBTB2
	CFI	RHOC			SAMM50	PNMAL2
	ADPGK-AS1	SOX4			ASH2L	PPIP5K2
	PARP9	RAB31			XXYLT1	C17orf75
	SPI1	PLCD1			GMPS	CACNA2D2
	EMR2	PYCR1			VPS41	MORN1
	GFAP	MAP2K3			HSPA13	PRKCB
	RAB13	FERMT2			ATR	DAGLA
	IFI6	TRIM56			NEURL4	RP11-434B12.1
	NABP1	HEBP2			CD46	PDHB
	FZD7	TMCO4			ABHD10	ICA1
	RP11-114N19.3	RAB3IL1			C2CD5	CALM2
	TNFRSF1B	LHX2			ARL8B	INPP5F
	EDA2R	PLOD2			PEX16	PARD6A
	GALM	SAT1			UBE2Q1	DCLK1
	ABCA1	TMEM255A			MAP7D1	CFL2
	FAM107A	ERBB2			RP11-400F19.6	CECR6
	CYP21A1P	UNC93B1			MEAF6	CAPS2
	C6orf118	WSCD1			OBSL1	CCDC25
	AL022393.7	ACSF2			TXNL4A	PSMG3
	APOL6	RP11-395B7.7			C19orf70	CHAF1A
	FGF2	AGTRAP			C16orf80	ENO2
	FAS	CTD-2541J13.1			UBE2E3	FGF14
	LTBR	SOD2			DOPEY1	CLCN4
	ADIRF	MMD			RPUSD3	MCOLN1
	GJA1	KLF5			NDUFS5	PPP3CA
	IFITM1	UBTD1			ACOT8	GARNL3
	TNFRSF1A	PTPRZ1			DHX30	PREP
	TUBB6	PPP1R14B			COX7B	FEZ1
	TMCO4	PARD6G			VPS53	ANAPC5
	WBSCR27	BTN3A1			CCDC104	FBXW7
	TXNIP	LIMD1			MGRN1	CAMTA1
	NCF4	GPRIN3			R3HCC1	SYNPO2
	DDR2	PML			PRR4	HCN1
	LHFPL1	CDKN2C			CAND1	ZNF25
	C1QA	CBFB			APBB3	PRKCE
	DENND2D	LRP10			45360	ANAPC15
	NTSR2	RP11-680F8.1			VPS35	PEX5L
	AGTRAP	BTG1			SCRN2	DDHD2
	LINC01057	PDLIM3			ELP5	ZFYVE16
	SLC4A11	FHOD1			PPP2R5E	VSNL1
	AQP4	HCN4			TMEM129	KIAA1324L
	CRYAB	TGFBR3			FAM179B	MPPED2
	RHBDF2	MDFIC			PEBP1	SORT1
	ZFP36	SERPING1			CCDC115	PTPDC1
	CYR61	AHNAK			INPP5E	GRIN2A
	G0S2	NTN1			SMURF1	FAM133A
	MICA	ARHGAP5-AS1			RP11-785H5.1	ATP1B1
	DLGAP1-AS1	PVRL2			RP11-345P4.9	GLMN
	RP11-54K16.2	PDLIM5			EIF4E3	NRSN2
	CSF1	C1QL1			DNAJA2	SEMA4C
	GBP1	RHOBTB3			KIAA0232	RABEPK
	CDK2	PARP12			KLHL11	AC007246.3
	NLRC5	DSE			PARG	SLC29A1
	LRRC3	ZBTB8B			PTPN11	PTPRD
	RP11-465B22.3	PTTG1			MLST8	ZNF223
	LIMS3L	FYCO1			ANAPC2	FGF12
	MT1L	HSPD1			SARS	SLC25A40
	STEAP3	PCBD1			SLX4	ATP2B1
	HIST1H4B	ZNF217			CEP68	STX1B
	UCP2	MAML2			RNF215	PRRT3
	SDS	HSPB8			SOCS5	LRRTM3
	RGS16	LRRC61			KCTD13	FCHO1
	RP4-753M9.1	DPYSL3			YTHDC2	TUBG1
	WI2-2942J8.1	CDHR3			NHP2L1	CORO2A
	GUCA1B	SYT17			BIVM	CCDC104
	LRRIQ3	NBPF10			ZFP14	MYSM1
	CASP7	PSD4			MTMR2	RASGRF1
	MX2	PARP10			BCL7B	TM7SF2
	EIF4EBP1	BTN3A3			SNX25	FAM78B
	EFNA4	DDX58			CCNDBP1	GLCE
	FAM181A-AS1	SPRY1			CAPN1	NTHL1
	CD99	IKBIP			PARL	SLC22A15
	NLRC4	SESN2			SMIM14	NRBP2
	NFAM1	SPAG5			VTA1	FAAH
	MCMDC2	BAZ1A			PCYOX1	ATG16L1
	HIST1H1D	PCDH15			EIF4G3	RFTN1
	RP11-274H2.3	SFMBT2			STUB1	KCNJ11
	ROM1	ACAA2			ACTR10	TMEM169
	SLA	EDA			MDH2	UPP1
	GNG12	SLC3A2			TRIM44	ESRRG
	C3orf83	MLTK			RUNDC1	UNC5A
	AC005336.4	ARHGAP42			USP7	DLGAP1
	TRIM5	ATP6V0E1			RNASEH1	STRBP
	AKR1C3	SAMD4A			PCNXL3	TMEM179
	TRAF3IP2	SLC2A4RG			RCN2	SV2B
	PXN	PXN			C4orf27	TUBG2
	CYP4F11	MAP7D3			SCHIP1	LRP8
	DPH6-AS1	IRAK2			BABAM1	SLC45A1
	HSPB7	EPS8			DHX36	MCF2
	45354	GRID2			RAD23A	RNF165
	OXTR	MOB3C			LSAMP	GPR12
	DDX60L	CTSZ			ITGB1BP1	ADAM23
	COL4A1	CD58			C14orf2	UBL7
	TCIRG1	ARHGAP28			ASB8	TMEM38A
	LGALS3	MORC4			GFOD2	PDP1
	RP11-782C8.1	PRRX1			FAM73B	PPP1R14C
	EPPK1	PLD6			BAG1	MIR600HG
	LAT2	PCDH20			FAM127A	KCNB1
	S100A10	TRIM14			TPCN2	GATS
	PAPOLB	CYFIP1			ZNF629	FNDC5
	NMI	KDM1B			AMN1	FMN1
	RP11-553A21.3	ANKRD6			COX8A	OBFC1
	YAP1	MYO16			MXRA7	AGBL3
	ISG15	MAPKAPK3			FANCF	BCL11A
	ARID5A	PTTG1IP			HSDL1	ANXA6
	CHST3	COL21A1			NABP2	NT5M
	CASC5	CLU			AC083899.3	SARS2
	NFIL3	CD83			MYEF2	FANCM
	SPR	LPP			STK39	ZNF385B
	CD99P1	ITPRIPL2			WDR12	MDH1
	SH3TC1	BCCIP			SURF2	ABTB1
	ATOH8	RP11-279F6.1			APEH	LNP1
	CD40	FSTL3			MORF4L1P1	RGS7
	RP11-334C17.5	DHRS3			SNX4	GPR158
	FAM46A	ARHGEF40			ATP5S	ADORA1
	CNN3	LAP3			NCKAP1	FRG1
	PIM1	GPR137B			FKBP8	PCSK2
	BCL3	CD63			PITPNB	NUDT2
	ELF4	SERP1			TTLL12	HIVEP2
	GBP3	AGPAT2			TMEM141	WDR54
	CMTM7	TPP1			TRAPPC10	FAM212B
	NUAK2	RAB7L1			C10orf118	ARMCX5
	TLR5	SHC1			SLC35E3	TSNAX
	HGFAC	AMZ1			TCP11L1	DCUN1D2
	ZNF788	AK4			LIN54	SLC6A7
	IGFBP5	RPL28			RASA1	LINC00882
	ABHD3	ZCCHC18			C3orf18	MANSC1
	PALLD	PCSK5			RAB22A	PVRL1
	SP110	THAP2			ZNF512B	INA
	BIRC3	ITGAV			EIF3K	CACNG2
	SBNO2	BCAR3			CLK4	PRICKLE1
	IL33	CTH			NIT2	RP5-1119A7.17
	PPP1R18	KIAA0226L			FAM69A	LPCAT4
	ECHDC3	PLB1			PRDM10	KRT222
	SPATC1L	FGFR1			PPP6R2	CRTAC1
	PLIN4	MATN2			MGAT3	CDON
	SPTLC3	CA8			MRPS9	EPHB6
	PPP1R3B	STIP1			PLA2G6	LARP6
	PLTP	DNALI1			TTC3	GFRA2
	IGDCC4	TBL1X			STRADA	TRIM37
	AC139100.2	TRPS1			DTD1	FAM81A
	HERC5	P4HA2			PCYT2	CENPN
	NBPF14	CSTB			CNOT7	AATK
	NPL	WDR1			TBC1D4	KCNQ5
	LAIR1	MAOB			GBA	RIMKLA
	BATF2	ANTXR2			SLC23A2	PELI3
	WWTR1	TXNRD1			RFX5	IQSEC3
	CYP39A1	ADCYAP1R1			RCHY1	SHROOM1
	MNDA	PLOD1			NDUFB1	NEFL
	AEBP1	CMC4			FBXW2	YEATS4
	ANXA1	VPS37D			CYP51A1	FAM131B
	NFKBIZ	PEG10			RAB2A	ST8SIA5
	TIPARP	GFPT2			GARNL3	SCN8A
	TGM2	PID1			TAB3	HARBI1
	RP11-830F9.7	BMP2K			RNF41	ABLIM2
	MCL1	PEA15			NIF3L1	TBC1D7
	IKBKE	GREM2			SMAP1	GABRA1
	PHEX	CPNE3			NT5C3B	SCHIP1
	VAMP8	DHX34			ADO	HECW1
	APOBEC3F	CCDC18			RRAGA	LANCL1
	ID4	DNAJC3-AS1			ICMT	MBTPS2
	PLSCR4	RP2			ZMAT2	PTCHD4
	VASP	CTB-31O20.2			TRAPPC6B	CUEDC1
	NUSAP1	FNBP1L			WDR13	TMX4
	STON2	RELA			AAGAB	RNF157
	LIMK2	PLCE1			SLC25A11	OPN3
	ZFP36L1	GALNT10			ALKBH8	GLS2
	ICAM3	NFE2L2			ENOPH1	RP11-53O19.1
	RDH10	RASSF8			FBXW5	SLC25A15
	TRIM21	STAT3			GRPEL2	EXTL2
	TLR4	LUZP2			MAP6	SLC25A12
	PLVAP	FKBP14			RAD51D	NUAK1
	LOXL2	RAMP1			CLCN6	RP1-239B22.5
	MR1	HDAC1			JADE2	RASA4CP
	SLC7A7	LEPREL1			IDH3B	RFPL1S
	FAM46C	MOV10			FOXRED1	SPPL2B
	BTK	UGDH			RAB3GAP2	GNG3
	WNT9B	SOX6			TBCC	NSG1
	SLC2A4	SLC8B1			NDUFB9	TESC
	DSC2	TIMP2			BRAF	C1orf233
	MMP14	SWAP70			PPP1R9A	PDE10A
	MB21D1	DNASE2			MUM1	RILP
	SP100	LGR4			NDUFB8	TMEM194B
	ARHGEF19	ARHGAP18			FAM98B	IPCEF1
	HK2	RAP2B			CES2	PANX2
	ISG20	BLVRB			HEATR5B	FANCC
	NANOS1	PRKAB2			IFT27	RP1-212P9.2
	TYROBP	GLDC			PIH1D1	TUBA4A
	EYA2	GLUD1			PFDN1	KIAA1456
	MSX1	PELI2			C3orf14	TMEM155
	C17orf67	HHIPL1			KBTBD7	PRR4
	MSN	ZNF468			GIPC1	KIF17
	WAS	CHPT1			GNAZ	KLF9
	HEBP2	SH3BGRL3			TMOD2	NCR3LG1
	TRIM22	RAVER2			RAB11FIP4	GPLD1
	TAPSAR1	FNDC3B			KRBA1	GNRHR2
	C8orf88	ARHGEF28			EPT1	HS3ST5
	ALPK1	GNA12			45357	ABCG4
	NCF2	SLC1A4			FBXL17	NDRG3
	NFATC1	SMARCD3			TOMM70A	VSTM5
	XAF1	RILPL2			TMEM55A	GABRD
	ZNF217	SOAT1			NEU3	PCDHB18
	MYD88	PTPN13			C11orf68	PIDD
	LYN	LINC00998			ZDHHC13	CAMK4
	SLC15A3	C12orf23			TDRKH	AC011897.1
	SYTL3	MSI2			NOMO2	GPR85
	HAP1	LACTB			ZNF33A	ADCK1
	RP11-64B16.2	DTX2			BMPR2	ATP1A1
	SLC7A2	CREM			SERF1B	CHML
	RP11-582J16.4	TMED5			ARFGAP1	SLC4A8
	SLC7A11	UNG			HERC1	PLCB1
	C1S	ALDH9A1			CCSER2	DEPTOR
	MAP3K8	PDGFC			LAMTOR3	SBK1
	PDLIM4	STK32A			MTCH2	LAMB1
	CTC-360G5.9	TLN1			KLC1	SLC12A2
	NXT2	HMG20B			HERC2	GOT1
	LIX1	TEP1			ZER1	TIGD3
	MYO1F	KLHDC8B			YDJC	DCTN1-AS1
	OLR1	TNFAIP8L3			NDEL1	STXBP5L
	GNG5	SEC61A1			KIF5C	LYNX1
	BBOX1	NUDT11			USP19	NET1
	CTSS	RAP1B			MAGEF1	SLC36A1
	TAP1	CXXC4			KBTBD3	C3orf80
	HIST2H2AA3	UBE3A			PBX1	ANK1
	HAVCR2	PDE4DIP			MCRS1	RP11-531A24.3
	MYOF	SMAD1			GNL1	DIRAS1
	ACSL5	FAM65B			CS	NTN4
	LAPTM5	RPS19			HLTF	N4BP3
	FYB	OPHN1			MPP2	AC013402.2
	CTSC	TRIM4			MRPL2	C20orf196
	IGFLR1	PTBP1			PRDX5	GS1-72M22.1
	CXCL16	FTH1			BTF3L4	INPP5J
	PBXIP1	LSM6			MRPL15	GDPD1
	SDC1	WHAMMP3			RITA1	PAQR4
	MERTK	ME1			PRPS1	PTK2B
	ZNF728	RPL36			ANAPC1	MYH7B
	FAH	PNRC2			MAPRE2	RGS4
	IFIH1	MOB1A			ATG13	DIRAS2
	BTG1	SGSH			TM2D3	KIAA1257
	CYP11A1	NADK2			VKORC1L1	ABCA10
	TAGLN2	DNPEP			OPA1	RPH3A
	HIST1H1C	SLC26A11			FIS1	EIF5A2
	ST7-OT4	ST5			SEPT7P2	ATRNL1
	HILPDA	ATP2B4			DGCR2	NECAB1
	PARP14	RRN3			USP33	CPLX2
	BAZ1A	PGAP1			PDS5B	RELL2
	MIR24-2	HCG11			DEPDC5	FBXO9
	PTPRC	CD59			RGP1	MOB3B
	HVCN1	AFF1			FBXL20	NREP
	BCL6B	GPD2			MFN2	ASB13
	EMILIN1	SQSTM1			STAM	SAMD13
	HLA-B	SCRIB			RTF1	KCNB2
	RP11-848G14.2	COLGALT1			RTCA	NME5
	SLC17A9	RPS27L			WDR61	PRRG1
	SRP14-AS1	MOB1B			FBXO25	LZTS1
	ARHGAP5-AS1	FARP1			TAOK2	SLC35G1
	BRCA2	AK3			FAM168B	KCNC3
	C16orf89	CD81			MRPL55	PLXDC1
	TSPO	ING1			SAP30L	FSTL4
	EPCAM	WDR6			QARS	NT5DC1
	SMO	XPO1			TOM1L2	KCNS3
	GPSM3	NECAP2			ATP5O	KCNAB3
	IFI35	GTF3C6			CTC-228N24.3	LRTM2
	NAMPTL	SAFB2			RP11-156E6.1	ZNF365
	SLC2A5	PLA2G15			XXbac-BPGBPG55C20.2	NRN1
	PDLIM3	FGD4			PKM	STAC2
	RHOBTB3	CADM1			CLCN3	SYCP2
	RASSF10	DERL1			TRIM2	RHOBTB1
	CTSH	PKNOX1			SLC35B3	SNAP25
	DZIP1L	SMAD3			LRRC47	TTC23L
	HIST2H2BC	AKAP12			RALGPS1	FAM221A
	KCTD11	FAM161A			RANBP6	DLK2
	MVP	PTBP3			ULK3	PRSS12
	SLC2A9	INTU			ZFYVE9	IL1RL2
	UNC93B1	ARHGAP5			BDH1	PART1
	PLOD2	MAPK3			ATP5H	VWC2
	HIST2H3D	CCNK			PNMA1	EXTL1
	SRGAP1	TMOD3			OXLD1	KCNA2
	ARHGAP6	AKAP13			SPIN3	SLC6A6
	ALDH1L1	UNC119			LRRC40	GAD2
	MTMR11	SMG6			AP3M2	KCNS2
	ALOX5	PSME2			GSS	SYT12
	IL10RA	PTCHD1			CCDC113	NXPH3
	SGMS2	HMGN1			PLEKHA1	TARBP1
	HLA-H	WDR78			RNF11	CADPS2
	SERPINB1	DIAPH2			PSMB2	STXBP5-AS1
	B4GALT1	RP11-166D19.1			IMMT	NGEF
	GSDMD	ZMYM1			TMEM177	FAM228A
	OAS3	PAPD5			CSRP2BP	ESAM
	GNA13	ARHGEF6			EIF4E	MAP6D1
	APOE	RPS3			KIAA1841	IGFBP2
	FXYD2	RIT1			TOPBP1	COL9A3
	MEX3A	PHF11			GHITM	SCN1A
	NAMPT	TLE1			TMEM55B	PLEKHG3
	SLC43A3	ZBTB10			NGFRAP1	KB-1517D11.4
	DYRK3	RBM12B			PRDX2	RP5-1159O4.1
	RHOC	CFLAR			POP7	ATP2B2
	HIST2H2BF	NLRP1			BTBD6	SEC14L5
	FERMT2	VGLL4			UBE2V1	NIPAL2
	RREB1	C1orf86			SPAG7	PCDHB19P
	GYPC	KCTD6			ARMC1	TMEM72-AS1
	IQGAP2	TRIM52			UHRF1BP1L	ACTR1B
	RANBP3L	IL6ST			PPP1R7	FAHD2CP
	RP11-163N6.2	SPTY2D1			MSTO1	C12orf68
	CTD-3099C6.9	UPF1			LMBRD2	RP11-541N10.3
	LCP2	RPS10			NUDT2	ZBBX
	SLC25A43	STK17A			TSPAN5	CLMP
	CD37	RPS11			ANKRD13D	TRPC3
	SOD3	RPL18			PSMD2	RHBDL3
	DSE	FBXO8			ATG9A	GALNT12
	STOM	LPIN1			RP11-33B1.1	SLC24A2
	PARD3	CHD3			AGK	NCALD
	TNIP2	PPP2R5A			SNX16	RP5-1024G6.8
	PTTG1IP	ERLIN1			ENY2	CHGA
	SAMD9	RAB8B			OPTN	AC011322.1
	MFAP1P1	GABRB3			FXR2	RCAN2
	RP11-274H2.5	TMEM167B			COQ10A	NOSTRIN
	PLEKHG2	ENO1			TACC2	SLC10A4
	PXDC1	TOP1			SBNO1	LGI3
	TLR3	PABPC4			DYNC1LI1	HAR1A
	SERTAD1	NDNL2			DNAJB14	SCRT1
	TOR4A	AIDA			TRAPPC9	CPLX1
	DDAH2	SLC41A1			TCEA2	CLEC2L
	SLC2A12	TKT			MTX3	MCAM
	AC110619.2	BRPF1			ANAPC7	SPTSSB
	CEBPB	MPZL1			PPTC7	PCP4
	TLCD2	TRIM27			LYRM4	HSPA12B
	S100A16	NUFIP2			LINC00680	TCTEX1D1
	SNORD116-20	AKNA			FAM66C	CYP26B1
	IRF1	STX2			RP11-159D12.2	GPCPD1
	AVIL	GPR176			SCYL3	RP11-379J5.5
	MOB3C	TYW5			SLC25A5	RP11-276H19.1
	SDC2	GNAI3			RWDD2A	COL25A1
	SMAD9	TMEM41A			IDI1	TMTC4
	HFE	CTBP2			C17orf75	TTYH2
	SLC2A4RG	SPG20			KBTBD4	TESPA1
	S1PR1	CARS2			REEP5	KCNA1
	PLK5	BNIP2			FLOT2	RP11-766N7.3
	HLA-A	HERC2			MEN1	ATP10B
	PLIN5	POR			SLC39A3	ABCB1
	BCL6	RNF114			SCOC	CHADL
	TMBIM1	TNIP1			AGL	DEGS2
	ALDH4A1	CCNG1			DACT3	CABP1
	RP13-578N3.3	SLC7A6OS			SREBF2	STAT4
	MMP11	EIF2AK2			GABBR1	ADAMTSL1
	RHPN2	ENAH			CENPBD1P1	ENPP6
	SIX5	MTMR3			ICA1	CHRNB3
	JUN	ZFAND6			PPP5C	AC006355.3
	C12orf55	LRCH2			ZC3H12B	DGCR9
	RP11-308D16.4	TPD52L2			BEX4	ELOVL1
	LTBP1	DPP9			MRPL37	LIPE
	MYCL	GOLM1			LRRC4B	SEC16B
	GMFG	C19orf10			ISCA1	AC019118.2
	TMEM100	FYN			COPS3	ROBO4
	ZNF600	SBF2			PPIP5K2	ZNF652P1
	RP11-452F19.3	RRAGD			ZNF714	RP11-31I22.4
	AHNAK	PRDX1			PPAPDC3	LSR
	BMPR1B	PACSIN2			MVD	RP11-333E1.2
	CCDC8	LZTR1			PI4KAP2	RAB37
	CD4	SLC25A39			CIDECP	TIE1
	HLX	TBC1D14			CHAMP1	GJC2
	IRF9	TOR1B			PPP1R11	SERTAD4-AS1
	TRIP6	TMED9			SEH1L	RPL21P8
	VAV1	RPN2			HBS1L	LINC00844
	ATHL1	ZCCHC2			TRIM23	EFCC1
	KCNN3	ZNF706			CHMP3	TMEM204
	ACAA2	WBP1L			ORC4	AC004053.1
	FLNA	USP46			HABP4	CIDEA
	AC012309.5	CBL			ACP2	RGPD3
	EFEMP1	ZSCAN18			ARRB1	MAS1
	CASZ1	CRKL			TOMM40L	LGR5
	ANGPT1	GOLGA3			LOH12CR1	NEUROD6
	BACE2	PREB			CYCS	CTXN3
	COL27A1	SCYL2			FARSA	SETP21
	NEAT1	CNOT6			ANKRD39	RP11-4F5.2
	PAX6	TXLNA			SDHA	COL4A5
	EFNB1	SMG1			WDR7	RP11-10G15.4
	SH2D4A	ABHD2			SLC30A4	VAMP1
	MAPKAPK2	RPL6			TPI1	ERBB3
	C2orf73	SPATS2L			PCDHB14	ZIC3
	C14orf182	SDCBP			FBXO44	ITIH5
	FXYD1	FNDC3A			SLC37A4	RP11-146D12.5
	MBNL3	MESDC2			HECW2	TMEM63A
	MAP7D3	SMARCA1			MAPK8IP3	PLEKHH1
	FABP5	ADH5			TATDN2	S100A11P2
	B2M	GGCX			CHCHD4	SEMA7A
	LIMS1	U2AF2			TBC1D10B	SH3TC2
	USP18	ALDH18A1			HINT1	RP11-173A6.2
	MRVI1	MPP6			ARMCX4	NRON
	DERL3	YKT6			GATSL2	RP11-169K19.1
	MDFI	CCSAP			DYNLL2	RP11-118G23.2
	ANXA5	LMAN1			HAGH	PRR18
	HIC1	AFF4			GNB1	SNX2P2
	HIST1H4A	ST13			ANKMY2	RP11-14N4.1
	STXBP2	NIPA2			AAK1	IFNA21
	ABHD4	METTL9			NDUFA8	SGK2
	RFX4	PIP5K1A			PPP1R12C	PTH2R
	LRP10	MAPK1			TOMM40	AC073091.2
	SLC1A3	RIC8A			SLC2A11	CYB5R2
	ATP6V0E1	TOR1AIP2			OSBPL1A	HSFY1
	BTN2A2	TCEA1			SNX30	RP11-267C16.1
	LPIN3	CDK12			TRPT1	FCF1P3
	ACKR3	ZFR			TADA1	ITM2A
	DLEC1	YIPF6			JAZF1	RTKN2
	PPP1R15A	COG5			RNF123	KCNH8
	JAK3	KPNA3			HARS	TNNT2
	DNAH11				COX5A	MAGI2-AS1
	SDC4				SNN	SLC38A11
	FAM189A2				MAFG	TAS2R39
	TGFB2				AARSD1	MRPS36P4
	MTTP				INPP4A	NINJ2
	ZIC5				WDR37	C20orf166-AS1
	SERPING1				OSBPL6	ABCC12
	BTN3A1				CDS2	LDB3
	FNDC3B				NCOA7	RP11-335E8.1
	VSX1				PPP2CA	SCN1B
	GMNN				PRDM2	RP11-176H8.1
	ANO6				EFR3A	C7orf62
	MAML2				METAP1	RP11-191L9.4
	PSMB8				COX6C	RNASE1
	BTBD19				CCDC85B	SCRT2
	EPHX1				C6orf106	HTR3B
	FZD1				DYNC1H1	HHIP
	PDPN				C11orf31	GPR37
	CCDC11				UBE2K	PLP1
	LGALS9				CDC7	PCSK1
	NR2E1				MAPK8	HR
	CLEC18B				PPP2R5D	RP11-182I10.3
	HSPB8				MYH10	RP11-71N10.1
	TLR1				DAB2IP	ENPP2
	S100A13				ACTR1A	RP5-1063M23.1
	CBFB				FAM171A1	SLC2A3P2
	MKNK2				SFXN1	HMCN1
	METTL21B				ZNF668	RN7SL338P
	MORC4				PDHB	NOS2
	CLDN10				NDUFV2	SPAG6
	TRIM56				VDAC1	COX7A1
	TMEM51				RP11-67L2.2	TMEM125
	SNAP23				CIAPIN1	ABCG2
	CD58				SLC30A9	KCNS1
	UBE2L6				AKAP11	AC008948.1
	RP11-326I11.3				GPC1	RP11-367H5.8
	XBP1				FTSJ1	RP11-466A19.5
	TGFBR1				TPD52	AC005592.1
	TRIP10				PPP1R16B	HSFY2
	IL6R				RPGRIP1L	GALNT6
	ZNF442				B9D1	RPL32P35
	EEF1A1P11				OPA3	UGT8
	PSMB9				KIF1A	CLDN11
	SLCO4A1				SYT11	CTB-113P19.4
	ARHGEF26				TMCC2	MAG
	PLCB3				RAP1GDS1	ZNF804B
	ZNF844				PEX5	AC093843.1
	PMF1-BGLAP				PTS	AC018647.3
	CDC14A				ABR	SLCO2A1
	HIST1H2BJ				PHYHIPL	CTD-2023N9.2
	TCEA3				MINOS1	CERCAM
	H2AFJ				LRFN4	CTC-529P8.1
	RNASET2				CHST2	KCNQ5-IT1
	ARPC1B				PPIA	NMU
	LATS2				RP3-368A4.5	RP11-597D13.7
	RP11-304L19.5				UBL4A	AC072052.7
	LPP-AS2				MTFMT	ALOX12B
	HIST2H3DP1				RAB11A	DACT2
	RUSC1-AS1				FRG1	HSD11B1
	RP11-512M8.3				USP5	PLLP
	DOK1				RCOR3	SERTAD4
	SOX9				C10orf88	RP11-5N11.6
	GMPR				MTX2	TF
	SLC2A10				NARS	COX4I2
	S1PR3				SAE1	CARNS1
	HIST2H2BB				AUH	NDUFA5P11
	ARHGEF26-AS1				NDUFV1	HMGB3P24
	MYH7				CPT1C	CD34
	TNFSF13B				ATP6AP2	HAPLN4
	NCKAP1L				GATSL1	RP11-638F5.1
	MDFIC				ACADSB	ADRA1D
	ITPKB				GDE1	EDN3
	HSD3B7				ZFP64	RP11-267C16.2
	RPL9P8				CBX7	SHD
	PITPNA-AS1				GPI	BMPR1APS1
	NFATC2				EBNA1BP2	RP11-31I22.2
	EHD4				BTBD3	RP11-259K15.2
	ACSS3				ARF3	RP11-404G16.2
	HMGB2				SORL1	AC145123.2
	SP140L				ME3	RPL17P35
	RCN1P2				SIK3	SDIM1
	ENO3				CAPS2	RP11-482E14.1
	ARHGAP18				MAPT	C18orf56
	HIST2H2AC				NDUFA4	CRH
	FAM157B				ELAVL3	FBLN7
	ZNF516				STARD7-AS1	AC114765.1
	F3				NCBP2-AS2	RP11-252P19.1
	NES				STAU2	AC084121.14
	ADPRH				OAT	RP11-288E14.2
	PMP2				ANAPC5	AOX3P
	RP5-890E16.2				PSMD7	AC091969.1
	MSH4				ADAP1	CIR1P2
	CMTM3				SIAE	RP11-575L7.8
	PARP10				ARMC7	RP11-278C7.2
	BCAR3				KRAS	LA16c-60H5.7
	CDKN2B				SACS	EMILIN3
	ARMC4				LURAP1	LINC00898
	HIST2H2BE				LIG4	RP11-429A20.3
	RBM22P2				FAM217B	RP11-314P15.2
	LAP3				RP11-545I5.3	RP11-118G23.1
	BTN3A3				ATXN7L3B	RP11-946L20.2
	GFPT2				CASC15	RP11-594C13.1
	LIMD1				NDUFAB1	RP11-421P23.2
	UBE2Q2P6				HMGB3	SYT2
	EPS8				PRKCZ	RP11-286H15.1
	PDIA4				EPS15	DRGX
	NECAP2				RANGAP1	AC140542.2
	PCBD1				ITPK1	GPIHBP1
	ACTRT3				MAP1LC3A	SLC38A5
	NWD1				NOMO1	PVALB
	IRAK2				NDUFA5	CSPG4P8
	LHFPL2				CLTC	AC004878.3
	GAB3				ANK2	RP11-945C19.1
	RAB31				CABLES2	RP11-123O22.1
	F2R				NUDT22	IL17REL
	PRELID2				SCNN1D	ACY3
	PLCD1				DCTN2	RP11-432B6.3
	SIX4				MAGED1	TCEB3CL
	LMNA				BRI3BP	POLR2J2
	PYCR1				PCDHB11
	RP11-84G21.1				MAP2K7
	TP53I3				COX7A2
	CACHD1				RAB39B
	SYNC				PINK1
	PRKX				HDHD2
	HSPA1L				CDC40
	AC137932.1				NIPSNAP1
	GPAM				CD47
	PPARG				ENTPD6
	COL4A2				NDUFS3
	ACTL6A				DPP8
	GABRG1				GIT1
	SLFNL1				PIGL
	ARSJ				TTPAL
	MAP2K3				DGKQ
	ALDH6A1				AASDHPPT
	SAT1				VPS11
	ROBO3				COA7
	TTC38				RNF187
	CHORDC1				TSPYL5
	FKBP10				CHP1
	RAB11FIP1				MRPL42
	MID1				MSTO2P
	NFE2L2				TTC3P1
	ARRDC4				PCDHA10
	FAM157C				NDUFS1
	ASAP3				MPPED2
	NOTCH2				C5orf22
	CHEK2				MEGF8
	CYBRD1				ARHGEF2
	REST				GOT2
	RPS19				ASL
	ERBB2				MGST3
	CARHSP1				RMND5B
	WBP5				ABCA5
	BTN3A2				FAM126B
	NEDD4				NDUFS2
	NFKBIA				NKIRAS1
	CTSZ				RUSC2
	DDX58				CTC-429P9.3
	C1orf54				VDAC3
	FAM101B				DDHD1
	EEF1A1P9				RABGGTA
	RP11-644F5.11				DDX25
	PLOD1				PDE8B
	TP53BP2				THEM6
	NXN				MAP3K10
	SUGCT				TRAF3
	PCDHGB6				RABEPK
	ZMYND12				ADC
	AGT				TTBK1
	ACOX2				IGSF8
	LTB4R				ABCA3
	CFLAR				GSTA4
	UPP2				CYC1
	EZR				SH3BGRL2
	FCGRT				CDKN2AIPNL
	FGFRL1				WDR47
	GNA14				STRN4
	PARP12				LRP11
	PIR				ROCK2
	TRIM38				CCM2
	BTG2				OLA1
	PDLIM5				CADM2
	RPLP0P6				RAB6A
	NAIP				IDH3G
	PCDHGA6				SLC25A3
	RP11-798M19.6				CTTNBP2
	MYL12A				SCAMP1
	ADD3				ARHGEF7
	PIGA				GDAP1
	SDF2L1				FBXL15
	LSMEM1				MTMR4
	KIAA0226L				FARSB
	SERP1				POMGNT2
	WDR96				PFKM
	PAXIP1-AS2				SNRK
	METTL12				ADRBK1
	RP11-81N13.1				ZNF223
	RP2				PPP1R2
	TGFB1				PCDHB13
	SOD2				C1orf204
	F11R				CTD-2173L22.4
	PIPOX				ZNF658B
	UNC13D				NUDCD3
	RGS2				PPP1R3F
	CLU				DNAJC5
	SLC16A1				AES
	RAB39A				LGALSL
	HLA-F				NDUFAF4
	LENG8-AS1				PIN1
	PCSK5				PTGFRN
	TRIM25				AP1AR
	CHSY1				RHOT2
	HSPD1				ZNF554
	CLEC18A				C2CD2L
	ELOVL2				GALNT11
	ZSCAN31				RABIF
	PARD3B				RP11-617D20.1
	SERTAD3				WAC-AS1
	MT1E				RP11-57H14.4
	LMNB1				ATG2B
	LAMA5				KCTD17
	ADAM8				GARS
	SOX2				DTX4
	SFT2D2				CAPNS1
	PHF21B				KIF21A
	PLEKHG1				SLC7A1
	STYXL1				ANKRD52
	DDX60				ZFYVE27
	ALDH9A1				NAPEPLD
	ACRC				SLC25A46
	DNAJC27-AS1				STXBP5
	RP11-16C1.2				PSMC3
	CPNE3				CD320
	TPD52L1				FEN1
	ELK1				ELOVL6
	SUCLG2				DPY19L2
	PLEKHO2				AMACR
	NPC2				FDX1L
	TPP1				LL22NC03-80A10.6
	HSPD1P11				OSBPL5
	MAPKAPK3				PPP2R5B
	H3F3B				DLD
	ACSF2				SEC23A
	SMTN				ARMCX3
	SULT1C4				NRXN2
	HLA-C				ARHGEF4
	CCNA2				ARPC5L
	NBEAL2				ABCB9
	KLF15				PPP2R2B
	FAM117A				DNAJC18
	GNA12				FIBP
	BTG3				CYB561D1
	PTPN13				C16orf52
	DNALI1				HNRNPUL2
	MYCBP				HCCS
	YBX1P1				HDAC9
	MMP28				TRO
	BCCIP				SUV39H1
	LMAN2L				PORCN
	PHF19				LRFN3
	RAD51B				BCL2L2
	HSDL2				ACLY
	CDKN2C				PEX11B
	DHRS3				SERINC3
	TGFBR3				ATAD1
	ATP8B4				RNF44
	TEP1				SH3GLB2
	SLC3A2				TRIM66
	CDC42EP4				IRF2BP1
	RP11-713P17.3				TLN2
	NOTCH2NL				UBE2O
	TRPS1				GEN1
	KIF7				ZNF48
	RP11-34P13.13				AP2A1
	EEF1A1P13				RP11-773D16.1
	MLC1				UBAP1L
	PRKD2				RP5-1085F17.3
	MOB1A				RP3-368A4.6
	SPRY1				PICK1
	PHKG1				KCTD9
	IKBIP				LIN7B
	SLC25A20				CPEB3
	EIF3FP3				APC2
	PCDHGB8P				CCNI
	MAGT1				KLHL3
	STK3				HENMT1
	DDIT3				PIGX
	ANKRD37				NYAP1
	TXNRD1				CHAF1A
	PSD4				UBE2N
	PLCE1				ZNRF1
	CTB-63M22.1				RPUSD1
	RP11-20O24.4				ATP6V0A1
	TEX9				KLHL42
	STAT3				UBR3
	ITPRIPL2				GPD1L
	ROCK1P1				FAM189B
	RFX2				WSB2
	CCDC121				GRID1
	KCTD12				FAM115A
	EVC				TCTEX1D2
	DOCK6				SMIM13
	FAM167A				BCDIN3D-AS1
	KLF6				MPND
	LEPREL1				EXTL3
	NEK6				ROGDI
	PLXDC2				GBA2
	FGD3				MADD
	SEC14L6				STMN1
	RP11-196G18.22				C14orf79
	IFRD1				CALM2
	RIT1				SLC25A44
	ALDH7A1				ZWILCH
	HIST1H2AC				PJA2
	AK3				MYCBP2
	ZNF665				PIK3CB
	ZNF117				NLK
	METTL7A				CERK
	EZH2				USP14
	CAT				PRKAR1A
	ACADS				NNT
	NHSL1				ST3GAL3
	TP53				ARHGEF11
	WASF2				RALB
	PLEKHF2				MICU3
	RELL1				COPG1
	CASC10				MDP1
	NYNRIN				C9orf69
	PCDHGA8				RP11-51L5.5
	YBX1				ASNS
	MLTK				CIRBP
	RIN3				ABHD12
	DPYSL3				DNAJC27
	TEX15				ENSA
	DHX34				KLHDC2
	FAM129B				SEC61A2
	LPP				ERLEC1
	GRAMD3				DDX1
	SHC1				SLC29A1
	SLC9A9				BECN1
	N4BP2				PTGES2
	CSRNP1				DLAT
	AHCYL1				YWHAZ
	CSRP2				FAM219A
	WDFY3-AS2				RAB4B
	HIBCH				C15orf61
	RP11-292B8.1				TMEM150C
	IL17RB				SMAP2
	GPR137B				PQLC1
	USP3				SPRYD7
	FOXO1				VILL
	NBPF10				GLCE
	FYCO1				PSMA5
	LINC00998				C7orf43
	RP11-640M9.2				YWHAB
	RP11-203I2.1				SPRYD3
	PTOV1-AS1				FAM174A
	SMOX				ARIH2
	HPS5				BTBD8
	SARDH				CALM1
	SESN2				PTPRS
	ITGAV				TRIM3
	OSBPL11				TTL
	FGF11				ZNF711
	TP53I13				PANK1
	VASN				AP2M1
	PPP1R14B				SETD4
	SH3PXD2B				PSMD12
	ZFAS1				STMN3
	ARMCX6				UQCRFS1P1
	ABCA17P				PI4KA
	PON2				PPP2R1A
	ZNF274				PLEKHB2
	RNF135				FAAH
	S100A6				TMEM160
	JMJD6				EIF4E2
	RASSF8				ASAP2
	PML				NBEA
	HIST1H2BD				IQCB1
	PPIL6				CTNNBIP1
	FAM157A				TMEM229B
	RP11-77H9.2				RASGEF1A
	SAMD4A				PLXNA2
	HSPA5				CDK16
	ITPKC				DLEU2L
	CECR1				TTBK2
	MACROD1				KCNMA1
	DTNA				UQCRFS1
	TLN1				PPFIA3
	HADHB				FANCM
	RPS27L				TAF13
	STK10				TMEM240
	CCDC18				RP11-1212A22.1
	RPS6				RP11-552M11.8
	NEDD1				GRAMD1B
	PPAPDC1B				ATP1B3
	KLF11				MARK2
	SFMBT2				VAPB
	CTB-31O20.2				DCAF8
	FKBP14				LMTK3
	TMED5				MYSM1
	BMP2K				ATP2A2
	RP11-1319K7.1				GDI1
	ARID3A				ATP9A
	ABCC4				MSANTD3
	AK4				RNMT
	DNAJB4				IMPAD1
	AFF1				RAI1
	PPARA				MVK
	NBPF20				RTN4
	AC004893.11				UCHL5
	TMEM54				TTLL7
	CD63				TMEM132B
	FHOD1				SLC25A27
	FGD4				FAM49B
	BOC				ATP6V0D1
	ABHD15				PPM1L
	IFIT1				HID1
	RPL39				GPR137C
	IKZF2				ABCA11P
	SIRPB1				RP11-161M6.2
	PVRL2				REXO1
	SMAD1				DUSP3
	RPS27				VPS36
	HIST1H2BF				FBXL18
	EEF1A1P6				ZYG11B
	ABCC9				UBE2V2
	CMTM6				TCEAL7
	ITGB8				CTA-217C2.1
	SWAP70				CELSR3
	TMEM47				PPP2R2C
	CSTB				ATG16L1
	ABHD5				EPB41L1
	UNG				MCAT
	HDAC1				SSX2IP
	TMEM216				SGIP1
	HYPK				DPP6
	UGDH				NDFIP1
	PPP1R3D				SUCLA2
	MAMDC4				TMEM8B
	EEF1A1P5				PLCL2
	INTS6-AS1				OTUB1
	UBTD1				PGBD4
	RBKS				ADSS
	SNTB1				KCNH2
	FAM181B				SLC22A17
	SLC8B1				GSK3A
	COTL1				SPOCK2
	ARHGAP42				MEF2D
	SLC5A3				ARHGEF9
	TPM3P9				CHL1
	RP11-440L14.1				DPYSL4
	PCDHGB3				SLC22A15
	MAOB				TRUB1
	ODC1				MAP2K1
	RAB7L1				RAC3
	TSPAN33				USP32
	ZNF701				ATP6V0E2
	TPST1				GLMN
	SHMT1				RBFOX2
	AC009506.1				NDFIP2
	OST4				ARFGEF2
	POU2F2				NAPG
	DNAJA4				CGREF1
	TOB1				MDGA2
	PEA15				AFG3L2
	KDM1B				AKAP6
	FUT10				ASPHD1
	ZNF468				KCNIP1
	HMG20B				TANGO2
	CD59				CBX6
	AMOT				MAP2K4
	CCDC88B				COBLL1
	RP11-466H18.1				RFK
	EEF1A1P19				RNFT2
	SOAT1				FAM134A
	STOX1				BEND6
	FAM154B				TTC39B
	RPS3AP26				NACC1
	KHNYN				ORAI2
	CPQ				FAM73A
	CD83				DNM3
	RPL13A				ATP6V1G2
	EEF1A1				KIFAP3
	AP001062.7				SLC25A36
	DUSP16				C12orf10
	MGME1				PRKACB
	IL6ST				CAMK2G
	RPS24				FDPS
	BNIP2				KIFC2
	RPS8				EPHB3
	STIP1				RNF220
	THAP2				OGDHL
	ELOVL5				STAG3L4
	HRSP12				CCDC136
	SLC39A1				ATP6V1E1
	LGI4				FRS3
	GATM				GDPD1
	TRIM16				SYNPO2
	RP11-255H23.2				EID2
	RPL13AP5				ZBTB7A
	EGLN3				SLC9A6
	MANF				PPAPDC2
	MOV10				A1BG-AS1
	PKNOX1				GAS7
	FBXL13				TTC19
	C15orf39				NDUFAF5
	MC1R				HMOX2
	P4HA2				COPS7A
	SPAG5				PCDHB12
	DNMBP				G3BP2
	MOB3A				ATP6V1B2
	RELA				TBRG1
	TEAD1				ATP5G3
	RP11-3P17.3				NOL6
	RAB27A				HPRT1
	DHX58				FAM115B
	HSPE1				SPPL2B
	EPHX2				MAPRE3
	KDM6B				ATP5D
	RPS11				AP3B2
	PDE3B				TBC1D30
	PKD1L1				ABRACL
	CAPN2				SLC25A45
	FTH1				HSD11B1L
	HNRNPF				RNF26
	YES1				DCTN1
	PTAR1				GATS
	RPL9P7				NTHL1
	MIR497HG				PFKP
	HIF1A				RNF126
	BANP				PPARGC1A
	PHLDB3				TSNAX
	AEN				CDKN2D
	ZBTB20				TIMM17A
	IRAK4				ABCA10
	RP4-545K15.3				LHFPL4
	RP11-640M9.1				MFSD3
	PTBP1				CTPS1
	NR1H3				FAM228A
	RPLP0				RP11-517B11.7
	TTC23				CYB561
	CEP152				ATXN7L3
	RIPK1				SLC25A14
	HMGN2				PCDHB3
	RP11-475C16.1				TUBA1B
	RPS3AP6				ZNF449
	PCDHGA3				ENTPD4
	RPL36				GPRASP1
	RPS3				AL592494.5
	WDR78				LINC00342
	HSP90B1				PRPS2
	ARL6IP6				NAGPA
	RPL12				TUSC2
	SPATA6L				GGT7
	PRKD3				ZSWIM4
	QRICH2				HSPBP1
	CHST11				PPARGC1B
	LEPROT				SLC36A4
	RPL23AP53				TMEM17
	LINC00511				FAM221A
	TGDS				LNP1
	STAT5A				DECR2
	COLGALT1				RP11-566E18.3
	MAOA				APBA2
	VMP1				SLC6A15
	XPO1				BBS7
	EHHADH				PAM
	RPS15A				LARP6
	SMPD2				LRRC20
	RPL7P9				FAM49A
	BCL2				LINC00634
	RPS17				GOLGA8B
	SH3BGR				TBC1D25
	LINC00623				EFR3B
	PCDHGB7				MLF2
	GSTP1				MCOLN1
	MT3				HAGHL
	ZNRF3				DMXL2
	TOB2				ANAPC15
	SIPA1				TRAPPC13
	DYNLT1				CASD1
	RPL30				DOHH
	ARHGEF40				EVI5L
	RNF213				CAND2
	RPL17				TOMM20
	SAMHD1				GNG7
	TRIM14				SLC35E2
	FAM126A				C2orf74
	HEATR5A				TBC1D9
	CALCOCO2				LPGAT1
	ZNF581				KATNB1
	RCC1				ATP5A1
	RSBN1L-AS1				RLTPR
	RPS18				LONRF2
	DDB2				ABC7-42389800N19.1
	TRIM4				ARF5
	NAPRT1				ABCC8
	MCC				NAPA
	LRRC34				ARL6
	FKBP4				IPO13
	PTGR2				DOPEY2
	AKR1E2				SPOCK1
	STXBP4				FBXO41
	TMEM39A				C16orf45
	FGFR1				KLF13
	ELP4				ATRN
	EHD1				CDH6
	GLUD1				TBC1D7
	UBC				DGKI
	GOLIM4				CLASP2
	PIEZO1				HGSNAT
	RIPK2				GRM8
	STK38				NAT8L
	RAVER2				INSIG1
	FBXO8				TRAF3IP1
	CCDC71L				MTMR7
	NXT1				RHOBTB1
	TCF12				UQCRH
	EHBP1L1				RPP25
	XXbac-BPG299F13.17				SNHG17
	DGKG				DGCR5
	SRI				PNMA2
	RAP1B				FAM58A
	PHF11				TRIB2
	SEC11A				SARS2
	CACFD1				AREL1
	ACP6				BEX1
	PSME1				RAB11FIP5
	EIF3E				FBXL2
	ALDH2				MAP9
	PRDX1				PCLO
	IL17RC				AC004706.1
	MXD1				RP11-658F2.8
	PABPC1				DNM1L
	PRKAB2				SYNDIG1
	ST5				CORO2B
	ENGASE				PLD3
	AKAP13				ST8SIA1
	CD151				SLC25A4
	NAGA				GLT1D1
	SMIM20				CLSTN1
	ERI1				BRSK2
	MTM1				GUCY1B3
	SIGIRR				SPHK2
	SLC30A10				SLC7A8
	SLC26A6				NUP93
	PCDHGA11				KLF9
	EEF1G				EML2
	NT5C2				ASPHD2
	CARD8				RTN3
	KANK1				OSBPL10
	PRDX6				DCUN1D2
	CCDC77				SLC2A6
	RBM38				KCNJ9
	CIB2				NOXA1
	NFIA				FAM216A
	PLXNB2				RP11-680G24.4
	H3F3AP4				PAFAH1B1
	RPL36A				UQCRC1
	ARHGAP31				TUBG2
	SLC25A1				PFN2
	DNAJC3				HMGCR
	MAD2L2				GLS
	ITGB5				MARK1
	CHPT1				PCDHB10
	RPS2				PNKD
	PDIA6				ATP5G1
	PM20D2				ENDOG
	RPL10				R3HDM2
	GALNT10				NAP1L3
	WDR1				ALKBH6
	WFS1				LINC00969
	ATF1				PCSK1N
	RPL23				BEX2
	RAMP1				UBL7
	LCA5				APP
	PEX11A				ATCAY
	SGK494				TPPP
	ARHGAP5				SLC35F3
	DOCK7				POU6F1
	FBXO6				ZNF720
	CCDC62				FAR2
	LAMC1				PREP
	SCAMP2				CEP170B
	BCL10				PPM1H
	RPS3A				PHACTR1
	PAFAH2				B4GALT2
	EFEMP2				SLITRK3
	SGSH				TMEM63B
	RPS23				NOVA1
	HIST1H4C				C21orf2
	RPL23A				BSCL2
	NBPF16				CAMTA1
	ERV3-1				LINC00086
	WI2-1896O14.1				RGS7
	LRRC16A				EPHA10
	RBL1				FMNL1
	RHBDD1				SLC35F1
	GPX1				C2orf27A
	RP11-296I10.6				XKR4
	RPL18A				LINC00672
	TXNL4B				EPB41L3
	DISP1				ITFG1
	STK17A				TRPM2
	RPS17L				UNC80
	C20ORF135				OXR1
	TERC				TMEM63C
	RPL28				APBB1
	CCNG1				C11orf24
	KANSL1L				MYPOP
	USP53				C6orf136
	FGGY				RP11-434C1.1
	SWI5				DCX
	BAG2				PCMT1
	PLXNA3				RNF112
	TLE3				CCDC64
	EML4				DYNLT3
	DBI				SPTBN2
	RPS14				KLC2
	RPL7P1				DNAJC28
	SNHG7				KCTD1
	C1orf213				ELMO1
	ADCYAP1R1				PGBD5
	BLVRB				ARHGDIG
	PPP2R1B				PRKAR2B
	NBPF9				CD99L2
	RP11-632K20.7				FBXW7
	VCL				MANSC1
	METRN				CCDC25
	LRIF1				NPTN
	PLAGL2				SAMD12
	RPL11				HYAL3
	GABPB2				ASAH2
	TMEM150A				RP11-162G10.1
	CALR				RP1-228H13.5
	PIGP				ATP5B
	KRT8P12				FNDC4
	CTBS				CLVS2
	RHOQ				LSM11
	WSCD1				LRRTM3
	RPS2P46				BAIAP2-AS1
	AIFM2				PDXP
	SEC61A1				LINC00925
	RPL18				YEATS4
	TBL1X				NREP
	NFKB1				LDLRAD4
	DDX31				DPP10
	RPL35				PCDHAC1
	RPL7				RP11-53O19.1
	TSEN34				SLC8A3
	IFNGR1				CAMTA2
	RFXANK				TRIM46
	GKAP1				STARD4
	SPTY2D1				FAM69B
	DANCR				C1QTNF4
	RPL6P27				PGP
	SH3GLB1				AGRN
	WLS				CHIC1
	TPT1				CDKL5
	PRIMPOL				ADAM22
	PPIB				KCNAB2
	DUSP18				RTN2
	RYR1				PTPRD
	LGR4				ACSL6
	HMGN1				PPM1E
	PCDHGB2				ZNF25
	SASH1				INPP5F
	RPS25				SLC35B4
	DNAJC1				PAK7
	GLUD2				ARMCX5
	ZMYM1				CDKL2
	ZNF480				RTN1
	PCDHGA10				CNIH3
	HMGN3				GUCY1A2
	SERPINB6				FASN
	RPS10				PITPNA
	RPL13				RPS6KL1
	FAM109A				FKBP11
	RPL18AP3				B4GALNT1
	ROCK1				KIAA0513
	LAPTM4A				IQSEC1
	LACTB				ANKRD29
	CD81				CASKIN1
	DPH5				SYCE1
	NINJ1				FAM3C
	SPG20				SGTB
	SERF2				HYLS1
	CEP112				PDE4A
	ZNF761				GSK3B
	RPL26				IGSF21
	ZNF395				GPRASP2
	RBM14				FAM131B
	COMT				UBLCP1
	RPL24				SLITRK1
	MSI2				OSBP2
	RPS9				ZIM2
	SEMA4B				SLC25A40
	RP11-582J16.5				SLC25A15
	RPL32				LRRC4
	CDYL				ATP6V1C1
	CETN3				FAM131C
	RPL27A				FBLL1
	TMEM170A				YJEFN3
	DPY19L3				JAKMIP1
	FGD6				FNDC5
	SLC7A6OS				OTUD7A
	SMURF2				GRIK1
	LPIN1				FAM182B
	CREG1				NT5DC1
	SHMT2				PDZD7
	NBPF15				ASAH2B
	ZFAND6				RAP1GAP
	RPS13				ANKRD24
	ZNF410				RAB6B
	PKN1				FAM211A
	TMEM8A				MYO5A
	SSFA2				PTCHD4
	TMOD3				GPLD1
	PGM2				TUBG1
	ECI2				PREPL
	DHRSX				CALM3
	ZNF44				BRSK1
	ZNF28				PCDHB2
	OFD1				SERPINI1
	FAM114A2				RAB40A
	NFATC3				SNAP91
	KRBOX4				SNX10
	SLX4IP				SLC6A1
	RPS4X				AC006262.6
	ASPH				FGF14
	GNB2L1				FCHO1
	RPS20				RP11-244O19.1
	NUP98				RASL10B
	RNF114				GNB5
	SBF2				ZDHHC8
	SPPL2A				CMAS
	ERLIN2				OLFM1
	ADAM9				CCBL2
	CIB1				ANK3
	PSME2				SSBP3
	NPAS3				IDH3A
	REL				NSG2
	MAPK7				RAB40C
	RPS29				REEP2
	RPL31				NACAD
	ZNF586				B3GNT7
	RPL21				KIAA1462
	DAD1				MAP1A
	SQSTM1				DPY19L2P2
	PTPN2				FAM3C2
	DNAJC3-AS1				BASP1
	RPL19				AMIGO1
	USPL1				PCDHA5
	CDK4				VAMP2
	RPLP1				NECAB3
	IDH1				SLC6A6
	SMAD4				GNRHR2
	ATP10D				MLLT11
	PSPH				PPME1
	H3F3A				LNX1
	RIMKLB				DDHD2
	PDIA3P1				ELMOD1
	RALGAPA2				PDE10A
	IFT74				GRIA3
	C19orf44				GABARAPL1
	AP3B1				WNK2
	LYPLAL1				FAM78B
	KLHL21				LINC01102
	SNHG16				PNMA6D
	DHTKD1				RP6-65G23.3
	TRIM52				SCN2B
	CA13				ADARB2
	RRN3P1				FAM189A1
	CHMP4A				PIGZ
	HDAC7				PER2
	HSD17B10				KCNK1
	LMAN1				NIPA1
	HADHA				GAP43
	TMX1				UROS
	CHD1				TECPR1
	MTHFD2L				FXYD7
	INTU				AC079630.4
	RPL4				MAP2
	RPL10A				KIAA1467
	SMC5				IRGQ
	KIF9-AS1				PEG3
	CHIC2				DLG3
	RPN2				SLC27A4
	FAM105B				C10orf35
	CDK2AP2				KRT8P48
	STYX				SLC44A5
	RPS5				PCDHB18
	ABHD14B				TM7SF2
	SLC44A2				CEND1
	HADH				ATL1
	UHRF2				PCDHA7
	BACH1				C1orf233
	RNF169				TUBB3
	MLF1				MAFG-AS1
	PGM3				CX3CL1
	PHPT1				PROM1
	RPL6				DOCK3
	PCTP				DNAJC6
	TBC1D2B				ATG4D
	OPHN1				PRRT3
	SMAD5				SAPCD2
	PAPD5				SLC9A1
	PTPN12				ATRNL1
	ALDH1L2				MAP1B
	NADK2				SRD5A1
	PAK2				PTPRN2
	SNHG5				YWHAG
	PPP2R5A				ARL4D
	GNAI2				NT5M
	LRCH2				PPP3R1
	ELMSAN1				KIAA1456
	RNF149				RP11-571M6.17
	SPTSSA				SNORD64
	RPS7				DBNDD1
	NME6				CDK14
	SCAND2P				CRMP1
	ZNF79				KLHDC3
	NOP58				MICAL2
	TAB2				CDK5
	STAG2				NEGR1
	ZC3H12C				SLC39A10
	DDX21				TMEM178B
	SLC30A1				ELAVL2
	PDE4DIP				STXBP5L
	FAM120C				DPYSL5
	MAP3K5				ADORA1
	C8orf82				REPS2
	TWF1				PNMA3
	GTF3C6				FRMPD1
	NIFK				LANCL1
	SNX18				C2orf50
	RPL35A				STRBP
	NOP2				SPNS2
	PTBP3				PWAR6
	ACO1				AC004158.3
	ENAH				RP4-555D20.2
	RYK				TARBP1
	RAB8B				KIF3A
	ANAPC16				PPP3CA
	SPATA5L1				MAL2
	ZBTB10				FRMPD4
	ASCC2				ZNF815P
	INTS12				FSD1
	G3BP1				SCN2A
	CDKAL1				NSG1
	LARP4				RNF144A-AS1
	INPPL1				UNC13A
	CDKN2AIP				TMEM169
	KLHL15				GRIK3
	ZNF438				LINC00863
	MCMBP				STXBP5-AS1
	CTB-89H12.4				SLC6A12
	HEMK1				FAXC
	TROVE2				LRRTM1
	USP37				CSRNP3
	POLR1E				DCC
	NBEAL1				RP11-234K24.3
	ARAF				RP11-535M15.2
	STX2				RP11-127B20.2
	NEK11				NSF
	NEK9				ATP6V1A
	RPS28				HCN2
	AKR7A2				STS
	RPLP2				DNM1
	PPIL4				GLRB
	ERAP1				DHCR24
	RPL41				ZNF385D
	SEC61B				ABLIM2
	ZNF660				NETO2
	EIF4A3				CNTNAP2
	PTGES3				ST8SIA3
	MANBA				KCNQ3
	WDR6				COL11A2
	ARFGAP3				CACNA2D2
	ZNF473				CHN1
	WTAP				MORN3
	SCRIB				CAMK4
	RBM12B				SAMD5
	TMBIM6				PPP3CB
	KIAA1551				TAGLN3
	SCAF11				SYNJ1
	C15orf40				AATK
	APAF1				RP1-151F17.2
	ASF1A				LPHN1
	ZMAT5				MCF2
	PCF11				SLC25A12
	POLR2J				BAI2
	SKP2				NMNAT2
	SMG6				ASB13
	EEF1D				FAM212B
	GABPA				MBTPS2
	SUV39H2				ADD2
	BMPR1A				KCNIP3
	THAP1				DAGLA
	UMPS				FAM81A
	ABCD4				ATP13A2
	ZNF789				ACTA2-AS1
	CARS2				GPR123
	ALDH3A2				SCAMP5
	PNRC2				CORO7
	ST13				B4GALT6
	RPL29				ZNF365
	FAM211A-AS1				SYT16
	NUP160				SCG5
	KTN1				RP11-430B1.2
	TRIM69				ANKRD34A
	SENP1				PIK3R2
	ZUFSP				CAMKK2
	PAG1				BCL11A
	ADAM17				PRICKLE1
	NCBP1				PCYOX1L
	NACA				DYNC1I1
	ZBTB2				CAMK2B
	TRIM26				SLC38A1
	TCEB3				FGF13
	SETD5-AS1				ANO1
	ELF2				RGS7BP
	GINM1				PNMAL2
	NFYA				RAPGEF4-AS1
	AIDA				NAT6
	RPL37				SNCB
	RBCK1				SYNJ2
	MESDC2				TOX2
	UBXN2A				SYNGR3
	ZCCHC8				KRT222
	GCC1				PNMA6C
	CTBP2				PCDHAC2
	TCTN1				FABP3
	RP11-166D19.1				TMX4
	FNDC3A				IGLON5
	CCDC126				C1orf216
	RSU1				CADPS
	NAA16				GNG4
	RPS15				PNMA6B
	MTA2				FAM66E
	SMG1				RP1-111C20.4
	SLC30A7				HIVEP2
	ADH5				NME5
	TMEM41A				STXBP1
	PCBP1-AS1				CELSR2
	TBC1D1				FAM131A
	PPP1R15B				KCNJ11
	HEATR2				LINC00087
	TCEA1				PCDHA3
	WBP1L				PCDHB19P
	PDIA3				HECW1
	PRPF38A				PAK1
	RNF217				RP4-621B10.8
	PAPOLA				SYT13
	NUFIP2				SEZ6
	HIPK3				FRAS1
	RPL27				CDS1
	ZNF160				DLGAP1
	WBP1				PRKAR1B
	PKN2				LRRC8B
	AK2				MAP10
	RAB8A				NRXN3
	SLC46A1				PTPRN
	ERC1				SLC12A5
	FXR1				CHST8
	AC005154.6				BCL11B
	CDC42SE1				GPR12
	TMEM43				MAGEE1
	SNX5				ACOT7
	CLIP1				FHL2
	CCT3				SMYD2
	CDK12				LINGO1
	TMEM167B				LHFPL3
	INTS4				CLCN4
	HSF1				PCDHA6
	RP5-874C20.3				NDRG4
	RPL8				NRSN2
	RPL7A				PDK3
	ASXL2				ITM2A
	GPN1				SYNGR1
	CNPY3				SPEF1
	SPATS2L				E2F1
	BBS9				CORO2A
	OSER1				RGS5
	TRIM27				PLBD2
	MGA				MYO5B
	SEC24A				ADAM11
	IFT46				PARD6A
	ZNF766				ENO2
	REXO4				SLC16A7
	ZNF132				RAB15
	PRPF3				LRP8
	FBXO30				MOAP1
	ZBTB1				SCAI
	ABCB7				CACNB4
	ACADVL				C17orf97
	RPL5				PCDHA9
	RBM4				IPO8P1
	KDM5A				LYRM9
	ZNFX1				RP11-742D12.2
	KMT2C				SLC4A8
	ADCK4				FBXO9
	CCDC90B				RP11-333I13.1
	SGPL1				GPCPD1
	METTL16				MFSD6
	GNAI3				NRSN1
	SNX21				LRRC73
	MTERFD3				UBE2QL1
	XRN2				GS1-72M22.1
	KDM3A				FSTL4
	EIF3H				FGF9
	OTUD4				SLC36A1
	MAP3K2				PDGFRA
	UPF1				PLXDC1
	PACSIN2				NAP1L2
	TMEM219				NUTM2B
	C14orf159				MDH1
	SPG11				ADCK1
	CEBPZ				REEP1
	TOP1				ATP2B1
	TNPO1				NDRG3
	RPL3				CNNM1
	AFF4				MYH7B
	PPFIA1				CORO6
	SMARCA1				AHNAK2
	TKT				SPRY4
	MORC3				TACR1
	CEPT1				ARHGAP20
	EYA3				MYOZ3
	TXLNA				HS3ST5
	TCEB2				CHGB
	NCBP2				N4BP3
	RUFY1				CACNG2
	C9orf114				LINC01003
	DERL2				MAPK9
	CYP2U1				ACAT2
	PABPC4				GLS2
	TPD52L2				SV2A
	POLD2				B3GALT2
	TBL2				RP11-57K17.1
	CNOT6				MKRN5P
	EIF3G				PEX5L
	LARS2				RP11-108K14.4
	SLC35F5				RAB3C
	ASCC3				EIF5A2
	FKBP15				RBFOX1
	RBMXL1				PNPLA3
	SMEK1				TRIM37
	KARS				VWA5B2
	RRN3				COX7A1
	USP39				COL19A1
	RARS				ATP1A3
	PHF21A				ALDH8A1
	RB1				MAP7D2
	SETDB2				NAPB
	ZNF460				PELI3
	TOR1AIP1				RHOBTB2
	COG5				GPR61
	MTMR3				RP11-764K9.4
	INTS6				RP11-713C5.1
	ZNF561				MCHR1
	SDF4				ZNF385B
	RBM39				ADCY1
	NUP88				NAP1L5
	ALDH18A1				ACOT4
	RLF				RP4-545K15.5
	ZFR				ARHGAP44
	FER				NIPAL2
	COG4				SYT5
	HNRNPU				FRG1B
	ZNF426				SVOP
	TOR1AIP2				NCR3LG1
	AHCTF1				AC012358.4
	ZNF548				ETV5
	ACAP2				LIMK1
	SMCHD1				ELOVL4
	NUP205				RNF165
	UBA52				PSMG3
	EIF3D				KCNAB3
	PHC3				LPCAT4
	RBM10				RP11-195F19.5
	HEATR1				SBK1
	RAF1				PAQR9
	UBR5				RP11-456J20.1
	HNRNPC				SEC14L5
	PTCD3				FRK
	CCNT1				RNF157
	TNPO3				RP11-527D7.1
	ATF6				GPR85
	EIF3F				HSPA12A
	HP1BP3				HMGCS1
	PDS5A				FGF12
					THY1
					MEG9
					STMN2
					NECAB1
					NRIP3
					INF2
					SPRN
					PCDHA1
					CKMT1B
					POLRMTP1
					NUAK1
					ST8SIA5
					SYT4
					COL24A1
					C2orf82
					CHML
					NUTM2E
					MIR600HG
					DCTN1-AS1
					LGI3
					PNMA6A
					LZTS1
					NTN4
					PDP1
					FAM43B
					GABRD
					CACNB1
					RAB3A
					CPLX2
					TMEM151B
					RTKN2
					EPHB6
					CAP2
					ACTR1B
					GABRB2
					COL25A1
					TMEM38A
					KIAA1045
					PCSK2
					ANXA6
					PPP1R14C
					PRKRIRP8
					IQSEC3
					LRRC17
					CCDC122
					SYT1
					PTPN3
					CNTNAP1
					CLSTN3
					GPR158
					EXTL2
					ABCG4
					SLC35G1
					RFPL1S
					OLFM3
					GS1-358P8.4
					STX1B
[truncated: 281 more rows]
