# Supplementary material for: Generation and transcriptomic characterization of MIR137 knockout miniature pig model for neurodevelopmental disorders
Source: Cell Biosci. 2024 Jun 28;14:86. doi: 10.1186/s13578-024-01268-8 (PMC11212353; doi:10.1186/s13578-024-01268-8)
Supplement: Supplementary file 7 — Supplementary material 7: Table 4. List of ASD, ID and schizophrenia risk genes and neuronal marker genes. [file 13578_2024_1268_MOESM7_ESM.xlsx]

## Sheet: ASD_associated_gene
status	gene-symbol	gene-name	ensembl-id	chromosome	genetic-category	gene-score	syndromic	eagle	number-of-reports
9	ABAT	4-aminobutyrate aminotransferase	ENSG00000183044	16	Rare Single Gene Mutation, Genetic Association	2	0		7
9	ABCA10	ATP-binding cassette, sub-family A (ABC1), member 10	ENSG00000154263	17	Rare Single Gene Mutation	2	0		3
9	ABCA13	ATP binding cassette subfamily A member 13	ENSG00000179869	7	Rare Single Gene Mutation, Functional	2	0		11
9	ABCA7	ATP-binding cassette, sub-family A (ABC1), member 7	ENSG00000064687	19	Rare Single Gene Mutation	2	0		6
9	ABCE1	ATP binding cassette subfamily E member 1	ENSG00000164163	4	Rare Single Gene Mutation	1	0		3
9	ABL2	ABL proto-oncogene 2, non-receptor tyrosine kinase	ENSG00000143322	1	Rare Single Gene Mutation, Functional	3	0		10
9	ACE	angiotensin I converting enzyme	ENSG00000159640	17	Rare Single Gene Mutation, Genetic Association	2	0		5
9	ACHE	Acetylcholinesterase (Yt blood group)	ENSG00000087085	7	Rare Single Gene Mutation	2	0		7
9	ACTB	actin beta	ENSG00000075624	7	Rare Single Gene Mutation, Syndromic	1	1	1	9
9	ACTL6B	actin like 6B	ENSG00000077080	7	Rare Single Gene Mutation, Syndromic, Functional		1		14
9	ACTN4	actinin alpha 4	ENSG00000130402	19	Rare Single Gene Mutation	2	0		6
9	ACY1	aminoacylase 1	ENSG00000243989	3	Rare Single Gene Mutation, Syndromic		1		11
9	ADA	adenosine deaminase		20	Rare Single Gene Mutation, Genetic Association	2	0		8
9	ADCY3	adenylate cyclase 3	ENSG00000138031	2	Rare Single Gene Mutation	2	0		4
9	ADCY5	Adenylate cyclase 5	ENSG00000173175	3	Rare Single Gene Mutation	2	0		10
9	ADGRL1	adhesion G protein-coupled receptor L1	ENSG00000072071	19	Rare Single Gene Mutation, Syndromic	3	1		5
9	ADK	adenosine kinase	ENSG00000156110	10	Rare Single Gene Mutation	2	0		2
9	ADNP	Activity-dependent neuroprotector homeobox	ENSG00000101126	20	Rare Single Gene Mutation, Syndromic, Functional	1	1	41.5	77
9	ADORA3	Adenosine A3 receptor	ENSG00000282608	1	Rare Single Gene Mutation, Functional	2	0		4
9	ADSL	adenylosuccinate lyase	ENSG00000239900	22	Rare Single Gene Mutation, Syndromic	1	1	0.35	9
9	ADSS2	adenylosuccinate synthase 2	ENSG00000035687	1	Rare Single Gene Mutation	2	0		3
9	AFF2	AF4/FMR2 family, member 2	ENSG00000155966	X	Rare Single Gene Mutation, Syndromic	1	0	8.7	21
9	AGAP1	ArfGAP with GTPase domain, ankyrin repeat and PH domain 1	ENSG00000157985	2	Rare Single Gene Mutation	2	0		10
9	AGAP2	ArfGAP with GTPase domain, ankyrin repeat and PH domain 2	ENSG00000135439	12	Rare Single Gene Mutation	2	0	3.25	6
9	AGAP5	ArfGAP with GTPase domain, ankyrin repeat and PH domain 5	ENSG00000172650	10	Rare Single Gene Mutation	3	0		2
9	AGBL4	ATP/GTP binding protein-like 4	ENSG00000186094	1	Rare Single Gene Mutation	2	0		3
9	AGMO	alkylglycerol monooxygenase	ENSG00000187546	7	Rare Single Gene Mutation, Genetic Association	2	0		8
9	AGO1	argonaute 1, RISC catalytic component	ENSG00000092847	1	Rare Single Gene Mutation	2	0		14
9	AGO2	argonaute RISC catalytic component 2	ENSG00000123908	8	Rare Single Gene Mutation, Syndromic	2	1		2
9	AGO3	argonaute RISC catalytic component 3	ENSG00000126070	1	Rare Single Gene Mutation	2	0		7
9	AGO4	argonaute RISC catalytic component 4	ENSG00000134698	1	Rare Single Gene Mutation	2	0		4
9	AGTR2	angiotensin II receptor, type 2	ENSG00000180772	X	Rare Single Gene Mutation	2	0		5
9	AHDC1	AT-hook DNA binding motif containing 1	ENSG00000126705	1	Rare Single Gene Mutation, Syndromic	1	1	14.25	27
9	AHI1	Abelson helper integration site 1	ENSG00000135541	6	Rare Single Gene Mutation, Syndromic, Genetic Association		1		21
9	AHNAK	AHNAKnucleoprotein	ENSG00000124942	11	Rare Single Gene Mutation	2	0		6
9	AKAP9	A kinase (PRKA) anchor protein 9	ENSG00000127914	7	Rare Single Gene Mutation	2	0		8
9	ALDH1A3	aldehyde dehydrogenase 1 family member A3	ENSG00000184254	15	Rare Single Gene Mutation, Syndromic		1		7
9	ALDH1L1	aldehyde dehydrogenase 1 family member L1	ENSG00000144908	3	Rare Single Gene Mutation	3	0		7
9	ALDH5A1	aldehyde dehydrogenase 5 family, member A1 (succinate-semialdehyde dehydrogenase )	ENSG00000112294	6	Rare Single Gene Mutation, Syndromic	1	1	2.35	15
9	ALG6	ALG6, alpha-1,3-glucosyltransferase	ENSG00000088035	1	Rare Single Gene Mutation, Syndromic		1		2
9	AMPD1	Adenosine monophosphate deaminase 1	ENSG00000116748	1	Rare Single Gene Mutation, Genetic Association	2	0		5
9	AMT	Aminomethyltransferase	ENSG00000145020	3	Rare Single Gene Mutation	2	0		2
9	ANK2	Ankyrin 2, neuronal	ENSG00000145362	4	Rare Single Gene Mutation, Functional	1	0	10.8	32
9	ANK3	ankyrin 3	ENSG00000151150	10	Rare Single Gene Mutation, Genetic Association, Functional	1	0	7.3	32
9	ANKRD11	ankyrin repeat domain 11	ENSG00000167522	16	Rare Single Gene Mutation, Syndromic	1	1	22.6	69
9	ANKRD17	ankyrin repeat domain 17	ENSG00000132466	4	Rare Single Gene Mutation, Syndromic	2	1		6
9	ANKS1B	ankyrin repeat and sterile alpha motif domain containing 1B	ENSG00000185046	12	Rare Single Gene Mutation, Syndromic	2	1		5
9	ANP32A	acidic nuclear phosphoprotein 32 family member A	ENSG00000140350	15	Rare Single Gene Mutation, Functional	1	0		4
9	ANXA1	Annexin A1	ENSG00000135046	9	Rare Single Gene Mutation	2	0		2
9	AP1S2	adaptor related protein complex 1 sigma 2 subunit	ENSG00000182287	X	Rare Single Gene Mutation, Syndromic		1		7
9	AP2M1	adaptor related protein complex 2 subunit mu 1	ENSG00000161203	3	Rare Single Gene Mutation	2	0		9
9	AP2S1	adaptor related protein complex 2 subunit sigma 1	ENSG00000042753	19	Rare Single Gene Mutation	1	0	0.2	3
9	APBA2	amyloid beta (A4) precursor protein-binding, family A, member 2	ENSG00000034053	15	Rare Single Gene Mutation	2	0		8
9	APBB1	amyloid beta precursor protein binding family B member 1	ENSG00000166313	11	Rare Single Gene Mutation, Functional	2	0		4
9	APH1A	APH1A gamma secretase subunit	ENSG00000117362	1	Rare Single Gene Mutation	2	0		3
9	ARF3	ADP ribosylation factor 3	ENSG00000134287	12	Rare Single Gene Mutation, Syndromic	1	0		5
9	ARHGAP11B	Rho GTPase activating protein 11B	ENSG00000285077	15	Rare Single Gene Mutation	2	0		3
9	ARHGAP32	Rho GTPase activating protein 32	ENSG00000134909	11	Rare Single Gene Mutation, Functional	2	0		10
9	ARHGAP5	Rho GTPase activating protein 5	ENSG00000100852	14	Rare Single Gene Mutation	2	0		6
9	ARHGEF10	Rho guanine nucleotide exchange factor 10	ENSG00000104728	8	Rare Single Gene Mutation, Functional	2	0		6
9	ARHGEF2	Rho/Rac guanine nucleotide exchange factor 2	ENSG00000116584	1	Rare Single Gene Mutation, Syndromic	3	0		7
9	ARHGEF9	Cdc42 guanine nucleotide exchange factor (GEF) 9	ENSG00000131089	X	Rare Single Gene Mutation, Syndromic	1	1	14.2	17
9	ARID1B	AT-rich interaction domain 1B	ENSG00000049618	6	Rare Single Gene Mutation, Syndromic, Functional	1	1	34.75	79
9	ARID2	AT-rich interaction domain 2	ENSG00000189079	12	Rare Single Gene Mutation, Syndromic	2	1		15
9	ARNT2	aryl-hydrocarbon receptor nuclear translocator 2	ENSG00000172379	15	Rare Single Gene Mutation, Syndromic, Genetic Association, Functional	2	0		15
9	ARX	aristaless related homeobox	ENSG00000004848	X	Rare Single Gene Mutation, Syndromic	1	1	13.8	26
9	ADORA2A	adenosine A2a receptor	ENSG00000128271	22	Genetic Association	2	0		7
9	ADRB2	adrenergic, beta-2-, receptor, surface	ENSG00000169252	5	Genetic Association	2	0		10
9	AR	androgen receptor		X	Genetic Association	2	0		6
9	ASAP2	ArfGAP with SH3 domain, ankyrin repeat and PH domain 2	ENSG00000151693	2	Rare Single Gene Mutation	2	0		5
9	ASB14	ankyrin repeat and SOCS box containing 14	ENSG00000239388	3	Rare Single Gene Mutation	2	0		5
9	ASH1L	Ash1 (absent, small, or homeotic)-like (Drosophila)	ENSG00000116539	1	Rare Single Gene Mutation, Syndromic, Genetic Association, Functional	1	0	14.15	33
9	ASMT	acetylserotonin O-methyltransferase	ENSG00000196433	X,Y	Rare Single Gene Mutation, Genetic Association	2	0		11
9	ASPM	abnormal spindle microtubule assembly	ENSG00000066279	1	Rare Single Gene Mutation, Syndromic, Functional	2	0		12
9	ASTN2	astrotactin 2	ENSG00000148219	9	Rare Single Gene Mutation, Genetic Association, Functional	2	0	2.5	20
9	ASXL3	Additional sex combs like 3 (Drosophila)	ENSG00000141431	18	Rare Single Gene Mutation, Syndromic	1	1	28.85	47
9	ATP10A	Probable phospholipid-transporting ATPase VA	ENSG00000206190	15	Rare Single Gene Mutation, Genetic Association, Functional	2	0		10
9	ATP1A1	ATPase Na+/K+ transporting subunit alpha 1	ENSG00000163399	1	Rare Single Gene Mutation, Syndromic	2	1		8
9	ATP1A3	ATPase Na+/K+ transporting subunit alpha 3	ENSG00000105409	19	Rare Single Gene Mutation, Syndromic, Functional	2	1		24
9	ATP2B1	ATPase plasma membrane Ca2+ transporting 1	ENSG00000070961	12	Rare Single Gene Mutation, Syndromic	3	1		2
9	ATP2B2	ATPase, Ca++ transporting, plasma membrane 2	ENSG00000157087	3	Rare Single Gene Mutation, Genetic Association	2	0		14
9	ATP6V0A2	ATPase H+ transporting V0 subunit a2	ENSG00000185344	12	Rare Single Gene Mutation	2	0		5
9	ATRX	alpha thalassemia/mental retardation syndrome X-linked	ENSG00000085224	X	Rare Single Gene Mutation, Syndromic, Functional	1	0		32
9	AUTS2	activator of transcription and developmental regulatorAUTS2	ENSG00000158321	7	Rare Single Gene Mutation, Syndromic, Genetic Association, Functional	1	0	35.5	61
9	AVPR1A	arginine vasopressin receptor 1A	ENSG00000166148	12	Rare Single Gene Mutation, Genetic Association	2	0		24
9	AZGP1	alpha-2-glycoprotein 1, zinc-binding	ENSG00000160862	7	Rare Single Gene Mutation	2	0		4
9	BACE1	beta-secretase 1	ENSG00000186318	11	Rare Single Gene Mutation, Functional	3	0		4
9	BAIAP2L1	BAR/IMD domain containing adaptor protein 2 like 1	ENSG00000006453	7	Rare Single Gene Mutation	3	0		6
9	BAZ2B	bromodomain adjacent to zinc finger domain 2B	ENSG00000123636	2	Rare Single Gene Mutation	1	0	7.35	7
9	BBS4	Bardet-Biedl syndrome 4	ENSG00000140463	15	Rare Single Gene Mutation, Syndromic	2	0		6
9	BCAS1	breast carcinoma amplified sequence 1	ENSG00000064787	20	Rare Single Gene Mutation	2	0		5
9	BCKDK	Branched chain ketoacid dehydrogenase kinase	ENSG00000103507	16	Rare Single Gene Mutation	1	0	3.1	8
9	BCL11A	B-cell CLL/lymphoma 11A (zinc finger protein)	ENSG00000119866	2	Rare Single Gene Mutation, Syndromic, Genetic Association, Functional	1	1	9.15	26
9	BCORL1	BCL6 corepressor like 1	ENSG00000085185	X	Rare Single Gene Mutation, Syndromic		1		8
9	BICRA	BRD4 interacting chromatin remodeling complex associated protein	ENSG00000063169	19	Rare Single Gene Mutation, Syndromic	2	1		2
9	BIRC6	Baculoviral IAP repeat containing 6	ENSG00000115760	2	Rare Single Gene Mutation	2	0		13
9	BRAF	v-raf murine sarcoma viral oncogene homolog B	ENSG00000157764	7	Rare Single Gene Mutation, Syndromic	1	1		17
9	BRCA2	breast cancer 2, early onset	ENSG00000139618	13	Rare Single Gene Mutation	2	0		7
9	BRD4	bromodomain containing 4	ENSG00000141867	19	Rare Single Gene Mutation, Syndromic, Functional	2	0		11
9	BRINP3	BMP/retinoic acid inducible neural specific 3	ENSG00000162670	1	Rare Single Gene Mutation, Functional	3	0		3
9	BRSK2	BR serine/threonine kinase 2	ENSG00000174672	11	Rare Single Gene Mutation, Syndromic	1	1	7.7	11
9	BRWD3	bromodomain and WD repeat domain containing 3	ENSG00000165288	X	Rare Single Gene Mutation, Syndromic		1		9
9	BST1	bone marrow stromal cell antigen 1	ENSG00000109743	4	Rare Single Gene Mutation, Genetic Association, Functional	2	0		6
9	BTAF1	RNA polymerase II, B-TFIID transcription factor-associated, 170kDa (Mot1 homolog, S. cerevisiae)	ENSG00000095564	10	Rare Single Gene Mutation	2	0		9
9	BTRC	beta-transducin repeat containing E3 ubiquitin protein ligase	ENSG00000166167	10	Rare Single Gene Mutation	2	0		4
9	C12orf57	Chromosome 12 open reading frame 57	ENSG00000111678	12	Rare Single Gene Mutation, Syndromic		1		14
9	C15orf62	chromosome 15 open reading frame 62	ENSG00000188277	15	Rare Single Gene Mutation	2	0		3
9	AVPR1B	arginine vasopressin receptor 1B	ENSG00000198049	1	Genetic Association, Functional	2	0		8
9	C4B	complement component 4B	ENSG00000224389	6	Rare Single Gene Mutation, Genetic Association, Functional	2	0		6
9	CA6	carbonic anhydrase VI	ENSG00000131686	1	Rare Single Gene Mutation	2	0		7
9	CACNA1A	Calcium channel, voltage-dependent, P/Q type, alpha 1A subunit	ENSG00000141837	19	Rare Single Gene Mutation, Syndromic, Genetic Association, Functional	1	1		36
9	CACNA1B	calcium voltage-gated channel subunit alpha1 B	ENSG00000148408	9	Rare Single Gene Mutation, Syndromic, Genetic Association	2	0		13
9	CACNA1C	calcium channel, voltage-dependent, L type, alpha 1C subunit	ENSG00000151067	12	Rare Single Gene Mutation, Syndromic, Genetic Association, Functional	1	1		62
9	BICDL1	BICD family like cargo adaptor 1	ENSG00000135127	12	Genetic Association	2	0		2
9	CACNA1D	calcium channel, voltage-dependent, L type, alpha 1D	ENSG00000157388	3	Rare Single Gene Mutation, Syndromic, Genetic Association, Functional	2	0	12.7	28
9	CACNA1E	calcium voltage-gated channel subunit alpha1 E	ENSG00000198216	1	Rare Single Gene Mutation	1	0		22
9	CACNA1F	calcium channel, voltage-dependent, alpha 1F	ENSG00000102001	X	Rare Single Gene Mutation, Genetic Association	2	0		9
9	CACNA1G	calcium channel, voltage-dependent, T type, alpha 1G subunit	ENSG00000006283	17	Rare Single Gene Mutation, Syndromic, Genetic Association	2	0		25
9	CACNA1H	calcium channel, voltage-dependent, alpha 1H subunit	ENSG00000196557	16	Rare Single Gene Mutation	2	0		33
9	CACNA1I	Calcium channel, voltage-dependent, T type, alpha 1I subunit	ENSG00000100346	22	Rare Single Gene Mutation, Genetic Association	2	0		10
9	CACNA2D1	calcium voltage-gated channel auxiliary subunit alpha2delta 1	ENSG00000153956	7	Rare Single Gene Mutation, Syndromic	2	0		8
9	CACNA2D3	Calcium channel, voltage-dependent, alpha 2/delta subunit 3	ENSG00000157445	3	Rare Single Gene Mutation, Functional	1	0	3.75	13
9	CACNB1	calcium voltage-gated channel auxiliary subunit beta 1	ENSG00000067191	17	Rare Single Gene Mutation	3	0		3
9	CACNB2	Calcium channel, voltage-dependent, beta 2 subunit	ENSG00000165995	10	Rare Single Gene Mutation, Genetic Association, Functional	2	0		12
9	CACNG2	calcium voltage-gated channel auxiliary subunit gamma 2	ENSG00000166862	22	Rare Single Gene Mutation	2	0		6
9	CADM1	cell adhesion molecule 1	ENSG00000182985	11	Rare Single Gene Mutation	2	0		10
9	CADM2	Cell adhesion molecule 2	ENSG00000175161	3	Rare Single Gene Mutation, Genetic Association	2	0		6
9	CADPS	calcium dependent secretion activator	ENSG00000163618	3	Rare Single Gene Mutation, Genetic Association	2	0		5
9	CADPS2	Ca2+-dependent activator protein for secretion 2	ENSG00000081803	7	Rare Single Gene Mutation, Functional	2	0		13
9	CAMK2A	calcium/calmodulin dependent protein kinase II alpha	ENSG00000070808	5	Rare Single Gene Mutation, Syndromic, Genetic Association, Functional	2	1		12
9	CAMK2B	calcium/calmodulin dependent protein kinase II beta	ENSG00000058404	7	Rare Single Gene Mutation, Syndromic		1		10
9	CAMK4	calcium/calmodulin dependent protein kinase IV	ENSG00000152495	5	Rare Single Gene Mutation, Genetic Association	2	0		6
9	CAMTA2	calmodulin binding transcription activator 2	ENSG00000108509	17	Rare Single Gene Mutation, Syndromic	1	0		3
9	CAPN12	Calpain 12	ENSG00000182472	19	Rare Single Gene Mutation	2	0		7
9	CAPRIN1	Cell cycle associated protein 1	ENSG00000135387	11	Rare Single Gene Mutation, Syndromic, Functional	1	0	5.5	6
9	CARD11	caspase recruitment domain family member 11	ENSG00000198286	7	Rare Single Gene Mutation	2	0		2
9	CASK	calcium/calmodulin dependent serine protein kinase	ENSG00000147044	X	Rare Single Gene Mutation, Syndromic, Functional	1	0		25
9	CASKIN1	CASK interacting protein 1	ENSG00000167971	16	Rare Single Gene Mutation, Functional	2	0		8
9	CASZ1	castor zinc finger 1	ENSG00000130940	1	Rare Single Gene Mutation	1	0	9.55	7
9	CAT	catalase	ENSG00000121691	11	Rare Single Gene Mutation, Functional	3	0		4
9	CBX1	chromobox 1	ENSG00000108468	17	Rare Single Gene Mutation, Syndromic	3	1		3
9	CC2D1A	Coiled-coil and C2 domain containing 1A	ENSG00000132024	19	Rare Single Gene Mutation, Functional	2	0		17
9	CCDC88C	Coiled-coil domain containing 88C	ENSG00000015133	14	Rare Single Gene Mutation	2	0		9
9	CCDC91	coiled-coil domain containing 91	ENSG00000123106	12	Rare Single Gene Mutation	2	0		6
9	CCIN	calicin	ENSG00000185972	9	Rare Single Gene Mutation	2	0		2
9	CCNG1	cyclin G1	ENSG00000113328	5	Rare Single Gene Mutation	2	0		2
9	CCNK	cyclin K	ENSG00000090061	14	Rare Single Gene Mutation, Syndromic		1		5
9	CCSER1	coiled-coil serine rich protein 1	ENSG00000184305	4	Rare Single Gene Mutation	2	0		4
9	CCT4	Chaperonin containing TCP1, subunit 4 (delta)	ENSG00000115484	2	Rare Single Gene Mutation	2	0		3
9	CD276	CD276molecule	ENSG00000103855	15	Rare Single Gene Mutation	2	0		4
9	CD38	CD38 molecule	ENSG00000004468	4	Rare Single Gene Mutation, Genetic Association, Functional	2	0		10
9	CD99L2	CD99 molecule like 2	ENSG00000102181	X	Genetic Association	2	0		1
9	CDC42BPB	CDC42 binding protein kinase beta (DMPK-like)	ENSG00000198752	14	Rare Single Gene Mutation, Syndromic	2	0		11
9	CDH10	cadherin 10, type 2 (T2-cadherin)	ENSG00000040731	5	Rare Single Gene Mutation, Genetic Association	2	0		11
9	CDH11	cadherin 11	ENSG00000140937	16	Rare Single Gene Mutation, Syndromic, Functional	2	0		8
9	CDH13	cadherin 13	ENSG00000140945	16	Rare Single Gene Mutation	2	0		6
9	CDH2	cadherin 2	ENSG00000170558	18	Rare Single Gene Mutation, Syndromic	3	1		8
9	CDH8	cadherin 8, type 2	ENSG00000150394	16	Rare Single Gene Mutation	2	0		12
9	CDH9	cadherin 9, type 2 (T1-cadherin)	ENSG00000113100	5	Rare Single Gene Mutation, Genetic Association	2	0		7
9	CDK13	cyclin dependent kinase 13	ENSG00000065883	7	Rare Single Gene Mutation, Syndromic		1		20
9	CDK16	cyclin dependent kinase 16	ENSG00000102225	X	Rare Single Gene Mutation	2	0		3
9	CDK19	cyclin dependent kinase 19	ENSG00000155111	6	Rare Single Gene Mutation, Syndromic	3	1		7
9	CDK5RAP2	CDK5 regulatory subunit associated protein 2	ENSG00000136861	9	Rare Single Gene Mutation, Syndromic	3	0		14
9	CDK8	cyclin dependent kinase 8	ENSG00000132964	13	Rare Single Gene Mutation, Syndromic		1		5
9	CDKL5	cyclin-dependent kinase-like 5	ENSG00000008086	X	Rare Single Gene Mutation, Syndromic, Functional	1	1		55
9	CDON	cell adhesion associated, oncogene regulated	ENSG00000064309	11	Rare Single Gene Mutation	3	0		4
9	CECR2	CECR2, histone acetyl-lysine reader	ENSG00000099954	22	Rare Single Gene Mutation	2	0		3
9	CELF2	CUGBP Elav-like family member 2	ENSG00000048740	10	Rare Single Gene Mutation, Syndromic	2	1		4
9	CELF4	CUGBP, Elav-like family member 4	ENSG00000101489	18	Rare Single Gene Mutation, Functional	1	0	8.5	14
9	CELF6	CUGBP, Elav-like family member 6	ENSG00000140488	15	Rare Single Gene Mutation, Genetic Association	2	0		5
9	CEP135	centrosomal protein 135	ENSG00000174799	4	Rare Single Gene Mutation, Syndromic	2	0		7
9	CEP290	Centrosomal protein 290kDa	ENSG00000198707	12	Rare Single Gene Mutation, Syndromic	2	1		12
9	CEP41	testis specific, 14	ENSG00000106477	7	Rare Single Gene Mutation, Syndromic	2	0		6
9	CERT1	ceramide transporter 1	ENSG00000113163	5	Rare Single Gene Mutation, Syndromic	3	1		7
9	CGNL1	Cingulin-like 1	ENSG00000128849	15	Rare Single Gene Mutation	2	0		7
9	CHAMP1	chromosome alignment maintaining phosphoprotein 1	ENSG00000198824	13	Rare Single Gene Mutation, Syndromic, Functional	1	1		16
9	CHD1	chromodomain helicase DNA binding protein 1	ENSG00000153922	5	Rare Single Gene Mutation, Syndromic	2	1		10
9	CHD2	Chromodomain helicase DNA binding protein 2	ENSG00000173575	15	Rare Single Gene Mutation, Syndromic, Functional	1	1	25	73
9	CHD3	chromodomain helicase DNA binding protein 3	ENSG00000170004	17	Rare Single Gene Mutation, Syndromic	1	1		15
9	CHD7	chromodomain helicase DNA binding protein 7	ENSG00000171316	8	Rare Single Gene Mutation, Syndromic, Functional	1	1	8.1	44
9	CHD8	chromodomain helicase DNA binding protein 8	ENSG00000100888	14	Rare Single Gene Mutation, Syndromic, Functional	1	1	97.65	96
9	CHD9	chromodomain helicase DNA binding protein 9	ENSG00000177200	16	Rare Single Gene Mutation	3	0		7
9	CHKB	Choline kinase beta	ENSG00000100288	22	Rare Single Gene Mutation, Syndromic		1		9
9	CHM	CHMRab escort protein	ENSG00000188419	X	Rare Single Gene Mutation	3	0		7
9	CHMP1A	charged multivesicular body protein 1A	ENSG00000131165	16	Rare Single Gene Mutation, Syndromic	2	0		5
9	CHRM3	cholinergic receptor muscarinic 3	ENSG00000133019	1	Rare Single Gene Mutation, Genetic Association	2	0		7
9	CHRNA7	cholinergic receptor, nicotinic, alpha 7	ENSG00000175344	15	Rare Single Gene Mutation	2	0		16
9	CHRNB3	cholinergic receptor nicotinic beta 3 subunit	ENSG00000147432	8	Rare Single Gene Mutation	2	0		3
9	CHST2	carbohydrate sulfotransferase 2	ENSG00000175040	3	Rare Single Gene Mutation	3	0		3
9	CIB2	Calcium and integrin binding family member 2	ENSG00000136425	15	Rare Single Gene Mutation	2	0		2
9	CIC	capicua transcriptional repressor	ENSG00000079432	19	Rare Single Gene Mutation, Syndromic, Functional	1	0	18.7	12
9	CLASP1	cytoplasmic linker associated protein 1	ENSG00000074054	2	Rare Single Gene Mutation	2	0		4
9	CLCN4	chloride voltage-gated channel 4	ENSG00000073464	X	Rare Single Gene Mutation, Syndromic	2	1		11
9	CLN8	Ceroid-lipofuscinosis, neuronal 8 (epilepsy, progressive with mental retardation)	ENSG00000182372	8	Rare Single Gene Mutation, Syndromic	2	0		5
9	CLTCL1	clathrin, heavy chain-like 1	ENSG00000070371	22	Rare Single Gene Mutation	2	0		8
9	CMIP	c-Maf inducing protein	ENSG00000153815	16	Rare Single Gene Mutation, Genetic Association	2	0		6
9	CMPK2	cytidine/uridine monophosphate kinase 2	ENSG00000134326	2	Rare Single Gene Mutation	2	0		4
9	CNGB3	cyclic nucleotide gated channel beta 3	ENSG00000170289	8	Rare Single Gene Mutation	2	0		6
9	CNKSR2	connector enhancer of kinase suppressor of Ras 2	ENSG00000149970	X	Rare Single Gene Mutation, Syndromic, Functional	2	1		12
9	CNOT1	CCR4-NOT transcription complex subunit 1	ENSG00000125107	16	Rare Single Gene Mutation, Syndromic	2	1		8
9	CNOT3	CCR4-NOT transcription complex subunit 3	ENSG00000088038	19	Rare Single Gene Mutation, Syndromic	1	1	5.6	18
9	CNR1	cannabinoid receptor 1 (brain)	ENSG00000118432	6	Rare Single Gene Mutation, Genetic Association	2	0		8
9	CNTN3	contactin 3	ENSG00000113805	3	Rare Single Gene Mutation	2	0		6
9	CNTN4	contactin 4	ENSG00000144619	3	Rare Single Gene Mutation, Syndromic, Genetic Association, Functional	2	0		27
9	CNTN5	Contactin 5	ENSG00000149972	11	Rare Single Gene Mutation, Genetic Association	2	0		11
9	CNTN6	Contactin 6	ENSG00000134115	3	Rare Single Gene Mutation, Genetic Association	2	0	13.8	17
9	CNTNAP2	contactin associated protein-like 2	ENSG00000174469	7	Rare Single Gene Mutation, Syndromic, Genetic Association, Functional	2	1		95
9	CDH22	cadherin-like 22	ENSG00000149654	20	Genetic Association	2	0		4
9	CLIP2	CAP-Gly domain containing linker protein 2	ENSG00000106665	7	Genetic Association	3	0		1
9	CNTNAP3	contactin associated protein-like 3	ENSG00000106714	9	Rare Single Gene Mutation, Functional	2	0		7
9	CNTNAP4	Contactin associated protein-like 4	ENSG00000152910	16	Rare Single Gene Mutation, Functional	2	0		15
9	CNTNAP5	contactin associated protein-like 5	ENSG00000155052	2	Rare Single Gene Mutation, Genetic Association	2	0		16
9	COL28A1	collagen type XXVIII alpha 1 chain	ENSG00000215018	7	Rare Single Gene Mutation	2	0		5
9	CORO1A	coronin 1A	ENSG00000102879	16	Rare Single Gene Mutation	1	0	0.7	3
9	CPEB4	cytoplasmic polyadenylation element binding protein 4	ENSG00000113742	5	Rare Single Gene Mutation, Functional	2	0		3
9	CPSF7	cleavage and polyadenylation specific factor 7	ENSG00000149532	11	Rare Single Gene Mutation	1	0		7
9	CPT2	carnitine palmitoyltransferase 2	ENSG00000157184	1	Rare Single Gene Mutation	2	0		4
9	CPZ	carboxypeptidase Z	ENSG00000109625	4	Rare Single Gene Mutation	2	0		5
9	CREBBP	CREB binding protein	ENSG00000005339	16	Rare Single Gene Mutation, Syndromic, Genetic Association	1	1	31.35	37
9	CSDE1	cold shock domain containing E1	ENSG00000009307	1	Rare Single Gene Mutation, Syndromic	1	1	15.55	6
9	CSMD1	CUB and Sushi multiple domains 1	ENSG00000183117	8	Rare Single Gene Mutation, Genetic Association	2	0		19
9	CSMD3	CUB and Sushi multiple domains 3	ENSG00000164796	8	Rare Single Gene Mutation, Functional	3	0		10
9	CSNK1E	casein kinase 1 epsilon	ENSG00000213923	22	Rare Single Gene Mutation, Functional	2	0		8
9	CSNK1G1	casein kinase 1 gamma 1	ENSG00000169118	15	Rare Single Gene Mutation, Syndromic	3	1		3
9	CSNK2A1	casein kinase 2 alpha 1	ENSG00000101266	20	Rare Single Gene Mutation, Syndromic, Functional	1	1	6.2	16
9	CSNK2B	casein kinase 2 beta	ENSG00000204435	6	Rare Single Gene Mutation, Syndromic		1		11
9	CTCF	CCCTC-binding factor	ENSG00000102974	16	Rare Single Gene Mutation, Syndromic, Functional	1	1	10.45	24
9	CTNNA2	catenin alpha 2	ENSG00000066032	2	Rare Single Gene Mutation, Syndromic		1		5
9	CTNNA3	catenin (cadherin-associated protein), alpha 3	ENSG00000183230	10	Rare Single Gene Mutation, Genetic Association	2	0		19
9	CTNNB1	catenin beta 1	ENSG00000168036	3	Rare Single Gene Mutation, Syndromic	1	0	32.75	36
9	CTNND2	Catenin (cadherin-associated protein), delta 2	ENSG00000169862	5	Rare Single Gene Mutation, Syndromic, Functional	2	0		14
9	CTR9	CTR9homolog, Paf1/RNA polymerase II complex component	ENSG00000198730	11	Rare Single Gene Mutation, Syndromic	3	1		9
9	CTTNBP2	cortactin binding protein 2	ENSG00000077063	7	Rare Single Gene Mutation, Syndromic, Functional	2	0	24.8	15
9	CUL3	Cullin 3	ENSG00000036257	2	Rare Single Gene Mutation, Genetic Association, Functional	1	0	18.4	34
9	CUL7	Cullin 7	ENSG00000044090	6	Rare Single Gene Mutation	2	0		8
9	CUX1	cut like homeobox 1	ENSG00000257923	7	Rare Single Gene Mutation, Functional	2	0		14
9	CUX2	cut like homeobox 2	ENSG00000111249	12	Rare Single Gene Mutation, Syndromic	2	1		13
9	CX3CR1	Chemokine (C-X3-C motif) receptor 1	ENSG00000168329	3	Rare Single Gene Mutation, Functional	2	0		4
9	CYFIP1	cytoplasmic FMR1 interacting protein 1	ENSG00000273749	15	Rare Single Gene Mutation, Genetic Association, Functional	2	0		21
9	CYLC2	cylicin, basic protein of sperm head cytoskeleton 2	ENSG00000155833	9	Rare Single Gene Mutation	2	0		4
9	CYP27A1	cytochrome P450 family 27 subfamily A member 1	ENSG00000135929	2	Rare Single Gene Mutation, Syndromic		1		6
9	DAGLA	diacylglycerol lipase alpha	ENSG00000134780	11	Rare Single Gene Mutation, Functional	2	0		7
9	DAPP1	Dual adaptor of phosphotyrosine and 3-phosphoinositides	ENSG00000070190	4	Rare Single Gene Mutation	2	0		3
9	DCC	DCCnetrin 1 receptor	ENSG00000187323	18	Rare Single Gene Mutation, Genetic Association	2	0		5
9	DDC	dopa decarboxylase	ENSG00000132437	7	Rare Single Gene Mutation, Genetic Association	2	0		6
9	DDHD2	DDHD domain containing 2	ENSG00000085788	8	Rare Single Gene Mutation, Genetic Association, Functional	2	0		6
9	DDX23	DEAD-box helicase 23	ENSG00000174243	12	Rare Single Gene Mutation, Syndromic		1		2
9	DDX3X	DEAD (Asp-Glu-Ala-Asp) box helicase 3, X-linked	ENSG00000215301	X	Rare Single Gene Mutation, Syndromic, Functional	1	1		48
9	DDX53	DEAD (Asp-Glu-Ala-Asp) box polypeptide 53	ENSG00000184735	X	Rare Single Gene Mutation	2	0	5.25	5
9	DEAF1	DEAF1 transcription factor	ENSG00000177030	11	Rare Single Gene Mutation, Syndromic	1	1	30.9	29
9	DENR	density-regulated protein	ENSG00000139726	12	Rare Single Gene Mutation, Functional	2	0		4
9	DEPDC5	DEP domain containing 5	ENSG00000100150	22	Rare Single Gene Mutation, Syndromic		1		20
9	DGKI	diacylglycerol kinase iota	ENSG00000157680	7	Rare Single Gene Mutation, Genetic Association	3	0		4
9	DHCR7	7-dehydrocholesterol reductase	ENSG00000172893	11	Rare Single Gene Mutation, Syndromic	1	1		19
9	DHX30	DExH-box helicase 30	ENSG00000132153	3	Rare Single Gene Mutation, Syndromic		1		10
9	DHX9	DExH-box helicase 9	ENSG00000135829	1	Rare Single Gene Mutation, Syndromic	3	1		5
9	DIP2A	DIP2 disco-interacting protein 2 homolog A (Drosophila)	ENSG00000160305	21	Rare Single Gene Mutation, Functional	1	0	18.2	13
9	DIP2C	disco interacting protein 2 homolog C	ENSG00000151240	10	Rare Single Gene Mutation	2	0		5
9	DIPK2A	divergent protein kinase domain 2A	ENSG00000181744	3	Rare Single Gene Mutation	2	0		3
9	DISC1	disrupted in schizophrenia 1	ENSG00000162946	1	Rare Single Gene Mutation, Syndromic, Genetic Association	2	0		37
9	DIXDC1	DIX domain containing 1	ENSG00000150764	11	Rare Single Gene Mutation, Functional	2	0		6
9	DLG1	discs large MAGUK scaffold protein 1	ENSG00000075711	3	Rare Single Gene Mutation	2	0		6
9	DLG2	discs large MAGUK scaffold protein 2	ENSG00000150672	11	Rare Single Gene Mutation, Functional	2	0		12
9	DLG4	discs large MAGUK scaffold protein 4	ENSG00000132535	17	Rare Single Gene Mutation, Syndromic, Functional	1	0	2.45	23
9	DLGAP1	DLG associated protein 1	ENSG00000170579	18	Rare Single Gene Mutation, Functional	2	0		13
9	DLGAP2	discs, large (Drosophila) homolog-associated protein 2	ENSG00000198010	8	Rare Single Gene Mutation	2	0	2.8	18
9	DLGAP3	DLG associated protein 3	ENSG00000116544	1	Rare Single Gene Mutation, Genetic Association, Functional	2	0		12
9	DLL1	delta like canonical Notch ligand 1	ENSG00000198719	6	Rare Single Gene Mutation, Syndromic	2	1		6
9	DLX3	distal-less homeobox 3	ENSG00000064195	17	Rare Single Gene Mutation	2	0		4
9	DLX6	distal-less homeobox 6	ENSG00000006377	7	Rare Single Gene Mutation	2	0		10
9	DMD	dystrophin (muscular dystrophy, Duchenne and Becker types)	ENSG00000198947	X	Rare Single Gene Mutation, Syndromic, Genetic Association		1		43
9	DMPK	dystrophia myotonica-protein kinase	ENSG00000104936	19	Rare Single Gene Mutation, Syndromic	1	1	3.75	12
9	DMWD	DM1 locus, WD repeat containing	ENSG00000185800	19	Rare Single Gene Mutation	2	0		4
9	DMXL2	Dmx-like 2	ENSG00000104093	15	Rare Single Gene Mutation	2	0		8
9	DNAH10	Dynein, axonemal, heavy chain 10	ENSG00000197653	12	Rare Single Gene Mutation	2	0		10
9	DNAH17	dynein axonemal heavy chain 17	ENSG00000187775	17	Rare Single Gene Mutation	2	0		9
9	DNAH3	dynein axonemal heavy chain 3	ENSG00000158486	16	Rare Single Gene Mutation	2	0		8
9	DNER	Delta/notch-like EGF repeat containing	ENSG00000187957	2	Rare Single Gene Mutation, Genetic Association	2	0		3
9	DNMT3A	DNA (cytosine-5-)-methyltransferase 3 alpha	ENSG00000119772	2	Rare Single Gene Mutation, Syndromic, Genetic Association, Functional	1	1	15.9	29
9	CYP11B1	cytochrome P450, family 11, subfamily B, polypeptide 1	ENSG00000160882	8	Syndromic	2	0		4
9	DOCK1	Dedicator of cytokinesis 1	ENSG00000150760	10	Rare Single Gene Mutation	2	0		3
9	DOCK4	Dedicator of cytokinesis 4	ENSG00000128512	7	Rare Single Gene Mutation, Genetic Association, Functional	2	0		11
9	DOCK8	dedicator of cytokinesis 8	ENSG00000107099	9	Rare Single Gene Mutation	2	0		12
9	DOLK	dolichol kinase	ENSG00000175283	9	Rare Single Gene Mutation, Syndromic		1		4
9	DPP10	Dipeptidyl-peptidase 10	ENSG00000175497	2	Rare Single Gene Mutation	2	0		13
9	DPP3	dipeptidyl peptidase 3	ENSG00000254986	11	Rare Single Gene Mutation	2	0		4
9	DPP4	Dipeptidyl-peptidase 4	ENSG00000197635	2	Rare Single Gene Mutation, Genetic Association	2	0		6
9	DPP6	dipeptidyl-peptidase 6	ENSG00000130226	7	Rare Single Gene Mutation, Genetic Association, Functional	2	0		28
9	DPYD	dihydropyrimidine dehydrogenase	ENSG00000188641	1	Rare Single Gene Mutation, Syndromic, Genetic Association	2	0		15
9	DLX2	distal-less homeobox 2	ENSG00000115844	2	Genetic Association	2	0		11
9	DPYSL2	dihydropyrimidinase like 2	ENSG00000092964	8	Rare Single Gene Mutation, Syndromic, Genetic Association, Functional	1	0	1	17
9	DPYSL3	dihydropyrimidinase like 3	ENSG00000113657	5	Rare Single Gene Mutation	2	0		3
9	DRD1	Dopamine receptor D1	ENSG00000184845	5	Genetic Association, Functional	2	0		4
9	DRD2	Dopamine receptor D2	ENSG00000149295	11	Rare Single Gene Mutation, Genetic Association	2	0		7
9	DRD3	dopamine receptor D3	ENSG00000151577	3	Rare Single Gene Mutation, Genetic Association	2	0		9
9	DSCAM	Down syndrome cell adhesion molecule	ENSG00000171587	21	Rare Single Gene Mutation, Genetic Association, Functional	1	0	13.5	17
9	DST	Dystonin	ENSG00000151914	6	Rare Single Gene Mutation	2	0		11
9	DUSP15	dual specificity phosphatase 15	ENSG00000149599	20	Rare Single Gene Mutation, Genetic Association	2	0		7
9	DVL3	Dishevelled segment polarity protein 3	ENSG00000161202	3	Rare Single Gene Mutation, Functional	2	0		5
9	DYDC1	DPY30 domain containing 1	ENSG00000170788	10	Rare Single Gene Mutation	2	0		2
9	DYDC2	DPY30 domain containing 2	ENSG00000133665	10		2	0		1
9	DYNC1H1	dynein cytoplasmic 1 heavy chain 1	ENSG00000197102	14	Rare Single Gene Mutation, Syndromic, Functional	1	0	13.45	30
9	DYRK1A	Dual-specificity tyrosine-(Y)-phosphorylation regulated kinase 1A	ENSG00000157540	21	Rare Single Gene Mutation, Syndromic, Functional	1	1	20.2	73
9	EBF3	early B-cell factor 3	ENSG00000108001	10	Rare Single Gene Mutation, Syndromic, Functional	1	1	9.75	22
9	ECPAS	Ecm29 proteasome adaptor and scaffold	ENSG00000136813	9	Rare Single Gene Mutation, Functional	2	0		4
9	EEF1A2	Eukaryotic translation elongation factor 1 alpha 2	ENSG00000101210	20	Rare Single Gene Mutation, Syndromic		1		17
9	EFR3A	EFR3 homolog A (S. cerevisiae)	ENSG00000132294	8	Rare Single Gene Mutation	2	0		9
9	EGR3	early growth response 3	ENSG00000179388	8	Rare Single Gene Mutation	2	0		3
9	EHMT1	Euchromatic histone-lysine N-methyltransferase 1	ENSG00000181090	9	Rare Single Gene Mutation, Syndromic, Functional	1	1	13.5	39
9	EIF3G	eukaryotic translation initiation factor 3 subunit G	ENSG00000130811	19	Rare Single Gene Mutation	1	0	1.5	5
9	EIF4E	eukaryotic translation initiation factor 4E	ENSG00000151247	4	Rare Single Gene Mutation, Genetic Association	2	0	3.6	13
9	EIF4G1	eukaryotic translation initiation factor 4 gamma 1	ENSG00000114867	3	Rare Single Gene Mutation, Functional	3	0		4
9	ELAVL2	ELAV like neuron-specific RNA binding protein 2	ENSG00000107105	9	Rare Single Gene Mutation, Genetic Association, Functional	2	0		7
9	ELAVL3	ELAV like neuron-specific RNA binding protein 3	ENSG00000196361	19	Rare Single Gene Mutation	1	0	1	6
9	ELP2	elongator acetyltransferase complex subunit 2	ENSG00000134759	18	Syndromic	2	1		6
9	ELP4	Elongator acetyltransferase complex subunit 4	ENSG00000109911	11	Rare Single Gene Mutation, Genetic Association	2	0		7
9	EMSY	EMSY, BRCA2 interacting transcriptional repressor	ENSG00000158636	11	Rare Single Gene Mutation, Functional	2	0		5
9	EN2	engrailed homolog 2	ENSG00000164778	7	Rare Single Gene Mutation, Genetic Association, Functional	2	0		25
9	ENPP1	ectonucleotide pyrophosphatase/phosphodiesterase 1	ENSG00000197594	6	Rare Single Gene Mutation	3	0		5
9	EP300	E1A binding protein p300	ENSG00000100393	22	Rare Single Gene Mutation, Syndromic	1	1	23.6	25
9	EP400	E1A binding protein p400	ENSG00000183495	12	Rare Single Gene Mutation, Functional	2	0		10
9	EPC2	Enhancer of polycomb homolog 2 (Drosophila)	ENSG00000135999	2	Rare Single Gene Mutation	2	0		6
9	EPHA1	EPH receptor A1	ENSG00000146904	7	Rare Single Gene Mutation	2	0		8
9	EPHB1	EPH receptor B1	ENSG00000154928	3	Rare Single Gene Mutation	3	0		10
9	EPHB2	EPH receptor B2	ENSG00000133216	1	Rare Single Gene Mutation, Functional	2	0		9
9	EPPK1	epiplakin 1	ENSG00000261150	8	Rare Single Gene Mutation	2	0		8
9	ERBIN	erbb2 interacting protein	ENSG00000112851	5	Rare Single Gene Mutation	2	0		9
9	ERMN	ermin	ENSG00000136541	2	Rare Single Gene Mutation	2	0		1
9	ESR2	estrogen receptor 2 (ER beta)	ENSG00000140009	14	Rare Single Gene Mutation, Syndromic, Genetic Association	2	0		9
9	ESRRB	estrogen-related receptor beta	ENSG00000119715	14	Rare Single Gene Mutation, Genetic Association	2	0		9
9	ETFB	Electron-transfer-flavoprotein, beta polypeptide	ENSG00000105379	19	Rare Single Gene Mutation	2	0		5
9	EXOC3	exocyst complex component 3	ENSG00000180104	5	Rare Single Gene Mutation	2	0		3
9	EXOC5	exocyst complex component 5	ENSG00000070367	14	Rare Single Gene Mutation	2	0		2
9	EXOC6	exocyst complex component 6	ENSG00000138190	10	Rare Single Gene Mutation	2	0		3
9	EXOC6B	exocyst complex component 6B	ENSG00000144036	2	Rare Single Gene Mutation	2	0		5
9	EXT1	Exostosin 1	ENSG00000182197	8	Rare Single Gene Mutation, Genetic Association	2	0		7
9	FABP4	fatty acid binding protein 4	ENSG00000170323	8	Rare Single Gene Mutation	3	0		3
9	FABP5	fatty acid binding protein 5 (psoriasis-associated)	ENSG00000164687	8	Rare Single Gene Mutation, Functional	2	0		8
9	FAM47A	family with sequence similarity 47 member A	ENSG00000185448	X	Rare Single Gene Mutation	2	0	0.45	1
9	FAM98C	family with sequence similarity 98 member C	ENSG00000130244	19	Rare Single Gene Mutation	2	0		3
9	FAN1	FANCD2/FANCI-associated nuclease 1	ENSG00000198690	15	Rare Single Gene Mutation, Genetic Association, Functional	2	0		4
9	FAT1	FAT atypical cadherin 1	ENSG00000083857	4	Rare Single Gene Mutation, Functional	2	0		13
9	ELOVL2	ELOVL fatty acid elongase 2	ENSG00000197977	6	Genetic Association	2	0		1
9	ERG	ERG, ETS transcription factor	ENSG00000157554	21	Genetic Association	2	0		1
9	FBN1	Fibrillin 1	ENSG00000166147	15	Rare Single Gene Mutation	2	0		14
9	FBRSL1	fibrosin like 1	ENSG00000112787	12	Rare Single Gene Mutation, Syndromic		1		3
9	FBXL13	F-box and leucine rich repeat protein 13	ENSG00000161040	7	Rare Single Gene Mutation	3	0		2
9	FBXO11	F-box protein 11	ENSG00000138081	2	Rare Single Gene Mutation, Syndromic	2	1		12
9	FBXO33	F-box protein 33	ENSG00000165355	14	Rare Single Gene Mutation, Genetic Association	2	0		4
9	FBXO40	F-box protein 40	ENSG00000163833	3	Rare Single Gene Mutation, Genetic Association	2	0		6
9	FCRL6	Fc receptor like 6	ENSG00000181036	1	Rare Single Gene Mutation	2	0		4
9	FEZF2	FEZ family zinc finger 2	ENSG00000153266	3	Rare Single Gene Mutation, Genetic Association	2	0		9
9	FGA	Fibrinogen alpha chain	ENSG00000171560	4	Rare Single Gene Mutation, Genetic Association	2	0		5
9	FGF13	fibroblast growth factor 13	ENSG00000129682	X	Syndromic	3	1		2
9	FGF14	fibroblast growth factor 14	ENSG00000102466	13	Rare Single Gene Mutation	3	0		2
9	FGFR1	fibroblast growth factor receptor 1	ENSG00000077782	8	Genetic Association	2	0		1
9	FHIT	fragile histidine triad gene	ENSG00000189283	3	Rare Single Gene Mutation, Genetic Association	2	0		12
9	FLNA	filamin A	ENSG00000196924	X	Rare Single Gene Mutation, Functional	3	0		9
9	FMR1	fragile X mental retardation 1	ENSG00000102081	X	Rare Single Gene Mutation, Syndromic, Genetic Association, Functional	1	1		63
9	FOXG1	Forkhead box G1	ENSG00000176165	14	Rare Single Gene Mutation, Syndromic, Genetic Association, Functional	1	1	5.7	55
9	FOXP1	forkhead box P1	ENSG00000114861	3	Rare Single Gene Mutation, Syndromic, Genetic Association, Functional	1	1	60.45	69
9	FOXP2	forkhead box P2	ENSG00000128573	7	Rare Single Gene Mutation, Genetic Association, Functional	1	0		56
9	FRG1	FSHD region gene 1	ENSG00000109536	4	Rare Single Gene Mutation	2	0		2
9	FRK	fyn-related kinase	ENSG00000111816	6	Rare Single Gene Mutation, Genetic Association	2	0		3
9	FRMPD4	FERM and PDZ domain containing 4	ENSG00000169933	X	Rare Single Gene Mutation, Syndromic		1		8
9	FXN	frataxin	ENSG00000165060	9	Rare Single Gene Mutation	3	0		2
9	G3BP2	G3BP stress granule assembly factor 2	ENSG00000138757	4	Rare Single Gene Mutation	2	0		6
9	GABBR2	gamma-aminobutyric acid type B receptor subunit 2	ENSG00000136928	9	Rare Single Gene Mutation, Syndromic, Functional	2	1		14
9	GABRA3	Gamma-aminobutyric acid (GABA) A receptor, alpha 3	ENSG00000011677	X	Rare Single Gene Mutation, Syndromic		1		3
9	GABRA4	gamma-aminobutyric acid (GABA) A receptor, alpha 4	ENSG00000109158	4	Rare Single Gene Mutation, Genetic Association, Functional	2	0		9
9	GABRB2	gamma-aminobutyric acid type A receptor subunit beta2	ENSG00000145864	5	Rare Single Gene Mutation	1	0	0.3	4
9	GABRB3	gamma-aminobutyric acid (GABA) A receptor, beta 3	ENSG00000166206	15	Rare Single Gene Mutation, Genetic Association, Functional	1	0		50
9	GABRG2	gamma-aminobutyric acid type A receptor subunit gamma 2	ENSG00000113327	5	Rare Single Gene Mutation, Genetic Association	3	0		9
9	GABRG3	gamma-aminobutyric acid type A receptor gamma3 subunit	ENSG00000182256	15	Rare Single Gene Mutation, Genetic Association	2	0		13
9	GALNT10	polypeptide N-acetylgalactosaminyltransferase 10	ENSG00000164574	5	Rare Single Gene Mutation, Genetic Association	2	0		7
9	GALNT13	polypeptide N-acetylgalactosaminyltransferase 13	ENSG00000144278	2	Rare Single Gene Mutation	2	0		5
9	GALNT14	polypeptide N-acetylgalactosaminyltransferase 14	ENSG00000158089	2	Rare Single Gene Mutation, Genetic Association	2	0		7
9	GALNT2	polypeptide N-acetylgalactosaminyltransferase 2	ENSG00000143641	1	Rare Single Gene Mutation, Syndromic		1		5
9	GALNT8	polypeptide N-acetylgalactosaminyltransferase 8	ENSG00000130035	12	Rare Single Gene Mutation	2	0		3
9	GAS2	Growth arrest-specific 2	ENSG00000148935	11	Genetic Association	2	0		1
9	GATM	Glycine amidinotransferase (L-arginine:glycine amidinotransferase)	ENSG00000171766	15	Syndromic		1		2
9	GBE1	1,4-alpha-glucan branching enzyme 1	ENSG00000114480	3	Rare Single Gene Mutation	2	0		4
9	GDA	guanine deaminase	ENSG00000119125	9	Rare Single Gene Mutation, Genetic Association	2	0		3
9	GFAP	glial fibrillary acidic protein	ENSG00000131095	17	Rare Single Gene Mutation	1	0	0.3	1
9	GGNBP2	gametogenetin binding protein 2	ENSG00000278311	17	Rare Single Gene Mutation	2	0		3
9	GIGYF1	GRB10 interacting GYF protein 1	ENSG00000146830	7	Rare Single Gene Mutation	1	0	17.25	20
9	GIGYF2	GRB10 interacting GYF protein 2	ENSG00000204120	2	Rare Single Gene Mutation	1	0		9
9	GLIS1	GLIS family zinc finger 1	ENSG00000174332	1	Rare Single Gene Mutation, Genetic Association	2	0		3
9	GLO1	glyoxalase I	ENSG00000124767	6	Rare Single Gene Mutation, Genetic Association	2	0		10
9	GLRA2	glycine receptor, alpha 2	ENSG00000101958	X	Rare Single Gene Mutation, Functional	2	0		17
9	GNAI1	G protein subunit alpha i1	ENSG00000127955	7	Rare Single Gene Mutation, Syndromic	1	1	2.1	4
9	GNAS	GNAS complex locus	ENSG00000087460	20	Rare Single Gene Mutation	2	0		9
9	GNB1L	guanine nucleotide binding protein (G protein), beta polypeptide 1-like	ENSG00000185838	22	Rare Single Gene Mutation, Genetic Association	2	0		3
9	GNB2	G protein subunit beta 2	ENSG00000172354	7	Rare Single Gene Mutation, Syndromic		1		6
9	GPC4	glypican 4	ENSG00000076716	X	Rare Single Gene Mutation	2	0		2
9	GPC5	glypican 5	ENSG00000179399	13	Rare Single Gene Mutation	3	0		9
9	GPC6	glypican 6	ENSG00000183098	13	Rare Single Gene Mutation, Genetic Association	2	0		8
9	GPD2	glycerol-3-phosphate dehydrogenase 2	ENSG00000115159	2	Rare Single Gene Mutation, Genetic Association	2	0		5
9	GPHN	Gephyrin	ENSG00000171723	14	Rare Single Gene Mutation	2	0		10
9	GPR37	G protein-coupled receptor 37	ENSG00000170775	7	Rare Single Gene Mutation	2	0		3
9	GPR85	G protein-coupled receptor 85	ENSG00000164604	7	Rare Single Gene Mutation, Genetic Association	2	0		5
9	GPX1	glutathione peroxidase 1	ENSG00000233276	3	Rare Single Gene Mutation, Genetic Association	2	0		6
9	GRB10	growth factor receptor bound protein 10	ENSG00000106070	7	Rare Single Gene Mutation, Functional	3	0		11
9	GRIA1	glutamate ionotropic receptor AMPA type subunit 1	ENSG00000155511	5	Rare Single Gene Mutation, Syndromic	2	0		12
9	GRIA2	glutamate ionotropic receptor AMPA type subunit 2	ENSG00000120251	4	Rare Single Gene Mutation	1	0	12	12
9	GRIA3	glutamate ionotropic receptor AMPA type subunit 3	ENSG00000125675	X	Rare Single Gene Mutation, Syndromic, Functional		1		15
9	GRID1	Glutamate receptor, ionotropic, delta 1	ENSG00000182771	10	Rare Single Gene Mutation, Genetic Association	2	0		7
9	GRID2	glutamate receptor, ionotropic, delta 2	ENSG00000152208	4	Rare Single Gene Mutation, Syndromic, Genetic Association	2	0		11
9	GRID2IP	Grid2 interacting protein	ENSG00000215045	7	Rare Single Gene Mutation	2	0		5
9	GRIK2	glutamate ionotropic receptor kainate type subunit 2	ENSG00000164418	6	Rare Single Gene Mutation, Genetic Association	2	0		22
9	GRIK3	glutamate ionotropic receptor kainate type subunit 3	ENSG00000163873	1	Rare Single Gene Mutation, Genetic Association	2	0		7
9	GRIK4	Glutamate receptor, ionotropic, kainate 4	ENSG00000149403	11	Rare Single Gene Mutation, Functional	2	0		7
9	GRIK5	Glutamate receptor, ionotropic, kainate 5	ENSG00000105737	19	Rare Single Gene Mutation	2	0		10
9	GRIN1	Glutamate receptor, ionotropic, N-methyl D-aspartate 1	ENSG00000176884	9	Rare Single Gene Mutation, Syndromic, Functional	1	0		25
9	GRIN2A	glutamate receptor, ionotropic, N-methyl D-aspartate 2A	ENSG00000183454	16	Rare Single Gene Mutation, Syndromic, Genetic Association, Functional	1	0	3.6	58
9	GRIN2B	glutamate receptor, inotropic, N-methyl D-apartate 2B	ENSG00000273079	12	Rare Single Gene Mutation, Syndromic, Genetic Association, Functional	1	0	29.65	82
9	GRIP1	glutamate receptor interacting protein 1	ENSG00000155974	12	Rare Single Gene Mutation	2	0		14
9	GRK4	G protein-coupled receptor kinase 4	ENSG00000125388	4	Rare Single Gene Mutation, Functional	2	0		6
9	GRM5	glutamate metabotropic receptor 5	ENSG00000168959	11	Rare Single Gene Mutation, Genetic Association, Functional	2	0		11
9	GRM7	Glutamate receptor, metabotropic 7	ENSG00000196277	3	Rare Single Gene Mutation, Genetic Association, Functional	2	0		18
9	GSTM1	glutathione S-transferase M1	ENSG00000134184	1	Genetic Association	2	0		3
9	GTF2I	general transcription factor IIi	ENSG00000263001	7	Rare Single Gene Mutation, Genetic Association	2	0		8
9	GUCY1A2	guanylate cyclase 1 soluble subunit alpha 2	ENSG00000152402	11	Rare Single Gene Mutation, Genetic Association	2	0		3
9	H1-4	H1.4 linker histone, cluster member	ENSG00000168298	6	Rare Single Gene Mutation, Syndromic		1		10
9	H2BC11	H2B clustered histone 11	ENSG00000124635	6	Rare Single Gene Mutation	2	0		3
9	H4C11	H4 clustered histone 11	ENSG00000197238	6	Rare Single Gene Mutation, Syndromic		1		4
9	H4C3	H4 clustered histone 3	ENSG00000197061	6	Syndromic		1		2
9	H4C5	H4 clustered histone 5	ENSG00000276966	6	Rare Single Gene Mutation, Syndromic		1		6
9	HACE1	HECT domain and ankyrin repeat containing E3 ubiquitin protein ligase 1	ENSG00000085382	6	Rare Single Gene Mutation, Syndromic	3	0		12
9	HCFC1	host cell factor C1	ENSG00000172534	X	Rare Single Gene Mutation, Syndromic		1		12
9	HCN1	Hyperpolarization activated cyclic nucleotide-gated potassium channel 1	ENSG00000164588	5	Rare Single Gene Mutation, Genetic Association	3	0		14
9	HDAC4	histone deacetylase 4	ENSG00000068024	2	Rare Single Gene Mutation, Syndromic, Genetic Association	2	1		18
9	HDAC8	histone deacetylase 8	ENSG00000147099	X	Rare Single Gene Mutation, Syndromic		1		11
9	HDLBP	high density lipoprotein binding protein	ENSG00000115677	2	Rare Single Gene Mutation	1	0	1.25	6
9	HECTD4	HECT domain E3 ubiquitin protein ligase 4	ENSG00000173064	12	Rare Single Gene Mutation, Syndromic	1	0		10
9	HECW2	HECT, C2 and WW domain containing E3 ubiquitin protein ligase 2	ENSG00000138411	2	Rare Single Gene Mutation, Syndromic	2	0		17
9	HEPACAM	hepatic and glial cell adhesion molecule	ENSG00000165478	11	Rare Single Gene Mutation, Syndromic, Functional		1		11
9	HERC1	HECT and RLD domain containing E3 ubiquitin protein ligase family member 1	ENSG00000103657	15	Rare Single Gene Mutation, Syndromic, Functional	2	1		13
9	HERC2	HECT and RLD domain containing E3 ubiquitin protein ligase 2	ENSG00000128731	15	Rare Single Gene Mutation, Syndromic		1		10
9	HIVEP2	HIVEP zinc finger 2	ENSG00000010818	6	Rare Single Gene Mutation, Syndromic, Functional	1	1		13
9	HIVEP3	human immunodeficiency virus type I enhancer binding protein 3	ENSG00000127124	1	Rare Single Gene Mutation, Genetic Association	2	0		9
9	HLA-A	major histocompatibility complex, class I, A	ENSG00000206503	6	Genetic Association	2	0		10
9	HLA-B	Major histocompatibility complex, class I, B	ENSG00000234745	6	Genetic Association	2	0		5
9	HLA-DPB1	major histocompatibility complex, class II, DP beta 1	ENSG00000223865	6	Rare Single Gene Mutation, Genetic Association	2	0		2
9	HLA-DRB1	major histocompatibility complex, class II, DR beta 1	ENSG00000196126	6	Genetic Association	2	0		11
9	HLA-G	major histocompatibility complex, class I, G	ENSG00000204632	6	Genetic Association	2	0		4
9	HMGN1	high mobility group nucleosome binding domain 1	ENSG00000205581	21	Genetic Association	2	0		1
9	HNRNPD	heterogeneous nuclear ribonucleoprotein D	ENSG00000138668	4	Rare Single Gene Mutation, Syndromic	2	1		5
9	HNRNPF	heterogeneous nuclear ribonucleoprotein F	ENSG00000169813	10	Rare Single Gene Mutation	2	0		4
9	HNRNPH2	heterogeneous nuclear ribonucleoprotein H2	ENSG00000126945	X	Rare Single Gene Mutation, Syndromic	1	0		19
9	HNRNPK	heterogeneous nuclear ribonucleoprotein K	ENSG00000165119	9	Rare Single Gene Mutation, Syndromic	2	1		11
9	HNRNPR	heterogeneous nuclear ribonucleoprotein R	ENSG00000125944	1	Rare Single Gene Mutation, Syndromic, Functional	2	1		7
9	HNRNPU	heterogeneous nuclear ribonucleoprotein U	ENSG00000153187	1	Rare Single Gene Mutation, Syndromic, Functional	1	1		37
9	HNRNPUL2	heterogeneous nuclear ribonucleoprotein U like 2	ENSG00000214753	11	Rare Single Gene Mutation, Syndromic	2	1		4
9	HOMER1	Homer homolog 1 (Drosophila)	ENSG00000152413	5	Rare Single Gene Mutation, Functional	2	0		6
9	HOXA1	homeobox A1	ENSG00000105991	7	Rare Single Gene Mutation, Syndromic, Genetic Association		1		16
9	HRAS	v-Ha-ras Harvey rat sarcoma viral oncogene homolog	ENSG00000174775	11	Rare Single Gene Mutation, Syndromic, Genetic Association	1	0		12
9	HS3ST5	heparan sulfate (glucosamine) 3-O-sulfotransferase 5	ENSG00000249853	6	Rare Single Gene Mutation, Genetic Association	2	0		8
9	HSD11B1	hydroxysteroid (11-beta) dehydrogenase 1	ENSG00000117594	1	Rare Single Gene Mutation, Syndromic	2	0		9
9	HTR1B	5-hydroxytryptamine (serotonin) receptor 1B	ENSG00000135312	6	Rare Single Gene Mutation, Genetic Association	2	0		6
9	HTR3A	5-hydroxytryptamine (serotonin) receptor 3A	ENSG00000166736	11	Rare Single Gene Mutation, Genetic Association, Functional	2	0		9
9	HTR3C	5-hydroxytryptamine (serotonin) receptor 3, family member C	ENSG00000178084	3	Rare Single Gene Mutation, Genetic Association	2	0		8
9	HUWE1	HECT, UBA and WWE domain containing 1, E3 ubiquitin protein ligase	ENSG00000086758	X	Rare Single Gene Mutation, Syndromic		1		25
9	HYDIN	HYDIN, axonemal central pair apparatus protein	ENSG00000157423	16	Rare Single Gene Mutation, Genetic Association	2	0		5
9	ICA1	islet cell autoantigen 1	ENSG00000003147	7	Rare Single Gene Mutation	2	0		10
9	IGF1	insulin like growth factor 1	ENSG00000017427	12	Rare Single Gene Mutation, Functional	3	0		8
9	IKZF1	IKAROS family zinc finger 1	ENSG00000185811	7	Rare Single Gene Mutation	3	0		6
9	IL1R2	interleukin 1 receptor, type II	ENSG00000115590	2	Rare Single Gene Mutation	2	0		8
9	IL1RAPL1	interleukin 1 receptor accessory protein-like 1	ENSG00000169306	X	Rare Single Gene Mutation	2	0		27
9	IL1RAPL2	interleukin 1 receptor accessory protein-like 2	ENSG00000189108	X	Rare Single Gene Mutation, Genetic Association	2	0		2
9	ILF2	Interleukin enhancer binding factor 2	ENSG00000143621	1	Rare Single Gene Mutation	2	0		6
9	IMMP2L	IMP2 inner mitochondrial membrane peptidase-like (S. cerevisiae)	ENSG00000184903	7	Rare Single Gene Mutation, Genetic Association, Functional	2	0		17
9	INPP1	inositol polyphosphate-1-phosphatase	ENSG00000151689	2	Rare Single Gene Mutation, Genetic Association	2	0		5
9	INTS1	integrator complex subunit 1	ENSG00000164880	7	Rare Single Gene Mutation, Syndromic		1		9
9	INTS6	Integrator complex subunit 6	ENSG00000102786	13	Rare Single Gene Mutation	2	0		6
9	IQGAP3	IQ motif containing GTPase activating protein 3	ENSG00000183856	1	Rare Single Gene Mutation	2	0		6
9	IQSEC2	IQ motif and Sec7 domain 2	ENSG00000124313	X	Rare Single Gene Mutation, Syndromic, Functional	1	1		49
9	IRF2BPL	Interferon regulatory factor 2 binding protein-like	ENSG00000119669	14	Rare Single Gene Mutation, Syndromic	1	1	9	14
9	ITGA8	integrin subunit alpha 8	ENSG00000077943	10	Rare Single Gene Mutation	3	0		7
9	ITGB3	integrin, beta 3 (platelet glycoprotein IIIa, antigen CD61)	ENSG00000259207	17	Rare Single Gene Mutation, Genetic Association, Functional	2	0		22
9	ITPR1	inositol 1,4,5-trisphosphate receptor type 1	ENSG00000150995	3	Rare Single Gene Mutation	2	0		15
9	ITSN1	intersectin 1	ENSG00000205726	21	Rare Single Gene Mutation, Syndromic	2	0		8
9	JARID2	jumonji and AT-rich interaction domain containing 2	ENSG00000008083	6	Rare Single Gene Mutation, Syndromic, Genetic Association	2	0		18
9	JMJD1C	jumonji domain containing 1C	ENSG00000171988	10	Rare Single Gene Mutation	2	0		10
9	KANK1	KN motif and ankyrin repeat domains 1	ENSG00000107104	9	Rare Single Gene Mutation	2	0		12
9	KANSL1	KAT8 regulatory NSL complex subunit 1	ENSG00000120071	17	Rare Single Gene Mutation, Syndromic, Functional	1	1	1.1	11
9	KAT2B	K(lysine) acetyltransferase 2B	ENSG00000114166	3	Rare Single Gene Mutation, Functional	2	0		8
9	KAT6A	K(lysine) acetyltransferase 6A	ENSG00000083168	8	Rare Single Gene Mutation, Syndromic, Functional	2	1		29
9	KAT6B	lysine acetyltransferase 6B	ENSG00000156650	10	Rare Single Gene Mutation, Syndromic	3	0		8
9	KATNAL1	katanin catalytic subunit A1 like 1	ENSG00000102781	13	Rare Single Gene Mutation, Functional	2	0		4
9	KATNAL2	Katanin p60 subunit A-like 2	ENSG00000167216	18	Rare Single Gene Mutation, Functional	1	0	4.1	15
9	KCNA2	potassium voltage-gated channel subfamily A member 2	ENSG00000177301	1	Rare Single Gene Mutation	3	0		10
9	KCNB1	potassium voltage-gated channel subfamily B member 1	ENSG00000158445	20	Rare Single Gene Mutation, Syndromic, Genetic Association	1	1		25
9	KCNC1	potassium voltage-gated channel subfamily C member 1	ENSG00000129159	11	Rare Single Gene Mutation, Functional	2	0		9
9	KCNC2	potassium voltage-gated channel subfamily C member 2	ENSG00000166006	12	Rare Single Gene Mutation	3	0		12
9	KCND2	potassium voltage-gated channel subfamily D member 2	ENSG00000184408	7	Rare Single Gene Mutation, Genetic Association	2	0		9
9	KCND3	potassium voltage-gated channel subfamily D member 3	ENSG00000171385	1	Rare Single Gene Mutation, Syndromic, Genetic Association	2	0		13
9	KCNH5	potassium voltage-gated channel subfamily H member 5	ENSG00000140015	14	Rare Single Gene Mutation	3	0		4
9	KCNJ10	potassium voltage-gated channel subfamily J member 10	ENSG00000177807	1	Rare Single Gene Mutation, Syndromic, Genetic Association	2	0		12
9	KCNJ15	potassium voltage-gated channel subfamily J member 15	ENSG00000157551	21	Rare Single Gene Mutation	2	0		3
9	KCNK7	potassium two pore domain channel subfamily K member 7	ENSG00000173338	11	Rare Single Gene Mutation	2	0		3
9	KCNMA1	potassium large conductance calcium-activated channel, subfamily M, alpha member 1	ENSG00000156113	10	Rare Single Gene Mutation, Syndromic	2	0		29
9	KCNQ2	potassium voltage-gated channel subfamily Q member 2	ENSG00000075043	20	Rare Single Gene Mutation, Syndromic, Genetic Association, Functional	2	0		51
9	KCNQ3	potassium voltage-gated channel subfamily Q member 3	ENSG00000184156	8	Rare Single Gene Mutation, Genetic Association, Functional	1	0	11.1	20
9	KCNS3	potassium voltage-gated channel modifier subfamily S member 3	ENSG00000170745	2	Rare Single Gene Mutation	2	0		6
9	KCTD13	Potassium channel tetramerisation domain containing 13	ENSG00000174943	16	Rare Single Gene Mutation, Functional	2	0		9
9	KDM1B	lysine demethylase 1B	ENSG00000165097	6	Rare Single Gene Mutation	2	0		3
9	KDM2A	lysine demethylase 2A	ENSG00000173120	11	Rare Single Gene Mutation	3	0		8
9	KDM2B	lysine demethylase 2B	ENSG00000089094	12	Rare Single Gene Mutation, Syndromic, Functional	1	0		9
9	KDM3A	lysine demethylase 3A	ENSG00000115548	2	Rare Single Gene Mutation	3	0		4
9	KDM3B	lysine demethylase 3B	ENSG00000120733	5	Rare Single Gene Mutation, Syndromic	1	1	1.5	3
9	KDM4B	lysine demethylase 4B	ENSG00000127663	19	Rare Single Gene Mutation, Syndromic, Functional	2	0		6
9	KDM4C	lysine demethylase 4C	ENSG00000107077	9	Rare Single Gene Mutation	2	0		4
9	KDM5A	lysine demethylase 5A	ENSG00000073614	12	Rare Single Gene Mutation	2	0		4
9	KDM5B	Lysine (K)-specific demethylase 5B	ENSG00000117139	1	Rare Single Gene Mutation, Syndromic, Functional	1	0	2.8	22
9	KDM5C	lysine demethylase 5C	ENSG00000126012	X	Rare Single Gene Mutation, Syndromic, Functional	1	0		38
9	KDM6A	lysine demethylase 6A	ENSG00000147050	X	Rare Single Gene Mutation, Syndromic	2	0		14
9	KDM6B	Lysine (K)-specific demethylase 6B	ENSG00000132510	17	Rare Single Gene Mutation, Syndromic, Functional	1	0	13.75	21
9	KHDRBS2	KH domain containing, RNA binding, signal transduction associated 2	ENSG00000112232	6	Rare Single Gene Mutation	2	0		4
9	KIAA0232	KIAA0232	ENSG00000170871	4	Rare Single Gene Mutation	1	0		4
9	KIAA1586	KIAA1586	ENSG00000168116	6	Rare Single Gene Mutation	2	0		6
9	KIF13B	Kinesin family member 13B	ENSG00000197892	8	Rare Single Gene Mutation	2	0		4
9	KIF14	kinesin family member 14	ENSG00000118193	1	Rare Single Gene Mutation, Syndromic	2	0		6
9	KIF1A	kinesin family member 1A	ENSG00000130294	2	Rare Single Gene Mutation, Syndromic	2	1		13
9	KIF5C	Kinesin family member 5C	ENSG00000168280	2	Rare Single Gene Mutation, Syndromic, Functional	2	1		14
9	KIRREL3	Kin of IRRE like 3 (Drosophila)	ENSG00000149571	11	Rare Single Gene Mutation	2	0		19
9	KIZ	kizuna centrosomal protein	ENSG00000088970	20	Genetic Association, Functional	3	0		2
9	KLF16	Kruppel like factor 16	ENSG00000129911	19	Rare Single Gene Mutation	2	0		1
9	KLF7	Kruppel like factor 7	ENSG00000118263	2	Rare Single Gene Mutation, Functional	3	0		14
9	KLHL20	kelch like family member 20	ENSG00000076321	1	Rare Single Gene Mutation, Syndromic, Functional	1	0		4
9	KMT2A	Lysine (K)-specific methyltransferase 2A	ENSG00000118058	11	Rare Single Gene Mutation, Syndromic, Functional	1	1		46
9	KMT2C	Lysine (K)-specific methyltransferase 2C	ENSG00000055609	7	Rare Single Gene Mutation, Syndromic, Functional	1	1		34
9	KMT2E	Lysine (K)-specific methyltransferase 2E	ENSG00000005483	7	Rare Single Gene Mutation, Syndromic, Genetic Association, Functional	1	1		18
9	KMT5B	lysine methyltransferase 5B	ENSG00000110066	11	Rare Single Gene Mutation, Syndromic, Functional	1	0		26
9	KNG1	kininogen 1	ENSG00000113889	3	Rare Single Gene Mutation	3	0		2
9	KPTN	kaptin, actin binding protein	ENSG00000118162	19	Rare Single Gene Mutation, Syndromic, Functional		1		9
9	KRR1	KRR1, small subunit (SSU) processome component, homolog (yeast)	ENSG00000111615	12	Rare Single Gene Mutation, Genetic Association	2	0		3
9	KRT26	keratin 26	ENSG00000186393	17	Rare Single Gene Mutation	2	0		4
9	LAMA1	Laminin, alpha 1	ENSG00000101680	18	Rare Single Gene Mutation, Genetic Association	2	0		11
9	LAMB1	laminin, beta 1	ENSG00000091136	7	Rare Single Gene Mutation, Genetic Association	2	0		11
9	LAS1L	LAS1 like ribosome biogenesis factor	ENSG00000001497	X	Rare Single Gene Mutation, Syndromic	3	0		5
9	LDB1	LIM domain binding 1	ENSG00000198728	10	Rare Single Gene Mutation	1	0	4	3
9	LDLR	low density lipoprotein receptor	ENSG00000130164	19	Rare Single Gene Mutation	3	0		3
9	LEMD3	LEM domain containing 3	ENSG00000174106	12	Rare Single Gene Mutation	2	0		3
9	LEO1	LEO1 homolog, Paf1/RNA polymerase II complex component	ENSG00000166477	15	Rare Single Gene Mutation	2	0		4
9	LEP	Leptin	ENSG00000174697	7	Rare Single Gene Mutation	2	0		1
9	LHX2	LIM homeobox 2	ENSG00000106689	9	Rare Single Gene Mutation, Syndromic	2	0		4
9	LILRB2	leukocyte immunoglobulin like receptor B2	ENSG00000131042	19	Rare Single Gene Mutation	2	0		3
9	LIN7B	lin-7 homolog B, crumbs cell polarity complex component	ENSG00000104863	19	Rare Single Gene Mutation	2	0		3
9	LMTK3	lemur tyrosine kinase 3	ENSG00000142235	19	Rare Single Gene Mutation, Functional	3	0		6
9	LNPK	lunapark, ER junction formation factor	ENSG00000144320	2	Rare Single Gene Mutation, Syndromic		1		2
9	LRBA	LPS-responsive vesicle trafficking, beach and anchor containing	ENSG00000198589	4	Rare Single Gene Mutation	2	0		9
9	LRFN2	leucine rich repeat and fibronectin type III domain containing 2	ENSG00000156564	6	Rare Single Gene Mutation, Genetic Association, Functional	2	0		6
9	LRFN5	leucine rich repeat and fibronectin type III domain containing 5	ENSG00000165379	14	Rare Single Gene Mutation, Genetic Association, Functional	2	0		7
9	LRP1	LDL receptor related protein 1	ENSG00000123384	12	Rare Single Gene Mutation	2	0		10
9	LRP2	LDL receptor related protein 2	ENSG00000081479	2	Rare Single Gene Mutation, Syndromic, Genetic Association	2	0		18
9	LRRC1	leucine rich repeat containing 1	ENSG00000137269	6	Rare Single Gene Mutation, Genetic Association	2	0		7
9	LRRC4	leucine rich repeat containing 4	ENSG00000128594	7	Rare Single Gene Mutation, Functional	2	0		5
9	LRRC4C	leucine rich repeat containing 4C	ENSG00000148948	11	Rare Single Gene Mutation	1	0	1.25	2
9	LZTR1	Leucine-zipper-like transcription regulator 1	ENSG00000099949	22	Rare Single Gene Mutation, Syndromic	1	0		18
9	MACF1	microtubule actin crosslinking factor 1	ENSG00000127603	1	Rare Single Gene Mutation, Syndromic, Functional	3	1		9
9	MACROD2	MACRO domain containing 2	ENSG00000172264	20	Rare Single Gene Mutation, Genetic Association	2	0		22
9	MAGEL2	MAGE-like 2	ENSG00000254585	15	Rare Single Gene Mutation, Syndromic, Functional	1	1		24
9	MAOA	monoamine oxidase A	ENSG00000189221	X	Rare Single Gene Mutation, Syndromic, Genetic Association, Functional	2	0		20
9	MAOB	monoamine oxidase B	ENSG00000069535	X	Rare Single Gene Mutation, Syndromic, Genetic Association, Functional	2	0		6
9	MAP1A	microtubule associated protein 1A	ENSG00000166963	15	Rare Single Gene Mutation	1	0	0	4
9	MAP1B	microtubule associated protein 1B	ENSG00000131711	5	Rare Single Gene Mutation, Syndromic, Functional	2	0		13
9	MAP4K1	mitogen-activated protein kinase kinase kinase kinase 1	ENSG00000104814	19	Rare Single Gene Mutation	3	0		5
9	MAP4K4	mitogen-activated protein kinase kinase kinase kinase 4	ENSG00000071054	2	Rare Single Gene Mutation, Syndromic	2	0		2
9	MAPK3	mitogen-activated protein kinase 3	ENSG00000102882	16	Rare Single Gene Mutation, Functional	2	0		6
9	MAPK8IP1	mitogen-activated protein kinase 8 interacting protein 1	ENSG00000121653	11	Rare Single Gene Mutation	3	0		4
9	MAPT	microtubule associated protein tau	ENSG00000186868	17	Rare Single Gene Mutation, Genetic Association, Functional	3	0		4
9	MARK1	microtubule affinity regulating kinase 1	ENSG00000116141	1	Rare Single Gene Mutation, Genetic Association	2	0		12
9	MARK2	microtubule affinity regulating kinase 2	ENSG00000072518	11	Rare Single Gene Mutation	2	0		5
9	MAST3	microtubule associated serine/threonine kinase 3	ENSG00000099308	19	Rare Single Gene Mutation, Functional	3	0		7
9	MBD1	methyl-CpG binding domain protein 1	ENSG00000141644	18	Rare Single Gene Mutation	2	0		9
9	MBD3	methyl-CpG binding domain protein 3	ENSG00000071655	19	Rare Single Gene Mutation	2	0		4
9	MBD4	methyl-CpG binding domain protein 4	ENSG00000129071	3	Rare Single Gene Mutation	2	0		7
9	MBD5	Methyl-CpG binding domain protein 5	ENSG00000204406	2	Rare Single Gene Mutation, Syndromic, Functional	1	1	46.6	43
9	MBD6	Methyl-CpG binding domain protein 6	ENSG00000166987	12	Rare Single Gene Mutation	2	0		3
9	MBOAT7	membrane bound O-acyltransferase domain containing 7	ENSG00000125505	19	Rare Single Gene Mutation, Syndromic	1	1	5.25	17
9	MCM4	minichromosome maintenance complex component 4	ENSG00000104738	8	Rare Single Gene Mutation	2	0		4
9	MCM6	minichromosome maintenance complex component 6	ENSG00000076003	2	Rare Single Gene Mutation, Syndromic	2	0		4
9	MCPH1	microcephalin 1	ENSG00000147316	8	Rare Single Gene Mutation	2	0		19
9	MDGA2	MAM domain containing glycosylphosphatidylinositol anchor 2	ENSG00000139915	14	Rare Single Gene Mutation, Genetic Association	2	0		9
9	MECP2	Methyl CpG binding protein 2	ENSG00000169057	X	Rare Single Gene Mutation, Syndromic, Functional	1	1	106.65	119
9	LMX1B	LIM homeobox transcription factor 1 beta	ENSG00000136944	9	Genetic Association	2	0		1
9	LZTS2	leucine zipper, putative tumor suppressor 2	ENSG00000107816	10	Genetic Association	2	0		4
9	MAPT-AS1	MAPT antisense RNA 1		17	Genetic Association	2	0		1
9	MED12L	mediator complex subunit 12L	ENSG00000144893	3	Rare Single Gene Mutation, Syndromic	2	1		6
9	MED13	mediator complex subunit 13	ENSG00000108510	17	Rare Single Gene Mutation, Syndromic	1	1	9.3	11
9	MED13L	Mediator complex subunit 13-like	ENSG00000123066	12	Rare Single Gene Mutation, Syndromic	1	1	35	52
9	MED23	mediator complex subunit 23	ENSG00000112282	6	Rare Single Gene Mutation, Functional	2	0		4
9	MEF2C	myocyte enhancer factor 2C	ENSG00000081189	5	Rare Single Gene Mutation, Syndromic, Genetic Association, Functional	1	1	9.85	48
9	MEGF10	multiple EGF like domains 10	ENSG00000145794	5	Rare Single Gene Mutation, Genetic Association	2	0		8
9	MEGF11	multiple EGF like domains 11	ENSG00000157890	15	Rare Single Gene Mutation	2	0		8
9	MEIS2	Meis homeobox 2	ENSG00000134138	15	Rare Single Gene Mutation, Syndromic	1	1	7.5	12
9	MEMO1	mediator of cell motility 1	ENSG00000162959	2	Rare Single Gene Mutation, Functional	2	0		2
9	MET	met proto-oncogene (hepatocyte growth factor receptor)		7	Rare Single Gene Mutation, Genetic Association, Functional	2	0		41
9	METTL26	methyltransferase like 26	ENSG00000130731	16	Rare Single Gene Mutation	2	0		2
9	MFRP	Membrane frizzled-related protein	ENSG00000235718	11	Rare Single Gene Mutation	2	0		8
9	MIB1	Mindbomb E3 ubiquitin protein ligase 1	ENSG00000101752	18	Rare Single Gene Mutation	2	0	3.6	10
9	MINK1	misshapen like kinase 1	ENSG00000141503	17	Rare Single Gene Mutation	3	0		8
9	MIR137	microRNA 137		1	Rare Single Gene Mutation, Syndromic, Genetic Association, Functional	2	0		10
9	MKX	mohawk homeobox	ENSG00000150051	10	Rare Single Gene Mutation	1	0	0.3	3
9	MLANA	melan-A	ENSG00000120215	9	Rare Single Gene Mutation	2	0		4
9	MNT	MAX network transcriptional repressor	ENSG00000070444	17	Genetic Association	2	0		1
9	MRTFB	myocardin related transcription factor B	ENSG00000186260	16	Rare Single Gene Mutation, Syndromic, Genetic Association	2	0		12
9	MSANTD2	Myb/SANT DNA binding domain containing 2	ENSG00000120458	11	Rare Single Gene Mutation	2	0		2
9	MSL2	MSL complex subunit 2	ENSG00000174579	3	Rare Single Gene Mutation	3	0		5
9	MSL3	MSL complex subunit 3	ENSG00000005302	X	Rare Single Gene Mutation, Syndromic	1	1		6
9	MSR1	macrophage scavenger receptor 1	ENSG00000038945	8	Rare Single Gene Mutation	2	0		5
9	MSRA	methionine sulfoxide reductase A	ENSG00000175806	8	Rare Single Gene Mutation, Genetic Association, Functional	3	0		13
9	MSX2	msh homeobox 2	ENSG00000120149	5	Rare Single Gene Mutation, Syndromic	3	1		2
9	MTF1	metal-regulatory transcription factor 1	ENSG00000188786	1	Rare Single Gene Mutation, Syndromic, Genetic Association	2	0		6
9	MTHFR	methylenetetrahydrofolate reductase (NAD(P)H)	ENSG00000177000	1	Rare Single Gene Mutation, Syndromic, Genetic Association, Functional	2	0		23
9	MSNP1AS	Moesinpseudogene 1, antisense		5	Genetic Association, Functional	2	0		13
9	MTOR	mechanistic target of rapamycin kinase	ENSG00000198793	1	Rare Single Gene Mutation, Syndromic, Functional	1	1		32
9	MTSS2	MTSS I-BAR domain containing 2	ENSG00000132613	16	Rare Single Gene Mutation, Syndromic		1		5
9	MUC12	mucin 12, cell surface associated	ENSG00000205277	7	Rare Single Gene Mutation	2	0		4
9	MUC4	mucin 4, cell surface associated	ENSG00000145113	3	Rare Single Gene Mutation	2	0		9
9	MYCBP2	MYC binding protein 2	ENSG00000005810	13	Rare Single Gene Mutation, Syndromic	1	0		9
9	MYH10	myosin heavy chain 10	ENSG00000133026	17	Rare Single Gene Mutation	2	0		8
9	MYH4	Myosin, heavy chain 4, skeletal muscle	ENSG00000264424	17	Rare Single Gene Mutation	2	0		7
9	MYH9	myosin heavy chain 9	ENSG00000100345	22	Rare Single Gene Mutation	2	0		8
9	MYLK	myosin light chain kinase	ENSG00000065534	3	Rare Single Gene Mutation	3	0		4
9	MYO16	myosin XVI	ENSG00000041515	13	Rare Single Gene Mutation, Genetic Association	2	0		10
9	MYO1E	myosin IE	ENSG00000157483	15	Rare Single Gene Mutation	2	0		6
9	MYO5A	myosin VA	ENSG00000197535	15	Rare Single Gene Mutation, Genetic Association	2	0		6
9	MYO5C	myosin VC	ENSG00000128833	15	Rare Single Gene Mutation	2	0		5
9	MYO9B	Myosin IXB	ENSG00000099331	19	Rare Single Gene Mutation	2	0		6
9	MYOCD	myocardin	ENSG00000141052	17	Rare Single Gene Mutation	3	0		3
9	MYT1L	Myelin transcription factor 1-like	ENSG00000186487	2	Rare Single Gene Mutation, Syndromic, Genetic Association, Functional	1	0	20.35	38
9	NAA10	N-alpha-acetyltransferase 10, NatA catalytic subunit	ENSG00000102030	X	Rare Single Gene Mutation, Syndromic	3	1		13
9	NAA15	N(alpha)-acetyltransferase 15, NatA auxiliary subunit	ENSG00000164134	4	Rare Single Gene Mutation, Syndromic	1	1	31.7	20
9	NAALADL2	N-acetylated alpha-linked acidic dipeptidase-like 2	ENSG00000177694	3	Rare Single Gene Mutation, Genetic Association	2	0		4
9	NACC1	nucleus accumbens associated 1	ENSG00000160877	19	Rare Single Gene Mutation, Syndromic	1	1		9
9	NAV2	neuron navigator 2	ENSG00000166833	11	Rare Single Gene Mutation, Syndromic	2	0		13
9	NAV3	neuron navigator 3	ENSG00000067798	12	Rare Single Gene Mutation	2	0		4
9	NBEA	neurobeachin	ENSG00000172915	13	Rare Single Gene Mutation, Syndromic, Functional	1	1		25
9	NCAPH2	non-SMC condensin II complex subunit H2	ENSG00000025770	22	Rare Single Gene Mutation	3	0		1
9	NCKAP1	NCK-associated protein 1	ENSG00000061676	2	Rare Single Gene Mutation, Syndromic	1	0		15
9	NCKAP5	NCK-associated protein 5	ENSG00000176771	2	Rare Single Gene Mutation	2	0		3
9	NCOA1	nuclear receptor coactivator 1	ENSG00000084676	2	Rare Single Gene Mutation	1	0	3	4
9	NCOR1	nuclear receptor corepressor 1	ENSG00000141027	17	Rare Single Gene Mutation, Functional	2	0		11
9	NEGR1	neuronal growth regulator 1	ENSG00000172260	1	Rare Single Gene Mutation, Genetic Association, Functional	2	0		6
9	NEO1	Neogenin 1	ENSG00000067141	15	Rare Single Gene Mutation	2	0		3
9	NEXMIF	neurite extension and migration factor	ENSG00000050030	X	Rare Single Gene Mutation, Syndromic, Functional	1	0		33
9	NF1	neurofibromin 1 (neurofibromatosis, von Recklinghausen disease, Watson disease)	ENSG00000196712	17	Rare Single Gene Mutation, Syndromic, Genetic Association, Functional	1	1	9.3	37
9	NFE2L3	nuclear factor, erythroid 2 like 3	ENSG00000050344	7	Rare Single Gene Mutation	2	0		4
9	NFIA	nuclear factor I/A	ENSG00000162599	1	Rare Single Gene Mutation	2	0		16
9	NFIB	nuclear factor I B	ENSG00000147862	9	Rare Single Gene Mutation, Syndromic	2	1		6
9	NFIX	nuclear factor I/X (CCAAT-binding transcription factor)	ENSG00000008441	19	Rare Single Gene Mutation, Syndromic		1		17
9	NINL	Ninein-like	ENSG00000101004	20	Rare Single Gene Mutation	2	0		10
9	NIPA1	non imprinted in Prader-Willi/Angelman syndrome 1	ENSG00000170113	15	Rare Single Gene Mutation	2	0		6
9	NIPA2	non imprinted in Prader-Willi/Angelman syndrome 2	ENSG00000140157	15	Rare Single Gene Mutation	2	0		3
9	NIPBL	Nipped-B homolog (Drosophila)	ENSG00000164190	5	Rare Single Gene Mutation, Syndromic	1	1	15.3	18
9	NLGN1	neuroligin 1	ENSG00000169760	3	Rare Single Gene Mutation, Genetic Association, Functional	2	0		21
9	NLGN2	Neuroligin 2	ENSG00000169992	17	Rare Single Gene Mutation, Functional	1	0	3	11
9	NLGN3	neuroligin 3	ENSG00000196338	X	Rare Single Gene Mutation, Genetic Association, Functional	1	0	6.5	45
9	NLGN4X	neuroligin 4, X-linked	ENSG00000146938	X	Rare Single Gene Mutation, Syndromic, Genetic Association, Functional	1	0	12	42
9	NLGN4Y	neuroligin 4, Y-linked	ENSG00000165246	Y	Rare Single Gene Mutation, Genetic Association, Functional	2	0		6
9	NOVA2	NOVA alternative splicing regulator 2	ENSG00000104967	19	Rare Single Gene Mutation, Syndromic		1		3
9	NPFFR2	neuropeptide FF receptor 2	ENSG00000056291	4	Rare Single Gene Mutation	3	0		7
9	NR1D1	nuclear receptor subfamily 1 group D member 1	ENSG00000126368	17	Rare Single Gene Mutation	2	0		4
9	NR2F1	nuclear receptor subfamily 2 group F member 1	ENSG00000175745	5	Rare Single Gene Mutation, Syndromic, Genetic Association, Functional	2	1		26
9	NR3C2	Nuclear receptor subfamily 3, group C, member 2	ENSG00000151623	4	Rare Single Gene Mutation, Syndromic	1	1		12
9	NR4A2	nuclear receptor subfamily 4 group A member 2	ENSG00000153234	2	Rare Single Gene Mutation, Syndromic	1	0	7.75	10
9	NRCAM	neuronal cell adhesion molecule	ENSG00000091129	7	Rare Single Gene Mutation, Genetic Association	2	0		6
9	NRP2	neuropilin 2	ENSG00000118257	2	Rare Single Gene Mutation, Genetic Association	2	0		10
9	NRXN1	neurexin 1	ENSG00000179915	2	Rare Single Gene Mutation, Syndromic, Genetic Association, Functional	1	0	143.75	111
9	NDUFA5	NADH dehydrogenase (ubiquinone) 1 alpha subcomplex, 5, 13kDa	ENSG00000128609	7	Genetic Association	2	0		3
9	NKX2-2	NK2 homeobox 2	ENSG00000125820	20	Genetic Association, Functional	3	0		2
9	NPAS2	neuronal PAS domain protein 2	ENSG00000170485	2	Genetic Association	2	0		4
9	NRXN2	neurexin 2	ENSG00000110076	11	Rare Single Gene Mutation, Syndromic, Genetic Association, Functional	1	0	7	17
9	NRXN3	neurexin 3	ENSG00000021645	14	Rare Single Gene Mutation, Genetic Association, Functional	1	0	11.1	27
9	NSD1	nuclear receptor binding SET domain protein 1	ENSG00000165671	5	Rare Single Gene Mutation, Syndromic, Functional	1	1		32
9	NSD2	nuclear receptor binding SET domain protein 2	ENSG00000109685	4	Rare Single Gene Mutation, Syndromic	2	1		12
9	NSMCE3	NSE3 homolog, SMC5-SMC6 complex component	ENSG00000185115	15	Rare Single Gene Mutation, Functional	2	0		5
9	NTNG1	netrin G1	ENSG00000162631	1	Rare Single Gene Mutation, Syndromic, Genetic Association	2	1		8
9	NTNG2	netrin G2	ENSG00000196358	9	Rare Single Gene Mutation, Syndromic		1		6
9	NTRK1	neurotrophic tyrosine kinase, receptor, type 1	ENSG00000198400	1	Rare Single Gene Mutation, Syndromic	2	0		9
9	NTRK2	neurotrophic receptor tyrosine kinase 2	ENSG00000148053	9	Rare Single Gene Mutation, Syndromic		1		8
9	NTRK3	neurotrophic tyrosine kinase, receptor, type 3	ENSG00000140538	15	Rare Single Gene Mutation, Syndromic, Genetic Association	2	0		15
9	NUAK1	NUAK family, SNF1-like kinase, 1	ENSG00000074590	12	Rare Single Gene Mutation, Functional	2	0		6
9	NUDCD2	NudC domain containing 2	ENSG00000170584	5	Rare Single Gene Mutation	2	0		4
9	NUP133	nucleoporin 133kDa	ENSG00000069248	1	Rare Single Gene Mutation	2	0		5
9	NUP155	nucleoporin 155	ENSG00000113569	5	Rare Single Gene Mutation	1	0	0.1	4
9	NXF1	nuclear RNA export factor 1	ENSG00000162231	11	Rare Single Gene Mutation	3	0		2
9	NXPH1	neurexophilin 1	ENSG00000122584	7	Rare Single Gene Mutation	2	0		6
9	OCRL	oculocerebrorenal syndrome of Lowe	ENSG00000122126	X	Rare Single Gene Mutation, Syndromic		1		9
9	OFD1	OFD1, centriole and centriolar satellite protein	ENSG00000046651	X	Rare Single Gene Mutation, Syndromic	2	0		5
9	OPHN1	oligophrenin 1	ENSG00000079482	X	Rare Single Gene Mutation, Syndromic	2	0		18
9	OR1C1	olfactory receptor, family 1, subfamily C, member 1	ENSG00000221888	1	Rare Single Gene Mutation	2	0		4
9	OR2T10	olfactory receptor family 2 subfamily T member 10	ENSG00000184022	1	Rare Single Gene Mutation	2	0		4
9	OR52M1	Olfactory receptor, family 52, subfamily M, member 1	ENSG00000197790	11	Rare Single Gene Mutation	2	0		3
9	OTUD7A	OTU deubiquitinase 7A	ENSG00000169918	15	Rare Single Gene Mutation, Functional	2	0		7
9	OXT	oxytocin/neurophysin I prepropeptide	ENSG00000101405	20	Rare Single Gene Mutation, Genetic Association	2	0		5
9	OXTR	oxytocin receptor	ENSG00000180914	3	Rare Single Gene Mutation, Genetic Association, Functional	2	0		50
9	P2RX5	Purinergic receptor P2X, ligand gated ion channel, 5	ENSG00000083454	17	Rare Single Gene Mutation	2	0		5
9	P4HA2	Prolyl 4-hydroxylase, alpha polypeptide II	ENSG00000072682	5	Rare Single Gene Mutation	2	0		5
9	PABPC1	poly(A) binding protein cytoplasmic 1	ENSG00000070756	8	Rare Single Gene Mutation, Syndromic	3	1		6
9	PACS1	phosphofurin acidic cluster sorting protein 1	ENSG00000175115	11	Rare Single Gene Mutation, Syndromic	1	1	1.35	15
9	PACS2	phosphofurin acidic cluster sorting protein 2	ENSG00000179364	14	Rare Single Gene Mutation, Syndromic		1		9
9	PAFAH1B2	platelet activating factor acetylhydrolase 1b catalytic subunit 2	ENSG00000168092	11	Rare Single Gene Mutation	2	0		4
9	PAH	Phenylalanine hydroxylase	ENSG00000171759	12	Rare Single Gene Mutation, Syndromic	1	0		11
9	PAK1	p21 (RAC1) activated kinase 1	ENSG00000149269	11	Rare Single Gene Mutation, Syndromic		1		6
9	PAK2	p21 (RAC1) activated kinase 2	ENSG00000180370	3	Rare Single Gene Mutation, Syndromic	2	0		5
9	PAPOLG	poly(A) polymerase gamma	ENSG00000115421	2	Rare Single Gene Mutation	2	0		6
9	PARD3B	Par-3 partitioning defective 3 homolog B (C. elegans)	ENSG00000116117	2	Rare Single Gene Mutation, Genetic Association	2	0		9
9	PATJ	PATJ, crumbs cell polarity complex component	ENSG00000132849	1	Rare Single Gene Mutation, Genetic Association	2	0		6
9	PAX5	Paired box 5	ENSG00000196092	9	Rare Single Gene Mutation	1	0	5.75	10
9	PAX6	Paired box 6	ENSG00000007372	11	Rare Single Gene Mutation, Syndromic, Functional		1		9
9	PBX1	PBX homeobox 1	ENSG00000185630	1	Rare Single Gene Mutation	2	0		7
9	PC	pyruvate carboxylase	ENSG00000173599	11	Rare Single Gene Mutation	3	0		8
9	PCCA	propionyl-CoA carboxylase alpha subunit	ENSG00000175198	13	Rare Single Gene Mutation, Syndromic		1		12
9	PCCB	propionyl-CoA carboxylase beta subunit	ENSG00000114054	3	Rare Single Gene Mutation, Syndromic	1	1		10
9	PCDH10	protocadherin 10	ENSG00000138650	4	Rare Single Gene Mutation, Functional	2	0		11
9	PCDH11X	protocadherin 11 X-linked	ENSG00000102290	X	Rare Single Gene Mutation	2	0		4
9	PCDH15	protocadherin related 15	ENSG00000150275	10	Rare Single Gene Mutation, Syndromic, Genetic Association	2	0		11
9	PCDH19	protocadherin 19	ENSG00000165194	X	Rare Single Gene Mutation, Syndromic, Functional	1	1		56
9	PCDH9	protocadherin 9	ENSG00000184226	13	Rare Single Gene Mutation, Genetic Association, Functional	2	0		11
9	PCDHA1	Protocadherin alpha 1	ENSG00000204970	5	Rare Single Gene Mutation, Syndromic, Genetic Association	2	0		4
9	PCDHA10	Protocadherin alpha 10	ENSG00000250120	5	Rare Single Gene Mutation, Genetic Association	2	0		6
9	PCDHA11	Protocadherin alpha 11	ENSG00000249158	5	Rare Single Gene Mutation, Genetic Association	2	0		6
9	PCDHA12	Protocadherin alpha 12	ENSG00000251664	5	Rare Single Gene Mutation, Genetic Association	2	0		5
9	PCDHA13	Protocadherin alpha 13	ENSG00000239389	5	Rare Single Gene Mutation, Genetic Association	2	0		5
9	PCDHA2	Protocadherin alpha 2	ENSG00000204969	5	Rare Single Gene Mutation, Genetic Association	2	0		5
9	PCDHA3	Protocadherin alpha 3	ENSG00000255408	5	Rare Single Gene Mutation, Genetic Association	2	0		5
9	PCDHA4	Protocadherin alpha 4	ENSG00000204967	5	Rare Single Gene Mutation, Genetic Association	2	0		6
9	PCDHA5	Protocadherin alpha 5	ENSG00000204965	5	Rare Single Gene Mutation, Genetic Association	2	0		7
9	PCDHA6	Protocadherin alpha 6	ENSG00000081842	5	Rare Single Gene Mutation, Genetic Association	2	0		4
9	PCDHA7	Protocadherin alpha 7	ENSG00000204963	5	Rare Single Gene Mutation, Genetic Association	2	0		7
9	PCDHA8	Protocadherin alpha 8	ENSG00000204962	5	Rare Single Gene Mutation, Genetic Association	2	0		5
9	PCDHA9	Protocadherin alpha 9	ENSG00000204961	5	Rare Single Gene Mutation, Genetic Association	2	0		4
9	PCDHAC1	Protocadherin alpha subfamily C, 1	ENSG00000248383	5	Rare Single Gene Mutation, Genetic Association	2	0		5
9	PCDHAC2	Protocadherin alpha subfamily C, 2	ENSG00000243232	5	Rare Single Gene Mutation, Genetic Association	2	0		4
9	PCLO	piccolo presynaptic cytomatrix protein	ENSG00000186472	7	Rare Single Gene Mutation, Syndromic, Genetic Association, Functional	2	0		11
9	PCM1	pericentriolar material 1	ENSG00000078674	8	Rare Single Gene Mutation	2	0		6
9	PDCD1	programmed cell death 1	ENSG00000188389	2	Rare Single Gene Mutation	2	0		4
9	PDE1C	phosphodiesterase 1C	ENSG00000154678	7	Rare Single Gene Mutation, Genetic Association	2	0		3
9	PDE3B	phosphodiesterase 3B	ENSG00000152270	11	Rare Single Gene Mutation	3	0		8
9	PDK2	pyruvate dehydrogenase kinase 2	ENSG00000005882	17	Rare Single Gene Mutation	2	0		6
9	PDZD8	PDZ domain containing 8	ENSG00000165650	10	Rare Single Gene Mutation, Syndromic, Functional		1		3
9	PEBP4	phosphatidylethanolamine binding protein 4	ENSG00000134020	8	Rare Single Gene Mutation	3	0		2
9	PER1	period homolog 1 (Drosophila)	ENSG00000179094	17	Rare Single Gene Mutation, Genetic Association	2	0		9
9	PER2	period circadian clock 2	ENSG00000132326	2	Rare Single Gene Mutation	2	0	6.75	8
9	PEX7	peroxisomal biogenesis factor 7	ENSG00000112357	6	Rare Single Gene Mutation, Genetic Association	2	0		5
9	PHF12	PHD finger protein 12	ENSG00000109118	17	Rare Single Gene Mutation	1	0	9.5	4
9	PHF14	PHD finger protein 14	ENSG00000106443	7	Rare Single Gene Mutation, Syndromic	3	0		6
9	PHF2	PHD finger protein 2	ENSG00000197724	9	Rare Single Gene Mutation	1	0	4.25	8
9	PHF21A	PHD finger protein 21A	ENSG00000135365	11	Rare Single Gene Mutation, Syndromic	1	1	5.35	15
9	PHF3	PHD finger protein 3	ENSG00000118482	6	Rare Single Gene Mutation	1	0	9.75	5
9	PHF7	PHD finger protein 7	ENSG00000010318	3	Rare Single Gene Mutation	2	0		4
9	PHF8	PHD finger protein 8	ENSG00000172943	X	Rare Single Gene Mutation, Syndromic		1		13
9	PHIP	pleckstrin homology domain interacting protein	ENSG00000146247	6	Rare Single Gene Mutation, Syndromic	1	1		23
9	PHLPP1	PH domain and leucine rich repeat protein phosphatase 1	ENSG00000081913	18	Rare Single Gene Mutation	3	0		5
9	PHRF1	PHD and ring finger domains 1	ENSG00000070047	11	Rare Single Gene Mutation	2	0		5
9	PIK3CA	phosphatidylinositol-4,5-bisphosphate 3-kinase catalytic subunit alpha	ENSG00000121879	3	Rare Single Gene Mutation, Syndromic	3	0		8
9	PIK3CG	phosphoinositide-3-kinase, catalytic, gamma polypeptide	ENSG00000105851	7	Rare Single Gene Mutation, Genetic Association	2	0		5
9	PIK3R2	phosphoinositide-3-kinase regulatory subunit 2	ENSG00000105647	19	Rare Single Gene Mutation, Syndromic		1		10
9	PITX1	paired-like homeodomain 1	ENSG00000069011	5	Rare Single Gene Mutation, Genetic Association	2	0		6
9	PJA1	praja ring finger ubiquitin ligase 1	ENSG00000181191	X	Syndromic	3	1		1
9	PLAUR	Plasminogen activator, urokinase receptor	ENSG00000011422	19	Rare Single Gene Mutation, Genetic Association	2	0		3
9	PLCB1	phospholipase C, beta 1 (phosphoinositide-specific)	ENSG00000182621	20	Rare Single Gene Mutation	2	0		9
9	PLCD4	phospholipase C delta 4	ENSG00000115556	2	Rare Single Gene Mutation	2	0		5
9	PLEKHA8	pleckstrin homology domain containing A8	ENSG00000106086	7	Rare Single Gene Mutation	3	0		2
9	PLN	phospholamban	ENSG00000198523	6	Rare Single Gene Mutation	2	0		4
9	PLPPR4	phospholipid phosphatase related 4	ENSG00000117600	1	Rare Single Gene Mutation, Functional	3	0		7
9	PLXNA3	plexin A3	ENSG00000130827	X	Rare Single Gene Mutation, Syndromic	2	0		8
9	PLXNA4	Plexin A4	ENSG00000221866	7	Rare Single Gene Mutation, Functional	2	0		6
9	PLXNB1	plexin B1	ENSG00000164050	3	Rare Single Gene Mutation	2	0		5
9	PNPLA7	patatin like phospholipase domain containing 7	ENSG00000130653	9	Rare Single Gene Mutation	2	0		6
9	POGZ	Pogo transposable element with ZNF domain	ENSG00000143442	1	Rare Single Gene Mutation, Syndromic, Functional	1	1	35.4	60
9	POLA2	DNA polymerase alpha 2, accessory subunit	ENSG00000014138	11	Rare Single Gene Mutation	2	0		7
9	POLR2A	RNA polymerase II subunit A	ENSG00000181222	17	Rare Single Gene Mutation, Syndromic	3	1		10
9	POLR3A	RNA polymerase III subunit A	ENSG00000148606	10	Rare Single Gene Mutation, Syndromic	3	1		10
9	POMGNT1	protein O-linked mannose N-acetylglucosaminyltransferase 1 (beta 1,2-)	ENSG00000085998	1	Rare Single Gene Mutation, Syndromic	1	1	1	9
9	POMT1	protein O-mannosyltransferase 1	ENSG00000130714	9	Rare Single Gene Mutation	2	0		4
9	POT1	Protection of telomeres 1 homolog (S. pombe)	ENSG00000128513	7	Rare Single Gene Mutation	2	0		3
9	POU3F3	POU class 3 homeobox 3	ENSG00000198914	2	Rare Single Gene Mutation, Syndromic		1		4
9	PPFIA1	PTPRF interacting protein alpha 1	ENSG00000131626	11	Rare Single Gene Mutation	2	0		5
9	PPM1D	protein phosphatase, Mg2+/Mn2+ dependent 1D	ENSG00000170836	17	Rare Single Gene Mutation, Syndromic	2	1		10
9	PPP1R1B	Protein phosphatase 1, regulatory (inhibitor) subunit 1B	ENSG00000131771	17	Rare Single Gene Mutation, Genetic Association	2	0		2
9	PPP1R9B	protein phosphatase 1 regulatory subunit 9B	ENSG00000108819	17	Rare Single Gene Mutation	1	0	1.5	4
9	PPP2CA	protein phosphatase 2 catalytic subunit alpha	ENSG00000113575	5	Rare Single Gene Mutation, Syndromic		1		4
9	OR2M4	Olfactory receptor, family 2, subfamily M, member 4	ENSG00000171180	1	Genetic Association	2	0		1
9	OTX1	orthodenticle homeobox 1	ENSG00000115507	2	Genetic Association	2	0		3
9	PHB1	prohibitin 1	ENSG00000167085	17	Genetic Association	2	0		1
9	PON1	paraoxonase 1	ENSG00000005421	7	Genetic Association	2	0		5
9	PPP2R1B	protein phosphatase 2 regulatory subunit A, beta	ENSG00000137713	11	Rare Single Gene Mutation	2	0		8
9	PPP2R5D	Protein phosphatase 2, regulatory subunit B', delta	ENSG00000112640	6	Rare Single Gene Mutation, Syndromic, Functional	1	1	8.5	29
9	PPP3CA	protein phosphatase 3 catalytic subunit alpha	ENSG00000138814	4	Rare Single Gene Mutation, Syndromic	3	1		11
9	PPP5C	protein phosphatase 5 catalytic subunit	ENSG00000011485	19	Rare Single Gene Mutation	1	0	1	3
9	PREX1	Phosphatidylinositol-3,4,5-trisphosphate-dependent Rac exchange factor 1	ENSG00000124126	20	Rare Single Gene Mutation, Genetic Association	2	0		5
9	PRICKLE1	Prickle homolog 1 (Drosophila)	ENSG00000139174	12	Rare Single Gene Mutation, Syndromic, Functional	2	0		7
9	PRICKLE2	prickle planar cell polarity protein 2	ENSG00000163637	3	Rare Single Gene Mutation, Functional	2	0		7
9	PRKAR1B	protein kinase cAMP-dependent type I regulatory subunit beta	ENSG00000188191	7	Rare Single Gene Mutation, Syndromic	2	0		7
9	PRKCA	protein kinase C alpha	ENSG00000154229	17	Rare Single Gene Mutation, Functional	2	0		6
9	PRKCB	protein kinase C beta	ENSG00000166501	16	Rare Single Gene Mutation, Genetic Association	2	0		8
9	PRKD1	Protein kinase D1	ENSG00000184304	14	Rare Single Gene Mutation, Syndromic		1		7
9	PRKD2	protein kinase D2	ENSG00000105287	19	Rare Single Gene Mutation	2	0		4
9	PRKDC	protein kinase, DNA-activated, catalytic polypeptide	ENSG00000253729	8	Rare Single Gene Mutation, Syndromic, Functional	2	0		9
9	PRKN	parkin RBR E3 ubiquitin protein ligase	ENSG00000185345	6	Rare Single Gene Mutation, Genetic Association, Functional	2	0		18
9	PRODH	Proline dehydrogenase (oxidase) 1	ENSG00000100033	22	Rare Single Gene Mutation, Syndromic, Genetic Association	2	1		7
9	PRPF39	pre-mRNA processing factor 39	ENSG00000185246	14	Rare Single Gene Mutation	2	0		3
9	PRPF8	pre-mRNA processing factor 8	ENSG00000174231	17	Rare Single Gene Mutation, Syndromic	3	1		9
9	PRR12	proline rich 12	ENSG00000126464	19	Rare Single Gene Mutation, Syndromic	1	1		7
9	PRR14L	proline rich 14 like	ENSG00000183530	22	Rare Single Gene Mutation	1	0		5
9	PRR25	proline rich 25		16	Rare Single Gene Mutation	3	0		2
9	PRUNE2	prune homolog 2	ENSG00000106772	9	Rare Single Gene Mutation, Syndromic	2	0		12
9	PSD3	pleckstrin and Sec7 domain containing 3	ENSG00000156011	8	Rare Single Gene Mutation, Genetic Association	2	0		7
9	PSMD11	proteasome 26S subunit, non-ATPase 11	ENSG00000108671	17	Rare Single Gene Mutation	1	0		2
9	PSMD12	proteasome 26S subunit, non-ATPase 12	ENSG00000197170	17	Rare Single Gene Mutation, Syndromic	1	1	6	5
9	PSMD6	proteasome 26S subunit, non-ATPase 6	ENSG00000163636	3	Rare Single Gene Mutation	1	0		3
9	PTBP2	polypyrimidine tract binding protein 2	ENSG00000117569	1	Rare Single Gene Mutation, Genetic Association, Functional	2	0		8
9	PTCHD1	patched domain containing 1	ENSG00000165186	X	Rare Single Gene Mutation, Genetic Association	1	0	0	15
9	PTCHD1-AS	PTCHD1antisense RNA (head to head)		X	Rare Single Gene Mutation	2	0	17.6	3
9	PTDSS1	phosphatidylserine synthase 1	ENSG00000156471	8	Rare Single Gene Mutation, Syndromic	3	0		6
9	PTEN	phosphatase and tensin homolog (mutated in multiple advanced cancers 1)	ENSG00000171862	10	Rare Single Gene Mutation, Syndromic, Functional	1	1	63.15	95
9	PTGS2	prostaglandin-endoperoxide synthase 2	ENSG00000073756	1	Rare Single Gene Mutation, Genetic Association, Functional	2	0		8
9	PTK7	Protein tyrosine kinase 7 (inactive)	ENSG00000112655	6	Rare Single Gene Mutation	1	0		8
9	PTPN11	protein tyrosine phosphatase, non-receptor type 11	ENSG00000179295	12	Rare Single Gene Mutation, Syndromic, Functional	1	1		26
9	PTPN4	protein tyrosine phosphatase non-receptor type 4	ENSG00000088179	2	Rare Single Gene Mutation, Syndromic		1		5
9	PTPRB	protein tyrosine phosphatase, receptor type B	ENSG00000127329	12	Rare Single Gene Mutation, Genetic Association	2	0		6
9	PTPRC	protein tyrosine phosphatase, receptor type, C	ENSG00000081237	1	Rare Single Gene Mutation, Genetic Association	2	0		11
9	PTPRT	protein tyrosine phosphatase, receptor type, T	ENSG00000196090	20	Rare Single Gene Mutation, Functional	2	0		11
9	PXDN	peroxidasin	ENSG00000130508	2	Rare Single Gene Mutation, Syndromic	2	0		8
9	PYHIN1	Pyrin and HIN domain family, member 1	ENSG00000163564	1	Rare Single Gene Mutation	2	0		4
9	QRICH1	glutamine rich 1	ENSG00000198218	3	Rare Single Gene Mutation, Syndromic	2	0		13
9	RAB11FIP5	RAB11 family interacting protein 5	ENSG00000135631	2	Rare Single Gene Mutation, Functional	2	0		6
9	RAB2A	RAB2A, member RAS oncogene family	ENSG00000104388	8	Rare Single Gene Mutation	2	0		8
9	RAB39B	RAB39B, member RAS oncogene family	ENSG00000155961	X	Rare Single Gene Mutation, Syndromic, Functional	2	0		19
9	RAB43	RAB43, member RAS oncogene family	ENSG00000172780	3	Rare Single Gene Mutation	2	0		2
9	RAC1	Rac family small GTPase 1	ENSG00000136238	7	Rare Single Gene Mutation, Syndromic, Functional		1		10
9	RAD21	RAD21cohesin complex component	ENSG00000164754	8	Rare Single Gene Mutation, Syndromic		1		6
9	RAD21L1	RAD21 cohesin complex component like 1	ENSG00000244588	20	Rare Single Gene Mutation	2	0		3
9	RAI1	retinoic acid induced 1	ENSG00000108557	17	Rare Single Gene Mutation, Syndromic, Functional	1	1	12.25	34
9	RALA	RAS like proto-oncogene A	ENSG00000006451	7	Rare Single Gene Mutation, Syndromic		1		6
9	RALGAPB	Ral GTPase activating protein non-catalytic beta subunit	ENSG00000170471	20	Rare Single Gene Mutation	1	0		6
9	RANBP17	RAN binding protein 17	ENSG00000204764	5	Rare Single Gene Mutation	2	0		9
9	RAPGEF4	Rap guanine nucleotide exchange factor (GEF) 4	ENSG00000091428	2	Rare Single Gene Mutation	2	0		18
9	RASSF5	Ras association domain family member 5	ENSG00000266094	1	Rare Single Gene Mutation, Genetic Association	2	0		4
9	RBBP5	RB binding protein 5, histone lysine methyltransferase complex subunit	ENSG00000117222	1	Rare Single Gene Mutation, Functional	2	0		5
9	RBFOX1	RNA binding protein, fox-1 homolog (C. elegans) 1	ENSG00000078328	16	Rare Single Gene Mutation, Genetic Association	2	0		42
9	RBM27	RNA binding motif protein 27	ENSG00000091009	5	Rare Single Gene Mutation	2	0		4
9	REEP3	receptor accessory protein 3	ENSG00000165476	10	Rare Single Gene Mutation	2	0		3
9	RELN	Reelin	ENSG00000189056	7	Rare Single Gene Mutation, Syndromic, Genetic Association, Functional	1	0	7.2	64
9	RERE	Arginine-glutamic acid dipeptide (RE) repeats	ENSG00000142599	1	Rare Single Gene Mutation, Syndromic, Genetic Association, Functional	1	1	6.5	14
9	RFX3	regulatory factor X3	ENSG00000080298	9	Rare Single Gene Mutation, Syndromic	1	0	15.95	10
9	RFX4	regulatory factor X4	ENSG00000111783	12	Rare Single Gene Mutation, Syndromic	3	1		2
9	RFX7	regulatory factor X7	ENSG00000181827	15	Rare Single Gene Mutation, Syndromic	3	1		4
9	RGS7	regulator of G-protein signaling 7	ENSG00000182901	1	Rare Single Gene Mutation	2	0		6
9	RHEB	Ras homolog, mTORC1 binding	ENSG00000106615	7	Rare Single Gene Mutation, Syndromic		1		2
9	RHOXF1	Rhox homeobox family, member 1	ENSG00000101883	X	Genetic Association	2	0		3
9	RIMS1	Regulating synaptic membrane exocytosis 1	ENSG00000079841	6	Rare Single Gene Mutation, Genetic Association	1	0	11.35	10
9	RIMS2	regulating synaptic membrane exocytosis 2	ENSG00000176406	8	Rare Single Gene Mutation, Syndromic, Genetic Association	3	1		6
9	RIMS3	regulating synaptic membrane exocytosis 3	ENSG00000117016	1	Rare Single Gene Mutation	2	0		4
9	RIT2	Ras-like without CAAX 2	ENSG00000152214	18	Genetic Association	2	0		3
9	RLIM	Ring finger protein, LIM domain interacting	ENSG00000131263	X	Rare Single Gene Mutation, Syndromic		1		6
9	RNF135	Ring finger protein 135	ENSG00000181481	17	Rare Single Gene Mutation, Syndromic, Genetic Association	2	1		5
9	RNF25	ring finger protein 25	ENSG00000163481	2	Rare Single Gene Mutation	2	0		3
9	RNF38	ring finger protein 38	ENSG00000137075	9	Rare Single Gene Mutation	2	0		2
9	ROBO2	roundabout guidance receptor 2	ENSG00000185008	3	Rare Single Gene Mutation, Genetic Association, Functional	2	0		10
9	RORA	RAR-related orphan receptor A	ENSG00000069667	15	Rare Single Gene Mutation, Syndromic, Genetic Association, Functional		1		25
9	RORB	RAR related orphan receptor B	ENSG00000198963	9	Rare Single Gene Mutation, Syndromic, Functional	1	1	8.25	13
9	RPH3A	rabphilin 3A	ENSG00000089169	12	Rare Single Gene Mutation, Functional	3	0		7
9	RPL10	ribosomal protein L10	ENSG00000147403	X	Rare Single Gene Mutation, Syndromic	2	0		14
9	RP11-1407O15.2			17	Rare Single Gene Mutation	2	0		1
9	RPS10P2-AS1	ribosomal protein S10 pseudogene 2 anti-sense 1		20	Genetic Association, Functional	2	0		4
9	RPS6KA2	ribosomal protein S6 kinase, 90kDa, polypeptide 2	ENSG00000071242	6	Rare Single Gene Mutation	2	0		5
9	RPS6KA3	Ribosomal protein S6 kinase, 90kDa, polypeptide 3	ENSG00000177189	X	Rare Single Gene Mutation, Syndromic	2	1		18
9	RSRC1	arginine and serine rich coiled-coil 1	ENSG00000174891	3	Syndromic, Genetic Association		1		7
9	RUNX1T1	RUNX1 partner transcriptional co-repressor 1	ENSG00000079102	8	Rare Single Gene Mutation	1	0		3
9	SAE1	SUMO1 activating enzyme subunit 1	ENSG00000142230	19	Rare Single Gene Mutation	2	0		4
9	SAMD11	sterile alpha motif domain containing 11	ENSG00000187634	1	Rare Single Gene Mutation	2	0		4
9	SASH1	SAM and SH3 domain containing 1	ENSG00000111961	6	Rare Single Gene Mutation	2	0		4
9	SATB1	SATB homeobox 1	ENSG00000182568	3	Rare Single Gene Mutation, Syndromic	1	1	2.5	4
9	SATB2	SATB homeobox 2	ENSG00000119042	2	Rare Single Gene Mutation, Syndromic, Genetic Association	2	1	24.95	44
9	SBF1	SET binding factor 1	ENSG00000100241	22	Rare Single Gene Mutation	2	0		11
9	SCAF1	SR-related CTD associated factor 1	ENSG00000126461	19	Rare Single Gene Mutation	2	0		4
9	SCAF4	SR-related CTD associated factor 4	ENSG00000156304	21	Rare Single Gene Mutation, Syndromic	2	1		6
9	SCFD2	sec1 family domain containing 2	ENSG00000184178	4	Rare Single Gene Mutation	2	0		3
9	SCGN	secretagogin, EF-hand calcium binding protein	ENSG00000079689	6	Rare Single Gene Mutation, Functional	3	0		4
9	SCN1A	sodium channel, voltage-gated, type I, alpha subunit	ENSG00000144285	2	Rare Single Gene Mutation, Syndromic, Genetic Association, Functional	1	1		92
9	SCN2A	sodium channel, voltage-gated, type II, alpha subunit	ENSG00000136531	2	Rare Single Gene Mutation, Syndromic, Functional	1	0	109.3	111
9	SCN4A	Sodium channel, voltage gated, type IV alpha subunit	ENSG00000007314	17	Rare Single Gene Mutation	2	0		5
9	SCN8A	sodium channel, voltage gated, type VIII, alpha subunit	ENSG00000196876	12	Rare Single Gene Mutation, Syndromic, Functional	1	0		59
9	SCN9A	sodium voltage-gated channel alpha subunit 9	ENSG00000169432	2	Rare Single Gene Mutation	2	0		8
9	SCP2	sterol carrier protein 2	ENSG00000116171	1	Rare Single Gene Mutation	2	0		3
9	SDC2	syndecan 2 (heparan sulfate proteoglycan 1, cell surface-associated, fibroglycan )	ENSG00000169439	8	Rare Single Gene Mutation, Genetic Association	2	0		4
9	SEMA5A	sema domain, seven thrombospondin repeats (type 1 and type 1-like), transmembrane domain (TM) and short cytoplasmic domain, (semaphorin) 5A	ENSG00000112902	5	Rare Single Gene Mutation, Genetic Association, Functional	2	0		19
9	SENP1	SUMO specific peptidase 1	ENSG00000079387	12	Rare Single Gene Mutation	3	0		3
9	SET	SETnuclear proto-oncogene	ENSG00000119335	9	Rare Single Gene Mutation	2	0		6
9	SETBP1	SET binding protein 1	ENSG00000152217	18	Rare Single Gene Mutation, Syndromic, Functional	1	0		29
9	SETD1A	SET domain containing 1A, histone lysine methyltransferase	ENSG00000099381	16	Rare Single Gene Mutation, Syndromic, Genetic Association, Functional	1	1	4.35	10
9	SETD1B	SET domain containing 1B	ENSG00000139718	12	Rare Single Gene Mutation, Syndromic, Functional	2	1		19
9	SETD2	SET domain containing 2	ENSG00000181555	3	Rare Single Gene Mutation, Syndromic	1	0		24
9	SETD5	SET domain containing 5	ENSG00000168137	3	Rare Single Gene Mutation, Syndromic, Functional	1	1	28.05	36
9	SETDB1	SET domain, bifurcated 1	ENSG00000143379	1	Rare Single Gene Mutation	2	0		5
9	SETDB2	SET domain, bifurcated 2	ENSG00000136169	13	Rare Single Gene Mutation, Syndromic	2	0		3
9	SEZ6L2	SEZ6L2 seizure related 6 homolog (mouse)-like 2	ENSG00000174938	16	Rare Single Gene Mutation, Genetic Association	2	0		7
9	SF3B1	splicing factor 3b subunit 1	ENSG00000115524	2	Rare Single Gene Mutation	2	0		6
9	SGSH	N-sulfoglucosamine sulfohydrolase	ENSG00000181523	17	Rare Single Gene Mutation, Syndromic		1		8
9	SGSM3	Small G protein signaling modulator 3	ENSG00000100359	22	Rare Single Gene Mutation	2	0		7
9	SH3RF1	SH3 domain containing ring finger 1	ENSG00000154447	4	Rare Single Gene Mutation, Functional	3	0		5
9	SH3RF3	SH3 domain containing ring finger 3	ENSG00000172985	2	Rare Single Gene Mutation	2	0		3
9	SHANK1	SH3 and multiple ankyrin repeat domains 1	ENSG00000161681	19	Rare Single Gene Mutation, Genetic Association	2	0		15
9	SHANK2	SH3 and multiple ankyrin repeat domains 2	ENSG00000162105	11	Rare Single Gene Mutation, Syndromic, Genetic Association, Functional	1	0	18.55	51
9	SHANK3	SH3 and multiple ankyrin repeat domains 3	ENSG00000251322	22	Rare Single Gene Mutation, Syndromic, Genetic Association, Functional	1	1	74.85	142
9	SERPINE1	serpin family E member 1	ENSG00000106366	7	Genetic Association	2	0		2
9	SHOX	short stature homeobox	ENSG00000185960	X,Y	Rare Single Gene Mutation	2	0		3
9	SIK1	Salt-inducible kinase 1	ENSG00000142178	21	Rare Single Gene Mutation, Syndromic, Functional		1		8
9	SIN3A	SIN3 transcription regulator family member A	ENSG00000169375	15	Rare Single Gene Mutation, Syndromic	1	1		17
9	SIN3B	SIN3 transcription regulator family member B	ENSG00000127511	19	Rare Single Gene Mutation, Syndromic	2	1		6
9	SKI	SKIproto-oncogene	ENSG00000157933	1	Rare Single Gene Mutation	1	0	4.25	6
9	SLC12A5	Solute carrier family 12 (potassium/chloride transporter), member 5	ENSG00000124140	20	Rare Single Gene Mutation, Functional	2	0		9
9	SLC1A1	solute carrier family 1 (neuronal/epithelial high affinity glutamate transporter, system Xag), member 1	ENSG00000106688	9	Rare Single Gene Mutation, Genetic Association	2	0		14
9	SLC1A2	Solute carrier family 1 (glial high affinity glutamate transporter), member 2	ENSG00000110436	11	Rare Single Gene Mutation, Genetic Association, Functional	3	0		10
9	SLC22A15	Solute carrier family 22, member 15	ENSG00000163393	1	Genetic Association	2	0		1
9	SLC22A9	solute carrier family 22 member 9	ENSG00000149742	11	Rare Single Gene Mutation	2	0		6
9	SLC23A1	solute carrier family 23 member 1	ENSG00000170482	5	Rare Single Gene Mutation	3	0		5
9	SLC24A2	solute carrier family 24 member 2	ENSG00000155886	9	Rare Single Gene Mutation	2	0		4
9	SLC25A12	solute carrier family 25 (mitochondrial carrier, Aralar), member 12	ENSG00000115840	2	Rare Single Gene Mutation, Syndromic, Genetic Association, Functional	2	0		25
9	SLC25A27	solute carrier family 25 member 27	ENSG00000153291	6	Genetic Association	2	0		1
9	SLC25A39	solute carrier family 25 member 39	ENSG00000013306	17	Rare Single Gene Mutation	2	0		3
9	SLC27A4	Solute carrier family 27 (fatty acid transporter), member 4	ENSG00000167114	9	Rare Single Gene Mutation, Syndromic	2	0		3
9	SLC29A4	solute carrier family 29 member 4	ENSG00000164638	7	Rare Single Gene Mutation	2	0		2
9	SLC35G1	solute carrier family 35 member G1	ENSG00000176273	10	Rare Single Gene Mutation	2	0		4
9	SLC38A10	solute carrier family 38, member 10	ENSG00000157637	17	Rare Single Gene Mutation	2	0		3
9	SLC45A1	solute carrier family 45 member 1	ENSG00000162426	1	Rare Single Gene Mutation, Syndromic		1		5
9	SLC4A10	solute carrier family 4, sodium bicarbonate transporter-like, member 10	ENSG00000144290	2	Rare Single Gene Mutation, Genetic Association	2	0		8
9	SLC6A1	Solute carrier family 6 (neurotransmitter transporter), member 1	ENSG00000157103	3	Rare Single Gene Mutation, Syndromic, Genetic Association	1	1	31.15	53
9	SLC6A3	Solute carrier family 6 (neurotransmitter transporter), member 3	ENSG00000142319	5	Rare Single Gene Mutation, Syndromic, Genetic Association, Functional	2	0		16
9	SLC6A4	solute carrier family 6 (neurotransmitter transporter, serotonin), member 4	ENSG00000108576	17	Rare Single Gene Mutation, Genetic Association, Functional	2	0		31
9	SLC6A8	solute carrier family 6 (neurotransmitter transporter, creatine), member 8	ENSG00000130821	X	Rare Single Gene Mutation, Syndromic	2	0		24
9	SLC7A3	Solute carrier family 7 (cationic amino acid transporter, y+ system), member 3	ENSG00000165349	X	Rare Single Gene Mutation	2	0		2
9	SLC7A5	solute carrier family 7 member 5	ENSG00000103257	16	Rare Single Gene Mutation, Functional	2	0		6
9	SLC7A7	solute carrier family 7 member 7	ENSG00000155465	14	Rare Single Gene Mutation	2	0		5
9	SLC9A6	solute carrier family 9 (sodium/hydrogen exchanger), member 6	ENSG00000198689	X	Rare Single Gene Mutation, Syndromic, Functional	1	1		21
9	SLC9A9	solute carrier family 9 (sodium/hydrogen exchanger), member 9	ENSG00000181804	3	Rare Single Gene Mutation, Genetic Association, Functional	2	0		17
9	SLCO1B3	Solute carrier organic anion transporter family, member 1B3	ENSG00000111700	12	Rare Single Gene Mutation	2	0		6
9	SLFN5	schlafen family member 5	ENSG00000166750	17	Rare Single Gene Mutation	3	0		4
9	SLITRK2	SLIT and NTRK like family member 2	ENSG00000185985	X	Rare Single Gene Mutation, Syndromic, Functional		1		7
9	SLITRK5	SLIT and NTRK like family member 5	ENSG00000165300	13	Rare Single Gene Mutation, Functional	2	0		10
9	SMAD4	SMAD family member 4	ENSG00000141646	18	Rare Single Gene Mutation	2	0		8
9	SMARCA2	SWI/SNF related, matrix associated, actin dependent regulator of chromatin, subfamily a, member 2	ENSG00000080503	9	Rare Single Gene Mutation, Syndromic, Genetic Association	1	1		27
9	SMARCA4	SWI/SNF related, matrix associated, actin dependent regulator of chromatin, subfamily a, member 4	ENSG00000127616	19	Rare Single Gene Mutation, Syndromic, Functional	1	0		22
9	SMARCC2	SWI/SNF related, matrix associated, actin dependent regulator of chromatin, subfamily c, member 2	ENSG00000139613	12	Rare Single Gene Mutation, Syndromic, Functional	1	1	10	17
9	SMC1A	structural maintenance of chromosomes 1A	ENSG00000072501	X	Rare Single Gene Mutation, Syndromic		1		16
9	SMC3	structural maintenance of chromosomes 3	ENSG00000108055	10	Rare Single Gene Mutation, Syndromic	2	1		13
9	SMG6	SMG6, nonsense mediated mRNA decay factor	ENSG00000070366	17	Rare Single Gene Mutation	2	0		4
9	SMURF1	SMAD specific E3 ubiquitin protein ligase 1	ENSG00000198742	7	Rare Single Gene Mutation	2	0		2
9	SNAP25	Synaptosomal-associated protein, 25kDa	ENSG00000132639	20	Rare Single Gene Mutation, Genetic Association	2	0		10
9	SNCAIP	synuclein alpha interacting protein	ENSG00000064692	5	Rare Single Gene Mutation	3	0		3
9	SND1	staphylococcal nuclease and tudor domain containing 1	ENSG00000197157	7	Rare Single Gene Mutation, Genetic Association	2	0		10
9	SNTG2	syntrophin gamma 2	ENSG00000172554	2	Rare Single Gene Mutation	2	0		7
9	SNX14	Sorting nexin 14	ENSG00000135317	6	Rare Single Gene Mutation, Syndromic		1		9
9	SNX5	sorting nexin 5	ENSG00000089006	20	Rare Single Gene Mutation	2	0		5
9	SOD1	superoxide dismutase 1	ENSG00000142168	21	Rare Single Gene Mutation, Genetic Association, Functional	2	0		3
9	SON	SONDNA binding protein	ENSG00000159140	21	Rare Single Gene Mutation, Syndromic, Functional	1	1	11	24
9	SORCS3	sortilin related VPS10 domain containing receptor 3	ENSG00000156395	10	Rare Single Gene Mutation, Syndromic, Genetic Association	2	0		6
9	SOS2	SOS Ras/Rho guanine nucleotide exchange factor 2	ENSG00000100485	14	Rare Single Gene Mutation, Syndromic	1	0		6
9	SOX5	SRY-box 5	ENSG00000134532	12	Rare Single Gene Mutation, Syndromic, Genetic Association	1	1	17.6	21
9	SOX6	SRY-box transcription factor 6	ENSG00000110693	11	Rare Single Gene Mutation, Syndromic		1		3
9	SPARCL1	SPARC like 1	ENSG00000152583	4	Rare Single Gene Mutation, Functional	2	0		5
9	SPAST	Spastin	ENSG00000021574	2	Rare Single Gene Mutation, Syndromic	1	0	8.1	16
9	SPEN	spenfamily transcriptional repressor	ENSG00000065526	1	Rare Single Gene Mutation, Syndromic	2	0		15
9	SPP2	secreted phosphoprotein 2	ENSG00000072080	2	Rare Single Gene Mutation	2	0		4
9	SPRY2	sprouty RTK signaling antagonist 2	ENSG00000136158	13	Rare Single Gene Mutation, Functional	2	0		3
9	SPTBN1	spectrin beta, non-erythrocytic 1	ENSG00000115306	2	Rare Single Gene Mutation, Syndromic	2	1		10
9	SRCAP	Snf2 related CREBBP activator protein	ENSG00000080603	16	Rare Single Gene Mutation, Syndromic	1	0		14
9	SRGAP3	SLIT-ROBO Rho GTPase activating protein 3	ENSG00000196220	3	Rare Single Gene Mutation	2	0		6
9	SRPRA	SRP receptor subunit alpha	ENSG00000182934	11	Rare Single Gene Mutation	1	0	4.75	3
9	SRRM2	serine/arginine repetitive matrix 2	ENSG00000167978	16	Rare Single Gene Mutation, Syndromic	2	1		13
9	SRSF1	serine and arginine rich splicing factor 1	ENSG00000136450	17	Rare Single Gene Mutation, Syndromic	3	1		4
9	SRSF11	serine and arginine rich splicing factor 11	ENSG00000116754	1	Rare Single Gene Mutation	2	0		6
9	SSRP1	structure specific recognition protein 1	ENSG00000149136	11	Rare Single Gene Mutation	2	0		3
9	ST7	suppression of tumorigenicity 7	ENSG00000004866	7	Rare Single Gene Mutation	2	0		4
9	ST8SIA2	ST8 alpha-N-acetyl-neuraminide alpha-2,8-sialyltransferase 2	ENSG00000140557	15	Rare Single Gene Mutation, Genetic Association, Functional	2	0		12
9	STAG1	stromal antigen 1	ENSG00000118007	3	Rare Single Gene Mutation, Syndromic		1		9
9	STX1A	Syntaxin 1A (brain)	ENSG00000106089	7	Rare Single Gene Mutation, Genetic Association	2	0		7
9	STXBP1	Syntaxin binding protein 1	ENSG00000136854	9	Rare Single Gene Mutation, Syndromic, Functional	1	1	19.1	69
9	STXBP5	Syntaxin binding protein 5 (tomosyn)	ENSG00000164506	6	Rare Single Gene Mutation	2	0		7
9	STYK1	Serine/threonine/tyrosine kinase 1	ENSG00000060140	12	Rare Single Gene Mutation, Genetic Association	2	0		4
9	SUPT16H	SPT16 homolog, facilitates chromatin remodeling subunit	ENSG00000092201	14	Rare Single Gene Mutation, Syndromic	2	1		8
9	SYAP1	Synapse associated protein 1	ENSG00000169895	X	Rare Single Gene Mutation	2	0		2
9	SYBU	syntabulin	ENSG00000147642	8	Rare Single Gene Mutation	3	0		1
9	SYCE1	synaptonemal complex central element protein 1	ENSG00000171772	10	Rare Single Gene Mutation	3	0		3
9	SYN1	Synapsin 1	ENSG00000008056	X	Rare Single Gene Mutation, Functional	1	0	2.35	27
9	SYN2	Synapsin II	ENSG00000157152	3	Rare Single Gene Mutation, Genetic Association, Functional	2	0		7
9	SYNCRIP	synaptotagmin binding cytoplasmic RNA interacting protein	ENSG00000135316	6	Rare Single Gene Mutation, Syndromic	2	0		9
9	SYNE1	spectrin repeat containing, nuclear envelope 1	ENSG00000131018	6	Rare Single Gene Mutation, Genetic Association	2	0		23
9	SYNGAP1	synaptic Ras GTPase activating protein 1	ENSG00000197283	6	Rare Single Gene Mutation, Syndromic, Functional	1	1	40.75	94
9	SLC35B1	solute carrier family 35 member B1	ENSG00000121073	17	Genetic Association	2	0		1
9	STK39	serine threonine kinase 39 (STE20/SPS1 homolog, yeast)	ENSG00000198648	2	Genetic Association	2	0		5
9	SYNJ1	synaptojanin 1	ENSG00000159082	21	Rare Single Gene Mutation	2	0		2
9	SYP	synaptophysin	ENSG00000102003	X	Rare Single Gene Mutation	3	0		4
9	SYT1	synaptotagmin 1	ENSG00000067715	12	Rare Single Gene Mutation, Syndromic		1		8
9	SYT17	synaptotagmin XVII	ENSG00000103528	16	Genetic Association	2	0		2
9	TAF1	TATA-box binding protein associated factor 1	ENSG00000147133	X	Rare Single Gene Mutation, Syndromic		1		17
9	TAF1C	TATA-box binding protein associated factor, RNA polymerase I subunit C	ENSG00000103168	16	Rare Single Gene Mutation, Genetic Association	2	0		3
9	TAF4	TATA-box binding protein associated factor 4	ENSG00000130699	20	Rare Single Gene Mutation, Syndromic	2	1		5
9	TAF6	TATA-box binding protein associated factor 6	ENSG00000106290	7	Rare Single Gene Mutation	2	0		7
9	TANC2	etratricopeptide repeat, ankyrin repeat and coiled-coil containing 2	ENSG00000170921	17	Rare Single Gene Mutation, Syndromic, Functional	1	1	24.95	16
9	TAOK1	TAO kinase 1	ENSG00000160551	17	Rare Single Gene Mutation, Syndromic, Functional	1	1		11
9	TAOK2	TAO kinase 2	ENSG00000149930	16	Rare Single Gene Mutation, Functional	2	0		8
9	TBC1D23	TBC1 domain family member 23	ENSG00000036054	3	Rare Single Gene Mutation, Syndromic		1		5
9	TBC1D31	TBC1 domain family, member 31	ENSG00000156787	8	Rare Single Gene Mutation	2	0		7
9	TBC1D5	TBC1 domain family, member 5	ENSG00000131374	3	Rare Single Gene Mutation, Genetic Association	2	0		10
9	TBCEL	tubulin folding cofactor E like	ENSG00000154114	11	Rare Single Gene Mutation	1	0		3
9	TBCK	TBC1 domain containing kinase	ENSG00000145348	4	Rare Single Gene Mutation, Syndromic	1	1	1	3
9	TBL1XR1	transducin beta like 1 X-linked receptor 1	ENSG00000177565	3	Rare Single Gene Mutation, Syndromic, Functional	1	0	9.15	33
9	TBR1	T-box, brain, 1	ENSG00000136535	2	Rare Single Gene Mutation, Syndromic, Genetic Association, Functional	1	0		42
9	TBX1	T-box 1	ENSG00000184058	22	Rare Single Gene Mutation, Syndromic, Functional		1		7
9	TBX22	T-box transcription factor 22	ENSG00000122145	X	Rare Single Gene Mutation	3	0		2
9	TCEAL1	transcription elongation factor A like 1	ENSG00000172465	X	Rare Single Gene Mutation, Syndromic	3	1		2
9	TCF20	Transcription factor 20 (AR1)	ENSG00000100207	22	Rare Single Gene Mutation, Syndromic, Functional	1	1	38	24
9	TCF4	Transcription factor 4	ENSG00000196628	18	Rare Single Gene Mutation, Syndromic, Genetic Association, Functional	1	1	13.5	68
9	TCF7L2	Transcription factor 7-like 2 (T-cell specific, HMG-box)	ENSG00000148737	10	Rare Single Gene Mutation, Syndromic	1	0	2.1	12
9	TECTA	tectorin alpha	ENSG00000109927	11	Rare Single Gene Mutation	2	0		9
9	TEK	TEKreceptortyrosine kinase	ENSG00000120156	9	Rare Single Gene Mutation	1	0	2	3
9	TERB2	telomere repeat binding bouquet formation protein 2	ENSG00000167014	15	Rare Single Gene Mutation	2	0		1
9	TERF2	Telomeric repeat binding factor 2	ENSG00000132604	16	Rare Single Gene Mutation	2	0		7
9	TET2	Tet methylcytosine dioxygenase 2	ENSG00000168769	4	Rare Single Gene Mutation, Functional	2	0		7
9	TET3	tet methylcytosine dioxygenase 3	ENSG00000187605	2	Rare Single Gene Mutation, Syndromic		1		6
9	TFB2M	transcription factor B2, mitochondrial	ENSG00000162851	1	Rare Single Gene Mutation	3	0		1
9	TFE3	transcription factor binding to IGHM enhancer 3	ENSG00000068323	X	Rare Single Gene Mutation, Syndromic		1		5
9	TGM1	transglutaminase 1	ENSG00000092295	14	Rare Single Gene Mutation	3	0		3
9	THBS1	Thrombospondin 1	ENSG00000137801	15	Rare Single Gene Mutation, Genetic Association	2	0		5
9	THRA	thyroid hormone receptor alpha	ENSG00000126351	17	Rare Single Gene Mutation, Functional	2	0		5
9	TLE3	TLE family member 3, transcriptional corepressor	ENSG00000140332	15	Rare Single Gene Mutation	1	0		5
9	TLK2	tousled-like kinase 2	ENSG00000146872	17	Rare Single Gene Mutation, Syndromic	1	1	13.5	21
9	TM4SF19	transmembrane 4 L six family member 19	ENSG00000145107	3	Rare Single Gene Mutation	2	0		4
9	TM4SF20	Transmembrane 4 L six family member 20	ENSG00000168955	2	Rare Single Gene Mutation, Syndromic		1		4
9	TM9SF4	transmembrane 9 superfamily member 4	ENSG00000101337	20	Rare Single Gene Mutation	1	0	0.5	4
9	TMEM134	transmembrane protein 134	ENSG00000172663	11	Rare Single Gene Mutation	3	0		3
9	TMEM39B	transmembrane protein 39B	ENSG00000121775	1	Rare Single Gene Mutation	2	0		5
9	TMLHE	trimethyllysine hydroxylase, epsilon	ENSG00000185973	X	Rare Single Gene Mutation, Genetic Association, Functional	2	0		10
9	TNPO3	transportin 3	ENSG00000064419	7	Rare Single Gene Mutation	3	0		8
9	TNRC6B	Trinucleotide repeat containing 6B	ENSG00000100354	22	Rare Single Gene Mutation, Syndromic	2	0		17
9	TNRC6C	trinucleotide repeat containing adaptor 6C	ENSG00000078687	17	Rare Single Gene Mutation	2	0		6
9	TNS2	tensin 2	ENSG00000111077	12	Rare Single Gene Mutation	3	0		4
9	TOP2B	DNA topoisomerase II beta	ENSG00000077097	3	Rare Single Gene Mutation, Functional	2	0		6
9	TOP3B	Topoisomerase (DNA) III beta	ENSG00000100038	22	Rare Single Gene Mutation, Genetic Association, Functional	2	0		7
9	TRAF7	TNF receptor associated factor 7	ENSG00000131653	16	Rare Single Gene Mutation, Syndromic	1	1	3.5	10
9	TRAPPC2L	trafficking protein particle complex 2 like	ENSG00000167515	16	Rare Single Gene Mutation, Syndromic	3	0		4
9	TRAPPC6B	trafficking protein particle complex 6B	ENSG00000182400	14	Rare Single Gene Mutation, Syndromic		1		8
9	TRAPPC9	trafficking protein particle complex 9	ENSG00000167632	8	Rare Single Gene Mutation, Syndromic, Functional	2	0		22
9	TRIM23	tripartite motif containing 23	ENSG00000113595	5	Rare Single Gene Mutation	1	0		8
9	TRIM32	tripartite motif containing 32	ENSG00000119401	9	Rare Single Gene Mutation, Functional	3	0		5
9	TRIM33	Tripartite motif containing 33	ENSG00000197323	1	Rare Single Gene Mutation, Genetic Association	2	0		2
9	TRIM8	tripartite motif containing 8	ENSG00000171206	10	Rare Single Gene Mutation, Syndromic	3	1		5
9	TRIO	Trio Rho guanine nucleotide exchange factor	ENSG00000038382	5	Rare Single Gene Mutation, Syndromic, Functional	1	0		43
9	TRIP12	Thyroid hormone receptor interactor 12	ENSG00000153827	2	Rare Single Gene Mutation, Syndromic	1	1	27	36
9	TRPC5	transient receptor potential cation channel subfamily C member 5	ENSG00000072315	X	Rare Single Gene Mutation	3	0		7
9	TRPC6	Transient receptor potential cation channel, subfamily C, member 6	ENSG00000137672	11	Rare Single Gene Mutation, Functional	2	0	7.2	6
9	TRPM1	transient receptor potential cation channel subfamily M member 1	ENSG00000134160	15	Rare Single Gene Mutation	2	0		5
9	TRPM3	transient receptor potential cation channel subfamily M member 3	ENSG00000083067	9	Rare Single Gene Mutation, Syndromic		1		14
9	TRPM6	transient receptor potential cation channel subfamily M member 6	ENSG00000119121	9	Rare Single Gene Mutation	3	0		6
9	TRRAP	transformation/transcription domain associated protein	ENSG00000196367	7	Rare Single Gene Mutation, Syndromic, Functional	2	1		14
9	TSC1	tuberous sclerosis 1	ENSG00000165699	9	Rare Single Gene Mutation, Syndromic, Functional	1	1	17.1	33
9	TSC2	tuberous sclerosis 2	ENSG00000103197	16	Rare Single Gene Mutation, Syndromic, Genetic Association, Functional	1	1		50
9	TSHZ1	teashirt zinc finger homeobox 1	ENSG00000179981	18	Rare Single Gene Mutation, Syndromic	1	0		6
9	TSHZ3	teashirt zinc finger homeobox 3	ENSG00000121297	19	Rare Single Gene Mutation, Functional	1	0		5
9	TSPAN17	tetraspanin 17	ENSG00000048140	5	Rare Single Gene Mutation	2	0		4
9	TSPAN4	tetraspanin 4	ENSG00000214063	11	Rare Single Gene Mutation	2	0		4
9	TSPAN7	tetraspanin 7	ENSG00000156298	X	Rare Single Gene Mutation, Functional	2	0		9
9	TSPOAP1	TSPO associated protein 1	ENSG00000005379	17	Rare Single Gene Mutation	2	0		7
9	TTI2	TELO2 interacting protein 2	ENSG00000129696	8	Rare Single Gene Mutation, Syndromic		1		3
9	TTN	titin	ENSG00000155657	2	Rare Single Gene Mutation, Syndromic	2	1		30
9	TBL1X	transducin (beta)-like 1X-linked	ENSG00000101849	X	Genetic Association	2	0		1
9	TDO2	tryptophan 2,3-dioxygenase	ENSG00000151790	4	Genetic Association	2	0		4
9	TPO	Thyroid peroxidase	ENSG00000115705	2	Genetic Association	2	0		1
9	TUBGCP5	tubulin, gamma complex associated protein 5	ENSG00000275835	15	Rare Single Gene Mutation	2	0		6
9	UBAP2L	ubiquitin associated protein 2 like	ENSG00000143569	1	Rare Single Gene Mutation, Syndromic	1	0		5
9	UBE2H	ubiquitin-conjugating enzyme E2H (UBC8 homolog, yeast)	ENSG00000186591	7	Genetic Association	2	0		2
9	UBE3A	ubiquitin protein ligase E3A	ENSG00000114062	15	Rare Single Gene Mutation, Syndromic, Genetic Association, Functional	1	1		43
9	UBE3C	Ubiquitin protein ligase E3C	ENSG00000009335	7	Rare Single Gene Mutation, Syndromic	2	0		6
9	UBN2	ubinuclein 2	ENSG00000157741	7	Rare Single Gene Mutation	2	0		5
9	UBR1	ubiquitin protein ligase E3 component n-recognin 1	ENSG00000159459	15	Rare Single Gene Mutation	1	0	1.6	2
9	UBR5	ubiquitin protein ligase E3 component n-recognin 5	ENSG00000104517	8	Rare Single Gene Mutation	2	0		11
9	UIMC1	ubiquitin interaction motif containing 1	ENSG00000087206	5	Rare Single Gene Mutation	2	0		6
9	UNC13A	unc-13 homolog A	ENSG00000130477	19	Rare Single Gene Mutation, Syndromic	2	1		10
9	UNC5D	unc-5 netrin receptor D	ENSG00000156687	8	Rare Single Gene Mutation	3	0		5
9	UNC79	unc-79 homolog, NALCN channel complex subunit	ENSG00000133958	14	Rare Single Gene Mutation, Functional	2	0		9
9	UNC80	unc-80 homolog, NALCN activator	ENSG00000144406	2	Rare Single Gene Mutation	2	0		12
9	UPF2	UPF2, regulator of nonsense mediated mRNA decay	ENSG00000151461	10	Rare Single Gene Mutation, Functional	2	0		10
9	UPF3B	UPF3B, regulator of nonsense mediated mRNA decay	ENSG00000125351	X	Rare Single Gene Mutation, Syndromic	1	1		17
9	USH2A	usherin	ENSG00000042781	1	Rare Single Gene Mutation	2	0		10
9	USP15	ubiquitin specific peptidase 15	ENSG00000135655	12	Rare Single Gene Mutation	2	0		4
9	USP30	ubiquitin specific peptidase 30	ENSG00000135093	12	Rare Single Gene Mutation	3	0		3
9	USP45	Ubiquitin specific peptidase 45	ENSG00000123552	6	Rare Single Gene Mutation	2	0		6
9	USP7	Ubiquitin specific peptidase 7 (herpes virus-associated)	ENSG00000187555	16	Rare Single Gene Mutation, Syndromic, Functional	2	1		12
9	USP9X	ubiquitin specific peptidase 9 X-linked	ENSG00000124486	X	Rare Single Gene Mutation, Syndromic, Functional	1	1		15
9	USP9Y	ubiquitin specific peptidase 9, Y-linked	ENSG00000114374	Y	Rare Single Gene Mutation, Genetic Association	2	0		2
9	VAMP2	vesicle associated membrane protein 2	ENSG00000220205	17	Rare Single Gene Mutation, Syndromic		1		4
9	VEZF1	vascular endothelial zinc finger 1	ENSG00000136451	17	Rare Single Gene Mutation	1	0	0.5	3
9	VIL1	Villin 1	ENSG00000127831	2	Rare Single Gene Mutation	2	0		4
9	VPS13B	vacuolar protein sorting 13 homolog B (yeast)	ENSG00000132549	8	Rare Single Gene Mutation, Syndromic, Genetic Association, Functional	1	1	6.35	29
9	VPS54	VPS54subunit of GARP complex	ENSG00000143952	2	Rare Single Gene Mutation	3	0		3
9	VSIG4	V-set and immunoglobulin domain containing 4	ENSG00000155659	X	Rare Single Gene Mutation	2	0		3
9	VWA7	von Willebrand factor A domain containing 7	ENSG00000204396	6	Rare Single Gene Mutation	3	0		3
9	WAC	WW domain containing adaptor with coiled-coil	ENSG00000095787	10	Rare Single Gene Mutation, Syndromic	1	1	15	29
9	WASF1	WAS protein family member 1	ENSG00000112290	6	Rare Single Gene Mutation, Syndromic		1		4
9	WDFY3	WD repeat and FYVE domain containing 3	ENSG00000163625	4	Rare Single Gene Mutation, Syndromic, Functional	1	0	17.2	24
9	WDFY4	WDFY family member 4	ENSG00000128815	10	Rare Single Gene Mutation	2	0		11
9	WDR26	WD repeat domain 26	ENSG00000162923	1	Rare Single Gene Mutation, Syndromic		1		9
9	WDR5	WD repeat domain 5	ENSG00000196363	9	Rare Single Gene Mutation, Syndromic		1		3
9	WNK3	WNK lysine deficient protein kinase 3	ENSG00000196632	X	Rare Single Gene Mutation	2	0		6
9	WNT1	Wingless-type MMTV integration site family, member 1	ENSG00000125084	12	Rare Single Gene Mutation, Syndromic, Genetic Association	2	0		6
9	WWOX	WW domain containing oxidoreductase	ENSG00000186153	16	Rare Single Gene Mutation, Syndromic	2	0		13
9	WWP1	WW domain containing E3 ubiquitin protein ligase 1	ENSG00000123124	8	Rare Single Gene Mutation	3	0		2
9	XPC	xeroderma pigmentosum, complementation group C	ENSG00000154767	3	Rare Single Gene Mutation, Syndromic		1		12
9	XPO1	exportin 1	ENSG00000082898	2	Rare Single Gene Mutation, Genetic Association	2	0		8
9	XRCC6	X-ray repair cross complementing 6	ENSG00000196419	22	Rare Single Gene Mutation	3	0		2
9	YEATS2	YEATS domain containing 2	ENSG00000163872	3	Rare Single Gene Mutation, Genetic Association	2	0		4
9	YTHDC2	YTH domain containing 2	ENSG00000047188	5	Rare Single Gene Mutation, Genetic Association	2	0		7
9	YWHAE	tyrosine 3-monooxygenase/tryptophan 5-monooxygenase activation protein epsilon	ENSG00000108953	17	Rare Single Gene Mutation	2	0		5
9	YWHAG	tyrosine 3-monooxygenase/tryptophan 5-monooxygenase activation protein gamma	ENSG00000170027	7	Rare Single Gene Mutation, Syndromic	3	1		11
9	YWHAZ	tyrosine 3-monooxygenase/tryptophan 5-monooxygenase activation protein zeta	ENSG00000164924	8	Rare Single Gene Mutation, Syndromic, Genetic Association, Functional	3	0		16
9	YY1	YY1transcription factor	ENSG00000100811	14	Rare Single Gene Mutation, Syndromic, Functional	1	1		9
9	ZBTB16	Zinc finger and BTB domain containing 16	ENSG00000109906	11	Rare Single Gene Mutation, Genetic Association, Functional	2	0		3
9	VASH1	vasohibin 1	ENSG00000071246	14	Genetic Association	2	0		4
9	VDR	vitamin D receptor	ENSG00000111424	12	Genetic Association, Functional	2	0		10
9	ZBTB18	zinc finger and BTB domain containing 18	ENSG00000179456	1	Rare Single Gene Mutation, Syndromic		1		12
9	ZBTB20	Zinc finger and BTB domain containing 20	ENSG00000181722	3	Rare Single Gene Mutation, Syndromic	1	1		29
9	ZBTB21	zinc finger and BTB domain containing 21	ENSG00000173276	21	Rare Single Gene Mutation	1	0		4
9	ZBTB7A	zinc finger and BTB domain containing 7A	ENSG00000178951	19	Rare Single Gene Mutation, Syndromic		1		2
9	ZC3H11A	zinc finger CCCH-type containing 11A	ENSG00000058673	1	Rare Single Gene Mutation	2	0		4
9	ZC3H4	zinc finger CCCH-type containing 4	ENSG00000130749	19	Rare Single Gene Mutation	2	0		6
9	ZFYVE26	zinc finger FYVE-type containing 26	ENSG00000072121	14	Rare Single Gene Mutation	2	0		7
9	ZMIZ1	zinc finger MIZ-type containing 1	ENSG00000108175	10	Rare Single Gene Mutation, Syndromic	2	1		10
9	ZMYM2	zinc finger MYM-type containing 2	ENSG00000121741	13	Rare Single Gene Mutation, Syndromic	2	1		10
9	ZMYM3	zinc finger MYM-type containing 3	ENSG00000147130	X	Rare Single Gene Mutation, Syndromic, Genetic Association		1		8
9	ZMYND11	Zinc finger, MYND-type containing 11	ENSG00000015171	10	Rare Single Gene Mutation, Syndromic	2	0		13
9	ZMYND8	zinc finger MYND-type containing 8	ENSG00000101040	20	Rare Single Gene Mutation, Syndromic	1	1	4.5	8
9	ZNF18	zinc finger protein 18	ENSG00000154957	17	Rare Single Gene Mutation	2	0		2
9	ZNF292	zinc finger protein 292	ENSG00000188994	6	Rare Single Gene Mutation, Syndromic	1	1		11
9	ZNF385B	Zinc finger protein 385B	ENSG00000144331	2	Rare Single Gene Mutation, Genetic Association	2	0		3
9	ZNF462	Zinc finger protein 462	ENSG00000148143	9	Rare Single Gene Mutation, Syndromic, Functional	1	1	10.6	12
9	ZNF517	Zinc finger protein 517	ENSG00000197363	8	Rare Single Gene Mutation	2	0		5
9	ZNF548	zinc finger protein 548	ENSG00000188785	19	Rare Single Gene Mutation	2	0		4
9	ZNF559	Zinc finger protein 559	ENSG00000188321	19	Rare Single Gene Mutation	2	0		9
9	ZNF626	zinc finger protein 626	ENSG00000188171	19	Rare Single Gene Mutation	2	0		4
9	ZNF711	zinc finger protein 711	ENSG00000147180	X	Rare Single Gene Mutation	2	0		5
9	ZNF713	Zinc finger protein 713	ENSG00000178665	7	Rare Single Gene Mutation	2	0		3
9	ZNF774	Zinc finger protein 774	ENSG00000196391	15	Rare Single Gene Mutation	2	0		4
9	ZNF804A	Zinc finger protein 804A	ENSG00000170396	2	Rare Single Gene Mutation, Genetic Association, Functional	2	0		16
9	ZNF827	Zinc finger protein 827	ENSG00000151612	4	Rare Single Gene Mutation, Genetic Association	2	0		3
9	ZSWIM6	zinc finger SWIM-type containing 6	ENSG00000130449	5	Rare Single Gene Mutation, Syndromic, Genetic Association		1		6
9	ZWILCH	zwilchkinetochore protein	ENSG00000174442	15	Rare Single Gene Mutation	2	0		5

## Sheet: SZ_associated_gene
Symbol	Entrez Id	Position	Location	Description	Type	Reference	LocusZoom
ACKR1	2532	chr1:159173803..159176290	1q21-q22	atypical chemokine receptor 1 (Duffy blood group)	protein-coding	Ng et al., 2009
ADRA1A	148	chr8:26605667..26722922	8p21.2	adrenoceptor alpha 1A	protein-coding	Ng et al., 2009
AFAP1L1	134265	chr5:148651401..148721368	5q32	actin filament associated protein 1-like 1	protein-coding	Ng et al., 2009
AHI1	54806	chr6:135605110..135818903	6q23.3	Abelson helper integration site 1	protein-coding	Ng et al., 2009
AKT1	207	chr14:105235686..105262080	14q32.32	v-akt murine thymoma viral oncogene homolog 1	protein-coding	Ng et al., 2009
APOE	348	chr19:45409039..45412650	19q13.2	apolipoprotein E	protein-coding	Ng et al., 2009
AR	367	chrX:66763874..66944119	Xq12	androgen receptor	protein-coding	Ng et al., 2009
ARHGEF11	9826	chr1:156904632..157015162	1q21	Rho guanine nucleotide exchange factor (GEF) 11	protein-coding	Ng et al., 2009
ARNT	405	chr1:150782181..150849244	1q21	aryl hydrocarbon receptor nuclear translocator	protein-coding	Ng et al., 2009
BCAN	63827	chr1:156611740..156629320	1q31	brevican	protein-coding	Ng et al., 2009
BDNF	627	chr11:27676440..27743605	11p13	brain-derived neurotrophic factor	protein-coding	Ng et al., 2009
C3	718	chr19:6677846..6720662	19p13.3-p13.2	complement component 3	protein-coding	Ng et al., 2009
C4B	721	chr6:3459590..3473846	6p21.3	complement component 4B (Chido blood group)	protein-coding	Ng et al., 2009
CCKAR	886	chr4:26483018..26492042	4p15.2	cholecystokinin A receptor	protein-coding	Ng et al., 2009
CDC42SE2	56990	chr5:130599702..130730383	5q31.1	CDC42 small effector 2	protein-coding	Ng et al., 2009
CFB	629	chr6:3423477..3429617	6p21.3	complement factor B	protein-coding	Ng et al., 2009
CHAT	1103	chr10:50817141..50873150	10q11.2	choline O-acetyltransferase	protein-coding	Ng et al., 2009
CHGA	1113	chr14:93389445..93401638	14q32	chromogranin A	protein-coding	Ng et al., 2009
CHGB	1114	chr20:5891974..5906007	20p12.3	chromogranin B	protein-coding	Ng et al., 2009
CHI3L1	1116	chr1:203148059..203155922	1q32.1	chitinase 3-like 1 (cartilage glycoprotein-39)	protein-coding	Ng et al., 2009
CHL1	10752	chr3:238650..451098	3p26.1	cell adhesion molecule L1-like	protein-coding	Ng et al., 2009
CHRFAM7A	89832	chr15:30653443..30685864	15q13.1	CHRNA7 (cholinergic receptor, nicotinic, alpha 7, exons 5-10) and FAM7A (family with sequence similarity 7A, exons A-E) fusion	protein-coding	Ng et al., 2009
CHRNA7	1139	chr15:32322691..32462384	15q14	cholinergic receptor, nicotinic, alpha 7 (neuronal)	protein-coding	Ng et al., 2009
CHRNB2	1141	chr1:154540257..154552354	1q21.3	cholinergic receptor, nicotinic, beta 2 (neuronal)	protein-coding	Ng et al., 2009
CLDN5	7122	chr22:19510547..19512860	22q11.21	claudin 5	protein-coding	Ng et al., 2009
CLINT1	9685	chr5:157212751..157286183	5q33.3	clathrin interactor 1	protein-coding	Ng et al., 2009
CNR1	1268	chr6:88849583..88875767	6q14-q15	cannabinoid receptor 1 (brain)	protein-coding	Ng et al., 2009
COMT	1312	chr22:19929263..19957498	22q11.21	catechol-O-methyltransferase	protein-coding	Ng et al., 2009
CPLX2	10814	chr5:175223610..175311023	5q35.2	complexin 2	protein-coding	Ng et al., 2009
CPO	130749	chr2:207804278..207834198	2q33.3	carboxypeptidase O	protein-coding	Ng et al., 2009
CRP	1401	chr1:159682079..159684379	1q23.2	C-reactive protein, pentraxin-related	protein-coding	Ng et al., 2009
CSF2RA	1438	chrX|Y:1337693..1378828	Xp22.32 and Yp11.3	colony stimulating factor 2 receptor, alpha, low-affinity (granulocyte-macrophage)	protein-coding	Ng et al., 2009
CSF2RB	1439	chr22:37309675..37336481	22q13.1	colony stimulating factor 2 receptor, beta, low-affinity (granulocyte-macrophage)	protein-coding	Ng et al., 2009
CXCR2	3579	chr2:218990013..219001976	2q35	chemokine (C-X-C motif) receptor 2	protein-coding	Ng et al., 2009
CYP1A2	1544	chr15:75041184..75048941	15q24.1	cytochrome P450, family 1, subfamily A, polypeptide 2	protein-coding	Ng et al., 2009
DAO	1610	chr12:109273857..109294710	12q24	D-amino-acid oxidase	protein-coding	Ng et al., 2009
DAOA	267012	chr13:106118216..106143383	13q33.2|13q34	D-amino acid oxidase activator	protein-coding	Ng et al., 2009
DBI	1622	chr2:120124504..120130122	2q12-q21	diazepam binding inhibitor (GABA receptor modulator, acyl-CoA binding protein)	protein-coding	Ng et al., 2009
DDR1	780	chr6:2363959..2380033	6p21.3	discoidin domain receptor tyrosine kinase 1	protein-coding	Ng et al., 2009
DES	1674	chr2:220283099..220291461	2q35	desmin	protein-coding	Ng et al., 2009
DGCR2	9993	chr22:19023795..19109967	22q11.21	DiGeorge syndrome critical region gene 2	protein-coding	Ng et al., 2009
DISC1	27185	chr1:231762561..232177018	1q42.1	disrupted in schizophrenia 1	protein-coding	Ng et al., 2009
DKK4	27121	chr8:42231586..42234674	8p11.2-p11.1	dickkopf WNT signaling pathway inhibitor 4	protein-coding	Ng et al., 2009
DPYSL2	1808	chr8:26371709..26515693	8p22-p21	dihydropyrimidinase-like 2	protein-coding	Ng et al., 2009
DRD1	1812	chr5:174867675..174871163	5q35.1	dopamine receptor D1	protein-coding	Ng et al., 2009
DRD2	1813	chr11:113280317..113346001	11q23	dopamine receptor D2	protein-coding	Ng et al., 2009
DRD3	1814	chr3:113847557..113897899	3q13.3	dopamine receptor D3	protein-coding	Ng et al., 2009
DRD4	1815	chr11:637305..640706	11p15.5	dopamine receptor D4	protein-coding	Ng et al., 2009
DRD5	1816	chr4:9783258..9785633	4p16.1	dopamine receptor D5	protein-coding	Ng et al., 2009
DTNBP1	84062	chr6:15523032..15663289	6p22.3	dystrobrevin binding protein 1	protein-coding	Ng et al., 2009
EGF	1950	chr4:110834040..110934118	4q25	epidermal growth factor	protein-coding	Ng et al., 2009
EGR3	1960	chr8:22545174..22550815	8p23-p21	early growth response 3	protein-coding	Ng et al., 2009
ENSA	2029	chr1:150594599..150602098	1q21.3	endosulfine alpha	protein-coding	Ng et al., 2009
ERBB3	2065	chr12:56473809..56497291	12q13	erb-b2 receptor tyrosine kinase 3	protein-coding	Ng et al., 2009
ERBB4	2066	chr2:212240442..213403352	2q33.3-q34	erb-b2 receptor tyrosine kinase 4	protein-coding	Ng et al., 2009
F12	2161	chr5:176829139..176836577	5q35.3	coagulation factor XII (Hageman factor)	protein-coding	Ng et al., 2009
FAM134A	79137	chr2:220042939..220050197	2q35	family with sequence similarity 134, member A	protein-coding	Ng et al., 2009
FAM189B	10712	chr1:155216996..155225274	1q21	family with sequence similarity 189, member B	protein-coding	Ng et al., 2009
FAS	355	chr10:90750288..90775542	10q24.1	Fas cell surface death receptor	protein-coding	Ng et al., 2009
FGF1	2246	chr5:141971743..142077635	5q31	fibroblast growth factor 1 (acidic)	protein-coding	Ng et al., 2009
FN1	2335	chr2:216225177..216300791	2q34	fibronectin 1	protein-coding	Ng et al., 2009
FOXP2	93986	chr7:113726365..114333827	7q31	forkhead box P2	protein-coding	Ng et al., 2009
FZD3	7976	chr8:28351722..28431785	8p21	frizzled class receptor 3	protein-coding	Ng et al., 2009
GABBR1	2550	chr6:1088814..1119772	6p21.31	gamma-aminobutyric acid (GABA) B receptor, 1	protein-coding	Ng et al., 2009
GABRA1	2554	chr5:161274197..161326965	5q34	gamma-aminobutyric acid (GABA) A receptor, alpha 1	protein-coding	Ng et al., 2009
GABRA6	2559	chr5:161112658..161129598	5q34	gamma-aminobutyric acid (GABA) A receptor, alpha 6	protein-coding	Ng et al., 2009
GABRB2	2561	chr5:160715436..160975130	5q34	gamma-aminobutyric acid (GABA) A receptor, beta 2	protein-coding	Ng et al., 2009
GABRG2	2566	chr5:161494648..161582545	5q34	gamma-aminobutyric acid (GABA) A receptor, gamma 2	protein-coding	Ng et al., 2009
GABRP	2568	chr5:170210723..170241051	5q35.1	gamma-aminobutyric acid (GABA) A receptor, pi	protein-coding	Ng et al., 2009
GAD1	2571	chr2:171673200..171717661	2q31	glutamate decarboxylase 1 (brain, 67kDa)	protein-coding	Ng et al., 2009
GC	2638	chr4:72607410..72671237	4q12-q13	group-specific component (vitamin D binding protein)	protein-coding	Ng et al., 2009
GJA8	2703	chr1:147374946..147381396	1q21.1	gap junction protein, alpha 8, 50kDa	protein-coding	Ng et al., 2009
GNB1L	54584	chr22:19775934..19842462	22q11.2	guanine nucleotide binding protein (G protein), beta polypeptide 1-like	protein-coding	Ng et al., 2009
GRIA1	2890	chr5:152870084..153193429	5q31.1	glutamate receptor, ionotropic, AMPA 1	protein-coding	Ng et al., 2009
GRID1	2894	chr10:87359312..88126250	10q22	glutamate receptor, ionotropic, delta 1	protein-coding	Ng et al., 2009
GRIK3	2899	chr1:37261128..37499844	1p34.3	glutamate receptor, ionotropic, kainate 3	protein-coding	Ng et al., 2009
GRIN1	2902	chr9:140033609..140063214	9q34.3	glutamate receptor, ionotropic, N-methyl D-aspartate 1	protein-coding	Ng et al., 2009
GRIN2B	2904	chr12:13714410..14133022	12p12	glutamate receptor, ionotropic, N-methyl D-aspartate 2B	protein-coding	Ng et al., 2009
GRM3	2913	chr7:86273230..86494192	7q21.1-q21.2	glutamate receptor, metabotropic 3	protein-coding	Ng et al., 2009
GSR	2936	chr8:30535578..30585486	8p21.1	glutathione reductase	protein-coding	Ng et al., 2009
GSS	2937	chr20:33516236..33543601	20q11.2	glutathione synthetase	protein-coding	Ng et al., 2009
GSTM1	2944	chr1:110230418..110236367	1p13.3	glutathione S-transferase mu 1	protein-coding	Ng et al., 2009
HP	3240	chr16:72088508..72094955	16q22.2	haptoglobin	protein-coding	Ng et al., 2009
HR	55806	chr8:21971932..21988565	8p21.2	hair growth associated	protein-coding	Ng et al., 2009
HTR1A	3350	chr5:63256278..63257546	5q11.2-q13	5-hydroxytryptamine (serotonin) receptor 1A, G protein-coupled	protein-coding	Ng et al., 2009
HTR2A	3356	chr13:47407513..47471169	13q14-q21	5-hydroxytryptamine (serotonin) receptor 2A, G protein-coupled	protein-coding	Ng et al., 2009
HTR3A	3359	chr11:113845797..113861035	11q23.1	5-hydroxytryptamine (serotonin) receptor 3A, ionotropic	protein-coding	Ng et al., 2009
HTR4	3360	chr5:147830595..148033739	5q31-q33	5-hydroxytryptamine (serotonin) receptor 4, G protein-coupled	protein-coding	Ng et al., 2009
IL10	3586	chr1:206940948..206945839	1q31-q32	interleukin 10	protein-coding	Ng et al., 2009
IL12B	3593	chr5:158741791..158757481	5q31.1-q33.1	interleukin 12B	protein-coding	Ng et al., 2009
IL1B	3553	chr2:113587337..113594356	2q14	interleukin 1, beta	protein-coding	Ng et al., 2009
IL1RN	3557	chr2:113875470..113891593	2q14.2	interleukin 1 receptor antagonist	protein-coding	Ng et al., 2009
IL3	3562	chr5:131396347..131398896	5q31.1	interleukin 3	protein-coding	Ng et al., 2009
INHA	3623	chr2:220436954..220440435	2q35	inhibin, alpha	protein-coding	Ng et al., 2009
INSIG2	51141	chr2:118846050..118867597	2q14.2	insulin induced gene 2	protein-coding	Ng et al., 2009
IPO5	3843	chr13:98605929..98676550	13q32.2	importin 5	protein-coding	Ng et al., 2009
ITK	3702	chr5:156607907..156682109	5q31-q32	IL2-inducible T-cell kinase	protein-coding	Ng et al., 2009
KCNN3	3782	chr1:154669938..154842754	1q21.3	potassium channel, calcium activated intermediate/small conductance subfamily N alpha, member 3	protein-coding	Ng et al., 2009
KMO	8564	chr1:241695680..241758944	1q42-q44	kynurenine 3-monooxygenase (kynurenine 3-hydroxylase)	protein-coding	Ng et al., 2009
KY	339855	chr3:134318765..134369864	3q22.2	kyphoscoliosis peptidase	protein-coding	Ng et al., 2009
LARS	51520	chr5:145492589..145562294	5q32	leucyl-tRNA synthetase	protein-coding	Ng et al., 2009
LPL	4023	chr8:19796582..19824770	8p22	lipoprotein lipase	protein-coding	Ng et al., 2009
LZTS1	11178	chr8:20103676..20112803	8p22	leucine zipper, putative tumor suppressor 1	protein-coding	Ng et al., 2009
MAGI1	9223	chr3:65339906..66024509	3p14.1	membrane associated guanylate kinase, WW and PDZ domain containing 1	protein-coding	Ng et al., 2009
MAGI2	9863	chr7:77646374..79082890	7q21	membrane associated guanylate kinase, WW and PDZ domain containing 2	protein-coding	Ng et al., 2009
MALL	7851	chr2:110841447..110874143	2q13	mal, T-cell differentiation protein-like	protein-coding	Ng et al., 2009
MAOA	4128	chrX:43515409..43606068	Xp11.3	monoamine oxidase A	protein-coding	Ng et al., 2009
MAP2	4133	chr2:210288771..210598834	2q34-q35	microtubule-associated protein 2	protein-coding	Ng et al., 2009
MARCO	8685	chr2:119699745..119752236	2q14.2	macrophage receptor with collagenous structure	protein-coding	Ng et al., 2009
MED12	9968	chrX:70338406..70362304	Xq13	mediator complex subunit 12	protein-coding	Ng et al., 2009
MED7	9443	chr5:156565451..156569921	5q33.3	mediator complex subunit 7	protein-coding	Ng et al., 2009
MLC1	23209	chr22:50497820..50524358	22q13.33	megalencephalic leukoencephalopathy with subcortical cysts 1	protein-coding	Ng et al., 2009
MNDA	4332	chr1:158801168..158819270	1q22	myeloid cell nuclear differentiation antigen	protein-coding	Ng et al., 2009
MTHFR	4524	chr1:11845787..11866160	1p36.3	methylenetetrahydrofolate reductase (NAD(P)H)	protein-coding	Ng et al., 2009
NES	10763	chr1:156638555..156647189	1q23.1	nestin	protein-coding	Ng et al., 2009
NOS1	4842	chr12:117645947..117799607	12q24.22	nitric oxide synthase 1 (neuronal)	protein-coding	Ng et al., 2009
NOS1AP	9722	chr1:162039581..162339813	1q23.3	nitric oxide synthase 1 (neuronal) adaptor protein	protein-coding	Ng et al., 2009
NOTCH2	4853	chr1:120454176..120612317	1p13-p11	notch 2	protein-coding	Ng et al., 2009
NOTCH4	4855	chr6:3633298..3662520	6p21.3	notch 4	protein-coding	Ng et al., 2009
NPAS3	64067	chr14:33408459..34273382	14q13.1	neuronal PAS domain protein 3	protein-coding	Ng et al., 2009
NPHP1	4867	chr2:110880913..110962639	2q13	nephronophthisis 1 (juvenile)	protein-coding	Ng et al., 2009
NPY	4852	chr7:24323807..24331484	7p15.1	neuropeptide Y	protein-coding	Ng et al., 2009
NR4A2	4929	chr2:157180944..157189287	2q22-q23	nuclear receptor subfamily 4, group A, member 2	protein-coding	Ng et al., 2009
NRG1	3084	chr8:31496820..32622558	8p12	neuregulin 1	protein-coding	Ng et al., 2009
NRGN	4900	chr11:124609829..124617102	11q24	neurogranin (protein kinase C substrate, RC3)	protein-coding	Ng et al., 2009
NTF3	4908	chr12:5541280..5604465	12p13	neurotrophin 3	protein-coding	Ng et al., 2009
NTNG1	22854	chr1:107682629..108024475	1p13.3	netrin G1	protein-coding	Ng et al., 2009
NUMBL	9253	chr19:41171810..41196556	19q13.13-q13.2	numb homolog (Drosophila)-like	protein-coding	Ng et al., 2009
OLIG2	10215	chr21:34398239..34401500	21q22.11	oligodendrocyte lineage transcription factor 2	protein-coding	Ng et al., 2009
PAM	5066	chr5:102201527..102366809	5q14-q21	peptidylglycine alpha-amidating monooxygenase	protein-coding	Ng et al., 2009
PCM1	5108	chr8:17780366..17887457	8p22-p21.3	pericentriolar material 1	protein-coding	Ng et al., 2009
PDE4B	5142	chr1:66258193..66840262	1p31	phosphodiesterase 4B, cAMP-specific	protein-coding	Ng et al., 2009
PDLIM5	10611	chr4:95373038..95589377	4q22	PDZ and LIM domain 5	protein-coding	Ng et al., 2009
PICK1	9463	chr22:38453262..38471708	22q13.1	protein interacting with PRKCA 1	protein-coding	Ng et al., 2009
PIP4K2A	5305	chr10:22823766..23003503	10p12.2	phosphatidylinositol-5-phosphate 4-kinase, type II, alpha	protein-coding	Ng et al., 2009
PLA2G4A	5321	chr1:186798032..186958113	1q25	phospholipase A2, group IVA (cytosolic, calcium-dependent)	protein-coding	Ng et al., 2009
PLA2G6	8398	chr22:38507502..38577836	22q13.1	phospholipase A2, group VI (cytosolic, calcium-independent)	protein-coding	Ng et al., 2009
PLXNA2	5362	chr1:208195587..208417665	1q32.2	plexin A2	protein-coding	Ng et al., 2009
PPP2R2B	5521	chr5:145969067..146461033	5q32	protein phosphatase 2, regulatory subunit B, beta	protein-coding	Ng et al., 2009
PPP3CC	5533	chr8:22298596..22398638	8p21.3	protein phosphatase 3, catalytic subunit, gamma isozyme	protein-codingNA3; CALNA3; PP2Bgamma	Ng et al., 2009
PROC	5624	chr2:128175996..128186822	2q13-q14	protein C (inactivator of coagulation factors Va and VIIIa)	protein-coding	Ng et al., 2009
PRODH	5625	chr22:18900287..18924066	22q11.21	proline dehydrogenase (oxidase) 1	protein-coding	Ng et al., 2009
PTPRZ1	5803	chr7:121513159..121702090	7q31.3	protein tyrosine phosphatase, receptor-type, Z polypeptide 1	protein-coding	Ng et al., 2009
RAPGEF6	51735	chr5:130759614..130970929	5q31.1	Rap guanine nucleotide exchange factor (GEF) 6	protein-coding	Ng et al., 2009
RELN	5649	chr7:103112231..103629963	7q22	reelin	protein-coding	Ng et al., 2009
RGS4	5999	chr1:163038396..163046592	1q23.3	regulator of G-protein signaling 4	protein-coding	Ng et al., 2009
S100A10	6281	chr1:151955386..151966714	1q21	S100 calcium binding protein A10	protein-coding	Ng et al., 2009
S100A1	6271	chr1:153600873..153604512	1q21	S100 calcium binding protein A1	protein-coding	Ng et al., 2009
SCG2	7857	chr2:224461658..224467217	2q35-q36	secretogranin II	protein-coding	Ng et al., 2009
SELENBP1	8991	chr1:151336780..151345164	1q21.3	selenium binding protein 1	protein-coding	Ng et al., 2009
SHE	126669	chr1:154451954..154474526	1q21.3	Src homology 2 domain containing E	protein-coding	Ng et al., 2009
SLC18A1	6570	chr8:20002366..20040717	8p21.3	solute carrier family 18 (vesicular monoamine transporter), member 1	protein-coding	Ng et al., 2009
SLC18A2	6571	chr10:119000584..119038941	10q25	solute carrier family 18 (vesicular monoamine transporter), member 2	protein-coding	Ng et al., 2009
SLC1A2	6506	chr11:35272752..35441532	11p13-p12	solute carrier family 1 (glial high affinity glutamate transporter), member 2	protein-coding	Ng et al., 2009
SLC6A3	6531	chr5:1392905..1445543	5p15.3	solute carrier family 6 (neurotransmitter transporter), member 3	protein-coding	Ng et al., 2009
SLC6A4	6532	chr17:28523376..28562954	17q11.2	solute carrier family 6 (neurotransmitter transporter), member 4	protein-coding	Ng et al., 2009
SLIT3	6586	chr5:168093071..168728133	5q35	slit homolog 3 (Drosophila)	protein-coding	Ng et al., 2009
SOX10	6663	chr22:38368319..38380539	22q13.1	SRY (sex determining region Y)-box 10	protein-coding	Ng et al., 2009
STX1A	6804	chr7:73113535..73134017	7q11.23	syntaxin 1A (brain)	protein-coding	Ng et al., 2009
SYN2	6854	chr3:12045862..12233532	3p25	synapsin II	protein-coding	Ng et al., 2009
SYT11	23208	chr1:155829260..155854990	1q21.2	synaptotagmin XI	protein-coding	Ng et al., 2009
TBX1	6899	chr22:19744226..19771116	22q11.21	T-box 1	protein-coding	Ng et al., 2009
TH	7054	chr11:2185159..2193035	11p15.5	tyrosine hydroxylase	protein-coding	Ng et al., 2009
TNF	7124	chr6:3052966..3055728	6p21.3	tumor necrosis factor	protein-coding	Ng et al., 2009
TP53	7157	chr17:7571720..7590863	17p13.1	tumor protein p53	protein-coding	Ng et al., 2009
TPH1	7166	chr11:18042084..18062335	11p15.3-p14	tryptophan hydroxylase 1	protein-coding	Ng et al., 2009
TSNAX	7257	chr1:231664399..231702270	1q42.1	translin-associated factor X	protein-coding	Ng et al., 2009
TTL	150465	chr2:40921269..41055143	2q13	tubulin tyrosine ligase	protein-coding	Ng et al., 2009
TXNIP	10628	chr1:145438462..145442635	1q21.1	thioredoxin interacting protein	protein-coding	Ng et al., 2009
UHMK1	127933	chr1:162466964..162499419	1q23.3	U2AF homology motif (UHM) kinase 1	protein-coding	Ng et al., 2009
XBP1	7494	chr22:29190548..29196560	22q12.1|22q12	X-box binding protein 1	protein-coding	Ng et al., 2009
YWHAH	7533	chr22:32340479..32353590	22q12.3	tyrosine 3-monooxygenase/tryptophan 5-monooxygenase activation protein, eta	protein-coding	Ng et al., 2009
ZDHHC8	29801	chr22:20119364..20135530	22q11.21	zinc finger, DHHC-type containing 8	protein-coding	Ng et al., 2009
AHI1	54806	chr6:135605110..135818903	6q23.3	Abelson helper integration site 1	protein-coding	Allen et al., 2008
AKT1	207	chr14:105235686..105262080	14q32.32	v-akt murine thymoma viral oncogene homolog 1	protein-coding	Allen et al., 2008
AKT1	207	chr14:105235686..105262080	14q32.32	v-akt murine thymoma viral oncogene homolog 1	protein-coding	Sun et al., 2008
APOE	348	chr19:45409039..45412650	19q13.2	apolipoprotein E	protein-coding	Allen et al., 2008
APOE	348	chr19:45409039..45412650	19q13.2	apolipoprotein E	protein-coding	Sun et al., 2008
BDNF	627	chr11:27676440..27743605	11p13	brain-derived neurotrophic factor	protein-coding	Sun et al., 2008
CCKAR	886	chr4:26483018..26492042	4p15.2	cholecystokinin A receptor	protein-coding	Allen et al., 2008
CCKAR	886	chr4:26483018..26492042	4p15.2	cholecystokinin A receptor	protein-coding	Sun et al., 2008
CHAT	1103	chr10:50817141..50873150	10q11.2	choline O-acetyltransferase	protein-coding	Sun et al., 2008
CHGA	1113	chr14:93389445..93401638	14q32	chromogranin A	protein-coding	Sun et al., 2008
CHGB	1114	chr20:5891974..5906007	20p12.3	chromogranin B	protein-coding	Sun et al., 2008
CHL1	10752	chr3:238650..451098	3p26.1	cell adhesion molecule L1-like	protein-coding	Sun et al., 2008
CHRFAM7A	89832	chr15:30653443..30685864	15q13.1	CHRNA7 (cholinergic receptor, nicotinic, alpha 7, exons 5-10) and FAM7A (family with sequence similarity 7A, exons A-E) fusion	protein-coding	Sun et al., 2008
CLINT1	9685	chr5:157212751..157286183	5q33.3	clathrin interactor 1	protein-coding	Sun et al., 2008
CMYA5	202333	chr5:78985659..79096049	5q14.1	cardiomyopathy associated 5	protein-coding	Allen et al., 2008
COMT	1312	chr22:19929263..19957498	22q11.21	catechol-O-methyltransferase	protein-coding	Allen et al., 2008
COMT	1312	chr22:19929263..19957498	22q11.21	catechol-O-methyltransferase	protein-coding	Sun et al., 2008
CSF2RA	1438	chrX|Y:1337693..1378828	Xp22.32 and Yp11.3	colony stimulating factor 2 receptor, alpha, low-affinity (granulocyte-macrophage)	protein-coding	Sun et al., 2008
CYP1A2	1544	chr15:75041184..75048941	15q24.1	cytochrome P450, family 1, subfamily A, polypeptide 2	protein-coding	Sun et al., 2008
DAO	1610	chr12:109273857..109294710	12q24	D-amino-acid oxidase	protein-coding	Allen et al., 2008
DAO	1610	chr12:109273857..109294710	12q24	D-amino-acid oxidase	protein-coding	Sun et al., 2008
DAOA	267012	chr13:106118216..106143383	13q33.2|13q34	D-amino acid oxidase activator	protein-coding	Allen et al., 2008
DAOA	267012	chr13:106118216..106143383	13q33.2|13q34	D-amino acid oxidase activator	protein-coding	Sun et al., 2008
DGCR2	9993	chr22:19023795..19109967	22q11.21	DiGeorge syndrome critical region gene 2	protein-coding	Sun et al., 2008
DISC1	27185	chr1:231762561..232177018	1q42.1	disrupted in schizophrenia 1	protein-coding	Allen et al., 2008
DISC1	27185	chr1:231762561..232177018	1q42.1	disrupted in schizophrenia 1	protein-coding	Sun et al., 2008
DRD2	1813	chr11:113280317..113346001	11q23	dopamine receptor D2	protein-coding	Allen et al., 2008
DRD2	1813	chr11:113280317..113346001	11q23	dopamine receptor D2	protein-coding	Sun et al., 2008
DRD3	1814	chr3:113847557..113897899	3q13.3	dopamine receptor D3	protein-coding	Sun et al., 2008
DRD4	1815	chr11:637305..640706	11p15.5	dopamine receptor D4	protein-coding	Allen et al., 2008
DRD4	1815	chr11:637305..640706	11p15.5	dopamine receptor D4	protein-coding	Sun et al., 2008
DTNBP1	84062	chr6:15523032..15663289	6p22.3	dystrobrevin binding protein 1	protein-coding	Allen et al., 2008
DTNBP1	84062	chr6:15523032..15663289	6p22.3	dystrobrevin binding protein 1	protein-coding	Sun et al., 2008
ERBB3	2065	chr12:56473809..56497291	12q13	erb-b2 receptor tyrosine kinase 3	protein-coding	Sun et al., 2008
ERBB4	2066	chr2:212240442..213403352	2q33.3-q34	erb-b2 receptor tyrosine kinase 4	protein-coding	Sun et al., 2008
FOXP2	93986	chr7:113726365..114333827	7q31	forkhead box P2	protein-coding	Sun et al., 2008
FXYD2	486	chr11:117690790..117698807	11q23	FXYD domain containing ion transport regulator 2	protein-coding	Sun et al., 2008
GABBR1	2550	chr6:1088814..1119772	6p21.31	gamma-aminobutyric acid (GABA) B receptor, 1	protein-coding	Sun et al., 2008
GABRA1	2554	chr5:161274197..161326965	5q34	gamma-aminobutyric acid (GABA) A receptor, alpha 1	protein-coding	Sun et al., 2008
GABRA6	2559	chr5:161112658..161129598	5q34	gamma-aminobutyric acid (GABA) A receptor, alpha 6	protein-coding	Sun et al., 2008
GABRB2	2561	chr5:160715436..160975130	5q34	gamma-aminobutyric acid (GABA) A receptor, beta 2	protein-coding	Allen et al., 2008
GABRB2	2561	chr5:160715436..160975130	5q34	gamma-aminobutyric acid (GABA) A receptor, beta 2	protein-coding	Sun et al., 2008
GABRG2	2566	chr5:161494648..161582545	5q34	gamma-aminobutyric acid (GABA) A receptor, gamma 2	protein-coding	Sun et al., 2008
GABRP	2568	chr5:170210723..170241051	5q35.1	gamma-aminobutyric acid (GABA) A receptor, pi	protein-coding	Sun et al., 2008
GAD1	2571	chr2:171673200..171717661	2q31	glutamate decarboxylase 1 (brain, 67kDa)	protein-coding	Sun et al., 2008
GRIK3	2899	chr1:37261128..37499844	1p34.3	glutamate receptor, ionotropic, kainate 3	protein-coding	Allen et al., 2008
GRIK3	2899	chr1:37261128..37499844	1p34.3	glutamate receptor, ionotropic, kainate 3	protein-coding	Sun et al., 2008
GRIN1	2902	chr9:140033609..140063214	9q34.3	glutamate receptor, ionotropic, N-methyl D-aspartate 1	protein-coding	Sun et al., 2008
GRIN2B	2904	chr12:13714410..14133022	12p12	glutamate receptor, ionotropic, N-methyl D-aspartate 2B	protein-coding	Allen et al., 2008
GRIN2B	2904	chr12:13714410..14133022	12p12	glutamate receptor, ionotropic, N-methyl D-aspartate 2B	protein-coding	Sun et al., 2008
GRM3	2913	chr7:86273230..86494192	7q21.1-q21.2	glutamate receptor, metabotropic 3	protein-coding	Sun et al., 2008
GSK3B	2932	chr3:119540800..119813264	3q13.3	glycogen synthase kinase 3 beta	protein-coding	Sun et al., 2008
GSTM1	2944	chr1:110230418..110236367	1p13.3	glutathione S-transferase mu 1	protein-coding	Allen et al., 2008
GSTM1	2944	chr1:110230418..110236367	1p13.3	glutathione S-transferase mu 1	protein-coding	Sun et al., 2008
HIST1H2BJ	8970	chr6:27100095..27100575	6p22.1	histone cluster 1, H2bj	protein-coding	Allen et al., 2008
HP	3240	chr16:72088508..72094955	16q22.2	haptoglobin	protein-coding	Allen et al., 2008
HRH1	3269	chr3:11178779..11304939	3p25	histamine receptor H1	protein-coding	Sun et al., 2008
HTR1A	3350	chr5:63256278..63257546	5q11.2-q13	5-hydroxytryptamine (serotonin) receptor 1A, G protein-coupled	protein-coding	Sun et al., 2008
HTR2A	3356	chr13:47407513..47471169	13q14-q21	5-hydroxytryptamine (serotonin) receptor 2A, G protein-coupled	protein-coding	Allen et al., 2008
HTR2A	3356	chr13:47407513..47471169	13q14-q21	5-hydroxytryptamine (serotonin) receptor 2A, G protein-coupled	protein-coding	Sun et al., 2008
HTR3A	3359	chr11:113845797..113861035	11q23.1	5-hydroxytryptamine (serotonin) receptor 3A, ionotropic	protein-coding	Sun et al., 2008
IL10	3586	chr1:206940948..206945839	1q31-q32	interleukin 10	protein-coding	Allen et al., 2008
IL10	3586	chr1:206940948..206945839	1q31-q32	interleukin 10	protein-coding	Sun et al., 2008
IL1B	3553	chr2:113587337..113594356	2q14	interleukin 1, beta	protein-coding	Allen et al., 2008
IL1B	3553	chr2:113587337..113594356	2q14	interleukin 1, beta	protein-coding	Sun et al., 2008
IL4	3565	chr5:132009373..132018368	5q31.1	interleukin 4	protein-coding	Sun et al., 2008
LINC00271	100131814	chr6:135818939..136011976	6q23.3	long intergenic non-protein coding RNA 271	ncRNA	Allen et al., 2008
MAGI1	9223	chr3:65339906..66024509	3p14.1	membrane associated guanylate kinase, WW and PDZ domain containing 1	protein-coding	Sun et al., 2008
MAGI2	9863	chr7:77646374..79082890	7q21	membrane associated guanylate kinase, WW and PDZ domain containing 2	protein-coding	Sun et al., 2008
MAGI3	260425	chr1:113933475..114228545	1p13.2	membrane associated guanylate kinase, WW and PDZ domain containing 3	protein-coding	Sun et al., 2008
MDGA1	266727	chr6:37600284..37665766	6p21	MAM domain containing glycosylphosphatidylinositol anchor 1	protein-coding	Allen et al., 2008
MICB	4277	chr6:2975524..2988570	6p21.3	MHC class I polypeptide-related sequence B	protein-coding	Sun et al., 2008
MTHFR	4524	chr1:11845787..11866160	1p36.3	methylenetetrahydrofolate reductase (NAD(P)H)	protein-coding	Allen et al., 2008
MTHFR	4524	chr1:11845787..11866160	1p36.3	methylenetetrahydrofolate reductase (NAD(P)H)	protein-coding	Sun et al., 2008
NOS1	4842	chr12:117645947..117799607	12q24.22	nitric oxide synthase 1 (neuronal)	protein-coding	Sun et al., 2008
NOTCH4	4855	chr6:3633298..3662520	6p21.3	notch 4	protein-coding	Allen et al., 2008
NOTCH4	4855	chr6:3633298..3662520	6p21.3	notch 4	protein-coding	Sun et al., 2008
NR4A2	4929	chr2:157180944..157189287	2q22-q23	nuclear receptor subfamily 4, group A, member 2	protein-coding	Sun et al., 2008
NRG1	3084	chr8:31496820..32622558	8p12	neuregulin 1	protein-coding	Allen et al., 2008
NRG1	3084	chr8:31496820..32622558	8p12	neuregulin 1	protein-coding	Sun et al., 2008
NRGN	4900	chr11:124609829..124617102	11q24	neurogranin (protein kinase C substrate, RC3)	protein-coding	Allen et al., 2008
NUMBL	9253	chr19:41171810..41196556	19q13.13-q13.2	numb homolog (Drosophila)-like	protein-coding	Sun et al., 2008
OPCML	4978	chr11:132284875..133402403	11q25	opioid binding protein/cell adhesion molecule-like	protein-coding	Allen et al., 2008
PDE4B	5142	chr1:66258193..66840262	1p31	phosphodiesterase 4B, cAMP-specific	protein-coding	Allen et al., 2008
PDLIM5	10611	chr4:95373038..95589377	4q22	PDZ and LIM domain 5	protein-coding	Sun et al., 2008
PGBD1	84547	chr6:28249314..28270326	6p22.1	piggyBac transposable element derived 1	protein-coding	Allen et al., 2008
PIP4K2A	5305	chr10:22823766..23003503	10p12.2	phosphatidylinositol-5-phosphate 4-kinase, type II, alpha	protein-coding	Sun et al., 2008
PLXNA2	5362	chr1:208195587..208417665	1q32.2	plexin A2	protein-coding	Allen et al., 2008
PLXNA2	5362	chr1:208195587..208417665	1q32.2	plexin A2	protein-coding	Sun et al., 2008
PPP3CC	5533	chr8:22298596..22398638	8p21.3	protein phosphatase 3, catalytic subunit, gamma isozyme	protein-codingNA3; CALNA3; PP2Bgamma	Allen et al., 2008
PPP3CC	5533	chr8:22298596..22398638	8p21.3	protein phosphatase 3, catalytic subunit, gamma isozyme	protein-codingNA3; CALNA3; PP2Bgamma	Sun et al., 2008
PRODH	5625	chr22:18900287..18924066	22q11.21	proline dehydrogenase (oxidase) 1	protein-coding	Sun et al., 2008
PRSS16	10279	chr6:27215502..27224399	6p21	protease, serine, 16 (thymus)	protein-coding	Allen et al., 2008
PTPRZ1	5803	chr7:121513159..121702090	7q31.3	protein tyrosine phosphatase, receptor-type, Z polypeptide 1	protein-coding	Sun et al., 2008
RELN	5649	chr7:103112231..103629963	7q22	reelin	protein-coding	Allen et al., 2008
RGS4	5999	chr1:163038396..163046592	1q23.3	regulator of G-protein signaling 4	protein-coding	Allen et al., 2008
RGS4	5999	chr1:163038396..163046592	1q23.3	regulator of G-protein signaling 4	protein-coding	Sun et al., 2008
RPGRIP1L	23322	chr16:53633818..53737771	16q12.2	RPGRIP1-like	protein-coding	Allen et al., 2008
RPP21	79897	chr6:1824916..1826645	6p22.1	ribonuclease P/MRP 21kDa subunit	protein-coding	Allen et al., 2008
SLC18A1	6570	chr8:20002366..20040717	8p21.3	solute carrier family 18 (vesicular monoamine transporter), member 1	protein-coding	Allen et al., 2008
SLC18A1	6570	chr8:20002366..20040717	8p21.3	solute carrier family 18 (vesicular monoamine transporter), member 1	protein-coding	Sun et al., 2008
SLC1A2	6506	chr11:35272752..35441532	11p13-p12	solute carrier family 1 (glial high affinity glutamate transporter), member 2	protein-coding	Sun et al., 2008
SLC6A4	6532	chr17:28523376..28562954	17q11.2	solute carrier family 6 (neurotransmitter transporter), member 4	protein-coding	Sun et al., 2008
SNAP29	9342	chr22:21213292..21245502	22q11.21	synaptosomal-associated protein, 29kDa	protein-coding	Sun et al., 2008
SOX10	6663	chr22:38368319..38380539	22q13.1	SRY (sex determining region Y)-box 10	protein-coding	Sun et al., 2008
SRR	63826	chr17:2207248..2228553	17p13	serine racemase	protein-coding	Allen et al., 2008
SRR	63826	chr17:2207248..2228553	17p13	serine racemase	protein-coding	Sun et al., 2008
ST8SIA2	8128	chr15:92937140..93011958	15q26	ST8 alpha-N-acetyl-neuraminide alpha-2,8-sialyltransferase 2	protein-coding	Sun et al., 2008
SYN2	6854	chr3:12045862..12233532	3p25	synapsin II	protein-coding	Sun et al., 2008
SYNGR1	9145	chr22:39745954..39781593	22q13.1	synaptogyrin 1	protein-coding	Sun et al., 2008
TAAR6	319100	chr6:132891461..132892498	6q23.2	trace amine associated receptor 6	protein-coding	Sun et al., 2008
TCF4	6925	chr18:52889562..53255860	18q21.1	transcription factor 4	protein-coding	Allen et al., 2008
TNF	7124	chr6:3052966..3055728	6p21.3	tumor necrosis factor	protein-coding	Sun et al., 2008
TP53	7157	chr17:7571720..7590863	17p13.1	tumor protein p53	protein-coding	Sun et al., 2008
TPH1	7166	chr11:18042084..18062335	11p15.3-p14	tryptophan hydroxylase 1	protein-coding	Allen et al., 2008
TPH1	7166	chr11:18042084..18062335	11p15.3-p14	tryptophan hydroxylase 1	protein-coding	Sun et al., 2008
ZNF804A	91752	chr2:185463093..185804214	2q32.1	zinc finger protein 804A	protein-coding	Allen et al., 2008
ACSL6	23305	chr5:131285666..131347761	5q31.1	acyl-CoA synthetase long-chain family member 6	protein-coding	Lewis et al., 2003
AHI1	54806	chr6:135605110..135818903	6q23.3	Abelson helper integration site 1	protein-coding	Lewis et al., 2003
AKT1	207	chr14:105235686..105262080	14q32.32	v-akt murine thymoma viral oncogene homolog 1	protein-coding	Lewis et al., 2003
APOE	348	chr19:45409039..45412650	19q13.2	apolipoprotein E	protein-coding	Lewis et al., 2003
ARVCF	421	chr22:19957402..20004309	22q11.21	armadillo repeat gene deleted in velocardiofacial syndrome	protein-coding	Lewis et al., 2003
BDNF	627	chr11:27676440..27743605	11p13	brain-derived neurotrophic factor	protein-coding	Lewis et al., 2003
C3	718	chr19:6677846..6720662	19p13.3-p13.2	complement component 3	protein-coding	Lewis et al., 2003
C4B	721	chr6:3459590..3473846	6p21.3	complement component 4B (Chido blood group)	protein-coding	Lewis et al., 2003
CCKAR	886	chr4:26483018..26492042	4p15.2	cholecystokinin A receptor	protein-coding	Lewis et al., 2003
CDC42SE2	56990	chr5:130599702..130730383	5q31.1	CDC42 small effector 2	protein-coding	Lewis et al., 2003
CFB	629	chr6:3423477..3429617	6p21.3	complement factor B	protein-coding	Lewis et al., 2003
CHAT	1103	chr10:50817141..50873150	10q11.2	choline O-acetyltransferase	protein-coding	Lewis et al., 2003
CHGA	1113	chr14:93389445..93401638	14q32	chromogranin A	protein-coding	Lewis et al., 2003
CHGB	1114	chr20:5891974..5906007	20p12.3	chromogranin B	protein-coding	Lewis et al., 2003
CHI3L1	1116	chr1:203148059..203155922	1q32.1	chitinase 3-like 1 (cartilage glycoprotein-39)	protein-coding	Lewis et al., 2003
CHL1	10752	chr3:238650..451098	3p26.1	cell adhesion molecule L1-like	protein-coding	Lewis et al., 2003
CHRFAM7A	89832	chr15:30653443..30685864	15q13.1	CHRNA7 (cholinergic receptor, nicotinic, alpha 7, exons 5-10) and FAM7A (family with sequence similarity 7A, exons A-E) fusion	protein-coding	Lewis et al., 2003
CHRNA7	1139	chr15:32322691..32462384	15q14	cholinergic receptor, nicotinic, alpha 7 (neuronal)	protein-coding	Lewis et al., 2003
CLDN5	7122	chr22:19510547..19512860	22q11.21	claudin 5	protein-coding	Lewis et al., 2003
CLINT1	9685	chr5:157212751..157286183	5q33.3	clathrin interactor 1	protein-coding	Lewis et al., 2003
CNR1	1268	chr6:88849583..88875767	6q14-q15	cannabinoid receptor 1 (brain)	protein-coding	Lewis et al., 2003
COMT	1312	chr22:19929263..19957498	22q11.21	catechol-O-methyltransferase	protein-coding	Lewis et al., 2003
CSF2RA	1438	chrX|Y:1337693..1378828	Xp22.32 and Yp11.3	colony stimulating factor 2 receptor, alpha, low-affinity (granulocyte-macrophage)	protein-coding	Lewis et al., 2003
CSF2RB	1439	chr22:37309675..37336481	22q13.1	colony stimulating factor 2 receptor, beta, low-affinity (granulocyte-macrophage)	protein-coding	Lewis et al., 2003
CYP1A2	1544	chr15:75041184..75048941	15q24.1	cytochrome P450, family 1, subfamily A, polypeptide 2	protein-coding	Lewis et al., 2003
DAO	1610	chr12:109273857..109294710	12q24	D-amino-acid oxidase	protein-coding	Lewis et al., 2003
DAOA	267012	chr13:106118216..106143383	13q33.2|13q34	D-amino acid oxidase activator	protein-coding	Lewis et al., 2003
DDR1	780	chr6:2363959..2380033	6p21.3	discoidin domain receptor tyrosine kinase 1	protein-coding	Lewis et al., 2003
DGCR2	9993	chr22:19023795..19109967	22q11.21	DiGeorge syndrome critical region gene 2	protein-coding	Lewis et al., 2003
DGCR6	8214	chr22:18893736..18899601	22q11.21|22q11	DiGeorge syndrome critical region gene 6	protein-coding	Lewis et al., 2003
DISC1	27185	chr1:231762561..232177018	1q42.1	disrupted in schizophrenia 1	protein-coding	Lewis et al., 2003
DKK4	27121	chr8:42231586..42234674	8p11.2-p11.1	dickkopf WNT signaling pathway inhibitor 4	protein-coding	Lewis et al., 2003
DPYSL2	1808	chr8:26371709..26515693	8p22-p21	dihydropyrimidinase-like 2	protein-coding	Lewis et al., 2003
DRD2	1813	chr11:113280317..113346001	11q23	dopamine receptor D2	protein-coding	Lewis et al., 2003
DRD3	1814	chr3:113847557..113897899	3q13.3	dopamine receptor D3	protein-coding	Lewis et al., 2003
DRD4	1815	chr11:637305..640706	11p15.5	dopamine receptor D4	protein-coding	Lewis et al., 2003
DRD5	1816	chr4:9783258..9785633	4p16.1	dopamine receptor D5	protein-coding	Lewis et al., 2003
DTNBP1	84062	chr6:15523032..15663289	6p22.3	dystrobrevin binding protein 1	protein-coding	Lewis et al., 2003
EGF	1950	chr4:110834040..110934118	4q25	epidermal growth factor	protein-coding	Lewis et al., 2003
EGR3	1960	chr8:22545174..22550815	8p23-p21	early growth response 3	protein-coding	Lewis et al., 2003
ERBB3	2065	chr12:56473809..56497291	12q13	erb-b2 receptor tyrosine kinase 3	protein-coding	Lewis et al., 2003
ERBB4	2066	chr2:212240442..213403352	2q33.3-q34	erb-b2 receptor tyrosine kinase 4	protein-coding	Lewis et al., 2003
FAS	355	chr10:90750288..90775542	10q24.1	Fas cell surface death receptor	protein-coding	Lewis et al., 2003
FGF1	2246	chr5:141971743..142077635	5q31	fibroblast growth factor 1 (acidic)	protein-coding	Lewis et al., 2003
FOXP2	93986	chr7:113726365..114333827	7q31	forkhead box P2	protein-coding	Lewis et al., 2003
FXYD2	486	chr11:117690790..117698807	11q23	FXYD domain containing ion transport regulator 2	protein-coding	Lewis et al., 2003
FXYD6	53826	chr11:117707691..117748201	11q23.3	FXYD domain containing ion transport regulator 6	protein-coding	Lewis et al., 2003
FZD3	7976	chr8:28351722..28431785	8p21	frizzled class receptor 3	protein-coding	Lewis et al., 2003
GABBR1	2550	chr6:1088814..1119772	6p21.31	gamma-aminobutyric acid (GABA) B receptor, 1	protein-coding	Lewis et al., 2003
GABRA1	2554	chr5:161274197..161326965	5q34	gamma-aminobutyric acid (GABA) A receptor, alpha 1	protein-coding	Lewis et al., 2003
GABRA6	2559	chr5:161112658..161129598	5q34	gamma-aminobutyric acid (GABA) A receptor, alpha 6	protein-coding	Lewis et al., 2003
GABRB2	2561	chr5:160715436..160975130	5q34	gamma-aminobutyric acid (GABA) A receptor, beta 2	protein-coding	Lewis et al., 2003
GABRG2	2566	chr5:161494648..161582545	5q34	gamma-aminobutyric acid (GABA) A receptor, gamma 2	protein-coding	Lewis et al., 2003
GABRP	2568	chr5:170210723..170241051	5q35.1	gamma-aminobutyric acid (GABA) A receptor, pi	protein-coding	Lewis et al., 2003
GAD1	2571	chr2:171673200..171717661	2q31	glutamate decarboxylase 1 (brain, 67kDa)	protein-coding	Lewis et al., 2003
GC	2638	chr4:72607410..72671237	4q12-q13	group-specific component (vitamin D binding protein)	protein-coding	Lewis et al., 2003
GCLM	2730	chr1:94352590..94375012	1p22.1	glutamate-cysteine ligase, modifier subunit	protein-coding	Lewis et al., 2003
GJA8	2703	chr1:147374946..147381396	1q21.1	gap junction protein, alpha 8, 50kDa	protein-coding	Lewis et al., 2003
GNB1L	54584	chr22:19775934..19842462	22q11.2	guanine nucleotide binding protein (G protein), beta polypeptide 1-like	protein-coding	Lewis et al., 2003
GRIA1	2890	chr5:152870084..153193429	5q31.1	glutamate receptor, ionotropic, AMPA 1	protein-coding	Lewis et al., 2003
GRIA4	2893	chr11:105480800..105852819	11q22	glutamate receptor, ionotropic, AMPA 4	protein-coding	Lewis et al., 2003
GRID1	2894	chr10:87359312..88126250	10q22	glutamate receptor, ionotropic, delta 1	protein-coding	Lewis et al., 2003
GRIK3	2899	chr1:37261128..37499844	1p34.3	glutamate receptor, ionotropic, kainate 3	protein-coding	Lewis et al., 2003
GRIK4	2900	chr11:120531028..120856969	11q22.3	glutamate receptor, ionotropic, kainate 4	protein-coding	Lewis et al., 2003
GRIN1	2902	chr9:140033609..140063214	9q34.3	glutamate receptor, ionotropic, N-methyl D-aspartate 1	protein-coding	Lewis et al., 2003
GRIN2B	2904	chr12:13714410..14133022	12p12	glutamate receptor, ionotropic, N-methyl D-aspartate 2B	protein-coding	Lewis et al., 2003
GRM3	2913	chr7:86273230..86494192	7q21.1-q21.2	glutamate receptor, metabotropic 3	protein-coding	Lewis et al., 2003
GRM7	2917	chr3:6902802..7783218	3p26.1-p25.1	glutamate receptor, metabotropic 7	protein-coding	Lewis et al., 2003
GSK3B	2932	chr3:119540800..119813264	3q13.3	glycogen synthase kinase 3 beta	protein-coding	Lewis et al., 2003
GSS	2937	chr20:33516236..33543601	20q11.2	glutathione synthetase	protein-coding	Lewis et al., 2003
GSTM1	2944	chr1:110230418..110236367	1p13.3	glutathione S-transferase mu 1	protein-coding	Lewis et al., 2003
HINT1	3094	chr5:130494875..130501034	5q31.2	histidine triad nucleotide binding protein 1	protein-coding	Lewis et al., 2003
HP	3240	chr16:72088508..72094955	16q22.2	haptoglobin	protein-coding	Lewis et al., 2003
HRH1	3269	chr3:11178779..11304939	3p25	histamine receptor H1	protein-coding	Lewis et al., 2003
HTR1A	3350	chr5:63256278..63257546	5q11.2-q13	5-hydroxytryptamine (serotonin) receptor 1A, G protein-coupled	protein-coding	Lewis et al., 2003
HTR2A	3356	chr13:47407513..47471169	13q14-q21	5-hydroxytryptamine (serotonin) receptor 2A, G protein-coupled	protein-coding	Lewis et al., 2003
HTR3A	3359	chr11:113845797..113861035	11q23.1	5-hydroxytryptamine (serotonin) receptor 3A, ionotropic	protein-coding	Lewis et al., 2003
HTR4	3360	chr5:147830595..148033739	5q31-q33	5-hydroxytryptamine (serotonin) receptor 4, G protein-coupled	protein-coding	Lewis et al., 2003
HTR5A	3361	chr7:154862546..154877459	7q36.1	5-hydroxytryptamine (serotonin) receptor 5A, G protein-coupled	protein-coding	Lewis et al., 2003
IL10	3586	chr1:206940948..206945839	1q31-q32	interleukin 10	protein-coding	Lewis et al., 2003
IL12B	3593	chr5:158741791..158757481	5q31.1-q33.1	interleukin 12B	protein-coding	Lewis et al., 2003
IL18	3606	chr11:112013976..112034840	11q22.2-q22.3	interleukin 18	protein-coding	Lewis et al., 2003
IL18R1	8809	chr2:102979097..103015218	2q12	interleukin 18 receptor 1	protein-coding	Lewis et al., 2003
IL18RAP	8807	chr2:103035254..103069025	2q12	interleukin 18 receptor accessory protein	protein-coding	Lewis et al., 2003
IL1A	3552	chr2:113531492..113542971	2q14	interleukin 1, alpha	protein-coding	Lewis et al., 2003
IL1B	3553	chr2:113587337..113594356	2q14	interleukin 1, beta	protein-coding	Lewis et al., 2003
IL1RN	3557	chr2:113875470..113891593	2q14.2	interleukin 1 receptor antagonist	protein-coding	Lewis et al., 2003
IL3	3562	chr5:131396347..131398896	5q31.1	interleukin 3	protein-coding	Lewis et al., 2003
IL4	3565	chr5:132009373..132018368	5q31.1	interleukin 4	protein-coding	Lewis et al., 2003
IPO5	3843	chr13:98605929..98676550	13q32.2	importin 5	protein-coding	Lewis et al., 2003
JARID2	3720	chr6:15246527..15522253	6p24-p23	jumonji, AT rich interactive domain 2	protein-coding	Lewis et al., 2003
KCNN3	3782	chr1:154669938..154842754	1q21.3	potassium channel, calcium activated intermediate/small conductance subfamily N alpha, member 3	protein-coding	Lewis et al., 2003
LDLRAD4	753	chr18:13218786..13652753	18p11.21	low density lipoprotein receptor class A domain containing 4	protein-coding	Lewis et al., 2003
LTA	4049	chr6:3049492..3051714	6p21.3	lymphotoxin alpha	protein-coding	Lewis et al., 2003
MAGI1	9223	chr3:65339906..66024509	3p14.1	membrane associated guanylate kinase, WW and PDZ domain containing 1	protein-coding	Lewis et al., 2003
MAGI2	9863	chr7:77646374..79082890	7q21	membrane associated guanylate kinase, WW and PDZ domain containing 2	protein-coding	Lewis et al., 2003
MAGI3	260425	chr1:113933475..114228545	1p13.2	membrane associated guanylate kinase, WW and PDZ domain containing 3	protein-coding	Lewis et al., 2003
MARCO	8685	chr2:119699745..119752236	2q14.2	macrophage receptor with collagenous structure	protein-coding	Lewis et al., 2003
MCHR1	2847	chr22:41075182..41078818	22q13.2	melanin-concentrating hormone receptor 1	protein-coding	Lewis et al., 2003
MED12	9968	chrX:70338406..70362304	Xq13	mediator complex subunit 12	protein-coding	Lewis et al., 2003
MEGF10	84466	chr5:126626456..126796914	5q33	multiple EGF-like-domains 10	protein-coding	Lewis et al., 2003
MICB	4277	chr6:2975524..2988570	6p21.3	MHC class I polypeptide-related sequence B	protein-coding	Lewis et al., 2003
MLC1	23209	chr22:50497820..50524358	22q13.33	megalencephalic leukoencephalopathy with subcortical cysts 1	protein-coding	Lewis et al., 2003
MTHFR	4524	chr1:11845787..11866160	1p36.3	methylenetetrahydrofolate reductase (NAD(P)H)	protein-coding	Lewis et al., 2003
NEUROG1	4762	chr5:134869972..134871639	5q23-q31	neurogenin 1	protein-coding	Lewis et al., 2003
NOS1	4842	chr12:117645947..117799607	12q24.22	nitric oxide synthase 1 (neuronal)	protein-coding	Lewis et al., 2003
NOTCH4	4855	chr6:3633298..3662520	6p21.3	notch 4	protein-coding	Lewis et al., 2003
NPAS3	64067	chr14:33408459..34273382	14q13.1	neuronal PAS domain protein 3	protein-coding	Lewis et al., 2003
NPHP1	4867	chr2:110880913..110962639	2q13	nephronophthisis 1 (juvenile)	protein-coding	Lewis et al., 2003
NPY	4852	chr7:24323807..24331484	7p15.1	neuropeptide Y	protein-coding	Lewis et al., 2003
NQO2	4835	chr6:3000067..3019994	6p25.2	NAD(P)H dehydrogenase, quinone 2	protein-coding	Lewis et al., 2003
NR4A2	4929	chr2:157180944..157189287	2q22-q23	nuclear receptor subfamily 4, group A, member 2	protein-coding	Lewis et al., 2003
NRG1	3084	chr8:31496820..32622558	8p12	neuregulin 1	protein-coding	Lewis et al., 2003
NRG2	9542	chr5:139226364..139422884	5q31.2	neuregulin 2	protein-coding	Lewis et al., 2003
NRGN	4900	chr11:124609829..124617102	11q24	neurogranin (protein kinase C substrate, RC3)	protein-coding	Lewis et al., 2003
NTF3	4908	chr12:5541280..5604465	12p13	neurotrophin 3	protein-coding	Lewis et al., 2003
NTNG1	22854	chr1:107682629..108024475	1p13.3	netrin G1	protein-coding	Lewis et al., 2003
NUMBL	9253	chr19:41171810..41196556	19q13.13-q13.2	numb homolog (Drosophila)-like	protein-coding	Lewis et al., 2003
OLIG2	10215	chr21:34398239..34401500	21q22.11	oligodendrocyte lineage transcription factor 2	protein-coding	Lewis et al., 2003
PCM1	5108	chr8:17780366..17887457	8p22-p21.3	pericentriolar material 1	protein-coding	Lewis et al., 2003
PDLIM5	10611	chr4:95373038..95589377	4q22	PDZ and LIM domain 5	protein-coding	Lewis et al., 2003
PICK1	9463	chr22:38453262..38471708	22q13.1	protein interacting with PRKCA 1	protein-coding	Lewis et al., 2003
PIK3C3	5289	chr18:39535199..39661448	18q12.3	phosphatidylinositol 3-kinase, catalytic subunit type 3	protein-coding	Lewis et al., 2003
PIP4K2A	5305	chr10:22823766..23003503	10p12.2	phosphatidylinositol-5-phosphate 4-kinase, type II, alpha	protein-coding	Lewis et al., 2003
PLA2G4A	5321	chr1:186798032..186958113	1q25	phospholipase A2, group IVA (cytosolic, calcium-dependent)	protein-coding	Lewis et al., 2003
PLA2G6	8398	chr22:38507502..38577836	22q13.1	phospholipase A2, group VI (cytosolic, calcium-independent)	protein-coding	Lewis et al., 2003
PLXNA2	5362	chr1:208195587..208417665	1q32.2	plexin A2	protein-coding	Lewis et al., 2003
PPP3CC	5533	chr8:22298596..22398638	8p21.3	protein phosphatase 3, catalytic subunit, gamma isozyme	protein-codingNA3; CALNA3; PP2Bgamma	Lewis et al., 2003
PRODH	5625	chr22:18900287..18924066	22q11.21	proline dehydrogenase (oxidase) 1	protein-coding	Lewis et al., 2003
PTPRZ1	5803	chr7:121513159..121702090	7q31.3	protein tyrosine phosphatase, receptor-type, Z polypeptide 1	protein-coding	Lewis et al., 2003
RANBP1	5902	chr22:20105024..20114704	22q11.21	RAN binding protein 1	protein-coding	Lewis et al., 2003
RAPGEF6	51735	chr5:130759614..130970929	5q31.1	Rap guanine nucleotide exchange factor (GEF) 6	protein-coding	Lewis et al., 2003
RELN	5649	chr7:103112231..103629963	7q22	reelin	protein-coding	Lewis et al., 2003
RGS4	5999	chr1:163038396..163046592	1q23.3	regulator of G-protein signaling 4	protein-coding	Lewis et al., 2003
RTN4	57142	chr2:55199325..55277734	2p16.3	reticulon 4	protein-coding	Lewis et al., 2003
RTN4R	65078	chr22:20228938..20255816	22q11.21	reticulon 4 receptor	protein-coding	Lewis et al., 2003
SLC18A1	6570	chr8:20002366..20040717	8p21.3	solute carrier family 18 (vesicular monoamine transporter), member 1	protein-coding	Lewis et al., 2003
SLC1A2	6506	chr11:35272752..35441532	11p13-p12	solute carrier family 1 (glial high affinity glutamate transporter), member 2	protein-coding	Lewis et al., 2003
SLC6A3	6531	chr5:1392905..1445543	5p15.3	solute carrier family 6 (neurotransmitter transporter), member 3	protein-coding	Lewis et al., 2003
SLC6A4	6532	chr17:28523376..28562954	17q11.2	solute carrier family 6 (neurotransmitter transporter), member 4	protein-coding	Lewis et al., 2003
SNAP29	9342	chr22:21213292..21245502	22q11.21	synaptosomal-associated protein, 29kDa	protein-coding	Lewis et al., 2003
SOX10	6663	chr22:38368319..38380539	22q13.1	SRY (sex determining region Y)-box 10	protein-coding	Lewis et al., 2003
SRR	63826	chr17:2207248..2228553	17p13	serine racemase	protein-coding	Lewis et al., 2003
ST8SIA2	8128	chr15:92937140..93011958	15q26	ST8 alpha-N-acetyl-neuraminide alpha-2,8-sialyltransferase 2	protein-coding	Lewis et al., 2003
STX1A	6804	chr7:73113535..73134017	7q11.23	syntaxin 1A (brain)	protein-coding	Lewis et al., 2003
SYN2	6854	chr3:12045862..12233532	3p25	synapsin II	protein-coding	Lewis et al., 2003
SYNGR1	9145	chr22:39745954..39781593	22q13.1	synaptogyrin 1	protein-coding	Lewis et al., 2003
SYT11	23208	chr1:155829260..155854990	1q21.2	synaptotagmin XI	protein-coding	Lewis et al., 2003
TAAR6	319100	chr6:132891461..132892498	6q23.2	trace amine associated receptor 6	protein-coding	Lewis et al., 2003
TBX1	6899	chr22:19744226..19771116	22q11.21	T-box 1	protein-coding	Lewis et al., 2003
TH	7054	chr11:2185159..2193035	11p15.5	tyrosine hydroxylase	protein-coding	Lewis et al., 2003
TNF	7124	chr6:3052966..3055728	6p21.3	tumor necrosis factor	protein-coding	Lewis et al., 2003
TP53	7157	chr17:7571720..7590863	17p13.1	tumor protein p53	protein-coding	Lewis et al., 2003
TPH1	7166	chr11:18042084..18062335	11p15.3-p14	tryptophan hydroxylase 1	protein-coding	Lewis et al., 2003
TRMT2A	27037	chr22:20099398..20104768	22q11.21	tRNA methyltransferase 2 homolog A (S. cerevisiae)	protein-coding	Lewis et al., 2003
TSNAX	7257	chr1:231664399..231702270	1q42.1	translin-associated factor X	protein-coding	Lewis et al., 2003
UFD1L	7353	chr22:19437464..19466738	22q11.21	ubiquitin fusion degradation 1 like (yeast)	protein-coding	Lewis et al., 2003
XBP1	7494	chr22:29190548..29196560	22q12.1|22q12	X-box binding protein 1	protein-coding	Lewis et al., 2003
YWHAH	7533	chr22:32340479..32353590	22q12.3	tyrosine 3-monooxygenase/tryptophan 5-monooxygenase activation protein, eta	protein-coding	Lewis et al., 2003
ZDHHC8	29801	chr22:20119364..20135530	22q11.21	zinc finger, DHHC-type containing 8	protein-coding	Lewis et al., 2003

## Sheet: ID_associated_gene
Gene Name	Sources	Condition	EnsemblId(GRch37)	HGNC	Model_Of_Inheritance	Phenotypes
AAAS	BRIDGE study SPEED NEURO Tier1 Gene;Expert Review Amber;Expert Review Green	Intellectual disability	ENSG00000094914	HGNC:13666	BIALLELIC, autosomal or pseudoautosomal	Achalasia-addisonianism-alacrimia syndrome
ABCC9	Expert Review Green;Radboud University Medical Center, Nijmegen;Victorian Clinical Genetics Services	Intellectual disability	ENSG00000069431	HGNC:60	MONOALLELIC, autosomal or pseudoautosomal	Cardiomyopathy, dilated,CANTU SYNDROME
ABCD1	Emory Genetics Laboratory;Expert Review Green;Radboud University Medical Center, Nijmegen;Victorian Clinical Genetics Services	Intellectual disability	ENSG00000101986	HGNC:61	X-LINKED: hemizygous mutation in males	Adrenoleukodystrophy,
ACADS	BRIDGE study SPEED NEURO Tier1 Gene;Expert Review Amber;Expert Review Green	Intellectual disability	ENSG00000122971	HGNC:90	BIALLELIC, autosomal or pseudoautosomal	Acyl-CoA dehydrogenase
ACO2	Expert Review Green;Victorian Clinical Genetics Services	Intellectual disability	ENSG00000100412	HGNC:118	BIALLELIC, autosomal or pseudoautosomal	INFANTILE CEREBELLAR-RETINAL DEGENERATION
ACOX1	Expert Review Green;Radboud University Medical Center, Nijmegen;Victorian Clinical Genetics Services	Intellectual disability	ENSG00000161533	HGNC:119	BIALLELIC, autosomal or pseudoautosomal	Peroxisomal acyl-CoA oxidase deficiency
ACSL4	Emory Genetics Laboratory;Expert Review Green;Radboud University Medical Center, Nijmegen;Victorian Clinical Genetics Services	Intellectual disability	ENSG00000068366	HGNC:3571	X-LINKED: hemizygous mutation in males,	Mental retardation, X-linked 63
ACY1	Expert Review Green;Radboud University Medical Center, Nijmegen;Victorian Clinical Genetics Services	Intellectual disability	ENSG00000243989	HGNC:177	BIALLELIC, autosomal or pseudoautosomal	Aminoacylase 1 deficiency
ADAR	Expert Review Green;Radboud University Medical Center, Nijmegen;Victorian Clinical Genetics Services	Intellectual disability	ENSG00000160710	HGNC:225	BOTH monoallelic and biallelic, autosomal or pseudoautosomal	Dyschromatosis symmetrica hereditaria
ADK	Expert Review Green;Expert Review Red;Radboud University Medical Center, Nijmegen	Intellectual disability	ENSG00000156110	HGNC:257	BIALLELIC, autosomal or pseudoautosomal	Hypermethioninemia
ADNP	Expert Review Green;Victorian Clinical Genetics Services	Intellectual disability	ENSG00000101126	HGNC:15766	MONOALLELIC, autosomal or pseudoautosomal, NOT imprinted	MENTAL RETARDATION, AUTOSOMAL DOMINANT, 28; MRD28
ADSL	Expert Review Green;Radboud University Medical Center, Nijmegen;Victorian Clinical Genetics Services	Intellectual disability	ENSG00000239900	HGNC:291	BIALLELIC, autosomal or pseudoautosomal	ade(-)I bifunctional Adenylosuccinase deficiency
AFF2	Emory Genetics Laboratory;Expert Review Green;Radboud University Medical Center, Nijmegen;UKGTN;Victorian Clinical Genetics Services	Intellectual disability	ENSG00000155966	HGNC:3776	X-LINKED: hemizygous mutation in males, biallelic mutations in females	Mental retardation, X-linked, FRAXE type
AHDC1	Expert Review Green;Victorian Clinical Genetics Services	Intellectual disability	ENSG00000126705	HGNC:25230	MONOALLELIC, autosomal or pseudoautosomal, NOT imprinted	XIA-GIBBS SYNDROME
AIFM1	Expert Review Green;Radboud University Medical Center, Nijmegen;Victorian Clinical Genetics Services	Intellectual disability	ENSG00000156709	HGNC:8768	X-LINKED: hemizygous mutation in males, biallelic mutations in females	Combined oxidative phosphorylation deficiency 6
AKT3	Expert Review Green;Radboud University Medical Center, Nijmegen;Victorian Clinical Genetics Services	Intellectual disability	ENSG00000117020	HGNC:393	MONOALLELIC, autosomal or pseudoautosomal	Megalencephaly-polymicrogyria-polydactyly
ALDH18A1	Expert Review Green;Radboud University Medical Center, Nijmegen;Victorian Clinical Genetics Services	Intellectual disability	ENSG00000059573	HGNC:9722	BOTH monoallelic and biallelic, autosomal or pseudoautosomal	Cutis laxa, autosomal recessive, type IIIA
ALDH4A1	Expert Review Green;Radboud University Medical Center, Nijmegen;Victorian Clinical Genetics Services	Intellectual disability	ENSG00000159423	HGNC:406	BIALLELIC, autosomal or pseudoautosomal	Hyperprolinemia, type II,
ALDH5A1	Expert Review Green;Radboud University Medical Center, Nijmegen;Victorian Clinical Genetics Services	Intellectual disability	ENSG00000112294	HGNC:408	BIALLELIC, autosomal or pseudoautosomal	Succinic semialdehyde dehydrogenase deficiency
ALG1	Expert Review Green;Radboud University Medical Center, Nijmegen;Victorian Clinical Genetics Services	Intellectual disability	ENSG00000033011	HGNC:18294	BIALLELIC, autosomal or pseudoautosomal	Congenital disorder of glycosylation, type Ik, 608540;ALG1-CDG (CDG-IK)
ALG11	Expert Review Green;Victorian Clinical Genetics Services	Intellectual disability	ENSG00000253710	HGNC:32456	BIALLELIC, autosomal or pseudoautosomal	Congenital disorder of glycosylation, type Ip 613661;ALG11-CDG (CDG-IP)
ALG12	Expert Review Green;Victorian Clinical Genetics Services	Intellectual disability	ENSG00000182858	HGNC:19358	BIALLELIC, autosomal or pseudoautosomal	CONGENITAL DISORDER OF GLYCOSYLATION TYPE 1G (CDG1G)
ALG13	Expert Review Green;Victorian Clinical Genetics Services	Intellectual disability	ENSG00000101901	HGNC:30881	X-LINKED: hemizygous mutation in males,	EPILEPTIC ENCEPHALOPATHIES.
ALG3	Expert Review Green;Victorian Clinical Genetics Services	Intellectual disability	ENSG00000214160	HGNC:23056	BIALLELIC, autosomal or pseudoautosomal	Congenital disorder of glycosylation, type Id, 601110;ALG3-CDG (CDG-ID)
ALG6	Expert Review Green;Victorian Clinical Genetics Services	Intellectual disability	ENSG00000088035	HGNC:23157	BIALLELIC, autosomal or pseudoautosomal	Congenital disorder of glycosylation, type Ic, 603147;ALG6-CDG (CDG-IC)
ALG8	Expert Review Green;Victorian Clinical Genetics Services	Intellectual disability	ENSG00000159063	HGNC:23161	BIALLELIC, autosomal or pseudoautosomal	Congenital disorder of glycosylation, type Ih, 608104;ALG8-CDG (CDG-IH)
ANKRD11	Expert Review Green;Radboud University Medical Center, Nijmegen;Victorian Clinical Genetics Services	Intellectual disability	ENSG00000167522	HGNC:21316	MONOALLELIC, autosomal or pseudoautosomal, NOT imprinted	KBG syndrome, 148050;KBG SYNDROME
AP1S1	Expert Review Green;Literature;Victorian Clinical Genetics Services	Intellectual disability	ENSG00000106367	HGNC:559	BIALLELIC, autosomal or pseudoautosomal	MEDNIK syndrome,
AP1S2	Emory Genetics Laboratory;Expert Review Green;Radboud University Medical Center, Nijmegen;Victorian Clinical Genetics Services	Intellectual disability	ENSG00000182287	HGNC:560	X-LINKED: hemizygous mutation in males, biallelic mutations in females	Mental retardation, X-linked syndromic
AP3B1	Expert Review Green;Expert Review Red;Radboud University Medical Center, Nijmegen;Victorian Clinical Genetics Services	Intellectual disability	ENSG00000132842	HGNC:566	BIALLELIC, autosomal or pseudoautosomal	Hermansky-Pudlak syndrome 2 608233
AP3B2	Expert Review Green	Intellectual disability	ENSG00000103723	HGNC:567	BIALLELIC, autosomal or pseudoautosomal	Epileptic encephalopathy, early infantile, 48 617276
AP4B1	Expert Review Green;Radboud University Medical Center, Nijmegen;Victorian Clinical Genetics Services	Intellectual disability	ENSG00000134262	HGNC:572	BIALLELIC, autosomal or pseudoautosomal	Spastic paraplegia 47, autosomal recessive
AP4E1	Expert Review Green;Radboud University Medical Center, Nijmegen;Victorian Clinical Genetics Services	Intellectual disability	ENSG00000081014	HGNC:573	BIALLELIC, autosomal or pseudoautosomal	Spastic paraplegia 51, autosomal recessive
AP4M1	Expert Review Green;Radboud University Medical Center, Nijmegen;Victorian Clinical Genetics Services	Intellectual disability	ENSG00000221838	HGNC:574	BIALLELIC, autosomal or pseudoautosomal	Spastic paraplegia 50, autosomal recessive
AP4S1	Expert Review Green;Radboud University Medical Center, Nijmegen;Victorian Clinical Genetics Services	Intellectual disability	ENSG00000100478	HGNC:575	BIALLELIC, autosomal or pseudoautosomal	Spastic paraplegia 52, autosomal recessive
APOPT1	Expert Review Green;Victorian Clinical Genetics Services	Intellectual disability	ENSG00000256053	HGNC:20492	BIALLELIC, autosomal or pseudoautosomal	MITOCHONDRIAL COMPLEX IV DEFICIENCY, 220110
ARCN1	Expert Review Green;Literature;Victorian Clinical Genetics Services	Intellectual disability	ENSG00000095139	HGNC:649	MONOALLELIC, autosomal or pseudoautosomal, NOT imprinted	Short stature, rhizomelic, with microcephaly, micrognathia, and developmental delay, 617164
ARG1	Expert Review Green;Radboud University Medical Center, Nijmegen;Victorian Clinical Genetics Services	Intellectual disability	ENSG00000118520	HGNC:663	BIALLELIC, autosomal or pseudoautosomal	Argininemia, 207800;ARGININEMIA (ARGIN)
ARHGEF6	Expert Review Green;Illumina TruGenome Clinical Sequencing Services;Radboud University Medical Center, Nijmegen;Victorian Clinical Genetics Services	Intellectual disability	ENSG00000129675	HGNC:685	X-LINKED: hemizygous mutation in males, biallelic mutations in females	Mental retardation, X-linked 46, 300436;Mental Retardation,
ARHGEF9	Emory Genetics Laboratory;Expert Review Green;Radboud University Medical Center, Nijmegen;Victorian Clinical Genetics Services	Intellectual disability	ENSG00000131089	HGNC:14561	X-LINKED: hemizygous mutation in males, biallelic mutations in females	Epileptic encephalopathy, early infantile, 8,
ARID1A	Expert Review Green;Radboud University Medical Center, Nijmegen;Victorian Clinical Genetics Services	Intellectual disability	ENSG00000117713	HGNC:11110	MONOALLELIC, autosomal or pseudoautosomal, NOT imprinted	Mental retardation, autosomal dominant 14
ARID1B	Expert Review Green;Radboud University Medical Center, Nijmegen;Victorian Clinical Genetics Services	Intellectual disability	ENSG00000049618	HGNC:18040	MONOALLELIC, autosomal or pseudoautosomal, NOT imprinted	Mental retardation, autosomal dominant
ARID2	Expert Review Green;Expert Review Red;Victorian Clinical Genetics Services	Intellectual disability	ENSG00000189079	HGNC:18037	MONOALLELIC, autosomal or pseudoautosomal, imprinted status unknown	Coffin-Siris syndrome-like phenotype
ARL13B	Expert Review Green;Expert Review Red;Radboud University Medical Center, Nijmegen	Intellectual disability	ENSG00000169379	HGNC:25419	BIALLELIC, autosomal or pseudoautosomal	Joubert syndrome 8 612291
ARV1	Expert Review Green;Literature;Victorian Clinical Genetics Services	Intellectual disability	ENSG00000173409	HGNC:29561	BIALLELIC, autosomal or pseudoautosomal	Epileptic encephalopathy, early infantile, 38
ARX	Emory Genetics Laboratory;Expert Review Green;Radboud University Medical Center, Nijmegen;UKGTN;Victorian Clinical Genetics Services	Intellectual disability	ENSG00000004848	HGNC:18060	X-LINKED: hemizygous mutation in males, biallelic mutations in females	Epileptic encephalopathy, early infantile, 1, 308350Lissencephaly,
ASH1L	Expert Review Green;Victorian Clinical Genetics Services	Intellectual disability	ENSG00000116539	HGNC:19088	MONOALLELIC, autosomal or pseudoautosomal, NOT imprinted	Mental retardation, autosomal dominant 52, 617796;intellectual disability
ASL	Expert Review Green;Expert Review Red;Radboud University Medical Center, Nijmegen	Intellectual disability	ENSG00000126522	HGNC:746	BIALLELIC, autosomal or pseudoautosomal	Argininosuccinic aciduria 207900
ASPM	Expert Review Green;Radboud University Medical Center, Nijmegen;Victorian Clinical Genetics Services	Intellectual disability	ENSG00000066279	HGNC:19048	BIALLELIC, autosomal or pseudoautosomal	Microcephaly 5, primary, autosomal recessive,
ASS1	BRIDGE study SPEED NEURO Tier1 Gene;Expert Review Green;Victorian Clinical Genetics Services	Intellectual disability	ENSG00000130707	HGNC:758	BIALLELIC, autosomal or pseudoautosomal	Citrullinemia, 215700;intellectual disability
ASXL2	Expert Review Green;Victorian Clinical Genetics Services	Intellectual disability	ENSG00000143970	HGNC:23805	MONOALLELIC, autosomal or pseudoautosomal, imprinted status unknown	Shashi-Pena syndrome 617190
ASXL3	Expert Review Green;Victorian Clinical Genetics Services	Intellectual disability	ENSG00000141431	HGNC:29357	MONOALLELIC, autosomal or pseudoautosomal, NOT imprinted	BAINBRIDGE-ROPERS SYNDROME; BRPS
ATIC	Expert Review Green;Radboud University Medical Center, Nijmegen;Victorian Clinical Genetics Services	Intellectual disability	ENSG00000138363	HGNC:794	BIALLELIC, autosomal or pseudoautosomal	AICA-ribosiduria due to ATIC deficiency
ATL1	BRIDGE study SPEED NEURO Tier1 Gene;Expert Review Green;Victorian Clinical Genetics Services	Intellectual disability	ENSG00000198513	HGNC:11231	MONOALLELIC, autosomal or pseudoautosomal, NOT imprinted	Spastic paraplegia 3A, autosomal dominant,
ATM	Expert Review Green;Victorian Clinical Genetics Services	Intellectual disability	ENSG00000149311	HGNC:795	BIALLELIC, autosomal or pseudoautosomal	ATAXIA-TELANGIECTASIA; AT
ATP6AP2	Emory Genetics Laboratory;Expert Review Green;Radboud University Medical Center, Nijmegen;Victorian Clinical Genetics Services	Intellectual disability	ENSG00000182220	HGNC:18305	X-LINKED: hemizygous mutation in males, biallelic mutations in females	Mental retardation, X-linked, syndromic, Hedera type,
ATP6V0A2	Expert Review Green;Expert Review Red;Radboud University Medical Center, Nijmegen	Intellectual disability	ENSG00000185344	HGNC:18481	BIALLELIC, autosomal or pseudoautosomal	Cutis laxa, autosomal recessive, type IIA 219200; Wrinkly skin syndrome 278250
ATP7A	Emory Genetics Laboratory;Expert Review Green;Radboud University Medical Center, Nijmegen;Victorian Clinical Genetics Services	Intellectual disability	ENSG00000165240	HGNC:869	X-LINKED: hemizygous mutation in males, biallelic mutations in females	Menkes disease, 309400Occipital horn syndrome
ATRX	Emory Genetics Laboratory;Expert Review Green;Radboud University Medical Center, Nijmegen;Victorian Clinical Genetics Services	Intellectual disability	ENSG00000085224	HGNC:886	X-LINKED: hemizygous mutation in males, biallelic mutations in females	Alpha-thalassemia/mental retardation syndrome,
AUH	Expert Review Green;Radboud University Medical Center, Nijmegen;Victorian Clinical Genetics Services	Intellectual disability	ENSG00000148090	HGNC:890	BIALLELIC, autosomal or pseudoautosomal	3-methylglutaconic aciduria, type I, 250950;3-METHYLGLUTACONIC ACIDURIA TYPE 1
AUTS2	Expert Review Green;Victorian Clinical Genetics Services	Intellectual disability	ENSG00000158321	HGNC:14262	MONOALLELIC, autosomal or pseudoautosomal, NOT imprinted	SYNDROMIC INTELLECTUAL DISABILITY
B3GLCT	Emory Genetics Laboratory;Expert Review Green;Radboud University Medical Center, Nijmegen	Intellectual disability	ENSG00000187676	HGNC:20207	BIALLELIC, autosomal or pseudoautosomal	Peters-plus syndrome, 261540
BBS1	Expert Review Green;Radboud University Medical Center, Nijmegen;Victorian Clinical Genetics Services	Intellectual disability	ENSG00000174483	HGNC:966	BIALLELIC, autosomal or pseudoautosomal	Bardet-Biedl syndrome 1, 209900;BARDET-BIEDL SYNDROME TYPE 1 (BBS1)
BBS10	Expert Review Green;Radboud University Medical Center, Nijmegen;Victorian Clinical Genetics Services	Intellectual disability	ENSG00000179941	HGNC:26291	BIALLELIC, autosomal or pseudoautosomal	Bardet-Biedl syndrome 10, 209900;BARDET-BIEDL SYNDROME TYPE 10 (BBS10)
BBS12	Expert Review Green;Radboud University Medical Center, Nijmegen;Victorian Clinical Genetics Services	Intellectual disability	ENSG00000181004	HGNC:26648	BIALLELIC, autosomal or pseudoautosomal	Bardet-Biedl syndrome 12, 209900;BARDET-BIEDL SYNDROME TYPE 12 (BBS12)
BBS2	Expert Review Green;Radboud University Medical Center, Nijmegen;Victorian Clinical Genetics Services	Intellectual disability	ENSG00000125124	HGNC:967	BIALLELIC, autosomal or pseudoautosomal	Bardet-Biedl syndrome 2, 209900;BARDET-BIEDL SYNDROME TYPE 2 (BBS2)
BBS4	Expert Review Green;Radboud University Medical Center, Nijmegen;Victorian Clinical Genetics Services	Intellectual disability	ENSG00000140463	HGNC:969	BIALLELIC, autosomal or pseudoautosomal	Bardet-Biedl syndrome 4, 209900;BARDET-BIEDL SYNDROME TYPE 4 (BBS4)
BBS5	Expert Review Green;Radboud University Medical Center, Nijmegen;Victorian Clinical Genetics Services	Intellectual disability	ENSG00000163093	HGNC:970	BIALLELIC, autosomal or pseudoautosomal	Bardet-Biedl syndrome 5, 209900;BARDET-BIEDL SYNDROME TYPE 5 (BBS5)
BBS7	Expert Review Green;Radboud University Medical Center, Nijmegen;Victorian Clinical Genetics Services	Intellectual disability	ENSG00000138686	HGNC:18758	BIALLELIC, autosomal or pseudoautosomal	Bardet-Biedl syndrome 7, 209900;BARDET-BIEDL SYNDROME TYPE 7 (BBS7)
BBS9	Expert Review Green;Radboud University Medical Center, Nijmegen;Victorian Clinical Genetics Services	Intellectual disability	ENSG00000122507	HGNC:30000	BIALLELIC, autosomal or pseudoautosomal	Bardet-Biedl syndrome 9, 209900;BARDET-BIEDL SYNDROME TYPE 9 (BBS9)
BCKDK	Expert Review Green;Literature;Victorian Clinical Genetics Services	Intellectual disability	ENSG00000103507	HGNC:16902	BIALLELIC, autosomal or pseudoautosomal	Branched-chain ketoacid dehydrogenase kinase deficiency, 614923;Intellectual disability
BCL11A	Expert Review Green;Victorian Clinical Genetics Services	Intellectual disability	ENSG00000119866	HGNC:13221	MONOALLELIC, autosomal or pseudoautosomal, NOT imprinted	INTELLECTUAL DISABILITY
BCOR	Emory Genetics Laboratory;Expert Review Green;Radboud University Medical Center, Nijmegen;Victorian Clinical Genetics Services	Intellectual disability	ENSG00000183337	HGNC:20893	X-LINKED: hemizygous mutation in males	Microphthalmia, syndromic 2, 300166;MICROPHTHALMIA SYNDROMIC TYPE 2 (MCOPS2)
BMP4	BRIDGE study SPEED NEURO Tier1 Gene;Expert Review Amber;Expert Review Green	Intellectual disability	ENSG00000125378	HGNC:1071	MONOALLELIC, autosomal or pseudoautosomal, imprinted status unknown	Microphthalmia, syndromic 6 607932;Global developmental delay
BPTF	Expert Review Green;Literature;Victorian Clinical Genetics Services	Intellectual disability	ENSG00000171634	HGNC:3581	MONOALLELIC, autosomal or pseudoautosomal, NOT imprinted	Neurodevelopmental disorder
BRAF	Expert Review Green;Radboud University Medical Center, Nijmegen;Victorian Clinical Genetics Services	Intellectual disability	ENSG00000157764	HGNC:1097	MONOALLELIC, autosomal or pseudoautosomal, NOT imprinted	Melanoma, malignant, somaticColorectal cancer, somaticAdenocarcinoma of lung, somatic,
BRF1	Expert Review Green;Literature;Victorian Clinical Genetics Services	Intellectual disability	ENSG00000185024	HGNC:11551	BIALLELIC, autosomal or pseudoautosomal	Cerebellofaciodental syndrome, 616202;intellectual disability
BRPF1	BRIDGE study SPEED NEURO Tier1 Gene;Expert Review Amber;Expert Review Green;Victorian Clinical Genetics Services	Intellectual disability	ENSG00000156983	HGNC:14255	MONOALLELIC, autosomal or pseudoautosomal, imprinted status unknown	Intellectual developmental disorder with dysmorphic facies and ptosis 617333
BRWD3	Emory Genetics Laboratory;Expert Review Green;Illumina TruGenome Clinical Sequencing Services;Radboud University Medical Center, Nijmegen;Victorian Clinical Genetics Services	Intellectual disability	ENSG00000165288	HGNC:17342	X-LINKED: hemizygous mutation in males, biallelic mutations in females	Mental Retardation, X-linked;Mental retardation
BSCL2	Expert Review Green;Expert Review Red;Radboud University Medical Center, Nijmegen	Intellectual disability	ENSG00000168000	HGNC:15832	BOTH monoallelic and biallelic, autosomal or pseudoautosomal	Encephalopathy, progressive, with or without lipodystrophy 615924
BUB1B	Expert Review Green;Radboud University Medical Center, Nijmegen;Victorian Clinical Genetics Services	Intellectual disability	ENSG00000156970	HGNC:1149	BIALLELIC, autosomal or pseudoautosomal	Colorectal cancer, somatic, 114500Mosaic variegated aneuploidy syndrome 1,
C12orf4	Expert Review Green;Literature;Victorian Clinical Genetics Services	Intellectual disability	ENSG00000047621	HGNC:1184	BIALLELIC, autosomal or pseudoautosomal	Autosomal recessive intellectual disability
C12orf57	Expert Review Green;Radboud University Medical Center, Nijmegen;Victorian Clinical Genetics Services	Intellectual disability	ENSG00000111678	HGNC:29521	BIALLELIC, autosomal or pseudoautosomal	INTELLECTUAL DISABILITY
CACNA1A	Expert Review Green;Expert Review Red	Intellectual disability	ENSG00000141837	HGNC:1388	MONOALLELIC, autosomal or pseudoautosomal, imprinted status unknown	Epileptic encephalopathy, early infantile
CACNA1D	Expert Review Green;Expert Review Red	Intellectual disability	ENSG00000157388	HGNC:1391	BOTH monoallelic and biallelic, autosomal or pseudoautosomal	Primary aldosteronism, seizures, and neurologic abnormalities
CAMK2A	Expert Review Green;Expert Review Red;Victorian Clinical Genetics Services	Intellectual disability	ENSG00000070808	HGNC:1460	MONOALLELIC, autosomal or pseudoautosomal, imprinted status unknown	Intellectual disability
CAMK2B	Expert Review Green;Literature;Victorian Clinical Genetics Services	Intellectual disability	ENSG00000058404	HGNC:1461	MONOALLELIC, autosomal or pseudoautosomal, imprinted status unknown	Mental retardation, autosomal dominant 54 617799
CAMTA1	Expert Review Green;Victorian Clinical Genetics Services	Intellectual disability	ENSG00000171735	HGNC:18806	MONOALLELIC, autosomal or pseudoautosomal, NOT imprinted	CEREBELLAR ATAXIA, NONPROGRESSIVE, WITH MENTAL RETARDATION
CASK	Emory Genetics Laboratory;Expert Review Green;Radboud University Medical Center, Nijmegen;Victorian Clinical Genetics Services	Intellectual disability	ENSG00000147044	HGNC:1497	X-LINKED: hemizygous mutation in males	Mental retardation and microcephaly with pontine and cerebellar hypoplasia,
CBS	Expert Review Green;Radboud University Medical Center, Nijmegen;Victorian Clinical Genetics Services	Intellectual disability	ENSG00000160200	HGNC:1550	BIALLELIC, autosomal or pseudoautosomal	Homocystinuria, B6-responsive and nonresponsive types, 236200;Thrombosi
CC2D1A	Expert Review Green;Radboud University Medical Center, Nijmegen;Victorian Clinical Genetics Services	Intellectual disability	ENSG00000132024	HGNC:30237	BIALLELIC, autosomal or pseudoautosomal	Mental retardation, autosomal recessive 3,
CC2D2A	Expert Review Green;Radboud University Medical Center, Nijmegen;Victorian Clinical Genetics Services	Intellectual disability	ENSG00000048342	HGNC:29253	BIALLELIC, autosomal or pseudoautosomal	Joubert syndrome 9, 612285Meckel syndrome 6,
CCDC22	Emory Genetics Laboratory;Expert Review Green;Victorian Clinical Genetics Services	Intellectual disability	ENSG00000101997	HGNC:28909	X-LINKED: hemizygous mutation in males, biallelic mutations in females	SYNDROMIC X-LINKED INTELLECTUAL DISABILITY
CCND2	Expert Review Green;Victorian Clinical Genetics Services	Intellectual disability	ENSG00000118971	HGNC:1583	MONOALLELIC, autosomal or pseudoautosomal, NOT imprinted	MEGALENCEPHALY-POLYMICROGYRIA-POLYDACTYLY-HYDROCEPHALUS SYNDROME
CDC42	Expert Review Green;Literature;Victorian Clinical Genetics Services	Intellectual disability	ENSG00000070831	HGNC:1736	MONOALLELIC, autosomal or pseudoautosomal, NOT imprinted	Takenouchi-Kosaki syndrome, 616737;Intellectual disability
CDH11	Expert Review Green;Literature	Intellectual disability	ENSG00000140937	HGNC:1750	BIALLELIC, autosomal or pseudoautosomal	Elsahy-Waters syndrome
CDH15	Expert Review Green;Radboud University Medical Center, Nijmegen;Victorian Clinical Genetics Services	Intellectual disability	ENSG00000129910	HGNC:1754	MONOALLELIC, autosomal or pseudoautosomal, NOT imprinted	MENTAL RETARDATION AUTOSOMAL DOMINANT TYPE 3 (MRD3)
CDK13	BRIDGE study SPEED NEURO Tier1 Gene;Expert Review Green;Victorian Clinical Genetics Services	Intellectual disability	ENSG00000065883	HGNC:1733	MONOALLELIC, autosomal or pseudoautosomal, imprinted status unknown	dysmorphic facial features, and intellectual development disorder 617360
CDK5RAP2	Expert Review Green;Radboud University Medical Center, Nijmegen;Victorian Clinical Genetics Services	Intellectual disability	ENSG00000136861	HGNC:18672	BIALLELIC, autosomal or pseudoautosomal	Microcephaly 3, primary, autosomal recessive
CDKL5	Emory Genetics Laboratory;Expert Review Green;Radboud University Medical Center, Nijmegen;Victorian Clinical Genetics Services	Intellectual disability	ENSG00000008086	HGNC:11411	X-LINKED: hemizygous mutation in males	Epileptic encephalopathy, early infantile, 2, 300672Angelman syndrome-like,
CENPF	Expert Review Green;Other;Victorian Clinical Genetics Services	Intellectual disability	ENSG00000117724	HGNC:1857	BIALLELIC, autosomal or pseudoautosomal	Stromme syndrome
CENPJ	Expert Review Green;Radboud University Medical Center, Nijmegen;Victorian Clinical Genetics Services	Intellectual disability	ENSG00000151849	HGNC:17272	BIALLELIC, autosomal or pseudoautosomal	Microcephaly 6, primary,
CEP290	Expert Review Green;Radboud University Medical Center, Nijmegen;Victorian Clinical Genetics Services	Intellectual disability	ENSG00000198707	HGNC:29021	BIALLELIC, autosomal or pseudoautosomal	Joubert syndrome 5, 610188Senior-Loken syndrome 6
CEP41	Expert Review Green;Radboud University Medical Center, Nijmegen;Victorian Clinical Genetics Services	Intellectual disability	ENSG00000106477	HGNC:12370	BIALLELIC, autosomal or pseudoautosomal	Joubert syndrome 15, 614464;JOUBERT SYNDROME 15
CEP57	Expert Review Green;Victorian Clinical Genetics Services	Intellectual disability	ENSG00000166037	HGNC:30794	BIALLELIC, autosomal or pseudoautosomal	MOSAIC VARIEGATED ANEUPLOIDY SYNDROME 2
CEP83	Expert Review Green;Victorian Clinical Genetics Services	Intellectual disability	ENSG00000173588	HGNC:17966	BIALLELIC, autosomal or pseudoautosomal	INFANTILE NEPHRONOPHTHISIS AND INTELLECTUAL DISABILITY
CHD2	Expert Review Green;Radboud University Medical Center, Nijmegen;Victorian Clinical Genetics Services	Intellectual disability	ENSG00000173575	HGNC:1917	MONOALLELIC, autosomal or pseudoautosomal, NOT imprinted	Epileptic encephalopathy, childhood-onset, 615369;EPILEPTIC ENCEPHALOPATHY
CHD4	BRIDGE study SPEED NEURO Tier1 Gene;Expert Review Amber;Expert Review Green;Victorian Clinical Genetics Services	Intellectual disability	ENSG00000111642	HGNC:1919	MONOALLELIC, autosomal or pseudoautosomal, imprinted status unknown	Sifrim-Hitz-Weiss syndrome 617159
CHD7	Expert Review Green;Radboud University Medical Center, Nijmegen;Victorian Clinical Genetics Services	Intellectual disability	ENSG00000171316	HGNC:20626	MONOALLELIC, autosomal or pseudoautosomal, NOT imprinted	CHARGE syndrome, 214800{Scoliosis, idiopathic 3},
CHD8	Expert Review Green;Victorian Clinical Genetics Services	Intellectual disability	ENSG00000100888	HGNC:20153	MONOALLELIC, autosomal or pseudoautosomal, NOT imprinted	AUTISM
CHMP1A	Expert Review Green;Expert Review Red	Intellectual disability	ENSG00000131165	HGNC:8740	BIALLELIC, autosomal or pseudoautosomal	Pontocerebellar hypoplasia, type 8 614961
CKAP2L	Expert Review Green;Victorian Clinical Genetics Services	Intellectual disability	ENSG00000169607	HGNC:26877	BIALLELIC, autosomal or pseudoautosomal	FILIPPI SYNDROME. SYNDACTYLY, TYPE I, WITH MICROCEPHALY AND MENTAL RETARDATION
CLCN4	Expert Review Green;Expert Review Red	Intellectual disability	ENSG00000073464	HGNC:2022	X-LINKED: hemizygous mutation in males	Mental retardation, X-linked 49-15 300114
CLN3	Expert Review Green;Radboud University Medical Center, Nijmegen;Victorian Clinical Genetics Services	Intellectual disability	ENSG00000188603	HGNC:2074	BIALLELIC, autosomal or pseudoautosomal	Ceroid lipofuscinosis, neuronal, 3,
CLPB	Expert Review Green;Victorian Clinical Genetics Services	Intellectual disability	ENSG00000162129	HGNC:30664	BIALLELIC, autosomal or pseudoautosomal	NEUROLOGIC INVOLVEMENT AND NEUTROPENIA
CLTC	Expert Review Green;Other	Intellectual disability	ENSG00000141367	HGNC:2092	MONOALLELIC, autosomal or pseudoautosomal, imprinted status unknown	non-syndromic intellectual disability, Epilepsy and intellectual disability
CNKSR2	Emory Genetics Laboratory;Expert Review Green;Victorian Clinical Genetics Services	Intellectual disability	ENSG00000149970	HGNC:19701	X-LINKED: hemizygous mutation in males, biallelic mutations in females	INTELLECTUAL DISABILITY WITH EPILEPSY;X-linked intellectual disability;XLID
CNOT3	BRIDGE study SPEED NEURO Tier1 Gene;Expert Review Green;Victorian Clinical Genetics Services	Intellectual disability	ENSG00000088038	HGNC:7879	MONOALLELIC, autosomal or pseudoautosomal, NOT imprinted	CNOT3 syndrome;intellectual disability, global developmental delay
CNTNAP2	Emory Genetics Laboratory;Expert Review Green;Radboud University Medical Center, Nijmegen;Victorian Clinical Genetics Services	Intellectual disability	ENSG00000174469	HGNC:13830	BIALLELIC, autosomal or pseudoautosomal	Cortical dysplasia-focal epilepsy syndrome, 610042{Autism susceptibility 15
COASY	Expert Review Green;Victorian Clinical Genetics Services	Intellectual disability	ENSG00000068120	HGNC:29932	BIALLELIC, autosomal or pseudoautosomal	Neurodegeneration with brain iron accumulation 6, 615643
COG1	Expert Review Green;Radboud University Medical Center, Nijmegen;Victorian Clinical Genetics Services	Intellectual disability	ENSG00000166685	HGNC:6545	BIALLELIC, autosomal or pseudoautosomal	Congenital disorder of glycosylation, type IIg, 611209;COG1-CDG (CDG-IIG)
COG4	Expert Review Green;Victorian Clinical Genetics Services	Intellectual disability	ENSG00000103051	HGNC:18620	BIALLELIC, autosomal or pseudoautosomal	Congenital disorder of glycosylation, type IIj, 613489;COG4-CDG (CDG-IIJ)
COG5	Expert Review Green;Expert Review Red;Victorian Clinical Genetics Services	Intellectual disability	ENSG00000164597	HGNC:14857	MONOALLELIC, autosomal or pseudoautosomal, NOT imprinted	Congenital disorder of glycosylation, type III, 613612;COG5-CDG;CDG-III
COG7	Expert Review Green;Radboud University Medical Center, Nijmegen;Victorian Clinical Genetics Services	Intellectual disability	ENSG00000168434	HGNC:18622	BIALLELIC, autosomal or pseudoautosomal	Congenital disorder of glycosylation, type IIe, 608779;COG7-CDG (CDG-IIE)
COG8	Expert Review Green;Radboud University Medical Center, Nijmegen;Victorian Clinical Genetics Services	Intellectual disability	ENSG00000213380	HGNC:18623	BIALLELIC, autosomal or pseudoautosomal	Congenital disorder of glycosylation, type IIh, 611182;COG8-CDG (CDG-IIH)
COQ4	Expert Review Green;Victorian Clinical Genetics Services	Intellectual disability	ENSG00000167113	HGNC:19693	BIALLELIC, autosomal or pseudoautosomal	COENZYME Q10 DEFICIENCY, PRIMARY, 7
COQ8A	Expert Review Green;Radboud University Medical Center, Nijmegen	Intellectual disability	ENSG00000163050	HGNC:16812	BIALLELIC, autosomal or pseudoautosomal	Coenzyme Q10 deficiency, primary, 4, 612016;COENZYME Q10 DEFICIENCY
CPS1	Expert Review Green;Radboud University Medical Center, Nijmegen;Victorian Clinical Genetics Services	Intellectual disability	ENSG00000021826	HGNC:2323	BIALLELIC, autosomal or pseudoautosomal	Carbamoylphosphate synthetase I deficiency
CRADD	Expert Review Green;Expert Review Red;Victorian Clinical Genetics Services	Intellectual disability	ENSG00000169372	HGNC:2340	BIALLELIC, autosomal or pseudoautosomal	Mental retardation, autosomal recessive 34, with variant lissencephaly 614499
CREBBP	Expert Review Green;Radboud University Medical Center, Nijmegen;Victorian Clinical Genetics Services	Intellectual disability	ENSG00000005339	HGNC:2348	MONOALLELIC, autosomal or pseudoautosomal, NOT imprinted	Rubinstein-Taybi syndrome, 180849;RUBINSTEIN-TAYBI SYNDROME TYPE 1 (RSTS1)
CSNK2A1	Expert Review Green;Other;Victorian Clinical Genetics Services	Intellectual disability	ENSG00000101266	HGNC:2457	MONOALLELIC, autosomal or pseudoautosomal, NOT imprinted	Okur-Chung neurodevelopmental syndrome
CSPP1	Expert Review Green;Victorian Clinical Genetics Services	Intellectual disability	ENSG00000104218	HGNC:26193	BIALLELIC, autosomal or pseudoautosomal	JOUBERT SYNDROME WITH OR WITHOUT JEUNE ASPHYXIATING THORACIC DYSTROPHY
CTC1	Expert Review Green;Victorian Clinical Genetics Services	Intellectual disability	ENSG00000178971	HGNC:26169	BIALLELIC, autosomal or pseudoautosomal	CEREBRORETINAL MICROANGIOPATHY WITH CALCIFICATIONS AND CYSTS
CTCF	Expert Review Green;Victorian Clinical Genetics Services	Intellectual disability	ENSG00000102974	HGNC:13723	MONOALLELIC, autosomal or pseudoautosomal, NOT imprinted	INTELLECTUAL DISABILITY
CTNNB1	Expert Review Green;Radboud University Medical Center, Nijmegen;Victorian Clinical Genetics Services	Intellectual disability	ENSG00000168036	HGNC:2514	MONOALLELIC, autosomal or pseudoautosomal, NOT imprinted	Mental retardation, autosomal dominant 19,
CTSA	Expert Review Green;Radboud University Medical Center, Nijmegen;Victorian Clinical Genetics Services	Intellectual disability	ENSG00000064601	HGNC:9251	BIALLELIC, autosomal or pseudoautosomal	Galactosialidosis, 256540;GALACTOSIALIDOSIS (GSL)
CUL4B	Emory Genetics Laboratory;Expert Review Green;Radboud University Medical Center, Nijmegen;UKGTN;Victorian Clinical Genetics Services	Intellectual disability	ENSG00000158290	HGNC:2555	X-LINKED: hemizygous mutation in males, biallelic mutations in females	Mental retardation, X-linked, syndromic 15 (Cabezas type),
CYB5R3	Expert Review Green;Radboud University Medical Center, Nijmegen;Victorian Clinical Genetics Services	Intellectual disability	ENSG00000100243	HGNC:2873	BIALLELIC, autosomal or pseudoautosomal	Methemoglobinemia
DAG1	Expert Review Green;Expert Review Red	Intellectual disability	ENSG00000173402	HGNC:2666	BIALLELIC, autosomal or pseudoautosomal	Walker-Warburg syndrome
DARS2	Expert Review Green;Radboud University Medical Center, Nijmegen;Victorian Clinical Genetics Services	Intellectual disability	ENSG00000117593	HGNC:25538	BIALLELIC, autosomal or pseudoautosomal	Leukoencephalopathy with brain stem and spinal cord involvement and lactate elevation
DBT	Expert Review Green;Radboud University Medical Center, Nijmegen;Victorian Clinical Genetics Services	Intellectual disability	ENSG00000137992	HGNC:2698	BIALLELIC, autosomal or pseudoautosomal	Maple syrup urine disease, type II, 248600;MAPLE SYRUP URINE DISEASEQ
DCHS1	Expert Review Green;Other	Intellectual disability	ENSG00000166341	HGNC:13681	BIALLELIC, autosomal or pseudoautosomal	PERIVENTRICULAR NEURONAL HETEROTOPIA;Van Maldergem syndrome 1, 601390
DCX	Emory Genetics Laboratory;Expert Review Green;Radboud University Medical Center, Nijmegen;Victorian Clinical Genetics Services	Intellectual disability	ENSG00000077279	HGNC:2714	X-LINKED: hemizygous mutation in males	Subcortical laminal heteropia,
DDOST	Expert Review Green;Victorian Clinical Genetics Services	Intellectual disability	ENSG00000244038	HGNC:2728	BIALLELIC, autosomal or pseudoautosomal	CONGENITAL DISORDER OF GLYCOSYLATION, TYPE IR; CDG1R
DDX3X	Expert Review Green;Literature;Victorian Clinical Genetics Services	Intellectual disability	ENSG00000215301	HGNC:2745	X-LINKED: hemizygous mutation in males	Intellectual disability, Mental retardation, X-linked 102, 300958
DEAF1	Expert Review Green;Victorian Clinical Genetics Services	Intellectual disability	ENSG00000177030	HGNC:14677	MONOALLELIC, autosomal or pseudoautosomal, NOT imprinted	MENTAL RETARDATION, AUTOSOMAL DOMINANT 24
DHCR24	Expert Review Green;Radboud University Medical Center, Nijmegen;Victorian Clinical Genetics Services	Intellectual disability	ENSG00000116133	HGNC:2859	BIALLELIC, autosomal or pseudoautosomal	Desmosterolosis, 602398;DESMOSTEROLOSIS
DHCR7	Expert Review Green;Radboud University Medical Center, Nijmegen;Victorian Clinical Genetics Services	Intellectual disability	ENSG00000172893	HGNC:2860	BIALLELIC, autosomal or pseudoautosomal	Smith-Lemli-Opitz syndrome, 270400;SMITH-LEMLI-OPITZ SYNDROME (SLOS)
DKC1	Emory Genetics Laboratory;Expert Review Green;Radboud University Medical Center, Nijmegen;Victorian Clinical Genetics Services	Intellectual disability	ENSG00000130826	HGNC:2890	X-LINKED: hemizygous mutation in males, biallelic mutations in females	Dyskeratosis congenita, X-linked, 305000;DKC1-RELATED DYSKERATOSIS CONGENITA
DLG3	Emory Genetics Laboratory;Expert Review Green;Radboud University Medical Center, Nijmegen;Victorian Clinical Genetics Services	Intellectual disability	ENSG00000082458	HGNC:2902	X-LINKED: hemizygous mutation in males, biallelic mutations in females	Mental retardation, X-linked 90, 300850;MENTAL RETARDATION X-LINKED TYPE 90 (MRX90)
DMD	Emory Genetics Laboratory;Expert Review Green;Radboud University Medical Center, Nijmegen;Victorian Clinical Genetics Services	Intellectual disability	ENSG00000198947	HGNC:2928	X-LINKED: hemizygous mutation in males, biallelic mutations in females	Becker muscular dystrophy
DNAJC12	Expert Review Green;Other;Victorian Clinical Genetics Services	Intellectual disability	ENSG00000108176	HGNC:28908	BIALLELIC, autosomal or pseudoautosomal	Hyperphenylalaninemia, Dystonia, and Intellectual Disability
DNAJC19	Expert Review Green;Expert Review Red;Radboud University Medical Center, Nijmegen	Intellectual disability	ENSG00000205981	HGNC:30528	BIALLELIC, autosomal or pseudoautosomal	3-methylglutaconic aciduria, type V, 610198
DNM1	Expert Review Green;Victorian Clinical Genetics Services	Intellectual disability	ENSG00000106976	HGNC:2972	MONOALLELIC, autosomal or pseudoautosomal, NOT imprinted	EPILEPTIC ENCEPHALOPATHY
DNMT3A	Expert Review Green;Victorian Clinical Genetics Services	Intellectual disability	ENSG00000119772	HGNC:2978	MONOALLELIC, autosomal or pseudoautosomal, NOT imprinted	OVERGROWTH SYNDROME WITH INTELLECTUAL DISABILITY
DOCK7	Expert Review Green;Victorian Clinical Genetics Services	Intellectual disability	ENSG00000116641	HGNC:19190	BIALLELIC, autosomal or pseudoautosomal	EPILEPTIC ENCEPHALOPATHY, EARLY INFANTILE, 23; EIEE23
DOCK8	Expert Review Green;Radboud University Medical Center, Nijmegen;Victorian Clinical Genetics Services	Intellectual disability	ENSG00000107099	HGNC:19191	BIALLELIC, autosomal or pseudoautosomal	Mental retardation, autosomal dominant 2,
DOLK	Expert Review Green;Victorian Clinical Genetics Services	Intellectual disability	ENSG00000175283	HGNC:23406	BIALLELIC, autosomal or pseudoautosomal	CONGENITAL DISORDERS OF GLYCOSYLATION
DPAGT1	Expert Review Green;Radboud University Medical Center, Nijmegen;Victorian Clinical Genetics Services	Intellectual disability	ENSG00000172269	HGNC:2995	BIALLELIC, autosomal or pseudoautosomal	Congenital disorder of glycosylation
DPYD	Expert Review Green;Radboud University Medical Center, Nijmegen;Victorian Clinical Genetics Services	Intellectual disability	ENSG00000188641	HGNC:3012	BIALLELIC, autosomal or pseudoautosomal	Dihydropyrimidine dehydrogenase deficiency
DYNC1H1	Expert Review Green;Illumina TruGenome Clinical Sequencing Services;Radboud University Medical Center, Nijmegen;Victorian Clinical Genetics Services	Intellectual disability	ENSG00000197102	HGNC:2961	MONOALLELIC, autosomal or pseudoautosomal, NOT imprinted	Mental Retardation, Dominant;Charcot-Marie-Tooth disease
DYRK1A	Expert Review Green;Radboud University Medical Center, Nijmegen;Victorian Clinical Genetics Services	Intellectual disability	ENSG00000157540	HGNC:3091	MONOALLELIC, autosomal or pseudoautosomal, NOT imprinted	Mental retardation, autosomal dominant 7,
EBF3	BRIDGE study SPEED NEURO Tier1 Gene;Expert Review Amber;Expert Review Green;Victorian Clinical Genetics Services	Intellectual disability	ENSG00000108001	HGNC:19087	MONOALLELIC, autosomal or pseudoautosomal, imprinted status unknown	Hypotonia, ataxia, and delayed development syndrome
EBP	Expert Review Green;Victorian Clinical Genetics Services	Intellectual disability	ENSG00000147155	HGNC:3133	X-LINKED: hemizygous mutation in males	CHONDRODYSPLASIA PUNCTATA 2, X-LINKED
EED	Expert Review Green;Literature;Victorian Clinical Genetics Services	Intellectual disability	ENSG00000074266	HGNC:3188	MONOALLELIC, autosomal or pseudoautosomal, NOT imprinted	Cohen-Gibson syndrome 617561
EEF1A2	Expert Review Green;Victorian Clinical Genetics Services	Intellectual disability	ENSG00000101210	HGNC:3192	MONOALLELIC, autosomal or pseudoautosomal, NOT imprinted	INFANTILE EPILEPTIC ENCEPHALOPATHY
EHMT1	Emory Genetics Laboratory;Expert Review Green;Radboud University Medical Center, Nijmegen;Victorian Clinical Genetics Services	Intellectual disability	ENSG00000181090	HGNC:24650	MONOALLELIC, autosomal or pseudoautosomal, NOT imprinted	Kleefstra syndrome, 610253;9Q SUBTELOMERIC DELETION SYNDROME (9Q- SYNDROME)
EIF2S3	Expert Review Green;Victorian Clinical Genetics Services	Intellectual disability	ENSG00000130741	HGNC:3267	X-LINKED: hemizygous mutation in males	Mental retardation, X-linked, syndromic, Borck type
EIF4A3	BRIDGE study SPEED NEURO Tier1 Gene;Expert Review Green;Victorian Clinical Genetics Services	Intellectual disability	ENSG00000141543	HGNC:18683	BIALLELIC, autosomal or pseudoautosomal	Richieri-Costa-Pereira syndrome;intellectual disability
ELOVL4	Expert Review Green;Radboud University Medical Center, Nijmegen;Victorian Clinical Genetics Services	Intellectual disability	ENSG00000118402	HGNC:14415	BIALLELIC, autosomal or pseudoautosomal	Stargardt disease 3
ELP2	Expert Review Green;Expert Review Red	Intellectual disability	ENSG00000134759	HGNC:18248	BIALLELIC, autosomal or pseudoautosomal	Mental retardation, autosomal recessive 58
EML1	Expert Review Green;Literature	Intellectual disability	ENSG00000066629	HGNC:3330	BIALLELIC, autosomal or pseudoautosomal	congenital hydrocephalus, profound global developmental delay and intractable epilepsy;
EMX2	Expert Review Green;Expert Review Red;Radboud University Medical Center, Nijmegen	Intellectual disability	ENSG00000170370	HGNC:3341	MONOALLELIC, autosomal or pseudoautosomal, imprinted status unknown	Schizencephaly
EP300	Expert Review Green;Victorian Clinical Genetics Services	Intellectual disability	ENSG00000100393	HGNC:3373	MONOALLELIC, autosomal or pseudoautosomal, NOT imprinted	RUBINSTEIN-TAYBI SYNDROME TYPE 2 (RSTS2)
ERCC2	Expert Review Green;Radboud University Medical Center, Nijmegen;Victorian Clinical Genetics Services	Intellectual disability	ENSG00000104884	HGNC:3434	BIALLELIC, autosomal or pseudoautosomal	Xeroderma pigmentosum, group D,
ERCC3	Expert Review Green;Radboud University Medical Center, Nijmegen;Victorian Clinical Genetics Services	Intellectual disability	ENSG00000163161	HGNC:3435	BIALLELIC, autosomal or pseudoautosomal	Xeroderma pigmentosum, group B
ERCC5	Expert Review Green;Radboud University Medical Center, Nijmegen;Victorian Clinical Genetics Services	Intellectual disability	ENSG00000134899	HGNC:3437	BIALLELIC, autosomal or pseudoautosomal	Xeroderma pigmentosum, group G
ERCC6	Expert Review Green;Radboud University Medical Center, Nijmegen;Victorian Clinical Genetics Services	Intellectual disability	ENSG00000225830	HGNC:3438	BIALLELIC, autosomal or pseudoautosomal	Cockayne syndrome, type B,
ERCC8	Expert Review Green;Radboud University Medical Center, Nijmegen;Victorian Clinical Genetics Services	Intellectual disability	ENSG00000049167	HGNC:3439	BIALLELIC, autosomal or pseudoautosomal	Cockayne syndrome, type A,
ETHE1	Expert Review Green;Radboud University Medical Center, Nijmegen;Victorian Clinical Genetics Services	Intellectual disability	ENSG00000105755	HGNC:23287	BIALLELIC, autosomal or pseudoautosomal	ETHYLMALONIC ENCEPHALOPATHY
EXTL3	BRIDGE study SPEED NEURO Tier1 Gene;Expert Review Green;Victorian Clinical Genetics Services	Intellectual disability	ENSG00000012232	HGNC:3518	BIALLELIC, autosomal or pseudoautosomal	Immunoskeletal dysplasia with neurodevelopmental abnormalities 617425
EZH2	Expert Review Green;Victorian Clinical Genetics Services	Intellectual disability	ENSG00000106462	HGNC:3527	MONOALLELIC, autosomal or pseudoautosomal, NOT imprinted	WEAVER SYNDROME 2
FAM126A	Expert Review Green;Radboud University Medical Center, Nijmegen;Victorian Clinical Genetics Services	Intellectual disability	ENSG00000122591	HGNC:24587	BIALLELIC, autosomal or pseudoautosomal	LEUKODYSTROPHY HYPOMYELINATING TYPE 5 (HLD5)
FAR1	Expert Review Green;Victorian Clinical Genetics Services	Intellectual disability	ENSG00000197601	HGNC:26222	BIALLELIC, autosomal or pseudoautosomal	SEVERE INTELLECTUAL DISABILITY, EPILEPSY, AND CATARACTS
FGD1	Emory Genetics Laboratory;Expert Review Green;Radboud University Medical Center, Nijmegen;Victorian Clinical Genetics Services	Intellectual disability	ENSG00000102302	HGNC:3663	X-LINKED: hemizygous mutation in males, biallelic mutations in females	AARSKOG-SCOTT SYNDROME (AAS)
FGF12	BRIDGE study SPEED NEURO Tier1 Gene;Expert Review Amber;Expert Review Green	Intellectual disability	ENSG00000114279	HGNC:3668	MONOALLELIC, autosomal or pseudoautosomal, imprinted status unknown	Epileptic encephalopathy, early infantile, 47, 617166
FKRP	Expert Review Green;Radboud University Medical Center, Nijmegen;Victorian Clinical Genetics Services	Intellectual disability	ENSG00000181027	HGNC:17997	BIALLELIC, autosomal or pseudoautosomal	Muscular dystrophy-dystroglycanopathy
FKTN	Expert Review Green;Radboud University Medical Center, Nijmegen;Victorian Clinical Genetics Services	Intellectual disability	ENSG00000106692	HGNC:3622	BIALLELIC, autosomal or pseudoautosomal	Muscular dystrophy-dystroglycanopathy
FLNA	Emory Genetics Laboratory;Expert Review Green;Radboud University Medical Center, Nijmegen;Victorian Clinical Genetics Services	Intellectual disability	ENSG00000196924	HGNC:3754	X-LINKED: hemizygous mutation in males	Frontometaphyseal dysplasia,
FMN2	Expert Review Green;Victorian Clinical Genetics Services	Intellectual disability	ENSG00000155816	HGNC:14074	BIALLELIC, autosomal or pseudoautosomal	NONSYNDROMIC AUTOSOMAL-RECESSIVE INTELLECTUAL DISABILITY
FMR1	Emory Genetics Laboratory;Expert Review Green;Radboud University Medical Center, Nijmegen;UKGTN;Victorian Clinical Genetics Services	Intellectual disability	ENSG00000102081	HGNC:3775	X-LINKED: hemizygous mutation in males	Fragile X syndrome,
FOLR1	Expert Review Green;Victorian Clinical Genetics Services	Intellectual disability	ENSG00000110195	HGNC:3791	BIALLELIC, autosomal or pseudoautosomal	NEURODEGENERATION DUE TO CEREBRAL FOLATE TRANSPORT DEFICIENCY
FOXG1	Expert Review Green;Radboud University Medical Center, Nijmegen;Victorian Clinical Genetics Services	Intellectual disability	ENSG00000176165	HGNC:3811	MONOALLELIC, autosomal or pseudoautosomal, NOT imprinted	Rett syndrome, congenital variant, 613454;CONGENITAL VARIANT OF RETT SYNDROME (RTTCV)
FOXP1	Emory Genetics Laboratory;Expert Review Green;Illumina TruGenome Clinical Sequencing Services;Radboud University Medical Center, Nijmegen;Victorian Clinical Genetics Services	Intellectual disability	ENSG00000114861	HGNC:3823	MONOALLELIC, autosomal or pseudoautosomal, NOT imprinted	Mental retardation with language impairment
FOXP2	Emory Genetics Laboratory;Expert Review Green;Victorian Clinical Genetics Services	Intellectual disability	ENSG00000128573	HGNC:13875	MONOALLELIC, autosomal or pseudoautosomal, NOT imprinted	Speech-Language Disorder 1;SPEECH-LANGUAGE DISORDER 1
FTSJ1	Emory Genetics Laboratory;Expert Review Green;Radboud University Medical Center, Nijmegen;Victorian Clinical Genetics Services	Intellectual disability	ENSG00000068438	HGNC:13254	X-LINKED: hemizygous mutation in males, biallelic mutations in females	Mental retardation, X-linked 9, 309549;MENTAL RETARDATION X-LINKED TYPE 44 (MRX44)
GALE	Expert Review Green;Radboud University Medical Center, Nijmegen;Victorian Clinical Genetics Services	Intellectual disability	ENSG00000117308	HGNC:4116	BIALLELIC, autosomal or pseudoautosomal	Galactose epimerase deficiency, 230350;EPIMERASE-DEFICIENCY GALACTOSEMIA (EDG)
GAMT	Expert Review Green;Radboud University Medical Center, Nijmegen;Victorian Clinical Genetics Services	Intellectual disability	ENSG00000130005	HGNC:4136	BIALLELIC, autosomal or pseudoautosomal	Cerebral creatine deficiency syndrome 2,
GATM	Expert Review Green;Radboud University Medical Center, Nijmegen;Victorian Clinical Genetics Services	Intellectual disability	ENSG00000171766	HGNC:4175	BIALLELIC, autosomal or pseudoautosomal	Cerebral creatine deficiency syndrome 3,
GDI1	Emory Genetics Laboratory;Expert Review Green;Radboud University Medical Center, Nijmegen;Victorian Clinical Genetics Services	Intellectual disability	ENSG00000203879	HGNC:4226	X-LINKED: hemizygous mutation in males, biallelic mutations in females	Mental retardation, X-linked 41, 300849;MENTAL RETARDATION X-LINKED TYPE 41 (MRX41)
GFAP	Expert Review Green;Radboud University Medical Center, Nijmegen;Victorian Clinical Genetics Services	Intellectual disability	ENSG00000131095	HGNC:4235	MONOALLELIC, autosomal or pseudoautosomal, NOT imprinted	Alexander disease, 203450;ALEXANDER DISEASE
GFER	Expert Review Green;Expert Review Red;Radboud University Medical Center, Nijmegen	Intellectual disability	ENSG00000127554	HGNC:4236	BIALLELIC, autosomal or pseudoautosomal	Myopathy, mitochondrial progressive,
GFM1	Expert Review Green;Victorian Clinical Genetics Services	Intellectual disability	ENSG00000168827	HGNC:13780	BIALLELIC, autosomal or pseudoautosomal	COMBINED OXIDATIVE PHOSPHORYLATION DEFICIENCY 1
GK	Emory Genetics Laboratory;Expert Review Green;Radboud University Medical Center, Nijmegen;Victorian Clinical Genetics Services	Intellectual disability	ENSG00000198814	HGNC:4289	X-LINKED: hemizygous mutation in males, biallelic mutations in females	Glycerol kinase deficiency, 307030;GLYCEROL KINASE DEFICIENCY
GLI2	Expert Review Green;Radboud University Medical Center, Nijmegen;Victorian Clinical Genetics Services	Intellectual disability	ENSG00000074047	HGNC:4318	MONOALLELIC, autosomal or pseudoautosomal, NOT imprinted	Holoprosencephaly-9, 610829;GLI2-RELATED HOLOPROSENCEPHALY
GLI3	Expert Review Green;Radboud University Medical Center, Nijmegen;Victorian Clinical Genetics Services	Intellectual disability	ENSG00000106571	HGNC:4319	MONOALLELIC, autosomal or pseudoautosomal, NOT imprinted	Greig cephalopolysyndactyly syndrome,
GLIS3	BRIDGE study SPEED NEURO Tier1 Gene;Expert Review Amber;Expert Review Green	Intellectual disability	ENSG00000107249	HGNC:28510	BIALLELIC, autosomal or pseudoautosomal	Diabetes mellitus, neonatal, with congenital hypothyroidism, 610199
GLUL	Expert Review Green;Victorian Clinical Genetics Services	Intellectual disability	ENSG00000135821	HGNC:4341	BIALLELIC, autosomal or pseudoautosomal	CONGENITAL SYSTEMIC GLUTAMINE DEFICIENCY (CSGD)
GLYCTK	Expert Review;Expert Review Green;Victorian Clinical Genetics Services	Intellectual disability	ENSG00000168237	HGNC:24247	BIALLELIC, autosomal or pseudoautosomal	D-glyceric aciduria 220120
GM2A	Expert Review Green;Radboud University Medical Center, Nijmegen;Victorian Clinical Genetics Services	Intellectual disability	ENSG00000196743	HGNC:4367	BIALLELIC, autosomal or pseudoautosomal	GM2-gangliosidosis, AB variant, 272750;GM2-GANGLIOSIDOSIS TYPE AB (GM2GAB)
GMPPB	Expert Review Green;Expert Review Red;Radboud University Medical Center, Nijmegen	Intellectual disability	ENSG00000173540	HGNC:22932	BIALLELIC, autosomal or pseudoautosomal	Muscular dystrophy-dystroglycanopathy
GNAI1	BRIDGE study SPEED NEURO Tier1 Gene;Expert Review Green;Victorian Clinical Genetics Services	Intellectual disability	ENSG00000127955	HGNC:4384	MONOALLELIC, autosomal or pseudoautosomal, NOT imprinted	GNAI1 syndrome
GNAS	Expert Review Green;Radboud University Medical Center, Nijmegen;Victorian Clinical Genetics Services	Intellectual disability	ENSG00000087460	HGNC:4392	MONOALLELIC, autosomal or pseudoautosomal, imprinted status unknown	Pseudohypoparathyroidism Ia,
GNB1	Expert Review Green;Other;Victorian Clinical Genetics Services	Intellectual disability	ENSG00000078369	HGNC:4396	MONOALLELIC, autosomal or pseudoautosomal, NOT imprinted	Intellectual disability;developmental delay;Global developmental delay
GNPAT	Expert Review Green;Radboud University Medical Center, Nijmegen;Victorian Clinical Genetics Services	Intellectual disability	ENSG00000116906	HGNC:4416	BIALLELIC, autosomal or pseudoautosomal	Chondrodysplasia punctata, rhizomelic, type 2
GNPTAB	Expert Review Green;Victorian Clinical Genetics Services	Intellectual disability	ENSG00000111670	HGNC:29670	BIALLELIC, autosomal or pseudoautosomal	MUCOLIPIDOSIS TYPE II (MLII)
GNPTG	Expert Review Green;Victorian Clinical Genetics Services	Intellectual disability	ENSG00000090581	HGNC:23026	BIALLELIC, autosomal or pseudoautosomal	MUCOLIPIDOSIS TYPE III COMPLEMENTATION GROUP C (MLIIIC)
GPAA1	Expert Review Green;Other;Victorian Clinical Genetics Services	Intellectual disability	ENSG00000197858	HGNC:4446	BIALLELIC, autosomal or pseudoautosomal	Glycosylphosphatidylinositol biosynthesis defect 15, 617810;global developmental delay
GPC3	Emory Genetics Laboratory;Expert Review Green;Radboud University Medical Center, Nijmegen;Victorian Clinical Genetics Services	Intellectual disability	ENSG00000147257	HGNC:4451	X-LINKED: hemizygous mutation in males, biallelic mutations in females	Simpson-Golabi-Behmel syndrome,
GRIA3	Emory Genetics Laboratory;Expert Review Green;Radboud University Medical Center, Nijmegen;Victorian Clinical Genetics Services	Intellectual disability	ENSG00000125675	HGNC:4573	X-LINKED: hemizygous mutation in males, biallelic mutations in females	Mental retardation, X-linked 94,
GRIA4	Expert Review Green;Literature;Victorian Clinical Genetics Services	Intellectual disability	ENSG00000152578	HGNC:4574	MONOALLELIC, autosomal or pseudoautosomal, NOT imprinted	Neurodevelopmental disorder with or without seizures and gait abnormalities
GRID2	BRIDGE study SPEED NEURO Tier1 Gene;Expert Review Amber;Expert Review Green	Intellectual disability	ENSG00000152208	HGNC:4576	BIALLELIC, autosomal or pseudoautosomal	Spinocerebellar ataxia, autosomal recessive 18
GRIK2	Expert Review Green;Radboud University Medical Center, Nijmegen;Victorian Clinical Genetics Services	Intellectual disability	ENSG00000164418	HGNC:4580	BIALLELIC, autosomal or pseudoautosomal	Mental retardation, autosomal recessive, 6,
GRIN1	Expert Review Green;Radboud University Medical Center, Nijmegen;Victorian Clinical Genetics Services	Intellectual disability	ENSG00000176884	HGNC:4584	BOTH monoallelic and biallelic, autosomal or pseudoautosomal	Neurodevelopmental disorder with or without hyperkinetic movements and seizures
GRIN2A	Expert Review Green;Radboud University Medical Center, Nijmegen;Victorian Clinical Genetics Services	Intellectual disability	ENSG00000183454	HGNC:4585	MONOALLELIC, autosomal or pseudoautosomal, NOT imprinted	Epilepsy with neurodevelopmental defects
GRIN2B	Expert Review Green;Illumina TruGenome Clinical Sequencing Services;Radboud University Medical Center, Nijmegen;Victorian Clinical Genetics Services	Intellectual disability	ENSG00000273079	HGNC:4586	MONOALLELIC, autosomal or pseudoautosomal, NOT imprinted	Mental Retardation, Dominant;Mental retardation, autosomal dominant 6
GRM1	Expert Review Green;Radboud University Medical Center, Nijmegen;Victorian Clinical Genetics Services	Intellectual disability	ENSG00000152822	HGNC:4593	BIALLELIC, autosomal or pseudoautosomal	Spinocerebellar ataxia, autosomal recessive 13
GTPBP3	Expert Review Green;Victorian Clinical Genetics Services	Intellectual disability	ENSG00000130299	HGNC:14880	BIALLELIC, autosomal or pseudoautosomal	ENCEPHALOPATHY
GUSB	Expert Review Green;Radboud University Medical Center, Nijmegen;Victorian Clinical Genetics Services	Intellectual disability	ENSG00000169919	HGNC:4696	BIALLELIC, autosomal or pseudoautosomal	Mucopolysaccharidosis VII, 253220;MUCOPOLYSACCHARIDOSIS TYPE 7 (MPS7)
HACE1	BRIDGE study SPEED NEURO Tier1 Gene;Expert Review Amber;Expert Review Green;Victorian Clinical Genetics Services	Intellectual disability	ENSG00000085382	HGNC:21033	BIALLELIC, autosomal or pseudoautosomal	Spastic paraplegia and psychomotor retardation with or without seizures 616756
HCN1	Expert Review Green;Victorian Clinical Genetics Services	Intellectual disability	ENSG00000164588	HGNC:4845	MONOALLELIC, autosomal or pseudoautosomal, NOT imprinted	EPILEPTIC ENCEPHALOPATHY, EARLY INFANTILE, 24; EIEE24
HDAC4	Expert Review Green;Radboud University Medical Center, Nijmegen;Victorian Clinical Genetics Services	Intellectual disability	ENSG00000068024	HGNC:14063	MONOALLELIC, autosomal or pseudoautosomal, NOT imprinted	Brachydactyly-mental retardation syndrome
HDAC8	Expert Review Green;Radboud University Medical Center, Nijmegen;Victorian Clinical Genetics Services	Intellectual disability	ENSG00000147099	HGNC:13315	X-LINKED: hemizygous mutation in males	Wilson-Turner syndrome
HECW2	BRIDGE study SPEED NEURO Tier1 Gene;Expert Review Amber;Expert Review Green;Victorian Clinical Genetics Services	Intellectual disability	ENSG00000138411	HGNC:29853	MONOALLELIC, autosomal or pseudoautosomal, imprinted status unknown	Neurodevelopmental disorder with hypotonia, seizures, and absent language 617268
HEXB	Expert Review Green;Radboud University Medical Center, Nijmegen;Victorian Clinical Genetics Services	Intellectual disability	ENSG00000049860	HGNC:4879	BIALLELIC, autosomal or pseudoautosomal	Sandhoff disease, infantile, juvenile, and adult forms
HIST1H1E	Expert Review Green;Other;Victorian Clinical Genetics Services	Intellectual disability	ENSG00000168298	HGNC:4718	MONOALLELIC, autosomal or pseudoautosomal, imprinted status unknown	Rahman syndrome, 617537; mild to severe intellectual disability
HIVEP2	Expert Review Green;Expert Review Red	Intellectual disability	ENSG00000010818	HGNC:4921	MONOALLELIC, autosomal or pseudoautosomal, imprinted status unknown	Mental retardation, autosomal dominant 43, 616977;MRD43;Intellectual disability
HNRNPH2	Expert Review Green;Victorian Clinical Genetics Services	Intellectual disability	ENSG00000126945	HGNC:5042	X-LINKED: hemizygous mutation in males	Mental retardation, X-linked, syndromic, Bain type, 300986;MRXSB
HNRNPK	Expert Review Green;Other;Victorian Clinical Genetics Services	Intellectual disability	ENSG00000165119	HGNC:5044	MONOALLELIC, autosomal or pseudoautosomal, NOT imprinted	Au-Kline syndrome, 616580;intellectual disability
HNRNPU	Expert Review Green;Radboud University Medical Center, Nijmegen;Victorian Clinical Genetics Services	Intellectual disability	ENSG00000153187	HGNC:5048	MONOALLELIC, autosomal or pseudoautosomal, NOT imprinted	Epileptic encephalopathy, early infantile, 54, 617391;intellectual disability
HOXA1	Expert Review Green;Radboud University Medical Center, Nijmegen;Victorian Clinical Genetics Services	Intellectual disability	ENSG00000105991	HGNC:5099	BIALLELIC, autosomal or pseudoautosomal	Bosley-Salih-Alorainy syndrome,
HPD	Expert Review Green;Radboud University Medical Center, Nijmegen;Victorian Clinical Genetics Services	Intellectual disability	ENSG00000158104	HGNC:5147	BOTH monoallelic and biallelic, autosomal or pseudoautosomal	Tyrosinemia, type III, 276710Hawkinsinuria, 140350;HAWKINSINURIA (HAWK)
HPRT1	Emory Genetics Laboratory;Expert Review Green;Radboud University Medical Center, Nijmegen;Victorian Clinical Genetics Services	Intellectual disability	ENSG00000165704	HGNC:5157	X-LINKED: hemizygous mutation in males, biallelic mutations in females	Lesch-Nyhan syndrome, 300322HPRT-related gout, 300323;GOUT HPRT-RELATED (GOUT-HPRT)
HRAS	Expert Review Green;Radboud University Medical Center, Nijmegen;Victorian Clinical Genetics Services	Intellectual disability	ENSG00000174775	HGNC:5173	MONOALLELIC, autosomal or pseudoautosomal, NOT imprinted	Congenital myopathy with excess of muscle spindles
HSD17B10	Emory Genetics Laboratory;Expert Review Green;Radboud University Medical Center, Nijmegen;Victorian Clinical Genetics Services	Intellectual disability	ENSG00000072506	HGNC:4800	X-LINKED: hemizygous mutation in males, biallelic mutations in females	Mental retardation, X-linked syndromic 10
HSPD1	Expert Review Green;Radboud University Medical Center, Nijmegen;Victorian Clinical Genetics Services	Intellectual disability	ENSG00000144381	HGNC:5261	BOTH monoallelic and biallelic, autosomal or pseudoautosomal	Spastic paraplegia 13, Leukodystrophy, hypomyelinating, 4
HUWE1	Emory Genetics Laboratory;Expert Review Green;Radboud University Medical Center, Nijmegen;Victorian Clinical Genetics Services	Intellectual disability	ENSG00000086758	HGNC:30892	X-LINKED: hemizygous mutation in males, biallelic mutations in females	Mental retardation, X-linked syndromic,
IARS	Expert Review Green;Victorian Clinical Genetics Services	Intellectual disability	ENSG00000196305	HGNC:5330	BIALLELIC, autosomal or pseudoautosomal	Growth retardation, intellectual developmental disorder, hypotonia, and hepatopath
IDS	Emory Genetics Laboratory;Expert Review Green;Radboud University Medical Center, Nijmegen;Victorian Clinical Genetics Services	Intellectual disability	ENSG00000010404	HGNC:5389	X-LINKED: hemizygous mutation in males, biallelic mutations in females	Mucopolysaccharidosis II, 309900;MUCOPOLYSACCHARIDOSIS TYPE 2 (MPS2)
IER3IP1	Expert Review Green;Expert Review Red;Radboud University Medical Center, Nijmegen;Victorian Clinical Genetics Services	Intellectual disability	ENSG00000134049	HGNC:18550	BIALLELIC, autosomal or pseudoautosomal	Microcephaly, epilepsy, and diabetes syndrome, 614231; MEDS; Intellectual disability
IFIH1	Expert Review Green;Victorian Clinical Genetics Services	Intellectual disability	ENSG00000115267	HGNC:18873	MONOALLELIC, autosomal or pseudoautosomal, NOT imprinted	AICARDI-GOUTIERES SYNDROME 7
IGF1	Expert Review Green;Radboud University Medical Center, Nijmegen;Victorian Clinical Genetics Services	Intellectual disability	ENSG00000017427	HGNC:5464	BIALLELIC, autosomal or pseudoautosomal	Growth retardation with deafness and mental retardation due to IGF1 deficiency
IGF1R	BRIDGE study SPEED NEURO Tier1 Gene;Expert Review Green;Victorian Clinical Genetics Services	Intellectual disability	ENSG00000140443	HGNC:5465	BIALLELIC, autosomal or pseudoautosomal	Gene2Phenotype confirmed gene with ID HPO
IL1RAPL1	Emory Genetics Laboratory;Expert Review Green;Illumina TruGenome Clinical Sequencing Services;Radboud University Medical Center, Nijmegen;Victorian Clinical Genetics Services	Intellectual disability	ENSG00000169306	HGNC:5996	X-LINKED: hemizygous mutation in males, biallelic mutations in females	Mental Retardation, X-linked;Mental retardation,
INPP5K	Expert Review Green;Literature;Victorian Clinical Genetics Services	Intellectual disability	ENSG00000132376	HGNC:33882	BIALLELIC, autosomal or pseudoautosomal	Congenital Muscular Dystrophy Overlapping Marinesco-Sjogren Syndrome
IQSEC2	Emory Genetics Laboratory;Expert Review;Expert Review Green;Radboud University Medical Center, Nijmegen;Victorian Clinical Genetics Services	Intellectual disability	ENSG00000124313	HGNC:29059	X-LINKED: hemizygous mutation in males, biallelic mutations in females	non-syndromic X-linked intellectual disability; Rett like phenotype in males
IRX5	Expert Review Green;Victorian Clinical Genetics Services	Intellectual disability	ENSG00000176842	HGNC:14361	BIALLELIC, autosomal or pseudoautosomal	HYPERTELORISM
KANSL1	Expert Review Green;Illumina TruGenome Clinical Sequencing Services;Radboud University Medical Center, Nijmegen;Victorian Clinical Genetics Services	Intellectual disability	ENSG00000120071	HGNC:24565	MONOALLELIC, autosomal or pseudoautosomal, NOT imprinted	Koolen-De Vries syndrome
KAT6A	Expert Review Green;Victorian Clinical Genetics Services	Intellectual disability	ENSG00000083168	HGNC:13013	MONOALLELIC, autosomal or pseudoautosomal, NOT imprinted	MENTAL RETARDATION, AUTOSOMAL DOMINANT 32
KCNC1	Expert Review Green;Victorian Clinical Genetics Services	Intellectual disability	ENSG00000129159	HGNC:6233	MONOALLELIC, autosomal or pseudoautosomal, NOT imprinted	EPILEPSY, PROGRESSIVE MYOCLONIC 7
KCNH1	Expert Review Green;Victorian Clinical Genetics Services	Intellectual disability	ENSG00000143473	HGNC:6250	MONOALLELIC, autosomal or pseudoautosomal, NOT imprinted	TEMPLE BARRAISTER SYNDROME
KCNJ10	Expert Review Green;Illumina TruGenome Clinical Sequencing Services;Radboud University Medical Center, Nijmegen;UKGTN;Victorian Clinical Genetics Services	Intellectual disability	ENSG00000177807	HGNC:6256	BIALLELIC, autosomal or pseudoautosomal	Seizures, Sensorineural Deafness, Ataxia, Mental Retardation
KCNJ11	Expert Review Green;Radboud University Medical Center, Nijmegen;Victorian Clinical Genetics Services	Intellectual disability	ENSG00000187486	HGNC:6257	BIALLELIC, autosomal or pseudoautosomal	FAMILIAL HYPERINSULINISM
KCNK9	Expert Review Green;Illumina TruGenome Clinical Sequencing Services;Radboud University Medical Center, Nijmegen;Victorian Clinical Genetics Services	Intellectual disability	ENSG00000169427	HGNC:6283	MONOALLELIC, autosomal or pseudoautosomal	Birk-Barel mental retardation dysmorphism syndrome 612292
KCNQ2	Expert Review Green;Radboud University Medical Center, Nijmegen;Victorian Clinical Genetics Services	Intellectual disability	ENSG00000075043	HGNC:6296	MONOALLELIC, autosomal or pseudoautosomal, NOT imprinted	Epileptic encephalopathy, early infantile, 7,
KCNQ5	Expert Review Green;Literature;Other;Victorian Clinical Genetics Services	Intellectual disability	ENSG00000185760	HGNC:6299	MONOALLELIC, autosomal or pseudoautosomal, imprinted status unknown	Mental retardation, autosomal dominant 46, 617601;intellectual disability
KCTD7	Expert Review Green;Radboud University Medical Center, Nijmegen;Victorian Clinical Genetics Services	Intellectual disability	ENSG00000243335	HGNC:21957	BIALLELIC, autosomal or pseudoautosomal	Epilepsy, progressive myoclonic 3, with or without intracellular inclusions,
KDM1A	Expert Review Green;Radboud University Medical Center, Nijmegen;Victorian Clinical Genetics Services	Intellectual disability	ENSG00000004487	HGNC:29079	MONOALLELIC, autosomal or pseudoautosomal, imprinted status unknown	Cleft palate, psychomotor retardation
KDM5B	Expert Review Green;Literature;Victorian Clinical Genetics Services	Intellectual disability	ENSG00000117139	HGNC:18039	MONOALLELIC, autosomal or pseudoautosomal, NOT imprinted	neurodevelopment delay and autism spectrum disorder
KDM5C	Emory Genetics Laboratory;Expert Review Green;Radboud University Medical Center, Nijmegen;Victorian Clinical Genetics Services	Intellectual disability	ENSG00000126012	HGNC:11114	X-LINKED: hemizygous mutation in males, biallelic mutations in females	Mental retardation, X-linked, syndromic, Claes-Jensen type
KDM6A	Eligibility statement prior genetic testing;Expert Review Green;Radboud University Medical Center, Nijmegen;Victorian Clinical Genetics Services	Intellectual disability	ENSG00000147050	HGNC:12637	X-LINKED: hemizygous mutation in males,	Kabuki syndrome 2, 300867;Kabuki syndrome;KABUKI SYNDROME 2; KABUK2
KIAA0586	BRIDGE study SPEED NEURO Tier1 Gene;Expert Review Amber;Expert Review Green	Intellectual disability	ENSG00000100578	HGNC:19960	BIALLELIC, autosomal or pseudoautosomal	Joubert syndrome 23 616490
KIAA1109	Expert Review Green;Literature;Victorian Clinical Genetics Services	Intellectual disability	ENSG00000138688	HGNC:26953	BIALLELIC, autosomal or pseudoautosomal	Brain atrophy, Dandy Walker and Contractures;Alkuraya-Kucinskas syndrome,617822
KIDINS220	Expert Review Green;Victorian Clinical Genetics Services	Intellectual disability	ENSG00000134313	HGNC:29508	MONOALLELIC, autosomal or pseudoautosomal, imprinted status unknown	Spastic paraplegia, intellectual disability, nystagmus, and obesity, 617296
KIF11	Expert Review Green;Radboud University Medical Center, Nijmegen;Victorian Clinical Genetics Services	Intellectual disability	ENSG00000138160	HGNC:6388	MONOALLELIC, autosomal or pseudoautosomal, NOT imprinted	AUTOSOMAL-DOMINANT MICROCEPHALY
KIF1A	Expert Review Green;Illumina TruGenome Clinical Sequencing Services;Radboud University Medical Center, Nijmegen;Victorian Clinical Genetics Services	Intellectual disability	ENSG00000130294	HGNC:888	MONOALLELIC, autosomal or pseudoautosomal, NOT imprinted	Neuropathy, hereditary sensory, type IIC,
KIF1BP	Expert Review Green	Intellectual disability	ENSG00000198954	HGNC:23419	BIALLELIC, autosomal or pseudoautosomal	Goldberg-Shprintzen megacolon syndrome, 609460
KIF5A	BRIDGE study SPEED NEURO Tier1 Gene;Expert Review Green;Victorian Clinical Genetics Services	Intellectual disability	ENSG00000155980	HGNC:6323	MONOALLELIC, autosomal or pseudoautosomal, imprinted status unknown	Myoclonus, intractable, neonatal, 617235;intellectual disability
KIF5C	Expert Review Green;Victorian Clinical Genetics Services	Intellectual disability	ENSG00000168280	HGNC:6325	MONOALLELIC, autosomal or pseudoautosomal, NOT imprinted	CORTICAL DYSPLASIA, COMPLEX, WITH OTHER BRAIN MALFORMATIONS 2; CDCBM2
KIF7	Expert Review Green;Radboud University Medical Center, Nijmegen;Victorian Clinical Genetics Services	Intellectual disability	ENSG00000166813	HGNC:30497	BIALLELIC, autosomal or pseudoautosomal	Hydrolethalus syndrome 2
KMT2A	Expert Review Green;Victorian Clinical Genetics Services	Intellectual disability	ENSG00000118058	HGNC:7132	MONOALLELIC, autosomal or pseudoautosomal, NOT imprinted	WSS
KMT2C	Expert Review Green;Expert Review Red;Victorian Clinical Genetics Services	Intellectual disability	ENSG00000055609	HGNC:13726	MONOALLELIC, autosomal or pseudoautosomal, NOT imprinted	Kleefstra syndrome 2, 617768
KMT2D	Eligibility statement prior genetic testing;Expert Review Green;Victorian Clinical Genetics Services	Intellectual disability	ENSG00000167548	HGNC:7133	MONOALLELIC, autosomal or pseudoautosomal, NOT imprinted	Kabuki syndrome
KNL1	BRIDGE study SPEED NEURO Tier1 Gene;Expert Review Amber;Expert Review Green	Intellectual disability	ENSG00000137812	HGNC:24054	BIALLELIC, autosomal or pseudoautosomal	Microcephaly 4, primary, autosomal recessive 604321
KPTN	Expert Review Green;Victorian Clinical Genetics Services	Intellectual disability	ENSG00000118162	HGNC:6404	BIALLELIC, autosomal or pseudoautosomal	MACROCEPHALY, NEURODEVELOPMENTAL DELAY, AND SEIZURES
KRAS	Expert Review Green;Radboud University Medical Center, Nijmegen;Victorian Clinical Genetics Services	Intellectual disability	ENSG00000133703	HGNC:6407	MONOALLELIC, autosomal or pseudoautosomal, NOT imprinted	Noonan syndrome 3
L1CAM	Emory Genetics Laboratory;Expert Review Green;Radboud University Medical Center, Nijmegen;Victorian Clinical Genetics Services	Intellectual disability	ENSG00000198910	HGNC:6470	X-LINKED: hemizygous mutation in males, biallelic mutations in females	Hydrocephalus due to aqueductal stenosis
LAMA1	Expert Review Green;Victorian Clinical Genetics Services	Intellectual disability	ENSG00000101680	HGNC:6481	BIALLELIC, autosomal or pseudoautosomal	CEREBELLAR DYSPLASIA WITH CYSTS WITH OR WITHOUT RETINAL DYSTROPHY
LAMA2	Expert Review Green;Radboud University Medical Center, Nijmegen;Victorian Clinical Genetics Services	Intellectual disability	ENSG00000196569	HGNC:6482	BIALLELIC, autosomal or pseudoautosomal	Muscular dystrophy, congenital
LAMC3	Expert Review Green;Radboud University Medical Center, Nijmegen;Victorian Clinical Genetics Services	Intellectual disability	ENSG00000050555	HGNC:6494	BIALLELIC, autosomal or pseudoautosomal	Cortical malformations, occipital, 614115;OCCIPITAL CORTICAL MALFORMATIONS
LAMP2	Emory Genetics Laboratory;Expert Review Green;Radboud University Medical Center, Nijmegen;Victorian Clinical Genetics Services	Intellectual disability	ENSG00000005893	HGNC:6501	X-LINKED: hemizygous mutation in males	Danon disease, 300257;DANON DISEASE (DAND)
LARGE1	Expert Review Green;Gene2Phenotype;Radboud University Medical Center, Nijmegen;UKGTN;Victorian Clinical Genetics Services	Intellectual disability	ENSG00000133424	HGNC:6511	BIALLELIC, autosomal or pseudoautosomal	Walker-Warburg syndrome
LIG4	Expert Review Green;Radboud University Medical Center, Nijmegen;Victorian Clinical Genetics Services	Intellectual disability	ENSG00000174405	HGNC:6601	BIALLELIC, autosomal or pseudoautosomal	LIG4 SYNDROME
LINS1	Expert Review Green;Other;Victorian Clinical Genetics Services	Intellectual disability	ENSG00000140471	HGNC:30922	BIALLELIC, autosomal or pseudoautosomal	AUTOSOMAL RECESSIVE MENTAL RETARDATION
LONP1	Expert Review Green;Expert Review Red	Intellectual disability	ENSG00000196365	HGNC:9479	BIALLELIC, autosomal or pseudoautosomal	CODAS syndrome, 600373;Cerebral, ocular, dental, auricular, and skeletal anomalies syndrome
LRP2	Expert Review Green;Radboud University Medical Center, Nijmegen;Victorian Clinical Genetics Services	Intellectual disability	ENSG00000081479	HGNC:6694	BIALLELIC, autosomal or pseudoautosomal	Donnai-Barrow syndrome, 222448;INTELLECTUAL DISABILITY
MAGEL2	Expert Review Green;Victorian Clinical Genetics Services	Intellectual disability	ENSG00000254585	HGNC:6814	MONOALLELIC, autosomal or pseudoautosomal	PRADER WILLI SYNDROME
MAN1B1	Expert Review Green;Illumina TruGenome Clinical Sequencing Services;Radboud University Medical Center, Nijmegen;Victorian Clinical Genetics Services	Intellectual disability	ENSG00000177239	HGNC:6823	BIALLELIC, autosomal or pseudoautosomal	AUTOSOMAL RECESSIVE MENTAL RETARDATION
MAN2B1	Expert Review Green;Radboud University Medical Center, Nijmegen;Victorian Clinical Genetics Services	Intellectual disability	ENSG00000104774	HGNC:6826	BIALLELIC, autosomal or pseudoautosomal	Mannosidosis, alpha-, types I and II, 248500;LYSOSOMAL ALPHA-MANNOSIDOSIS (AM)
MANBA	Expert Review Green;Radboud University Medical Center, Nijmegen;Victorian Clinical Genetics Services	Intellectual disability	ENSG00000109323	HGNC:6831	BIALLELIC, autosomal or pseudoautosomal	Mannosidosis, beta, 248510;LYSOSOMAL BETA-MANNOSIDOSIS (LYSBMAN)
MAOA	Emory Genetics Laboratory;Expert Review Green;Radboud University Medical Center, Nijmegen;Victorian Clinical Genetics Services	Intellectual disability	ENSG00000189221	HGNC:6833	X-LINKED: hemizygous mutation in males, biallelic mutations in females	Brunner syndrome, 300615;BRUNNER SYNDROME (BRUNS)
MAP2K2	Expert Review Green;Radboud University Medical Center, Nijmegen;Victorian Clinical Genetics Services	Intellectual disability	ENSG00000126934	HGNC:6842	MONOALLELIC, autosomal or pseudoautosomal, NOT imprinted	Cardiofaciocutaneous syndrome 4,
MAT1A	Expert Review Green;Radboud University Medical Center, Nijmegen;Victorian Clinical Genetics Services	Intellectual disability	ENSG00000151224	HGNC:6903	BIALLELIC, autosomal or pseudoautosomal	Hypermethioninemia
MBD5	Emory Genetics Laboratory;Expert Review Green;Illumina TruGenome Clinical Sequencing Services;Radboud University Medical Center, Nijmegen;Victorian Clinical Genetics Services	Intellectual disability	ENSG00000204406	HGNC:20444	MONOALLELIC, autosomal or pseudoautosomal, NOT imprinted	Autosomal Dominant Mental Retardation syndrome type 1
MBOAT7	Expert Review Green;Gene2Phenotype;Victorian Clinical Genetics Services	Intellectual disability	ENSG00000125505	HGNC:15505	BIALLELIC, autosomal or pseudoautosomal	Intellectual Disability Accompanied by Epilepsy and Autistic Features
MBTPS2	Emory Genetics Laboratory;Expert Review Green;Expert Review Red;Radboud University Medical Center, Nijmegen;Victorian Clinical Genetics Services	Intellectual disability	ENSG00000012174	HGNC:15455	X-LINKED: hemizygous mutation in males	IFAP syndrome with or without BRESHECK syndrome
MCCC1	Expert Review Green;Radboud University Medical Center, Nijmegen;Victorian Clinical Genetics Services	Intellectual disability	ENSG00000078070	HGNC:6936	BIALLELIC, autosomal or pseudoautosomal	3-Methylcrotonyl-CoA carboxylase 1 deficiency,
MCCC2	Expert Review Green;Radboud University Medical Center, Nijmegen;Victorian Clinical Genetics Services	Intellectual disability	ENSG00000131844	HGNC:6937	BIALLELIC, autosomal or pseudoautosomal	3-Methylcrotonyl-CoA carboxylase 2 deficiency
MCOLN1	Expert Review Green;Radboud University Medical Center, Nijmegen;Victorian Clinical Genetics Services	Intellectual disability	ENSG00000090674	HGNC:13356	BIALLELIC, autosomal or pseudoautosomal	Mucolipidosis IV, 252650;MUCOLIPIDOSIS IV
MCPH1	Expert Review Green;Radboud University Medical Center, Nijmegen;Victorian Clinical Genetics Services	Intellectual disability	ENSG00000147316	HGNC:6954	BIALLELIC, autosomal or pseudoautosomal	genetic heterogeneity Microcephaly 1, primary, autosomal recessive
MDH2	BRIDGE study SPEED NEURO Tier1 Gene;Expert Review Amber;Expert Review Green	Intellectual disability	ENSG00000146701	HGNC:6971	BIALLELIC, autosomal or pseudoautosomal	Epileptic encephalopathy, early infantile
MECP2	Emory Genetics Laboratory;Expert Review Green;Radboud University Medical Center, Nijmegen;Victorian Clinical Genetics Services	Intellectual disability	ENSG00000169057	HGNC:6990	X-LINKED: hemizygous mutation in males	Rett syndrome, preserved speech
MED12	Emory Genetics Laboratory;Expert Review Green;Radboud University Medical Center, Nijmegen;Victorian Clinical Genetics Services	Intellectual disability	ENSG00000184634	HGNC:11957	X-LINKED: hemizygous mutation in males	Opitz-Kaveggia syndrome, 305450;Lujan-Fryns syndrome
MED13L	Expert Review Green;Victorian Clinical Genetics Services	Intellectual disability	ENSG00000123066	HGNC:22962	MONOALLELIC, autosomal or pseudoautosomal, NOT imprinted	INTELLECTUAL DISABILITY
MED17	Expert Review Green;Radboud University Medical Center, Nijmegen;Victorian Clinical Genetics Services	Intellectual disability	ENSG00000042429	HGNC:2375	BIALLELIC, autosomal or pseudoautosomal	Microcephaly, postnatal progressive, with seizures and brain
MEF2C	Emory Genetics Laboratory;Expert Review Green;Illumina TruGenome Clinical Sequencing Services;Radboud University Medical Center, Nijmegen;Victorian Clinical Genetics Services	Intellectual disability	ENSG00000081189	HGNC:6996	MONOALLELIC, autosomal or pseudoautosomal, NOT imprinted	Mental retardation, stereotypic movements, epilepsy, and/or cerebral malformations
MFSD8	Expert Review Green;Victorian Clinical Genetics Services	Intellectual disability	ENSG00000164073	HGNC:28486	BIALLELIC, autosomal or pseudoautosomal	MFSD8-RELATED NEURONAL CEROID-LIPOFUSCINOSIS
MGAT2	Expert Review Green;Radboud University Medical Center, Nijmegen;Victorian Clinical Genetics Services	Intellectual disability	ENSG00000168282	HGNC:7045	BIALLELIC, autosomal or pseudoautosomal	CONGENITAL DISORDER OF GLYCOSYLATION TYPE 2A (CDG2A)
MICU1	Expert Review Green;Victorian Clinical Genetics Services	Intellectual disability	ENSG00000107745	HGNC:1530	BIALLELIC, autosomal or pseudoautosomal	MYOPATHY WITH EXTRAPYRAMIDAL SIGNS
MID1	Emory Genetics Laboratory;Expert Review Green;Radboud University Medical Center, Nijmegen;Victorian Clinical Genetics Services	Intellectual disability	ENSG00000101871	HGNC:7095	X-LINKED: hemizygous mutation in males, biallelic mutations in females	Opitz BBB SYNDROME, X-LINKED
MKKS	Expert Review Green;Radboud University Medical Center, Nijmegen;Victorian Clinical Genetics Services	Intellectual disability	ENSG00000125863	HGNC:7108	BIALLELIC, autosomal or pseudoautosomal	Bardet-Biedl syndrome 6,
MLYCD	Expert Review Green;Radboud University Medical Center, Nijmegen;Victorian Clinical Genetics Services	Intellectual disability	ENSG00000103150	HGNC:7150	BIALLELIC, autosomal or pseudoautosomal	Malonyl-CoA decarboxylase deficiency, 248360;MALONYL-COA DECARBOXYLASE DEFICIENCY
MMADHC	Expert Review Green;Radboud University Medical Center, Nijmegen;Victorian Clinical Genetics Services	Intellectual disability	ENSG00000168288	HGNC:25221	BIALLELIC, autosomal or pseudoautosomal	Methylmalonic aciduria and homocystinuria
MOCS2	Expert Review Green;Radboud University Medical Center, Nijmegen;Victorian Clinical Genetics Services	Intellectual disability	ENSG00000164172	HGNC:7193	BIALLELIC, autosomal or pseudoautosomal	Molybdenum cofactor deficiency, type B, 252150;MOLYBDENUM COFACTOR DEFICIENCY
MOGS	Expert Review Green;Victorian Clinical Genetics Services	Intellectual disability	ENSG00000115275	HGNC:24862	BIALLELIC, autosomal or pseudoautosomal	Congenital disorder of glycosylation, type IIb, 606056
MPI	Expert Review Green;Victorian Clinical Genetics Services	Intellectual disability	ENSG00000178802	HGNC:7216	BIALLELIC, autosomal or pseudoautosomal	CONGENITAL DISORDERS OF GLYCOSYLATION
MTHFR	Expert Review Green;Victorian Clinical Genetics Services	Intellectual disability	ENSG00000177000	HGNC:7436	BIALLELIC, autosomal or pseudoautosomal	METHYLENETETRAHYDROFOLATE REDUCTASE DEFICIENCY (MTHFRD)
MTOR	Expert Review Green;Victorian Clinical Genetics Services	Intellectual disability	ENSG00000198793	HGNC:3942	MONOALLELIC, autosomal or pseudoautosomal, imprinted status unknown	Intellectual Disability;Focal cortical dysplasia, type II, somatic 607341
MTR	Expert Review Green;Radboud University Medical Center, Nijmegen;Victorian Clinical Genetics Services	Intellectual disability	ENSG00000116984	HGNC:7468	BIALLELIC, autosomal or pseudoautosomal	METHYLCOBALAMIN DEFICIENCY TYPE G (CBLG)
MYCN	Expert Review Green;Radboud University Medical Center, Nijmegen;Victorian Clinical Genetics Services	Intellectual disability	ENSG00000134323	HGNC:7559	MONOALLELIC, autosomal or pseudoautosomal, NOT imprinted	Feingold syndrome, 164280;FEINGOLD SYNDROME TYPE 1
MYO5A	Expert Review Green;Radboud University Medical Center, Nijmegen;Victorian Clinical Genetics Services	Intellectual disability	ENSG00000197535	HGNC:7602	BIALLELIC, autosomal or pseudoautosomal	Griscelli syndrome, type 1, 214450;ELEJALDE SYNDROME (ELEJAS)
MYT1L	Expert Review Green;Victorian Clinical Genetics Services	Intellectual disability	ENSG00000186487	HGNC:7623	MONOALLELIC, autosomal or pseudoautosomal, NOT imprinted	Mental retardation, autosomal dominant 39, 616521;MRD39;Intellectual disability;obesity
NAA10	Emory Genetics Laboratory;Expert Review Green;Radboud University Medical Center, Nijmegen;Victorian Clinical Genetics Services	Intellectual disability	ENSG00000102030	HGNC:18704	monoallelic mutations in females may cause disease	N-terminal acetyltransferase deficiency, 300855;NONPECIFIC SEVERE ID
NAA15	Expert Review Green;Literature;Victorian Clinical Genetics Services	Intellectual disability	ENSG00000164134	HGNC:30782	MONOALLELIC, autosomal or pseudoautosomal, NOT imprinted	Mental retardation, autosomal dominant 50, 617787;Intellectual disability
NACC1	Expert Review Green;Other;Victorian Clinical Genetics Services	Intellectual disability	ENSG00000160877	HGNC:20967	MONOALLELIC, autosomal or pseudoautosomal, NOT imprinted	Neurodevelopmental disorder with epilepsy
NAGA	Expert Review Green;Radboud University Medical Center, Nijmegen;Victorian Clinical Genetics Services	Intellectual disability	ENSG00000198951	HGNC:7631	BIALLELIC, autosomal or pseudoautosomal	Schindler disease, type III, 609241;KANZAKI DISEASE (KANZD)
NALCN	Expert Review Green;Radboud University Medical Center, Nijmegen;Victorian Clinical Genetics Services	Intellectual disability	ENSG00000102452	HGNC:19082	BOTH monoallelic and biallelic, autosomal or pseudoautosomal	?Neuroaxonal neurodegeneration, infantile, with facial dysmophism,
NDP	Emory Genetics Laboratory;Expert Review Green;Radboud University Medical Center, Nijmegen;Victorian Clinical Genetics Services	Intellectual disability	ENSG00000124479	HGNC:7678	X-LINKED: hemizygous mutation in males, biallelic mutations in females	Norrie disease, 310600Exudative vitreoretinopathy, X-linked, 305390;NORRIE DISEASE
NDST1	Expert Review Green;Expert Review Red	Intellectual disability	ENSG00000070614	HGNC:7680	BIALLELIC, autosomal or pseudoautosomal	Mental retardation, autosomal recessive 46, 616116;MRT46;Intellectual disability
NDUFA1	Emory Genetics Laboratory;Expert Review Green;Radboud University Medical Center, Nijmegen;Victorian Clinical Genetics Services	Intellectual disability	ENSG00000125356	HGNC:7683	X-LINKED: hemizygous mutation in males, biallelic mutations in females	MITOCHONDRIAL RESPIRATORY CHAIN COMPLEX I DEFICIENCY (NUCLEAR GENES)
NDUFS1	Expert Review Green;Radboud University Medical Center, Nijmegen;Victorian Clinical Genetics Services	Intellectual disability	ENSG00000023228	HGNC:7707	BIALLELIC, autosomal or pseudoautosomal	Mitochondrial complex I deficiency, 252010;LEIGH SYNDROME (NUCLEAR DNA MUTATION)
NEXMIF	Emory Genetics Laboratory;Expert Review Green;Victorian Clinical Genetics Services	Intellectual disability	ENSG00000050030	HGNC:29433	X-LINKED: hemizygous mutation in males, biallelic mutations in females	Mental retardation, X-linked 98, 300912;KIAA2022
NF1	Expert Review Green;Radboud University Medical Center, Nijmegen;Victorian Clinical Genetics Services	Intellectual disability	ENSG00000196712	HGNC:7765	MONOALLELIC, autosomal or pseudoautosomal, NOT imprinted	Neurofibromatosis, type 1,
NFIA	Expert Review Green;Expert Review Red	Intellectual disability	ENSG00000162599	HGNC:7784	MONOALLELIC, autosomal or pseudoautosomal, imprinted status unknown	Brain malformations with or without urinary tract defects
NFIX	Expert Review Green;Victorian Clinical Genetics Services	Intellectual disability	ENSG00000008441	HGNC:7788	MONOALLELIC, autosomal or pseudoautosomal, NOT imprinted	SOTOS-LIKE SYNDROME
NHS	Emory Genetics Laboratory;Expert Review Green;Radboud University Medical Center, Nijmegen;Victorian Clinical Genetics Services	Intellectual disability	ENSG00000188158	HGNC:7820	X-LINKED: hemizygous mutation in males, biallelic mutations in females	Nance-Horan syndrome, 302350Cataract 40, X-linked, 302200;NANCE-HORAN SYNDROME (NHS)
NIPBL	Expert Review Green;Radboud University Medical Center, Nijmegen;Victorian Clinical Genetics Services	Intellectual disability	ENSG00000164190	HGNC:28862	MONOALLELIC, autosomal or pseudoautosomal, NOT imprinted	Cornelia de Lange syndrome 1, 122470;CORNELIA DE LANGE SYNDROME TYPE 1 (CDLS1)
NLGN3	Emory Genetics Laboratory;Expert Review Green;Victorian Clinical Genetics Services	Intellectual disability	ENSG00000196338	HGNC:14289	X-LINKED: hemizygous mutation in males, biallelic mutations in females	AUTISM SPECTRUM DISORDERS
NONO	BRIDGE study SPEED NEURO Tier1 Gene;Expert Review Green;Victorian Clinical Genetics Services	Intellectual disability	ENSG00000147140	HGNC:7871	X-LINKED: hemizygous mutation in males	Mental retardation, X-linked, syndromic 34
NPC1	Expert Review Green;Victorian Clinical Genetics Services	Intellectual disability	ENSG00000141458	HGNC:7897	BIALLELIC, autosomal or pseudoautosomal	NIEMANN-PICK DISEASE, TYPE C1
NPC2	Expert Review Green;Victorian Clinical Genetics Services	Intellectual disability	ENSG00000119655	HGNC:14537	BIALLELIC, autosomal or pseudoautosomal	NIEMANN-PICK DISEASE, TYPE C2
NR2F1	Expert Review Green;Victorian Clinical Genetics Services	Intellectual disability	ENSG00000175745	HGNC:7975	MONOALLELIC, autosomal or pseudoautosomal, NOT imprinted	BOSCH-BOONSTRA OPTIC ATROPHY SYNDROME
NRXN1	Emory Genetics Laboratory;Expert Review Green;Radboud University Medical Center, Nijmegen;Victorian Clinical Genetics Services	Intellectual disability	ENSG00000179915	HGNC:8008	BOTH monoallelic and biallelic, autosomal or pseudoautosomal	Pitt-Hopkins-like syndrome 2, 614325{Schizophrenia, susceptibility to, 17}, 614332;AUTISM
NSD1	Expert Review Green;Radboud University Medical Center, Nijmegen;Victorian Clinical Genetics Services	Intellectual disability	ENSG00000165671	HGNC:14234	MONOALLELIC, autosomal or pseudoautosomal, NOT imprinted	Sotos syndrome 1
NSDHL	Emory Genetics Laboratory;Expert Review Green;Radboud University Medical Center, Nijmegen;Victorian Clinical Genetics Services	Intellectual disability	ENSG00000147383	HGNC:13398	X-LINKED: hemizygous mutation in males, biallelic mutations in females	CONGENITAL HEMIDYSPLASIA WITH ICHTHYOSIFORM ERYTHRODERMA AND LIMB DEFECTS (CHILD)
NSUN2	Expert Review Green;Illumina TruGenome Clinical Sequencing Services;Radboud University Medical Center, Nijmegen;Victorian Clinical Genetics Services	Intellectual disability	ENSG00000037474	HGNC:25994	BIALLELIC, autosomal or pseudoautosomal	Mental Retardation, Recessive;Mental retardation, autosomal recessive 5
NTRK1	Expert Review Green;Expert Review Red;Radboud University Medical Center, Nijmegen	Intellectual disability	ENSG00000198400	HGNC:8031	BIALLELIC, autosomal or pseudoautosomal	Insensitivity to pain, congenital, with anhidrosis, 256800
OCRL	Emory Genetics Laboratory;Expert Review Green;Radboud University Medical Center, Nijmegen;Victorian Clinical Genetics Services	Intellectual disability	ENSG00000122126	HGNC:8108	X-LINKED: hemizygous mutation in males, biallelic mutations in females	Lowe syndrome, 309000Dent disease 2, 300555;LOWE OCULOCEREBRORENAL SYNDROME (OCRL)
OFD1	Emory Genetics Laboratory;Expert Review Green;Radboud University Medical Center, Nijmegen;Victorian Clinical Genetics Services	Intellectual disability	ENSG00000046651	HGNC:2567	X-LINKED: hemizygous mutation in males	Simpson-Golabi-Behmel syndrome
OPA3	BRIDGE study SPEED NEURO Tier1 Gene;Expert Review Amber;Expert Review Green	Intellectual disability	ENSG00000125741	HGNC:8142	BIALLELIC, autosomal or pseudoautosomal	3-methylglutaconic aciduria, type III, 258501;Costeff syndrome; Cognitive regression
OPHN1	Emory Genetics Laboratory;Expert Review Green;Radboud University Medical Center, Nijmegen;Victorian Clinical Genetics Services	Intellectual disability	ENSG00000079482	HGNC:8148	X-LINKED: hemizygous mutation in males, biallelic mutations in females	Mental retardation, X-linked, with cerebellar hypoplasia and distinctive facial appearance
OTUD6B	BRIDGE study SPEED NEURO Tier1 Gene;Expert Review Green;Victorian Clinical Genetics Services	Intellectual disability	ENSG00000155100	HGNC:24281	BIALLELIC, autosomal or pseudoautosomal	Intellectual developmental disorder with dysmorphic facies, seizures, and distal limb anomalies
PACS1	Expert Review Green;Radboud University Medical Center, Nijmegen;Victorian Clinical Genetics Services	Intellectual disability	ENSG00000175115	HGNC:30032	MONOALLELIC, autosomal or pseudoautosomal, NOT imprinted	Mental retardation, autosomal dominant 17, 615009;INTELLECTUAL DISABILITY
PAFAH1B1	Emory Genetics Laboratory;Expert Review Green;Victorian Clinical Genetics Services	Intellectual disability	ENSG00000007168	HGNC:8574	MONOALLELIC, autosomal or pseudoautosomal, NOT imprinted	PAFAH1B1-Associated Lissencephaly/Subcortical Band Heterotopia;LISSENCEPHALY TYPE 1 (LIS1)
PAH	Expert Review Green;Radboud University Medical Center, Nijmegen;Victorian Clinical Genetics Services	Intellectual disability	ENSG00000171759	HGNC:8582	BIALLELIC, autosomal or pseudoautosomal	NON-PHENYLKETONURIA HYPERPHENYLALANINEMIA (NON-PKU HPA)
PAK3	Emory Genetics Laboratory;Expert Review Green;Illumina TruGenome Clinical Sequencing Services;Radboud University Medical Center, Nijmegen;Victorian Clinical Genetics Services	Intellectual disability	ENSG00000077264	HGNC:8592	X-LINKED: hemizygous mutation in males, biallelic mutations in females	Mental Retardation, X-linked;AGENESIS OF THE CORPUS CALLOSUM
PARN	BRIDGE study SPEED NEURO Tier1 Gene;Expert Review Amber;Expert Review Green	Intellectual disability	ENSG00000140694	HGNC:8609	BIALLELIC, autosomal or pseudoautosomal	Dyskeratosis congenita, autosomal recessive 6, 616353
PAX6	Expert Review Green;Illumina TruGenome Clinical Sequencing Services;Radboud University Medical Center, Nijmegen;UKGTN;Victorian Clinical Genetics Services	Intellectual disability	ENSG00000007372	HGNC:8620	MONOALLELIC, autosomal or pseudoautosomal, NOT imprinted	Aniridia, Cerebellar Ataxia, And Mental Retardation;Aniridia
PCCA	Expert Review Green;Victorian Clinical Genetics Services	Intellectual disability	ENSG00000175198	HGNC:8653	BIALLELIC, autosomal or pseudoautosomal	PROPIONIC ACIDEMIA
PCCB	Expert Review Green;Victorian Clinical Genetics Services	Intellectual disability	ENSG00000114054	HGNC:8654	BIALLELIC, autosomal or pseudoautosomal	PROPIONIC ACIDEMIA
PCDH19	Emory Genetics Laboratory;Expert Review Green;Radboud University Medical Center, Nijmegen;Victorian Clinical Genetics Services	Intellectual disability	ENSG00000165194	HGNC:14270	X-LINKED: hemizygous mutation in males	EPILEPTIC ENCEPHALOPATHY EARLY INFANTILE TYPE 9 (EIEE9)
PCNT	Expert Review Green;Radboud University Medical Center, Nijmegen;Victorian Clinical Genetics Services	Intellectual disability	ENSG00000160299	HGNC:16068	BIALLELIC, autosomal or pseudoautosomal	MICROCEPHALIC OSTEODYSPLASTIC PRIMORDIAL DWARFISM, TYPE II
PDE4D	BRIDGE study SPEED NEURO Tier1 Gene;Expert Review Amber;Expert Review Green;Victorian Clinical Genetics Services	Intellectual disability	ENSG00000113448	HGNC:8783	MONOALLELIC, autosomal or pseudoautosomal, imprinted status unknown	Acrodysostosis 2, with or without hormone resistance, 614613;Acrodysostosis Orphanet:950
PDGFRB	Expert Review Green;Victorian Clinical Genetics Services	Intellectual disability	ENSG00000113721	HGNC:8804	MONOALLELIC, autosomal or pseudoautosomal, NOT imprinted	Kosaki overgrowth syndrome, 616592;Intellectual disability
PDSS1	Expert Review Green;Radboud University Medical Center, Nijmegen;Victorian Clinical Genetics Services	Intellectual disability	ENSG00000148459	HGNC:17759	BIALLELIC, autosomal or pseudoautosomal	Coenzyme Q10 deficiency, primary, 2, 614651;COENZYME Q10 DEFICIENCY, PRIMARY, 2
PEX11B	Expert Review Green;Expert Review Red;Radboud University Medical Center, Nijmegen	Intellectual disability	ENSG00000131779	HGNC:8853	BIALLELIC, autosomal or pseudoautosomal	Peroxisome biogenesis disorder 14B, 614920;Intellectual disability
PEX7	Expert Review Green;Radboud University Medical Center, Nijmegen;Victorian Clinical Genetics Services	Intellectual disability	ENSG00000112357	HGNC:8860	BIALLELIC, autosomal or pseudoautosomal	Peroxisome biogenesis disorder 9B
PGAP1	BRIDGE study SPEED NEURO Tier1 Gene;Expert Review Amber;Expert Review Green	Intellectual disability	ENSG00000197121	HGNC:25712	BIALLELIC, autosomal or pseudoautosomal	Mental retardation, autosomal recessive 42, 615802
PGAP3	Expert Review Green;Victorian Clinical Genetics Services	Intellectual disability	ENSG00000161395	HGNC:23719	BIALLELIC, autosomal or pseudoautosomal	HYPERPHOSPHATASIA WITH MENTAL RETARDATION SYNDROME 4
PGK1	Emory Genetics Laboratory;Expert Review Green;Radboud University Medical Center, Nijmegen;Victorian Clinical Genetics Services	Intellectual disability	ENSG00000102144	HGNC:8896	X-LINKED: hemizygous mutation in males, biallelic mutations in females	Phosphoglycerate kinase 1 deficiency, 300653;PHOSPHOGLYCERATE KINASE 1 DEFICIENCY (PGK1D)
PGM3	BRIDGE study SPEED NEURO Tier1 Gene;Expert Review Green;Victorian Clinical Genetics Services	Intellectual disability	ENSG00000013375	HGNC:8907	BIALLELIC, autosomal or pseudoautosomal	Intellectual disability;Severe atopy
PHF6	Emory Genetics Laboratory;Expert Review Green;Radboud University Medical Center, Nijmegen;Victorian Clinical Genetics Services	Intellectual disability	ENSG00000156531	HGNC:18145	X-LINKED: hemizygous mutation in males, biallelic mutations in females	Borjeson-Forssman-Lehmann syndrome, 301900;BOERJESON-FORSSMAN-LEHMANN SYNDROME (BFLS)
PHF8	Emory Genetics Laboratory;Expert Review Green;Radboud University Medical Center, Nijmegen;Victorian Clinical Genetics Services	Intellectual disability	ENSG00000172943	HGNC:20672	X-LINKED: hemizygous mutation in males, biallelic mutations in females	MENTAL RETARDATION SYNDROMIC X-LINKED SIDERIUS TYPE (MRXSSD)
PIGL	Expert Review Green;Illumina TruGenome Clinical Sequencing Services;Victorian Clinical Genetics Services	Intellectual disability	ENSG00000108474	HGNC:8966	BIALLELIC, autosomal or pseudoautosomal	ZUNICH NEUROECTODERMAL SYNDROME
PIGN	Expert Review Green;Radboud University Medical Center, Nijmegen;Victorian Clinical Genetics Services	Intellectual disability	ENSG00000197563	HGNC:8967	BIALLELIC, autosomal or pseudoautosomal	MULTIPLE CONGENITAL ANOMALIES-HYPOTONIA-SEIZURES SYNDROME
PIGO	Expert Review Green;Illumina TruGenome Clinical Sequencing Services;Radboud University Medical Center, Nijmegen;Victorian Clinical Genetics Services	Intellectual disability	ENSG00000165282	HGNC:23215	BIALLELIC, autosomal or pseudoautosomal	Hyperphosphatasia with Mental Retardation Syndrome
PIGV	Expert Review Green;Illumina TruGenome Clinical Sequencing Services;Radboud University Medical Center, Nijmegen;Victorian Clinical Genetics Services	Intellectual disability	ENSG00000060642	HGNC:26031	BIALLELIC, autosomal or pseudoautosomal	Hyperphosphatasia with mental retardation syndrome 1
PIK3R2	Expert Review Green;Radboud University Medical Center, Nijmegen;Victorian Clinical Genetics Services	Intellectual disability	ENSG00000105647	HGNC:8980	MONOALLELIC, autosomal or pseudoautosomal, NOT imprinted	Megalencephaly-polymicrogyria-polydactyly-hydrocephalus syndrome
PLA2G6	Expert Review Green;Radboud University Medical Center, Nijmegen;Victorian Clinical Genetics Services	Intellectual disability	ENSG00000184381	HGNC:9039	BIALLELIC, autosomal or pseudoautosomal	Neurodegeneration with brain iron accumulation 2B
PLAA	BRIDGE study SPEED NEURO Tier1 Gene;Expert Review Green;Victorian Clinical Genetics Services	Intellectual disability	ENSG00000137055	HGNC:9043	BIALLELIC, autosomal or pseudoautosomal	Neurodevelopmental disorder with progressive microcephaly
PLK4	Expert Review Green;Victorian Clinical Genetics Services	Intellectual disability	ENSG00000142731	HGNC:11397	BIALLELIC, autosomal or pseudoautosomal	MICROCEPHALY, GROWTH FAILURE AND RETINOPATHY
PLP1	Emory Genetics Laboratory;Expert Review Green;Radboud University Medical Center, Nijmegen;Victorian Clinical Genetics Services	Intellectual disability	ENSG00000123560	HGNC:9086	X-LINKED: hemizygous mutation in males, biallelic mutations in females	LEUKODYSTROPHY HYPOMYELINATING TYPE 1 (HLD1)
PLPBP	Expert Review Green	Intellectual disability	ENSG00000147471	HGNC:9457	BIALLELIC, autosomal or pseudoautosomal	Epilepsy, early-onset, vitamin B6-dependent, 617290
PMM2	Expert Review Green;Radboud University Medical Center, Nijmegen;Victorian Clinical Genetics Services	Intellectual disability	ENSG00000140650	HGNC:9115	BIALLELIC, autosomal or pseudoautosomal	CONGENITAL DISORDERS OF GLYCOSYLATION
PNKP	Expert Review Green;Radboud University Medical Center, Nijmegen;Victorian Clinical Genetics Services	Intellectual disability	ENSG00000039650	HGNC:9154	BIALLELIC, autosomal or pseudoautosomal	EPILEPTIC ENCEPHALOPATHY, EARLY INFANTILE, 10
PNPLA6	BRIDGE study SPEED NEURO Tier1 Gene;Expert Review Amber;Expert Review Green;Victorian Clinical Genetics Services	Intellectual disability	ENSG00000032444	HGNC:16268	BIALLELIC, autosomal or pseudoautosomal	Boucher-Neuhauser syndrome
POGZ	Expert Review Green;Victorian Clinical Genetics Services	Intellectual disability	ENSG00000143442	HGNC:18801	MONOALLELIC, autosomal or pseudoautosomal, NOT imprinted	INTELLECTUAL DISABILITY
POMGNT1	Expert Review Green;Radboud University Medical Center, Nijmegen;UKGTN;Victorian Clinical Genetics Services	Intellectual disability	ENSG00000085998	HGNC:19139	BIALLELIC, autosomal or pseudoautosomal	Muscular dystrophy-dystroglycanopathy (congenital with mental retardation
POMT1	Expert Review Green;Radboud University Medical Center, Nijmegen;UKGTN;Victorian Clinical Genetics Services	Intellectual disability	ENSG00000130714	HGNC:9202	BIALLELIC, autosomal or pseudoautosomal	Muscular dystrophy-dystroglycanopathy (congenital with brain and eye anomalies)
POMT2	Expert Review Green;Radboud University Medical Center, Nijmegen;UKGTN;Victorian Clinical Genetics Services	Intellectual disability	ENSG00000009830	HGNC:19743	BIALLELIC, autosomal or pseudoautosomal	Muscular dystrophy-dystroglycanopathy (congenital with brain and eye anomalies
PORCN	Emory Genetics Laboratory;Expert Review Green;Radboud University Medical Center, Nijmegen;Victorian Clinical Genetics Services	Intellectual disability	ENSG00000102312	HGNC:17652	X-LINKED: hemizygous mutation in males	Focal dermal hypoplasia, 305600;FOCAL DERMAL HYPOPLASIA (FODH)
PPM1D	Expert Review Green;Literature;Victorian Clinical Genetics Services	Intellectual disability	ENSG00000170836	HGNC:9277	MONOALLELIC, autosomal or pseudoautosomal, imprinted status unknown	Intellectual developmental disorde
PPP2R5D	Expert Review Green;Victorian Clinical Genetics Services	Intellectual disability	ENSG00000112640	HGNC:9312	MONOALLELIC, autosomal or pseudoautosomal, NOT imprinted	INTELLECTUAL DISABILITY
PQBP1	Emory Genetics Laboratory;Expert Review Green;Radboud University Medical Center, Nijmegen;Victorian Clinical Genetics Services	Intellectual disability	ENSG00000102103	HGNC:9330	X-LINKED: hemizygous mutation in males, biallelic mutations in females	Renpenning syndrome, 309500;RENPENNING S(YNDROME 1 (RENS1)
PRKD1	BRIDGE study SPEED NEURO Tier1 Gene;Expert Review Amber;Expert Review Green;Victorian Clinical Genetics Services	Intellectual disability	ENSG00000184304	HGNC:9407	MONOALLELIC, autosomal or pseudoautosomal, imprinted status unknown	Congenital heart defects and ectodermal dysplasia 617364
PRODH	Expert Review Green;Radboud University Medical Center, Nijmegen;Victorian Clinical Genetics Services	Intellectual disability	ENSG00000100033	HGNC:9453	BIALLELIC, autosomal or pseudoautosomal	Hyperprolinemia, type I, 239500;{Schizophrenia, susceptibility to, 4}, 600850
PRPS1	Emory Genetics Laboratory;Expert Review Green;Radboud University Medical Center, Nijmegen;Victorian Clinical Genetics Services	Intellectual disability	ENSG00000147224	HGNC:9462	X-LINKED: hemizygous mutation in males, biallelic mutations in females	Arts syndrome
PRSS12	Expert Review Green;Illumina TruGenome Clinical Sequencing Services;Radboud University Medical Center, Nijmegen;Victorian Clinical Genetics Services	Intellectual disability	ENSG00000164099	HGNC:9477	BIALLELIC, autosomal or pseudoautosomal	Mental Retardation, Recessive
PRUNE1	BRIDGE study SPEED NEURO Tier1 Gene;Expert Review Amber;Expert Review Green	Intellectual disability	ENSG00000143363	HGNC:13420	BIALLELIC, autosomal or pseudoautosomal	Neurodevelopmental disorder with microcephaly, hypotonia
PSMD12	BRIDGE study SPEED NEURO Tier1 Gene;Expert Review Green;Victorian Clinical Genetics Services	Intellectual disability	ENSG00000197170	HGNC:9557	MONOALLELIC, autosomal or pseudoautosomal, imprinted status unknown	Stankiewicz-Isidor syndrome, 617516;Syndromic Neurodevelopmental Disorder
PSPH	Expert Review Green;Victorian Clinical Genetics Services	Intellectual disability	ENSG00000146733	HGNC:9577	BIALLELIC, autosomal or pseudoautosomal	PHOSPHOSERINE PHOSPHATASE DEFICIENCY
PTCH1	Expert Review Green;Radboud University Medical Center, Nijmegen;Victorian Clinical Genetics Services	Intellectual disability	ENSG00000185920	HGNC:9585	MONOALLELIC, autosomal or pseudoautosomal, NOT imprinted	Basal cell nevus syndrome
PTCHD1	Emory Genetics Laboratory;Expert Review Green;Victorian Clinical Genetics Services	Intellectual disability	ENSG00000165186	HGNC:26392	X-LINKED: hemizygous mutation in males, biallelic mutations in females	AUTISM/ID
PTDSS1	Expert Review Green;Victorian Clinical Genetics Services	Intellectual disability	ENSG00000156471	HGNC:9587	MONOALLELIC, autosomal or pseudoautosomal, NOT imprinted	LENZ-MAJEWSKI HYPEROSTOTIC DWARFISM
PTEN	Expert Review Green;Radboud University Medical Center, Nijmegen;Victorian Clinical Genetics Services	Intellectual disability	ENSG00000171862	HGNC:9588	MONOALLELIC, autosomal or pseudoautosomal, NOT imprinted	Cowden syndrome 1
PTPN11	Expert Review Green;Radboud University Medical Center, Nijmegen;Victorian Clinical Genetics Services	Intellectual disability	ENSG00000179295	HGNC:9644	MONOALLELIC, autosomal or pseudoautosomal, NOT imprinted	Noonan syndrome 1
PTPN23	Expert Review Green;Literature;Victorian Clinical Genetics Services	Intellectual disability	ENSG00000076201	HGNC:14406	BIALLELIC, autosomal or pseudoautosomal	Intellectual disability;Severe developmental delay,
PUF60	Expert Review Green;Expert Review Red;Victorian Clinical Genetics Services	Intellectual disability	ENSG00000179950	HGNC:17042	MONOALLELIC, autosomal or pseudoautosomal, imprinted status unknown	Verheij syndrome
PURA	Expert Review Green;Victorian Clinical Genetics Services	Intellectual disability	ENSG00000185129	HGNC:9701	MONOALLELIC, autosomal or pseudoautosomal, NOT imprinted	INTELLECTUAL DISABILITY
PUS1	Expert Review Green;Expert Review Red;Radboud University Medical Center, Nijmegen	Intellectual disability	ENSG00000177192	HGNC:15508	BIALLELIC, autosomal or pseudoautosomal	Myopathy, lactic acidosis, and sideroblastic anemia 1
PYCR1	Expert Review Green;Expert Review Red;Radboud University Medical Center, Nijmegen;Victorian Clinical Genetics Services	Intellectual disability	ENSG00000183010	HGNC:9721	BIALLELIC, autosomal or pseudoautosomal	Intellectual disability
PYCR2	Expert Review Green;Expert Review Red	Intellectual disability	ENSG00000143811	HGNC:30262	BIALLELIC, autosomal or pseudoautosomal	Leukodystrophy, hypomyelinating
QARS	Expert Review Green;Expert Review Red;Victorian Clinical Genetics Services	Intellectual disability	ENSG00000172053	HGNC:9751	BIALLELIC, autosomal or pseudoautosomal	Microcephaly, progressive, seizures
QRICH1	BRIDGE study SPEED NEURO Tier1 Gene;Expert Review Green;Victorian Clinical Genetics Services	Intellectual disability	ENSG00000198218	HGNC:24713	MONOALLELIC, autosomal or pseudoautosomal, NOT imprinted	Ververi-Brady syndrome, 617982;Intellectual disability
RAB11B	Expert Review Green;Victorian Clinical Genetics Services	Intellectual disability	ENSG00000185236	HGNC:9761	MONOALLELIC, autosomal or pseudoautosomal, imprinted status unknown	Neurodevelopmental disorder with ataxic gait
RAB39B	Emory Genetics Laboratory;Expert Review Green;Illumina TruGenome Clinical Sequencing Services;Radboud University Medical Center, Nijmegen;Victorian Clinical Genetics Services	Intellectual disability	ENSG00000155961	HGNC:16499	X-LINKED: hemizygous mutation in males, biallelic mutations in females	Mental Retardation, X-linked
RAC1	Expert Review Green;Literature;Victorian Clinical Genetics Services	Intellectual disability	ENSG00000136238	HGNC:9801	MONOALLELIC, autosomal or pseudoautosomal, imprinted status unknown	intellectual disability; developmental delay
RAD21	Expert Review Green;Radboud University Medical Center, Nijmegen;Victorian Clinical Genetics Services	Intellectual disability	ENSG00000164754	HGNC:9811	MONOALLELIC, autosomal or pseudoautosomal, NOT imprinted	Cornelia de Lange syndrome 4, 614701;COHESINOPATHY
RAI1	Expert Review Green;Radboud University Medical Center, Nijmegen;Victorian Clinical Genetics Services	Intellectual disability	ENSG00000108557	HGNC:9834	MONOALLELIC, autosomal or pseudoautosomal, NOT imprinted	Immunodeficiency 9, 612782;SMITH-MAGENIS SYNDROME (SMS)
RARB	Expert Review Green;Victorian Clinical Genetics Services	Intellectual disability	ENSG00000077092	HGNC:9865	BOTH monoallelic and biallelic, autosomal or pseudoautosomal	MICROPHTHALMIA AND DIAPHRAGMATIC HERNIA
RBBP8	Expert Review Green;Literature;Victorian Clinical Genetics Services	Intellectual disability	ENSG00000101773	HGNC:9891	BIALLELIC, autosomal or pseudoautosomal	Jawad syndrome, 251255;Microcephaly with mental retardation
RBM10	Emory Genetics Laboratory;Expert Review Green;Radboud University Medical Center, Nijmegen;Victorian Clinical Genetics Services	Intellectual disability	ENSG00000182872	HGNC:9896	X-LINKED: hemizygous mutation in males, biallelic mutations in females	TARP syndrome, 311900;TARP SYNDROME
RELN	Expert Review Green;Radboud University Medical Center, Nijmegen;Victorian Clinical Genetics Services	Intellectual disability	ENSG00000189056	HGNC:9957	BIALLELIC, autosomal or pseudoautosomal	Lissencephaly 2 (Norman-Roberts type), 257320;LISSENCEPHALY 2
RFT1	Expert Review Green;Radboud University Medical Center, Nijmegen;Victorian Clinical Genetics Services	Intellectual disability	ENSG00000163933	HGNC:30220	BIALLELIC, autosomal or pseudoautosomal	CONGENITAL DISORDER OF GLYCOSYLATION TYPE 1N
RLIM	Expert Review Green;Expert Review Red	Intellectual disability	ENSG00000131263	HGNC:13429	X-LINKED: hemizygous mutation in males, biallelic mutations in females	Mental retardation, X-linked 61, 300978; Intellectual disability
RNF125	Expert Review Green;Literature;Victorian Clinical Genetics Services	Intellectual disability	ENSG00000101695	HGNC:21150	MONOALLELIC, autosomal or pseudoautosomal, NOT imprinted	Tenorio syndrome, 616260;Intellectual disability
RPGRIP1L	Expert Review Green;Radboud University Medical Center, Nijmegen;Victorian Clinical Genetics Services	Intellectual disability	ENSG00000103494	HGNC:29168	BIALLELIC, autosomal or pseudoautosomal	Joubert syndrome 7,
RPL10	Emory Genetics Laboratory;Expert Review Green;Victorian Clinical Genetics Services	Intellectual disability	ENSG00000147403	HGNC:10298	X-LINKED: hemizygous mutation in males	Mental retardation, X-linked, syndromic, 35, 300998
RPS6KA3	Emory Genetics Laboratory;Expert Review Green;Radboud University Medical Center, Nijmegen;Victorian Clinical Genetics Services	Intellectual disability	ENSG00000177189	HGNC:10432	X-LINKED: hemizygous mutation in males, biallelic mutations in females	COFFIN-LOWRY SYNDROME (CLS)
RRM2B	Expert Review Green	Intellectual disability	ENSG00000048392	HGNC:17296	BIALLELIC, autosomal or pseudoautosomal	Mitochondrial DNA depletion syndrome
RTTN	Expert Review Green;Expert Review Red;Victorian Clinical Genetics Services	Intellectual disability	ENSG00000176225	HGNC:18654	BIALLELIC, autosomal or pseudoautosomal	Intellectual disability
SAMHD1	Expert Review Green;Victorian Clinical Genetics Services	Intellectual disability	ENSG00000101347	HGNC:15925	BIALLELIC, autosomal or pseudoautosomal	AICARDI-GOUTIERES SYNDROME
SATB2	Expert Review Green;Radboud University Medical Center, Nijmegen;Victorian Clinical Genetics Services	Intellectual disability	ENSG00000119042	HGNC:21637	MONOALLELIC, autosomal or pseudoautosomal, NOT imprinted	Cleft palate and mental retardation, 119540;CLEFT PALATE ISOLATED (CPI)
SCN1A	Emory Genetics Laboratory;Expert Review Green;Radboud University Medical Center, Nijmegen;Victorian Clinical Genetics Services	Intellectual disability	ENSG00000144285	HGNC:10585	MONOALLELIC, autosomal or pseudoautosomal, NOT imprinted	Epilepsy, generalized, with febrile seizures
SCN2A	Expert Review Green;Radboud University Medical Center, Nijmegen;Victorian Clinical Genetics Services	Intellectual disability	ENSG00000136531	HGNC:10588	MONOALLELIC, autosomal or pseudoautosomal, NOT imprinted	Seizures, benign familial infantile, 3
SCN3A	Expert Review Green;Literature;Victorian Clinical Genetics Services	Intellectual disability	ENSG00000153253	HGNC:10590	MONOALLELIC, autosomal or pseudoautosomal, NOT imprinted	Epileptic encephalopathy, early infantile
SCN8A	Expert Review Green;Radboud University Medical Center, Nijmegen;Victorian Clinical Genetics Services	Intellectual disability	ENSG00000196876	HGNC:10596	MONOALLELIC, autosomal or pseudoautosomal, NOT imprinted	COGNITIVE IMPAIRMENT WITH OR WITHOUT CEREBELLAR ATAXIA
SDCCAG8	BRIDGE study SPEED NEURO Tier1 Gene;Expert Review Green;Victorian Clinical Genetics Services	Intellectual disability	ENSG00000054282	HGNC:10671	BIALLELIC, autosomal or pseudoautosomal	Senior-Loken syndrome 7,
SERAC1	Expert Review Green;Expert Review Red;Radboud University Medical Center, Nijmegen	Intellectual disability	ENSG00000122335	HGNC:21061	BIALLELIC, autosomal or pseudoautosomal	encephalopathy, and Leigh-like syndrome,
SETBP1	Expert Review Green;Radboud University Medical Center, Nijmegen;Victorian Clinical Genetics Services	Intellectual disability	ENSG00000152217	HGNC:15573	MONOALLELIC, autosomal or pseudoautosomal, NOT imprinted	Schinzel-Giedion midface retraction syndrome
SETD2	Expert Review Green;Literature;Victorian Clinical Genetics Services	Intellectual disability	ENSG00000181555	HGNC:18420	MONOALLELIC, autosomal or pseudoautosomal, NOT imprinted	Luscan-Lumish syndrome, 616831;intellectual disability
SETD5	Expert Review Green;Victorian Clinical Genetics Services	Intellectual disability	ENSG00000168137	HGNC:25566	MONOALLELIC, autosomal or pseudoautosomal, NOT imprinted	MENTAL RETARDATION, AUTOSOMAL DOMINANT 23
SGSH	Expert Review Green;Victorian Clinical Genetics Services	Intellectual disability	ENSG00000181523	HGNC:10818	BIALLELIC, autosomal or pseudoautosomal	MUCOPOLYSACCHARIDOSIS TYPE 3A (MPS3A)
SHANK2	Expert Review Green;Victorian Clinical Genetics Services	Intellectual disability	ENSG00000162105	HGNC:14295	MONOALLELIC, autosomal or pseudoautosomal, NOT imprinted	SUSCEPTIBILITY TO AUTISM TYPE 17 (AUTS17)
SHANK3	Expert Review Green;Radboud University Medical Center, Nijmegen;Victorian Clinical Genetics Services	Intellectual disability	ENSG00000251322	HGNC:14294	MONOALLELIC, autosomal or pseudoautosomal, NOT imprinted	Phelan-McDermid syndrome
SIL1	Expert Review Green;Radboud University Medical Center, Nijmegen;Victorian Clinical Genetics Services	Intellectual disability	ENSG00000120725	HGNC:24624	BIALLELIC, autosomal or pseudoautosomal	Marinesco-Sjogren syndrome, 248800;MARINESCO-SJOEGREN SYNDROME (MSS)
SLC12A6	Expert Review Green;Radboud University Medical Center, Nijmegen;Victorian Clinical Genetics Services	Intellectual disability	ENSG00000140199	HGNC:10914	BIALLELIC, autosomal or pseudoautosomal	Agenesis of the corpus callosum with peripheral neuropathy
SLC13A5	Expert Review Green;Victorian Clinical Genetics Services	Intellectual disability	ENSG00000141485	HGNC:23089	BIALLELIC, autosomal or pseudoautosomal	EPILEPTIC ENCEPHALOPATHY WITH SEIZURE ONSET IN THE FIRST DAYS OF LIFE
SLC16A2	Emory Genetics Laboratory;Expert Review Green;Radboud University Medical Center, Nijmegen;Victorian Clinical Genetics Services	Intellectual disability	ENSG00000147100	HGNC:10923	X-LINKED: hemizygous mutation in males, biallelic mutations in females	Allan-Herndon-Dudley syndrome,
SLC25A15	Expert Review Green;Radboud University Medical Center, Nijmegen;Victorian Clinical Genetics Services	Intellectual disability	ENSG00000102743	HGNC:10985	BIALLELIC, autosomal or pseudoautosomal	Hyperornithinemia-hyperammonemia-homocitrullinemia syndrome
SLC2A1	Expert Review Green;Radboud University Medical Center, Nijmegen;Victorian Clinical Genetics Services	Intellectual disability	ENSG00000117394	HGNC:11005	BOTH monoallelic and biallelic, autosomal or pseudoautosomal	GLUT1 deficiency syndrome 1,
SLC33A1	Expert Review Green;Expert Review Red;Radboud University Medical Center, Nijmegen	Intellectual disability	ENSG00000169359	HGNC:95	BIALLELIC, autosomal or pseudoautosomal	Congenital cataracts, hearing loss, and neurodegeneration, 614482
SLC35C1	Expert Review Green;Radboud University Medical Center, Nijmegen;Victorian Clinical Genetics Services	Intellectual disability	ENSG00000181830	HGNC:20197	BIALLELIC, autosomal or pseudoautosomal	Congenital disorder of glycosylation, type IIc,
SLC39A14	Expert Review;Expert Review Green;Victorian Clinical Genetics Services	Intellectual disability	ENSG00000104635	HGNC:20858	BIALLELIC, autosomal or pseudoautosomal	Hypermanganesemia with dystonia 2 617013
SLC46A1	Expert Review Green;Victorian Clinical Genetics Services	Intellectual disability	ENSG00000076351	HGNC:30521	BIALLELIC, autosomal or pseudoautosomal	HEREDITARY FOLATE MALABSORPTION (HFM)
SLC4A4	Expert Review Green;Radboud University Medical Center, Nijmegen;Victorian Clinical Genetics Services	Intellectual disability	ENSG00000080493	HGNC:11030	BIALLELIC, autosomal or pseudoautosomal	Renal tubular acidosis, proximal, with ocular abnormalities
SLC6A1	Expert Review Green;Victorian Clinical Genetics Services	Intellectual disability	ENSG00000157103	HGNC:11042	MONOALLELIC, autosomal or pseudoautosomal, NOT imprinted	EPILEPSY WITH MYOCLONIC-ATONIC SEIZURES
SLC6A17	Expert Review Green;Victorian Clinical Genetics Services	Intellectual disability	ENSG00000197106	HGNC:31399	BIALLELIC, autosomal or pseudoautosomal	MENTAL RETARDATION, AUTOSOMAL RECESSIVE 48
SLC6A8	Expert Review Green;Radboud University Medical Center, Nijmegen;Victorian Clinical Genetics Services	Intellectual disability	ENSG00000130821	HGNC:11055	X-LINKED: hemizygous mutation in males, biallelic mutations in females	Cerebral creatine deficiency syndrome 1
SLC6A9	Expert Review Green	Intellectual disability	ENSG00000196517	HGNC:11056	BIALLELIC, autosomal or pseudoautosomal	Glycine encephalopathy with normal serum glycine
SLC9A6	Emory Genetics Laboratory;Expert Review Green;Radboud University Medical Center, Nijmegen;UKGTN;Victorian Clinical Genetics Services	Intellectual disability	ENSG00000198689	HGNC:11079	X-LINKED: hemizygous mutation in males, biallelic mutations in females	Mental retardation, X-linked syndromic, Christianson type
SLX4	Expert Review Green;Victorian Clinical Genetics Services	Intellectual disability	ENSG00000188827	HGNC:23845	BIALLELIC, autosomal or pseudoautosomal	FANCONI ANEMIA COMPLEMENTATION GROUP P
SMAD4	Expert Review Green;Expert Review Red;Radboud University Medical Center, Nijmegen	Intellectual disability	ENSG00000141646	HGNC:6770	MONOALLELIC, autosomal or pseudoautosomal, imprinted status unknown	Myhre syndrome, 139210;Includes intellectual disability
SMARCA2	Expert Review Green;Radboud University Medical Center, Nijmegen;Victorian Clinical Genetics Services	Intellectual disability	ENSG00000080503	HGNC:11098	MONOALLELIC, autosomal or pseudoautosomal, NOT imprinted	Nicolaides-Baraitser syndrome, 601358;COFFIN SIRIS
SMARCA4	Expert Review Green;Radboud University Medical Center, Nijmegen;Victorian Clinical Genetics Services	Intellectual disability	ENSG00000127616	HGNC:11100	MONOALLELIC, autosomal or pseudoautosomal, NOT imprinted	Mental retardation, autosomal dominant 16
SMARCB1	Expert Review Green;Radboud University Medical Center, Nijmegen;Victorian Clinical Genetics Services	Intellectual disability	ENSG00000099956	HGNC:11103	MONOALLELIC, autosomal or pseudoautosomal, NOT imprinted	Mental retardation, autosomal dominant 15
SMARCE1	Expert Review Green;Victorian Clinical Genetics Services	Intellectual disability	ENSG00000073584	HGNC:11109	MONOALLELIC, autosomal or pseudoautosomal, NOT imprinted	COFFIN SIRIS
SMC1A	Emory Genetics Laboratory;Expert Review Green;Victorian Clinical Genetics Services	Intellectual disability	ENSG00000072501	HGNC:11111	X-LINKED: hemizygous mutation in males,	CORNELIA DE LANGE SYNDROME TYPE 2 (CDLS2)
SMC3	Expert Review Green;Expert Review Red;Radboud University Medical Center, Nijmegen;Victorian Clinical Genetics Services	Intellectual disability	ENSG00000108055	HGNC:2468	MONOALLELIC, autosomal or pseudoautosomal, imprinted status unknown	Cornelia de Lange syndrome 3, 610759;CDLS3
SMS	Emory Genetics Laboratory;Expert Review Green;Radboud University Medical Center, Nijmegen;Victorian Clinical Genetics Services	Intellectual disability	ENSG00000102172	HGNC:11123	X-LINKED: hemizygous mutation in males, biallelic mutations in females	NYDER-ROBINSON SYNDROME (SRS)
SNX14	Expert Review Green;Victorian Clinical Genetics Services	Intellectual disability	ENSG00000135317	HGNC:14977	BIALLELIC, autosomal or pseudoautosomal	ID, MACROCEPHALY AND CEREBELLAR HYPOPLASIA
SON	BRIDGE study SPEED NEURO Tier1 Gene;Expert Review Amber;Expert Review Green;Victorian Clinical Genetics Services	Intellectual disability	ENSG00000159140	HGNC:11183	MONOALLELIC, autosomal or pseudoautosomal, imprinted status unknown	ZTTK syndrome 617140
SOX10	Expert Review Green;Radboud University Medical Center, Nijmegen;Victorian Clinical Genetics Services	Intellectual disability	ENSG00000100146	HGNC:11190	MONOALLELIC, autosomal or pseudoautosomal, NOT imprinted	Waardenburg syndrome
SOX2	Expert Review Green;Victorian Clinical Genetics Services	Intellectual disability	ENSG00000181449	HGNC:11195	MONOALLELIC, autosomal or pseudoautosomal, NOT imprinted	AEG SYNDROME
SOX3	Emory Genetics Laboratory;Expert Review Green;Radboud University Medical Center, Nijmegen;Victorian Clinical Genetics Services	Intellectual disability	ENSG00000134595	HGNC:11199	X-LINKED: hemizygous mutation in males	Mental retardation, X-linked, with isolated growth hormone deficiency
SOX5	Expert Review Green;Victorian Clinical Genetics Services	Intellectual disability	ENSG00000134532	HGNC:11201	MONOALLELIC, autosomal or pseudoautosomal, NOT imprinted	12P12.5 INTRAGENIC DELETIONS ASSOCIATED WITH INTELLECTUAL DISABILITY
SPART	BRIDGE study SPEED NEURO Tier1 Gene;Expert Review Amber;Expert Review Green	Intellectual disability	ENSG00000133104	HGNC:18514	BIALLELIC, autosomal or pseudoautosomal	Troyer syndrome;MIM:275900;developmental delay
SPECC1L	Expert Review Green;Literature;Victorian Clinical Genetics Services	Intellectual disability	ENSG00000100014	HGNC:29022	MONOALLELIC, autosomal or pseudoautosomal, NOT imprinted	Intellectual disability
SPR	Expert Review Green;Victorian Clinical Genetics Services	Intellectual disability	ENSG00000116096	HGNC:11257	BIALLELIC, autosomal or pseudoautosomal	DOPA-RESPONSIVE DYSTONIA DUE TO SEPIAPTERIN REDUCTASE DEFICIENCY
SPTAN1	Expert Review Green;Radboud University Medical Center, Nijmegen;Victorian Clinical Genetics Services	Intellectual disability	ENSG00000197694	HGNC:11273	MONOALLELIC, autosomal or pseudoautosomal, NOT imprinted	EPILEPTIC ENCEPHALOPATHY EARLY INFANTILE TYPE 5 (EIEE5)
SPTBN2	BRIDGE study SPEED NEURO Tier1 Gene;Expert Review Amber;Expert Review Green	Intellectual disability	ENSG00000173898	HGNC:11276	BIALLELIC, autosomal or pseudoautosomal	Spinocerebellar ataxia, autosomal recessive 14;MIM:615386;Developmental delay
SRCAP	Expert Review Green;Radboud University Medical Center, Nijmegen;Victorian Clinical Genetics Services	Intellectual disability	ENSG00000080603	HGNC:16974	MONOALLELIC, autosomal or pseudoautosomal, NOT imprinted	Floating-Harbor syndrome, 136140;FLOATING-HARBOR SYNDROME
SRD5A3	Expert Review Green;Radboud University Medical Center, Nijmegen;Victorian Clinical Genetics Services	Intellectual disability	ENSG00000128039	HGNC:25812	BIALLELIC, autosomal or pseudoautosomal	CONGENITAL DISORDERS OF GLYCOSYLATION
SSR4	Expert Review Green;Literature;Victorian Clinical Genetics Services	Intellectual disability	ENSG00000180879	HGNC:11326	X-LINKED: hemizygous mutation in males, biallelic mutations in females	Congenital disorder of glycosylation, type Iy, 300934;CDG syndrome type Iy;SSR4-CDG
ST3GAL3	Expert Review Green;Radboud University Medical Center, Nijmegen;Victorian Clinical Genetics Services	Intellectual disability	ENSG00000126091	HGNC:10866	BIALLELIC, autosomal or pseudoautosomal	Mental retardation, autosomal recessive 12, Epileptic encephalopathy, early infantile, 15,
ST3GAL5	Expert Review Green;Expert Review Red	Intellectual disability	ENSG00000115525	HGNC:10872	BIALLELIC, autosomal or pseudoautosomal	Developmental regression;Intellectual disability
STIL	Expert Review Green;Radboud University Medical Center, Nijmegen;Victorian Clinical Genetics Services	Intellectual disability	ENSG00000123473	HGNC:10879	BIALLELIC, autosomal or pseudoautosomal	Microcephaly 7, primary, autosomal recessive, 612703;MICROCEPHALY PRIMARY TYPE 7
STRA6	Expert Review Green;Radboud University Medical Center, Nijmegen;Victorian Clinical Genetics Services	Intellectual disability	ENSG00000137868	HGNC:30650	BIALLELIC, autosomal or pseudoautosomal	MICROPHTHALMIA SYNDROMIC TYPE 9 (MCOPS9)
STX1B	Expert Review Green;Victorian Clinical Genetics Services	Intellectual disability	ENSG00000099365	HGNC:18539	MONOALLELIC, autosomal or pseudoautosomal, NOT imprinted	GENERALIZED EPILEPSY WITH FEBRILE SEIZURES PLUS, TYPE 9
STXBP1	Expert Review Green;Radboud University Medical Center, Nijmegen;Victorian Clinical Genetics Services	Intellectual disability	ENSG00000136854	HGNC:11444	MONOALLELIC, autosomal or pseudoautosomal, NOT imprinted	PITT HOPKINS SYNDROME-LIKE DISORDER
SUCLG1	Expert Review Green;Victorian Clinical Genetics Services	Intellectual disability	ENSG00000163541	HGNC:11449	BIALLELIC, autosomal or pseudoautosomal	FATAL INFANTILE LACTIC ACIDOSIS
SYN1	Emory Genetics Laboratory;Expert Review Green;Radboud University Medical Center, Nijmegen;Victorian Clinical Genetics Services	Intellectual disability	ENSG00000008056	HGNC:11494	X-LINKED: hemizygous mutation in males, biallelic mutations in females	Epilepsy, X-linked, with variable learning disabilities and behavior disorders
SYNGAP1	Expert Review Green;Radboud University Medical Center, Nijmegen;Victorian Clinical Genetics Services	Intellectual disability	ENSG00000197283	HGNC:11497	MONOALLELIC, autosomal or pseudoautosomal, NOT imprinted	Mental retardation, autosomal dominant 5, 612621;EPILEPTIC ENCEPHALOPATHY
SYP	Emory Genetics Laboratory;Expert Review Green;Illumina TruGenome Clinical Sequencing Services;Radboud University Medical Center, Nijmegen;Victorian Clinical Genetics Services	Intellectual disability	ENSG00000102003	HGNC:11506	X-LINKED: hemizygous mutation in males, biallelic mutations in females	Mental Retardation, X-linked;Mental retardation
SZT2	Expert Review Green;Expert Review Red	Intellectual disability	ENSG00000198198	HGNC:29040	BIALLELIC, autosomal or pseudoautosomal	Epileptic encephalopathy
TAF1	Expert Review Green;Expert Review Red;Victorian Clinical Genetics Services	Intellectual disability	ENSG00000147133	HGNC:11535	X-LINKED: hemizygous mutation in males, biallelic mutations in females	Mental retardation, X-linked,
TAF6	Expert Review Green;Literature;Victorian Clinical Genetics Services	Intellectual disability	ENSG00000106290	HGNC:11540	BIALLELIC, autosomal or pseudoautosomal	Alazami-Yuan syndrome, 617126;Intellectual disability
TBC1D23	Expert Review Green;Literature;Victorian Clinical Genetics Services	Intellectual disability	ENSG00000036054	HGNC:25622	BIALLELIC, autosomal or pseudoautosomal	Pontocerebellar hypoplasia, type 11, 617695;Intellectual disability
TBC1D24	Expert Review Green;Radboud University Medical Center, Nijmegen;Victorian Clinical Genetics Services	Intellectual disability	ENSG00000162065	HGNC:29203	BIALLELIC, autosomal or pseudoautosomal	Myoclonic epilepsy, infantile, familial
TBCD	BRIDGE study SPEED NEURO Tier1 Gene;Expert Review Amber;Expert Review Green;Victorian Clinical Genetics Services	Intellectual disability	ENSG00000141556	HGNC:11581	BIALLELIC, autosomal or pseudoautosomal	Encephalopathy, progressive, early-onset, with brain atrophy and thin corpus callosum
TBCE	Expert Review Green;Radboud University Medical Center, Nijmegen;Victorian Clinical Genetics Services	Intellectual disability	ENSG00000116957	HGNC:11582	BIALLELIC, autosomal or pseudoautosomal	Kenny-Caffey syndrome-1,
TBL1XR1	Expert Review Green;Victorian Clinical Genetics Services	Intellectual disability	ENSG00000177565	HGNC:29529	MONOALLELIC, autosomal or pseudoautosomal, NOT imprinted	AUTISM
TBR1	Expert Review Green;Victorian Clinical Genetics Services	Intellectual disability	ENSG00000136535	HGNC:11590	MONOALLELIC, autosomal or pseudoautosomal, NOT imprinted	AUTISM
TCF4	Emory Genetics Laboratory;Expert Review Green;Radboud University Medical Center, Nijmegen;Victorian Clinical Genetics Services	Intellectual disability	ENSG00000196628	HGNC:11634	MONOALLELIC, autosomal or pseudoautosomal, NOT imprinted	Pitt-Hopkins syndrome, 610954;PITT-HOPKINS SYNDROME (PTHS)
TECPR2	Expert Review Green;Expert Review Red	Intellectual disability	ENSG00000196663	HGNC:19957	BIALLELIC, autosomal or pseudoautosomal	Spastic paraplegia 49, autosomal recessive, 615031
TGIF1	Expert Review Green;Victorian Clinical Genetics Services	Intellectual disability	ENSG00000177426	HGNC:11776	MONOALLELIC, autosomal or pseudoautosomal, NOT imprinted	HOLOPROSENCEPHALY
TH	Expert Review Green;Victorian Clinical Genetics Services	Intellectual disability	ENSG00000180176	HGNC:11782	BIALLELIC, autosomal or pseudoautosomal	DOPA-RESPONSIVE DYSTONIA
THOC2	Expert Review Green;Expert Review Red	Intellectual disability	ENSG00000125676	HGNC:19073	X-LINKED: hemizygous mutation in males, biallelic mutations in females	Mental retardation, X-linked 12/35, 300957
THOC6	Expert Review Green;Victorian Clinical Genetics Services	Intellectual disability	ENSG00000131652	HGNC:28369	BIALLELIC, autosomal or pseudoautosomal	Beaulieu-Boycott-Innes syndrome
TLK2	Expert Review Green;Victorian Clinical Genetics Services	Intellectual disability	ENSG00000146872	HGNC:11842	MONOALLELIC, autosomal or pseudoautosomal, imprinted status unknown	intellectual disability
TMCO1	Expert Review Green;Radboud University Medical Center, Nijmegen;Victorian Clinical Genetics Services	Intellectual disability	ENSG00000143183	HGNC:18188	BIALLELIC, autosomal or pseudoautosomal	Craniofacial dysmorphism, skeletal anomalies, and mental retardation syndrome
TMEM165	Expert Review Green;Radboud University Medical Center, Nijmegen;Victorian Clinical Genetics Services	Intellectual disability	ENSG00000134851	HGNC:30760	BIALLELIC, autosomal or pseudoautosomal	Congenital disorder of glycosylation
TMEM216	Expert Review Green;Victorian Clinical Genetics Services	Intellectual disability	ENSG00000187049	HGNC:25018	BIALLELIC, autosomal or pseudoautosomal	JOUBERT SYNDROME 2
TMEM240	BRIDGE study SPEED NEURO Tier1 Gene;Expert Review Amber;Expert Review Green	Intellectual disability	ENSG00000205090	HGNC:25186	MONOALLELIC, autosomal or pseudoautosomal, imprinted status unknown	Spinocerebellar ataxia 21, 607454
TMEM67	Expert Review Green;Radboud University Medical Center, Nijmegen;Victorian Clinical Genetics Services	Intellectual disability	ENSG00000164953	HGNC:28396	BIALLELIC, autosomal or pseudoautosomal	Joubert syndrome 6,
TMEM70	Expert Review Green;Victorian Clinical Genetics Services	Intellectual disability	ENSG00000175606	HGNC:26050	BIALLELIC, autosomal or pseudoautosomal	MITOCHONDRIAL COMPLEX V (ATP SYNTHASE) DEFICIENCY, NUCLEAR TYPE 2
TMTC3	Expert Review Green	Intellectual disability	ENSG00000139324	HGNC:26899	BIALLELIC, autosomal or pseudoautosomal	Lissencephaly 8, 617255;includes intellectual disability
TRAPPC9	Expert Review Green;Illumina TruGenome Clinical Sequencing Services;Radboud University Medical Center, Nijmegen;Victorian Clinical Genetics Services	Intellectual disability	ENSG00000167632	HGNC:30832	BIALLELIC, autosomal or pseudoautosomal	Mental retardation, autosomal recessive 13,
TRIO	Expert Review Green;Victorian Clinical Genetics Services	Intellectual disability	ENSG00000038382	HGNC:12303	MONOALLELIC, autosomal or pseudoautosomal, NOT imprinted	INTELLECTUAL DISABILITY
TRIT1	Expert Review Green;Victorian Clinical Genetics Services	Intellectual disability	ENSG00000043514	HGNC:20286	BIALLELIC, autosomal or pseudoautosomal	developmental delay
TRMT10A	BRIDGE study SPEED NEURO Tier1 Gene;Expert Review Amber;Expert Review Green;Victorian Clinical Genetics Services	Intellectual disability	ENSG00000145331	HGNC:28403	BIALLELIC, autosomal or pseudoautosomal	Microcephaly, short stature, and impaired glucose metabolism 1
TSC1	Expert Review Green;Radboud University Medical Center, Nijmegen;Victorian Clinical Genetics Services	Intellectual disability	ENSG00000165699	HGNC:12362	MONOALLELIC, autosomal or pseudoautosomal, NOT imprinted	Focal cortical dysplasia, Taylor balloon cell type
TSC2	Expert Review Green;Radboud University Medical Center, Nijmegen;Victorian Clinical Genetics Services	Intellectual disability	ENSG00000103197	HGNC:12363	MONOALLELIC, autosomal or pseudoautosomal, NOT imprinted	Tuberous sclerosis-2
TSPAN7	Emory Genetics Laboratory;Expert Review Green;Radboud University Medical Center, Nijmegen;Victorian Clinical Genetics Services	Intellectual disability	ENSG00000156298	HGNC:11854	X-LINKED: hemizygous mutation in males, biallelic mutations in females	Mental retardation, X-linked 58, 300210;MENTAL RETARDATION X-LINKED TYPE 58
TUBA1A	Expert Review Green;Radboud University Medical Center, Nijmegen;Victorian Clinical Genetics Services	Intellectual disability	ENSG00000167552	HGNC:20766	MONOALLELIC, autosomal or pseudoautosomal, NOT imprinted	Lissencephaly 3, 611603;INTELLECTUAL DISABILITY
TUBB2A	Expert Review Green;Victorian Clinical Genetics Services	Intellectual disability	ENSG00000137267	HGNC:12412	MONOALLELIC, autosomal or pseudoautosomal, NOT imprinted	CORTICAL DYSPLASIA, COMPLEX, WITH OTHER BRAIN MALFORMATIONS 5
TUBB2B	Expert Review Green;Radboud University Medical Center, Nijmegen;Victorian Clinical Genetics Services	Intellectual disability	ENSG00000137285	HGNC:30829	MONOALLELIC, autosomal or pseudoautosomal, NOT imprinted	Polymicrogyria, symmetric or asymmetric, 610031;POLYMICROGYRIA ASYMMETRIC (PMGA)
TUBB3	Expert Review Green;Victorian Clinical Genetics Services	Intellectual disability	ENSG00000258947	HGNC:20772	MONOALLELIC, autosomal or pseudoautosomal, NOT imprinted	CONGENITAL FIBROSIS OF THE EXTRAOCULAR MUSCLES
TUSC3	Expert Review Green;Radboud University Medical Center, Nijmegen;Victorian Clinical Genetics Services	Intellectual disability	ENSG00000104723	HGNC:30242	BIALLELIC, autosomal or pseudoautosomal	Mental retardation, autosomal recessive 7
TWIST1	Expert Review Green;Victorian Clinical Genetics Services	Intellectual disability	ENSG00000122691	HGNC:12428	MONOALLELIC, autosomal or pseudoautosomal, NOT imprinted	SAETHRE-CHOTZEN SYNDROME
UBA5	BRIDGE study SPEED NEURO Tier1 Gene;Expert Review Amber;Expert Review Green;Victorian Clinical Genetics Services	Intellectual disability	ENSG00000081307	HGNC:23230	BIALLELIC, autosomal or pseudoautosomal	Epileptic encephalopathy, early infantile, 44, 617132;Intellectual disability
UBE2A	Emory Genetics Laboratory;Expert Review Green;Radboud University Medical Center, Nijmegen;Victorian Clinical Genetics Services	Intellectual disability	ENSG00000077721	HGNC:12472	X-LINKED: hemizygous mutation in males, biallelic mutations in females	Mental retardation, X-linked syndromic, Nascimento-type
UBE3A	Emory Genetics Laboratory;Expert Review Green;Radboud University Medical Center, Nijmegen;Victorian Clinical Genetics Services	Intellectual disability	ENSG00000114062	HGNC:12496	MONOALLELIC, autosomal or pseudoautosomal, paternally imprinted	Angelman syndrome, 105830;ANGELMAN SYNDROME
UBTF	Expert Review Green;Expert Review Red;Victorian Clinical Genetics Services	Intellectual disability	ENSG00000108312	HGNC:12511	MONOALLELIC, autosomal or pseudoautosomal, imprinted status unknown	Neurodegeneration, childhood-onset, with brain atrophy
UNC80	BRIDGE study SPEED NEURO Tier1 Gene;Expert Review Amber;Expert Review Green;Victorian Clinical Genetics Services	Intellectual disability	ENSG00000144406	HGNC:26582	BIALLELIC, autosomal or pseudoautosomal	Hypotonia, infantile, with psychomotor retardation and characteristic facies 2 616801
UPF3B	Emory Genetics Laboratory;Expert Review Green;Illumina TruGenome Clinical Sequencing Services;Radboud University Medical Center, Nijmegen;Victorian Clinical Genetics Services	Intellectual disability	ENSG00000125351	HGNC:20439	X-LINKED: hemizygous mutation in males, biallelic mutations in females	MENTAL RETARDATION SYNDROMIC X-LINKED TYPE 14 (MRXS14)
UROC1	Expert Review Green;Victorian Clinical Genetics Services	Intellectual disability	ENSG00000159650	HGNC:26444	BIALLELIC, autosomal or pseudoautosomal	UROCANASE DEFICIENCY (UROD)
USP9X	Expert Review Green;Victorian Clinical Genetics Services	Intellectual disability	ENSG00000124486	HGNC:12632	X-LINKED: hemizygous mutation in males	ental retardation, X-linked 99, syndromic
VAMP1	BRIDGE study SPEED NEURO Tier1 Gene;Expert Review Amber;Expert Review Green	Intellectual disability	ENSG00000139190	HGNC:12642	BIALLELIC, autosomal or pseudoautosomal	congenital myasthenic syndrome (CMS) and delayed development
VLDLR	Expert Review Green;Radboud University Medical Center, Nijmegen;Victorian Clinical Genetics Services	Intellectual disability	ENSG00000147852	HGNC:12698	BIALLELIC, autosomal or pseudoautosomal	Cerebellar hypoplasia and mental retardation
VPS13B	Emory Genetics Laboratory;Expert Review Green;Radboud University Medical Center, Nijmegen;Victorian Clinical Genetics Services	Intellectual disability	ENSG00000132549	HGNC:2183	BIALLELIC, autosomal or pseudoautosomal	Cohen syndrome, 216550;COHEN SYNDROME
VPS53	Expert Review Green;Literature;Victorian Clinical Genetics Services	Intellectual disability	ENSG00000141252	HGNC:25608	BIALLELIC, autosomal or pseudoautosomal	Progressive cerebello-cerebral atrophy;intellectual disability;developmental delay
WAC	Expert Review Green;Victorian Clinical Genetics Services	Intellectual disability	ENSG00000095787	HGNC:17327	MONOALLELIC, autosomal or pseudoautosomal, NOT imprinted	Paper out in august
WDR26	Expert Review Green;Literature;Victorian Clinical Genetics Services	Intellectual disability	ENSG00000162923	HGNC:21208	MONOALLELIC, autosomal or pseudoautosomal, NOT imprinted	Skraban-Deardorff syndrome;617616;intellectual disability
WDR45B	Expert Review Green;Victorian Clinical Genetics Services	Intellectual disability	ENSG00000141580	HGNC:25072	BIALLELIC, autosomal or pseudoautosomal	AUTOSOMAL RECESSIVE MENTAL RETARDATION
WDR62	Expert Review Green;Illumina TruGenome Clinical Sequencing Services;Radboud University Medical Center, Nijmegen;Victorian Clinical Genetics Services	Intellectual disability	ENSG00000075702	HGNC:24502	BIALLELIC, autosomal or pseudoautosomal	Microcephaly
WDR73	Expert Review Green;Victorian Clinical Genetics Services	Intellectual disability	ENSG00000177082	HGNC:25928	BIALLELIC, autosomal or pseudoautosomal	GALLOWAY-MOWAT SYNDROME: MICROCEPHALY
WWOX	Expert Review Green;Victorian Clinical Genetics Services	Intellectual disability	ENSG00000186153	HGNC:12799	BIALLELIC, autosomal or pseudoautosomal	SPINOCEREBELLAR ATAXIA, AUTOSOMAL RECESSIVE 12
YY1	Expert Review Green;Victorian Clinical Genetics Services	Intellectual disability	ENSG00000100811	HGNC:12856	MONOALLELIC, autosomal or pseudoautosomal, NOT imprinted	Gabriele-de Vries syndrome 617557
ZBTB20	Expert Review Green;Victorian Clinical Genetics Services	Intellectual disability	ENSG00000181722	HGNC:13503	MONOALLELIC, autosomal or pseudoautosomal, NOT imprinted	PRIMROSE SYNDROME
ZBTB24	Expert Review Green;Literature;Victorian Clinical Genetics Services	Intellectual disability	ENSG00000112365	HGNC:21143	BIALLELIC, autosomal or pseudoautosomal	intellectual disability
ZDHHC9	Emory Genetics Laboratory;Expert Review Green;Radboud University Medical Center, Nijmegen;Victorian Clinical Genetics Services	Intellectual disability	ENSG00000188706	HGNC:18475	X-LINKED: hemizygous mutation in males, biallelic mutations in females	MENTAL RETARDATION SYNDROMIC X-LINKED ZDHHC9-RELATED (MRXSZ)
ZEB2	Emory Genetics Laboratory;Expert Review Green;Radboud University Medical Center, Nijmegen;Victorian Clinical Genetics Services	Intellectual disability	ENSG00000169554	HGNC:14881	MONOALLELIC, autosomal or pseudoautosomal, NOT imprinted	Mowat-Wilson syndrome, 235730;MOWAT-WILSON SYNDROME (MWIS)
ZFYVE26	Expert Review Green;Victorian Clinical Genetics Services	Intellectual disability	ENSG00000072121	HGNC:20761	BIALLELIC, autosomal or pseudoautosomal	SPASTIC PARAPLEGIA AUTOSOMAL RECESSIVE TYPE 15 (SPG15)
ZIC2	Expert Review Green;Radboud University Medical Center, Nijmegen;Victorian Clinical Genetics Services	Intellectual disability	ENSG00000043355	HGNC:12873	MONOALLELIC, autosomal or pseudoautosomal, NOT imprinted	Holoprosencephaly-5, 609637;HOLOPROSENCEPHALY
ZMYND11	Expert Review Green;Victorian Clinical Genetics Services	Intellectual disability	ENSG00000015171	HGNC:16966	MONOALLELIC, autosomal or pseudoautosomal, NOT imprinted	INTELLECTUAL DISABILITY
ZNF711	Emory Genetics Laboratory;Expert Review Green;Illumina TruGenome Clinical Sequencing Services;Radboud University Medical Center, Nijmegen;Victorian Clinical Genetics Services	Intellectual disability	ENSG00000147180	HGNC:13128	X-LINKED: hemizygous mutation in males, biallelic mutations in females	MENTAL RETARDATION X-LINKED ZNF711-RELATED (MRXZ)
ZSWIM6	Expert Review Green;Other	Intellectual disability	ENSG00000130449	HGNC:29316	MONOALLELIC, autosomal or pseudoautosomal, imprinted status unknown	;acromelic frontonasal dysostosis with severe intellectual disability
AARS	Expert Review Green	Intellectual disability	ENSG00000090861	HGNC:20	BIALLELIC, autosomal or pseudoautosomal	EARLY-ONSET EPILEPTIC ENCEPHALOPATHY WITH PERSISTENT MYELINATION DEFECT.
AASS	Expert Review Green	Intellectual disability	ENSG00000008311	HGNC:17366	BIALLELIC, autosomal or pseudoautosomal	HYPERLYSINEMIA
ABCD4	Expert Review Green;Radboud University Medical Center, Nijmegen	Intellectual disability	ENSG00000119688	HGNC:68	BIALLELIC, autosomal or pseudoautosomal	METHYLMALONIC ACIDURIA AND HOMOCYSTINURIA, CBLJ TYPE; MAHCJ
ABHD5	Expert Review Green;Radboud University Medical Center, Nijmegen	Intellectual disability	ENSG00000011198	HGNC:21396	BIALLELIC, autosomal or pseudoautosomal	Chanarin-Dorfman syndrome, 275630;CHANARIN-DORFMAN SYNDROME (CDS)
ACAD9	Expert Review Green;Radboud University Medical Center, Nijmegen	Intellectual disability	ENSG00000177646	HGNC:21497	BIALLELIC, autosomal or pseudoautosomal	ACAD9 deficiency, 611126;ACYL-COA DEHYDROGENASE FAMILY MEMBER TYPE 9 DEFICIENCY
ACADM	Expert Review Green	Intellectual disability	ENSG00000117054	HGNC:89	BIALLELIC, autosomal or pseudoautosomal	MEDIUM CHAIN ACYL-COENZYME A DEHYDROGENASE DEFICIENCY
ACTB	Expert Review Green;Radboud University Medical Center, Nijmegen	Intellectual disability	ENSG00000075624	HGNC:132	MONOALLELIC, autosomal or pseudoautosomal, NOT imprinted	BARAITSER-WINTER SYNDROME
ACTG1	Expert Review Green;Radboud University Medical Center, Nijmegen	Intellectual disability	ENSG00000184009	HGNC:144	MONOALLELIC, autosomal or pseudoautosomal, NOT imprinted	Deafness, autosomal dominant 20/26,
ACTL6A	Expert Review Green;Victorian Clinical Genetics Services	Intellectual disability	ENSG00000136518	HGNC:24124	MONOALLELIC, autosomal or pseudoautosomal, imprinted status unknown	developmental delay; intellectual disability
ADGRG1	Expert Review Green;Radboud University Medical Center, Nijmegen	Intellectual disability	ENSG00000205336	HGNC:4512	BIALLELIC, autosomal or pseudoautosomal	Polymicrogyria, bilateral frontoparietal, 606854
AFF4	Expert Review Green	Intellectual disability	ENSG00000072364	HGNC:17869	MONOALLELIC, autosomal or pseudoautosomal, NOT imprinted	CORNELIA DE LANGE-LIKE SYNDROME
AFG3L2	Expert Review Green	Intellectual disability	ENSG00000141385	HGNC:315	BIALLELIC, autosomal or pseudoautosomal	SPINOCEREBELLAR ATAXIA 28
AGA	Emory Genetics Laboratory;Expert Review Green;Radboud University Medical Center, Nijmegen	Intellectual disability	ENSG00000038002	HGNC:318	BIALLELIC, autosomal or pseudoautosomal	Aspartylglucosaminuria, 208400;ASPARTYLGLUCOSAMINURIA (AGU)
AGPS	Expert Review Green	Intellectual disability	ENSG00000018510	HGNC:327	BIALLELIC, autosomal or pseudoautosomal	RHIZOMELIC CHONDRODYSPLASIA PUNCTATA TYPE 3 (RCDP3)
AHI1	Expert Review Green;Radboud University Medical Center, Nijmegen;Victorian Clinical Genetics Services	Intellectual disability	ENSG00000135541	HGNC:21575	BIALLELIC, autosomal or pseudoautosomal	Joubert syndrome 3 608629
AIMP1	Expert Review Green;Radboud University Medical Center, Nijmegen	Intellectual disability	ENSG00000164022	HGNC:10648	BIALLELIC, autosomal or pseudoautosomal	Leukodystrophy, hypomyelinating, 3, 260600;LEUKODYSTROPHY, HYPOMYELINATING, 3
ALDH3A2	Expert Review Green;Radboud University Medical Center, Nijmegen	Intellectual disability	ENSG00000072210	HGNC:403	BIALLELIC, autosomal or pseudoautosomal	Sjogren-Larsson syndrome, 270200;SJOEGREN-LARSSON SYNDROME (SLS)
ALDH7A1	Expert Review Green	Intellectual disability	ENSG00000164904	HGNC:877	BIALLELIC, autosomal or pseudoautosomal	PYRIDOXINE-DEPENDENT EPILEPSY
ALMS1	Expert Review Green	Intellectual disability	ENSG00000116127	HGNC:428	BIALLELIC, autosomal or pseudoautosomal	ALSTROM SYNDROME, 203800
AMER1	BRIDGE study SPEED NEURO Tier1 Gene;Expert Review Green;Victorian Clinical Genetics Services	Intellectual disability	ENSG00000184675	HGNC:26837	X-LINKED: hemizygous mutation in males	Osteopathia striata with cranial sclerosis 300373
AMPD2	Expert Review Green	Intellectual disability	ENSG00000116337	HGNC:469	BIALLELIC, autosomal or pseudoautosomal	PONTOCEREBELLAR HYPOPLASIA;Pontocerebellar hypoplasia, type 9, 615809
AMT	Expert Review Green;Radboud University Medical Center, Nijmegen	Intellectual disability	ENSG00000145020	HGNC:473	BIALLELIC, autosomal or pseudoautosomal	Glycine encephalopathy, 605899;GLYCINE ENCEPHALOPATHY
ANKH	Expert Review Green;Radboud University Medical Center, Nijmegen	Intellectual disability	ENSG00000154122	HGNC:15492	MONOALLELIC, autosomal or pseudoautosomal, NOT imprinted	Craniometaphyseal dysplasia,
ARFGEF2	Expert Review Green;Radboud University Medical Center, Nijmegen	Intellectual disability	ENSG00000124198	HGNC:15853	BIALLELIC, autosomal or pseudoautosomal	Periventricular heterotopia with microcephaly,
ARL6	Expert Review Green;Radboud University Medical Center, Nijmegen	Intellectual disability	ENSG00000113966	HGNC:13210	BIALLELIC, autosomal or pseudoautosomal	Bardet-Biedl syndrome 3, 209900{Bardet-Biedl syndrome 1,
ARMC9	Expert Review Green;Literature	Intellectual disability	ENSG00000135931	HGNC:20730	BIALLELIC, autosomal or pseudoautosomal	Joubert syndrome; Intellectual Disability
ARSA	Expert Review Green	Intellectual disability	ENSG00000100299	HGNC:713	BIALLELIC, autosomal or pseudoautosomal	ARYLSULFATASE A DEFICIENCY
ARSB	Expert Review Green	Intellectual disability	ENSG00000113273	HGNC:714	BIALLELIC, autosomal or pseudoautosomal	MUCOPOLYSACCHARIDOSIS TYPE 6 (MPS6)
ARSE	Expert Review Green	Intellectual disability	ENSG00000157399	HGNC:719	X-LINKED: hemizygous mutation in males, biallelic mutations in females	CHONDRODYSPLASIA PUNCTATA 1, X-LINKED
ASAH1	Expert Review Green	Intellectual disability	ENSG00000104763	HGNC:735	BIALLELIC, autosomal or pseudoautosomal	FARBER LIPOGRANULOMATOSIS
ASPA	Expert Review Green;Radboud University Medical Center, Nijmegen	Intellectual disability	ENSG00000108381	HGNC:756	BIALLELIC, autosomal or pseudoautosomal	Canavan disease,
ASXL1	Expert Review Green;Radboud University Medical Center, Nijmegen	Intellectual disability	ENSG00000171456	HGNC:18318	MONOALLELIC, autosomal or pseudoautosomal, NOT imprinted	Bohring-Opitz syndrome,
ATAD3A	Expert Review Green;Expert list	Intellectual disability	ENSG00000197785	HGNC:25567	BOTH monoallelic and biallelic, autosomal or pseudoautosomal	Harel-Yoon syndrome 617183
ATP13A2	Expert Review Green	Intellectual disability	ENSG00000159363	HGNC:30213	BIALLELIC, autosomal or pseudoautosomal	PARKINSON DISEASE 9
ATP1A1	Expert Review;Expert Review Green;Literature	Intellectual disability	ENSG00000163399	HGNC:799	MONOALLELIC, autosomal or pseudoautosomal, imprinted status unknown	Hypomagnesemia;Seizures;Intellectual disability
ATP6V1A	Expert Review;Expert Review Green;Literature	Intellectual disability	ENSG00000114573	HGNC:851	MONOALLELIC, autosomal or pseudoautosomal, imprinted status unknown	Epileptic encephalopathy, infantile or early childhood,
ATP6V1B2	Expert Review Green	Intellectual disability	ENSG00000147416	HGNC:854	MONOALLELIC, autosomal or pseudoautosomal, NOT imprinted	ZIMMERMANN-LABAND SYNDROME
ATR	Expert Review Green;Radboud University Medical Center, Nijmegen	Intellectual disability	ENSG00000175054	HGNC:882	BIALLELIC, autosomal or pseudoautosomal	Seckel syndrome 1,
B3GALNT2	Expert Review Green	Intellectual disability	ENSG00000162885	HGNC:28596	BIALLELIC, autosomal or pseudoautosomal	MUSCULAR DYSTROPHY-DYSTROGLYCANOPATHY
B4GALNT1	Expert Review;Expert Review Green;Expert list	Intellectual disability	ENSG00000135454	HGNC:4117	BIALLELIC, autosomal or pseudoautosomal	ID;Spastic paraplegia 26, autosomal recessive
B4GALT7	Expert Review Green;Radboud University Medical Center, Nijmegen	Intellectual disability	ENSG00000027847	HGNC:930	BIALLELIC, autosomal or pseudoautosomal	Ehlers-Danlos syndrome, progeroid type, 1,
BCAP31	Expert Review Green	Intellectual disability	ENSG00000185825	HGNC:16695	X-LINKED: hemizygous mutation in males, biallelic mutations in females	DEAFNESS, DYSTONIA,
BCKDHA	Expert Review Green;Radboud University Medical Center, Nijmegen	Intellectual disability	ENSG00000248098	HGNC:986	BIALLELIC, autosomal or pseudoautosomal	Maple syrup urine disease, type Ia,
BCKDHB	Expert Review Green;Radboud University Medical Center, Nijmegen	Intellectual disability	ENSG00000083123	HGNC:987	BIALLELIC, autosomal or pseudoautosomal	Maple syrup urine disease, type Ib,
BCS1L	Expert Review Green;Radboud University Medical Center, Nijmegen;Victorian Clinical Genetics Services	Intellectual disability	ENSG00000074582	HGNC:1020	BIALLELIC, autosomal or pseudoautosomal	Leigh syndrome, 256000;Bjornstad syndrome, 262000
BLM	Expert Review Green;Radboud University Medical Center, Nijmegen	Intellectual disability	ENSG00000197299	HGNC:1058	BIALLELIC, autosomal or pseudoautosomal	Bloom syndrome, 210900;BLOOM SYNDROME
BOLA3	Expert Review Green	Intellectual disability	ENSG00000163170	HGNC:24415	BIALLELIC, autosomal or pseudoautosomal	MULTIPLE MITOCHONDRIAL DYSFUNCTIONS SYNDROME 2
BRAT1	Expert Review Green	Intellectual disability	ENSG00000106009	HGNC:21701	BIALLELIC, autosomal or pseudoautosomal	LETHAL NEONATAL RIGIDITY AND SEIZURE SYNDROME
BTD	Expert Review Green;Radboud University Medical Center, Nijmegen	Intellectual disability	ENSG00000169814	HGNC:1122	BIALLELIC, autosomal or pseudoautosomal	Biotinidase deficiency, 253260;BIOTINIDASE DEFICIENCY
C12orf65	Expert Review Green	Intellectual disability	ENSG00000130921	HGNC:26784	BIALLELIC, autosomal or pseudoautosomal	COMBINED OXIDATIVE PHOSPHORYLATION DEFICIENCY 7
C5orf42	Expert Review Green;Radboud University Medical Center, Nijmegen	Intellectual disability	ENSG00000197603	HGNC:25801	BIALLELIC, autosomal or pseudoautosomal	JOUBERT SYNDROME
CA2	Expert Review Green;Radboud University Medical Center, Nijmegen	Intellectual disability	ENSG00000104267	HGNC:1373	BIALLELIC, autosomal or pseudoautosomal	intellectual disability
CA8	Expert Review Green;Radboud University Medical Center, Nijmegen	Intellectual disability	ENSG00000178538	HGNC:1382	BIALLELIC, autosomal or pseudoautosomal	Cerebellar ataxia and mental retardation
CACNA1C	Expert Review Green;Radboud University Medical Center, Nijmegen;Victorian Clinical Genetics Services	Intellectual disability	ENSG00000151067	HGNC:1390	MONOALLELIC, autosomal or pseudoautosomal, imprinted status unknown	Brugada syndrome 3 611875; Timothy syndrome 601005
CACNA1G	Expert Review Green	Intellectual disability	ENSG00000006283	HGNC:1394	MONOALLELIC, autosomal or pseudoautosomal, imprinted status unknown	Spinocerebellar ataxia 42 616795;Cerebellar atrophy, epilepsy, intellectual disability
CBL	Expert Review Green;Radboud University Medical Center, Nijmegen	Intellectual disability	ENSG00000110395	HGNC:1541	MONOALLELIC, autosomal or pseudoautosomal, NOT imprinted	Noonan syndrome-like disorder
CCBE1	Expert Review Green;Radboud University Medical Center, Nijmegen	Intellectual disability	ENSG00000183287	HGNC:29426	BIALLELIC, autosomal or pseudoautosomal	Hennekam lymphangiectasia-lymphedema syndrome
CCDC88C	BRIDGE study SPEED NEURO Tier1 Gene;Expert Review Green;Victorian Clinical Genetics Services	Intellectual disability	ENSG00000015133	HGNC:19967	BIALLELIC, autosomal or pseudoautosomal	Hydrocephalus, nonsyndromic, autosomal recessive 236600 AR
CDC6	Expert Review Green	Intellectual disability	ENSG00000094804	HGNC:1744	BIALLELIC, autosomal or pseudoautosomal	MEIER-GORLIN SYNDROME 5
CDON	Expert Review Green;Radboud University Medical Center, Nijmegen	Intellectual disability	ENSG00000064309	HGNC:17104	MONOALLELIC, autosomal or pseudoautosomal, NOT imprinted	Holoprosencephaly 11, 614226;HOLOPROSENCEPHALY 11
CEP135	Expert Review Green;Radboud University Medical Center, Nijmegen	Intellectual disability	ENSG00000174799	HGNC:29086	BIALLELIC, autosomal or pseudoautosomal	PRIMARY MICROCEPHALY AND DISTURBED CENTROSOMAL FUNCTION
CEP152	Expert Review Green;Radboud University Medical Center, Nijmegen	Intellectual disability	ENSG00000103995	HGNC:29298	BIALLELIC, autosomal or pseudoautosomal	MICROCEPHALY PRIMARY TYPE 4 (MCPH4)
CHAMP1	Expert Review Green	Intellectual disability	ENSG00000198824	HGNC:20311	MONOALLELIC, autosomal or pseudoautosomal, NOT imprinted	INTELLECTUAL DISABILITY
CIC	Expert Review Green;Victorian Clinical Genetics Services	Intellectual disability	ENSG00000079432	HGNC:14214	MONOALLELIC, autosomal or pseudoautosomal, imprinted status unknown	Mental retardation, autosomal dominant 45 617600
CIT	Expert Review Green;Expert list	Intellectual disability	ENSG00000122966	HGNC:1985	BIALLELIC, autosomal or pseudoautosomal	Microcephaly 17, primary, autosomal recessive, 617090
CLN5	Expert Review Green;Radboud University Medical Center, Nijmegen	Intellectual disability	ENSG00000102805	HGNC:2076	BIALLELIC, autosomal or pseudoautosomal	Ceroid lipofuscinosis, neuronal, 5, 256731;NEURONAL CEROID LIPOFUSCINOSIS TYPE 5 (CLN5)
CLN6	Expert Review Green;Radboud University Medical Center, Nijmegen	Intellectual disability	ENSG00000128973	HGNC:2077	BIALLELIC, autosomal or pseudoautosomal	neuronal, Kufs type, adult onset
CLN8	Expert Review Green;Radboud University Medical Center, Nijmegen;UKGTN	Intellectual disability	ENSG00000182372	HGNC:2079	BIALLELIC, autosomal or pseudoautosomal	neuronal, 8, Northern epilepsy variant
CLP1	Expert Review Green	Intellectual disability	ENSG00000172409	HGNC:16999	BIALLELIC, autosomal or pseudoautosomal	PONTOCEREBELLAR HYPOPLASIA, TYPE 10
CNNM2	Expert Review;Expert Review Green;Illumina TruGenome Clinical Sequencing Services;Literature;Radboud University Medical Center, Nijmegen;UKGTN	Intellectual disability	ENSG00000148842	HGNC:103	BOTH monoallelic and biallelic, autosomal or pseudoautosomal	Hypomagnesemia, seizures, and mental retardation 616418
COL4A1	Expert Review Green;Radboud University Medical Center, Nijmegen	Intellectual disability	ENSG00000187498	HGNC:2202	MONOALLELIC, autosomal or pseudoautosomal, NOT imprinted	Angiopathy, hereditary, with nephropathy, aneurysm
COL4A2	Expert Review Green;Radboud University Medical Center, Nijmegen	Intellectual disability	ENSG00000134871	HGNC:2203	MONOALLELIC, autosomal or pseudoautosomal, NOT imprinted	Porencephaly 2, 614483{Hemorrhage, intracerebral, susceptibility to}, 614519;PORENCEPHALY 2
COL4A3BP	Expert Review Green	Intellectual disability	ENSG00000113163	HGNC:2205	MONOALLELIC, autosomal or pseudoautosomal, NOT imprinted	INTELLECTUAL DISABILITY
COLEC11	Expert Review Green;Radboud University Medical Center, Nijmegen	Intellectual disability	ENSG00000118004	HGNC:17213	BIALLELIC, autosomal or pseudoautosomal	3MC syndrome 2, 265050;3MC SYNDROME 2
COX10	Expert Review Green	Intellectual disability	ENSG00000006695	HGNC:2260	BIALLELIC, autosomal or pseudoautosomal	LEIGH SYNDROME (LS)
COX15	Expert Review Green;Radboud University Medical Center, Nijmegen	Intellectual disability	ENSG00000014919	HGNC:2263	BIALLELIC, autosomal or pseudoautosomal	Leigh syndrome due to cytochrome c oxidase deficiency
COX6B1	Expert Review Green	Intellectual disability	ENSG00000126267	HGNC:2280	BIALLELIC, autosomal or pseudoautosomal	MITOCHONDRIAL COMPLEX IV DEFICIENCY (MT-C4D)
CRB2	Expert Review Green	Intellectual disability	ENSG00000148204	HGNC:18688	BIALLELIC, autosomal or pseudoautosomal	VENTRICULOMEGALY WITH CYSTIC KIDNEY DISEASE
CSNK2B	Expert Review Green;Literature;Victorian Clinical Genetics Services	Intellectual disability	ENSG00000204435	HGNC:2460	MONOALLELIC, autosomal or pseudoautosomal, imprinted status unknown	Intellectual disability with or without myoclonic epilepsy
CSTB	Expert Review Green	Intellectual disability	ENSG00000160213	HGNC:2482	BIALLELIC, autosomal or pseudoautosomal	UNVERRICHT-LUNDBORG DISEASE
CTDP1	Expert Review Green;Radboud University Medical Center, Nijmegen	Intellectual disability	ENSG00000060069	HGNC:2498	BIALLELIC, autosomal or pseudoautosomal	CONGENITAL CATARACTS FACIAL DYSMORPHISM AND NEUROPATHY SYNDROME (CCFDN)
CTSD	Expert Review Green;Radboud University Medical Center, Nijmegen	Intellectual disability	ENSG00000117984	HGNC:2529	BIALLELIC, autosomal or pseudoautosomal	Ceroid lipofuscinosis, neuronal, 10, 610127;NEURONAL CEROID LIPOFUSCINOSIS TYPE 10 (CLN10)
CUX2	Expert Review Green	Intellectual disability	ENSG00000111249	HGNC:19347	MONOALLELIC, autosomal or pseudoautosomal, paternally imprinted (maternal allele expressed)	Epileptic encephalopathy, early infantile, 67, 618141;Seizures;Intellectual disability;Autistic behavior
CYC1	Expert Review Green	Intellectual disability	ENSG00000179091	HGNC:2579	BIALLELIC, autosomal or pseudoautosomal	MITOCHONDRIAL COMPLEX III DEFICIENCY, NUCLEAR TYPE 6; MC3DN6
CYP2U1	Expert Review Green	Intellectual disability	ENSG00000155016	HGNC:20582	BIALLELIC, autosomal or pseudoautosomal	HEREDITARY SPASTIC PARAPLEGIA
D2HGDH	Expert Review Green;Radboud University Medical Center, Nijmegen;Victorian Clinical Genetics Services	Intellectual disability	ENSG00000180902	HGNC:28358	BIALLELIC, autosomal or pseudoautosomal	D-2-hydroxyglutaric aciduria, 600721
DARS	Expert Review Green	Intellectual disability	ENSG00000115866	HGNC:2678	BIALLELIC, autosomal or pseudoautosomal	HYPOMYELINATION WITH BRAIN STEM AND SPINAL CORD INVOLVEMENT AND LEG SPASTICITY.
DCAF17	Expert Review Green;Radboud University Medical Center, Nijmegen	Intellectual disability	ENSG00000115827	HGNC:25784	BIALLELIC, autosomal or pseudoautosomal	Woodhouse-Sakati syndrome, 241080;WOODHOUSE-SAKATI SYNDROME (WOSAS)
DDC	Expert Review Green	Intellectual disability	ENSG00000132437	HGNC:2719	BIALLELIC, autosomal or pseudoautosomal	AROMATIC L-AMINO-ACID DECARBOXYLASE DEFICIENCY
DDHD2	Expert Review Green;Radboud University Medical Center, Nijmegen	Intellectual disability	ENSG00000085788	HGNC:29106	BIALLELIC, autosomal or pseudoautosomal	Spastic paraplegia 54, autosomal recessive, 615033;COMPLEX HEREDITARY SPASTIC PARAPLEGIA
DDX11	Expert Review Green	Intellectual disability	ENSG00000013573	HGNC:2736	BIALLELIC, autosomal or pseudoautosomal	WARSAW BREAKAGE SYNDROME (WBRS)
DEPDC5	Expert Review Green	Intellectual disability	ENSG00000100150	HGNC:18423	MONOALLELIC, autosomal or pseudoautosomal, NOT imprinted	FAMILIAL FOCAL EPILEPSY WITH VARIABLE FOCI (FFEVF)
DHDDS	Expert Review Green;Literature	Intellectual disability	ENSG00000117682	HGNC:20603	BOTH monoallelic and biallelic, autosomal or pseudoautosomal	Developmental delay and seizures with or without movement abnormalities
DHFR	Expert Review Green;Radboud University Medical Center, Nijmegen	Intellectual disability	ENSG00000228716	HGNC:2861	BIALLELIC, autosomal or pseudoautosomal	Megaloblastic anemia due to dihydrofolate reductase deficiency
DHTKD1	Expert Review Green;Radboud University Medical Center, Nijmegen	Intellectual disability	ENSG00000181192	HGNC:23537	BIALLELIC, autosomal or pseudoautosomal	Charcot-Marie-Tooth disease, axonal, type 2Q,
DHX30	Expert Review Green;Victorian Clinical Genetics Services	Intellectual disability	ENSG00000132153	HGNC:16716	MONOALLELIC, autosomal or pseudoautosomal, imprinted status unknown	microcephaly, developmental delay intellectual disability,
DIAPH1	Expert Review Green;Other	Intellectual disability	ENSG00000131504	HGNC:2876	BIALLELIC, autosomal or pseudoautosomal	developmental delay; intellectual disability
DIS3L2	BRIDGE study SPEED NEURO Tier1 Gene;Expert Review Green;Victorian Clinical Genetics Services	Intellectual disability	ENSG00000144535	HGNC:28648	BIALLELIC, autosomal or pseudoautosomal	Gene2Phenotype confirmed gene with ID HPO
DLD	Expert Review Green;Radboud University Medical Center, Nijmegen	Intellectual disability	ENSG00000091140	HGNC:2898	BIALLELIC, autosomal or pseudoautosomal	DIHYDROLIPOAMIDE DEHYDROGENASE (E3) DEFICIENCY
DNMT3B	Expert Review Green;Radboud University Medical Center, Nijmegen	Intellectual disability	ENSG00000088305	HGNC:2979	BIALLELIC, autosomal or pseudoautosomal	Immunodeficiency-centromeric instability-facial anomalies syndrome 1
DPF2	Expert Review Green	Intellectual disability	ENSG00000133884	HGNC:9964	MONOALLELIC, autosomal or pseudoautosomal, NOT imprinted	Coffin-Siris syndrome 7, 618027;intellectual disability
DPM1	Expert Review Green;Radboud University Medical Center, Nijmegen	Intellectual disability	ENSG00000000419	HGNC:3005	BIALLELIC, autosomal or pseudoautosomal	CONGENITAL DISORDERS OF GLYCOSYLATION
DPP6	Expert Review Green;Other	Intellectual disability	ENSG00000130226	HGNC:3010	MONOALLELIC, autosomal or pseudoautosomal, NOT imprinted	Mental retardation, autosomal dominant 33
DYM	Expert Review Green;Radboud University Medical Center, Nijmegen	Intellectual disability	ENSG00000141627	HGNC:21317	BIALLELIC, autosomal or pseudoautosomal	Smith-McCort dysplasia, 607326;SMITH-MCCORT DYSPLASIA (SMC)
EFTUD2	Expert Review Green;Radboud University Medical Center, Nijmegen	Intellectual disability	ENSG00000108883	HGNC:30858	MONOALLELIC, autosomal or pseudoautosomal, NOT imprinted	MANDIBULOFACIAL DYSOSTOSIS WITH MICROCEPHALY; MFDM
EIF2AK3	Expert Review Green;Radboud University Medical Center, Nijmegen	Intellectual disability	ENSG00000172071	HGNC:3255	BIALLELIC, autosomal or pseudoautosomal	Wolcott-Rallison syndrome, 226980;WOLCOTT-RALLISON SYNDROME (WRS)
EIF3F	Expert Review;Expert Review Green;Literature	Intellectual disability	ENSG00000175390	HGNC:3275	BIALLELIC, autosomal or pseudoautosomal	Intellectual disability;Seizures;Sensorineural hearing impairment
ELAC2	Expert Review Green	Intellectual disability	ENSG00000006744	HGNC:14198	BIALLELIC, autosomal or pseudoautosomal	INFANTILE HYPERTROPHIC CARDIOMYOPATHY
EPG5	Expert Review Green	Intellectual disability	ENSG00000152223	HGNC:29331	BIALLELIC, autosomal or pseudoautosomal	IMMUNODEFICIENCY WITH CLEFT LIP/PALATE, CATARACT
ERCC1	Expert Review Green	Intellectual disability	ENSG00000012061	HGNC:3433	BIALLELIC, autosomal or pseudoautosomal	FANCONI ANEMIA
ERCC6L2	Expert Review Green	Intellectual disability	ENSG00000182150	HGNC:26922	BIALLELIC, autosomal or pseudoautosomal	Bone marrow failure syndrome 2, 615715
ERLIN2	Expert Review Green;Radboud University Medical Center, Nijmegen	Intellectual disability	ENSG00000147475	HGNC:1356	BIALLELIC, autosomal or pseudoautosomal	intellectual disability;AUTOSOMAL RECESSIVE MENTAL RETARDATION
ESCO2	Expert Review Green;Radboud University Medical Center, Nijmegen	Intellectual disability	ENSG00000171320	HGNC:27230	BIALLELIC, autosomal or pseudoautosomal	Roberts syndrome
ETFA	Expert Review Green	Intellectual disability	ENSG00000140374	HGNC:3481	BIALLELIC, autosomal or pseudoautosomal	GLUTARIC ACIDURIA TYPE 2A
ETFB	Expert Review Green	Intellectual disability	ENSG00000105379	HGNC:3482	BIALLELIC, autosomal or pseudoautosomal	GLUTARIC ACIDURIA TYPE 2B
ETFDH	Expert Review Green	Intellectual disability	ENSG00000171503	HGNC:3483	BIALLELIC, autosomal or pseudoautosomal	GLUTARIC ACIDURIA TYPE 2C
EXOSC3	Expert Review Green	Intellectual disability	ENSG00000107371	HGNC:17944	BIALLELIC, autosomal or pseudoautosomal	PONTOCEREBELLAR HYPOPLASIA TYPE 1
FAM111A	Expert Review Green	Intellectual disability	ENSG00000166801	HGNC:24725	MONOALLELIC, autosomal or pseudoautosomal, NOT imprinted	KENNY-CAFFEY SYNDROME (KCS [MIM 127000])
FAM20C	Expert Review Green	Intellectual disability	ENSG00000177706	HGNC:22140	BIALLELIC, autosomal or pseudoautosomal	RAINE SYNDROME
FAT4	Expert Review Green	Intellectual disability	ENSG00000196159	HGNC:23109	BIALLELIC, autosomal or pseudoautosomal	PERIVENTRICULAR NEURONAL HETEROTOPIA
FBXL4	Expert Review Green	Intellectual disability	ENSG00000112234	HGNC:13601	BIALLELIC, autosomal or pseudoautosomal	Mitochondrial DNA depletion syndrome 13 (encephalomyopathic type)
FBXO11	Expert Review Green;Literature	Intellectual disability	ENSG00000138081	HGNC:13590	MONOALLELIC, autosomal or pseudoautosomal, imprinted status unknown	Intellectual developmental disorder with dysmorphic facies and behavioral abnormalities 618089
FH	Expert Review Green;Radboud University Medical Center, Nijmegen	Intellectual disability	ENSG00000091483	HGNC:3700	BIALLELIC, autosomal or pseudoautosomal	Fumarase deficiency, 606812Leiomyomatosis and renal cell cancer, 150800;FUMARASE DEFICIENCY
FIG4	Expert Review Green	Intellectual disability	ENSG00000112367	HGNC:16873	BIALLELIC, autosomal or pseudoautosomal	CHARCOT-MARIE-TOOTH DISEASE, TYPE 4J
FLVCR1	Expert Review Green	Intellectual disability	ENSG00000162769	HGNC:24682	BIALLELIC, autosomal or pseudoautosomal	ATAXIA, POSTERIOR COLUMN, WITH RETINITIS PIGMENTOSA
FLVCR2	Expert Review Green	Intellectual disability	ENSG00000119686	HGNC:20105	BIALLELIC, autosomal or pseudoautosomal	PROLIFERATIVE VASCULOPATHY AND HYDRAENCEPHALY-HYDROCEPHALY SYNDROME
FOXRED1	Expert Review Green	Intellectual disability	ENSG00000110074	HGNC:26927	BIALLELIC, autosomal or pseudoautosomal	MITOCHONDRIAL COMPLEX I DEFICIENCY
FTCD	Expert Review Green	Intellectual disability	ENSG00000160282	HGNC:3974	BIALLELIC, autosomal or pseudoautosomal	GLUTAMATE FORMIMINOTRANSFERASE DEFICIENCY (FIGLU-URIA)
FUCA1	Expert Review Green;Radboud University Medical Center, Nijmegen	Intellectual disability	ENSG00000179163	HGNC:4006	BIALLELIC, autosomal or pseudoautosomal	Fucosidosis, 230000;FUCOSIDOSIS (FUCA1D);intellectual disability
FUT8	Expert Review;Expert Review Green;Literature	Intellectual disability	ENSG00000033170	HGNC:4019	BIALLELIC, autosomal or pseudoautosomal	Congenital disorder of glycosylation with defective fucosylation, 618005;Intellectual disability
GABRA1	Expert Review Green	Intellectual disability	ENSG00000022355	HGNC:4075	MONOALLELIC, autosomal or pseudoautosomal, NOT imprinted	JUVENILE MYOCLONIC EPILEPSY
GABRB2	Expert Review Green;Literature	Intellectual disability	ENSG00000145864	HGNC:4082	MONOALLELIC, autosomal or pseudoautosomal, imprinted status unknown	Epileptic encephalopathy, infantile or early childhood, 2, 617829;intellectual disability
GABRB3	Expert Review Green	Intellectual disability	ENSG00000166206	HGNC:4083	MONOALLELIC, autosomal or pseudoautosomal, NOT imprinted	CHILDHOOD ABSENCE EPILEPSY TYPE 5
GABRG2	BRIDGE study SPEED NEURO Tier1 Gene;Expert Review Green;Victorian Clinical Genetics Services	Intellectual disability	ENSG00000113327	HGNC:4087	MONOALLELIC, autosomal or pseudoautosomal, imprinted status unknown	Epilepsy, generalized, with febrile seizures plus
GALC	Expert Review Green	Intellectual disability	ENSG00000054983	HGNC:4115	BIALLELIC, autosomal or pseudoautosomal	KRABBE DISEASE
GALT	Expert Review Green;Radboud University Medical Center, Nijmegen	Intellectual disability	ENSG00000213930	HGNC:4135	BIALLELIC, autosomal or pseudoautosomal	Galactosemia, 230400;GALACTOSEMIA (GALCT)
GATAD2B	Expert Review Green;Radboud University Medical Center, Nijmegen	Intellectual disability	ENSG00000143614	HGNC:30778	MONOALLELIC, autosomal or pseudoautosomal, NOT imprinted	Mental retardation, autosomal dominant 18, 615074;NONSPECIFIC SEVERE ID
GCDH	Expert Review Green	Intellectual disability	ENSG00000105607	HGNC:4189	BIALLELIC, autosomal or pseudoautosomal	GLUTARICACIDEMIA TYPE 1
GCH1	Expert Review Green;Radboud University Medical Center, Nijmegen	Intellectual disability	ENSG00000131979	HGNC:4193	BOTH monoallelic and biallelic, autosomal or pseudoautosomal	Hyperphenylalaninemia, BH4-deficient
GJC2	Expert Review Green;Radboud University Medical Center, Nijmegen	Intellectual disability	ENSG00000198835	HGNC:17494	BOTH monoallelic and biallelic, autosomal or pseudoautosomal	Leukodystrophy, hypomyelinating, 2
GLB1	Expert Review Green;Radboud University Medical Center, Nijmegen	Intellectual disability	ENSG00000170266	HGNC:4298	BIALLELIC, autosomal or pseudoautosomal	GM1-gangliosidosis, type I
GLDC	Expert Review Green;Radboud University Medical Center, Nijmegen	Intellectual disability	ENSG00000178445	HGNC:4313	BIALLELIC, autosomal or pseudoautosomal	Glycine encephalopathy
GMPPA	Expert Review Green	Intellectual disability	ENSG00000144591	HGNC:22923	BIALLELIC, autosomal or pseudoautosomal	GLYCOSYLATION DISORDER CHARACTERIZED BY INTELLECTUAL DISABILITY
GNAO1	Expert Review Green	Intellectual disability	ENSG00000087258	HGNC:4389	MONOALLELIC, autosomal or pseudoautosomal, NOT imprinted	Epileptic encephalopathy
GNS	Expert Review Green;Radboud University Medical Center, Nijmegen	Intellectual disability	ENSG00000135677	HGNC:4422	BIALLELIC, autosomal or pseudoautosomal	Mucopolysaccharidosis type IIID, 252940;MUCOPOLYSACCHARIDOSIS TYPE 3D (MPS3D)
GPSM2	Expert Review Green	Intellectual disability	ENSG00000121957	HGNC:29501	BIALLELIC, autosomal or pseudoautosomal	DEAFNESS AUTOSOMAL RECESSIVE TYPE 82
GRIN2D	Expert Review Green;Literature	Intellectual disability	ENSG00000105464	HGNC:4588	MONOALLELIC, autosomal or pseudoautosomal, imprinted status unknown	Epileptic encephalopathy, early infantile, 46, 617162;intellectual disability
GTF2H5	Expert Review Green;Radboud University Medical Center, Nijmegen	Intellectual disability	ENSG00000272047	HGNC:21157	BIALLELIC, autosomal or pseudoautosomal	Trichothiodystrophy, complementation group A, 601675;TRICHOTHIODYSTROPHY PHOTOSENSITIVE
GTPBP2	Expert Review Green;Literature	Intellectual disability	ENSG00000172432	HGNC:4670	BIALLELIC, autosomal or pseudoautosomal	Jaberi-Elahi syndrome, 617988;Global developmental delay;Intellectual disability;Seizures
HADH	Expert Review Green	Intellectual disability	ENSG00000138796	HGNC:4799	BIALLELIC, autosomal or pseudoautosomal	3-HYDROXYACYL-COENZYME A DEHYDROGENASE DEFICIENCY
HADHA	Expert Review Green	Intellectual disability	ENSG00000084754	HGNC:4801	BIALLELIC, autosomal or pseudoautosomal	LONG CHAIN 3-HYDROXYACYL-COA DEHYDROGENASE DEFICIENCY
HCCS	Emory Genetics Laboratory;Expert Review Green;Radboud University Medical Center, Nijmegen	Intellectual disability	ENSG00000004961	HGNC:4837	X-LINKED: hemizygous mutation in males, biallelic mutations in females	Microphthalmia, syndromic 7, 309801;MICROPHTHALMIA SYNDROMIC TYPE 7 (MCOPS7)
HCFC1	Emory Genetics Laboratory;Expert Review Green;Radboud University Medical Center, Nijmegen	Intellectual disability	ENSG00000172534	HGNC:4839	X-LINKED: hemizygous mutation in males, biallelic mutations in females	Mental retardation, X-linked 3, 309541;MENTAL RETARDATION, X-LINKED 3; MRX3
HERC1	Expert Review Green;Other	Intellectual disability	ENSG00000103657	HGNC:4867	BIALLELIC, autosomal or pseudoautosomal	Macrocephaly, dysmorphic facies, and psychomotor retardation 617011
HESX1	Expert Review Green;Radboud University Medical Center, Nijmegen	Intellectual disability	ENSG00000163666	HGNC:4877	BOTH monoallelic and biallelic, autosomal or pseudoautosomal	Septooptic dysplasia
HEXA	Expert Review Green;Radboud University Medical Center, Nijmegen	Intellectual disability	ENSG00000213614	HGNC:4878	BIALLELIC, autosomal or pseudoautosomal	Tay-Sachs disease
HGSNAT	Expert Review Green	Intellectual disability	ENSG00000165102	HGNC:26527	BIALLELIC, autosomal or pseudoautosomal	MUCOPOLYSACCHARIDOSIS TYPE 3C (MPS3C)
HIBCH	Expert Review Green	Intellectual disability	ENSG00000198130	HGNC:4908	BIALLELIC, autosomal or pseudoautosomal	HIBCH DEFICIENCY
HLCS	Expert Review Green;Radboud University Medical Center, Nijmegen	Intellectual disability	ENSG00000159267	HGNC:4976	BIALLELIC, autosomal or pseudoautosomal	Holocarboxylase synthetase deficiency, 253270;HOLOCARBOXYLASE SYNTHETASE DEFICIENCY
HMGCL	Expert Review Green	Intellectual disability	ENSG00000117305	HGNC:5005	BIALLELIC, autosomal or pseudoautosomal	HMG-CoA lyase deficiency,Intellectual disability
HSD17B4	Expert Review Green	Intellectual disability	ENSG00000133835	HGNC:5213	BIALLELIC, autosomal or pseudoautosomal	PERRAULT SYNDROME
HTRA2	Expert Review Green;Literature	Intellectual disability	ENSG00000115317	HGNC:14348	BIALLELIC, autosomal or pseudoautosomal	3-methylglutaconic aciduria, type VIII 617248
HYLS1	Expert Review Green	Intellectual disability	ENSG00000198331	HGNC:26558	BIALLELIC, autosomal or pseudoautosomal	HYDROLETHALUS SYNDROME TYPE 1 (HLS1)
IBA57	Expert Review Green;Expert list	Intellectual disability	ENSG00000181873	HGNC:27302	BIALLELIC, autosomal or pseudoautosomal	intellectual disability, seizures, loss of milestones
IDH2	Expert Review;Expert Review Green	Intellectual disability	ENSG00000182054	HGNC:5383	MONOALLELIC, autosomal or pseudoautosomal, imprinted status unknown	D-2-hydroxyglutaric aciduria 2 613657
IDUA	Expert Review Green;Radboud University Medical Center, Nijmegen	Intellectual disability	ENSG00000127415	HGNC:5391	BIALLELIC, autosomal or pseudoautosomal	Mucopolysaccharidosis
IFT172	Expert Review Green	Intellectual disability	ENSG00000138002	HGNC:30391	BIALLELIC, autosomal or pseudoautosomal	MAINZER-SALDINO SYNDROME
IKBKG	Expert Review Green;Radboud University Medical Center, Nijmegen	Intellectual disability	ENSG00000073009	HGNC:5961	X-LINKED: hemizygous mutation in males	dysplasia, anhidrotic, lymphedema and immunodeficiency
INPP5E	Expert Review Green;Radboud University Medical Center, Nijmegen	Intellectual disability	ENSG00000148384	HGNC:21474	BIALLELIC, autosomal or pseudoautosomal	Joubert syndrome 1
IRF2BPL	Expert Review Green;Literature	Intellectual disability	ENSG00000119669	HGNC:14282	MONOALLELIC, autosomal or pseudoautosomal, imprinted status unknown	Neurodevelopmental disorder with regression, abnormal movements, loss of speech, and seizures
ISPD	Expert Review Green;Radboud University Medical Center, Nijmegen	Intellectual disability	ENSG00000214960	HGNC:37276	BIALLELIC, autosomal or pseudoautosomal	Muscular dystrophy-dystroglycanopathy
ITPR1	Expert Review Green;Victorian Clinical Genetics Services	Intellectual disability	ENSG00000150995	HGNC:6180	BIALLELIC, autosomal or pseudoautosomal	Gillespie syndrome 206700
IVD	Expert Review Green	Intellectual disability	ENSG00000128928	HGNC:6186	BIALLELIC, autosomal or pseudoautosomal	ISOVALERIC ACIDEMIA
JAM3	Expert Review Green;Radboud University Medical Center, Nijmegen	Intellectual disability	ENSG00000166086	HGNC:15532	BIALLELIC, autosomal or pseudoautosomal	Hemorrhagic destruction of the brain, subependymal calcification
KAT6B	Expert Review Green;Radboud University Medical Center, Nijmegen	Intellectual disability	ENSG00000156650	HGNC:17582	MONOALLELIC, autosomal or pseudoautosomal, NOT imprinted	Genitopatellar syndrome
KCNA2	Expert Review Green	Intellectual disability	ENSG00000177301	HGNC:6220	MONOALLELIC, autosomal or pseudoautosomal, NOT imprinted	EPILEPTIC ENCEPHALOPATHY.
KCNB1	Expert Review Green	Intellectual disability	ENSG00000158445	HGNC:6231	MONOALLELIC, autosomal or pseudoautosomal, NOT imprinted	EPILEPTIC ENCEPHALOPATHY, EARLY INFANTILE, 26
KCNC3	Expert Review Green	Intellectual disability	ENSG00000131398	HGNC:6235	MONOALLELIC, autosomal or pseudoautosomal, NOT imprinted	SPINOCEREBELLAR ATAXIA TYPE 13 (SCA13)
KCNJ6	Expert Review Green;Victorian Clinical Genetics Services	Intellectual disability	ENSG00000157542	HGNC:6267	MONOALLELIC, autosomal or pseudoautosomal, imprinted status unknown	Keppen-Lubinsky syndrome 614098
KCNT1	Expert Review Green;Radboud University Medical Center, Nijmegen	Intellectual disability	ENSG00000107147	HGNC:18865	MONOALLELIC, autosomal or pseudoautosomal, NOT imprinted	Epileptic encephalopathy, early infantile
L2HGDH	Expert Review Green;Radboud University Medical Center, Nijmegen	Intellectual disability	ENSG00000087299	HGNC:20499	BIALLELIC, autosomal or pseudoautosomal	L-2-hydroxyglutaric aciduria, 236792;L-2-HYDROXYGLUTARIC ACIDURIA (L2HGA)
LAMB1	Expert Review Green	Intellectual disability	ENSG00000091136	HGNC:6486	BIALLELIC, autosomal or pseudoautosomal	COBBLESTONE BRAIN MALFORMATION WITHOUT MUSCULAR OR OCULAR ABNORMALITIES
LARP7	Expert Review Green;Radboud University Medical Center, Nijmegen	Intellectual disability	ENSG00000174720	HGNC:24912	BIALLELIC, autosomal or pseudoautosomal	Alazami syndrome, 615071;ALAZAMI SYNDROME
LGI4	BRIDGE study SPEED NEURO Tier1 Gene;Expert Review Green	Intellectual disability	ENSG00000153902	HGNC:18712	BIALLELIC, autosomal or pseudoautosomal	Arthrogryposis Multiplex Congenit
LRPPRC	Expert Review Green;Radboud University Medical Center, Nijmegen	Intellectual disability	ENSG00000138095	HGNC:15714	BIALLELIC, autosomal or pseudoautosomal	LEIGH SYNDROME, FRENCH-CANADIAN TYPE
MAB21L2	Expert Review Green	Intellectual disability	ENSG00000181541	HGNC:6758	BOTH monoallelic and biallelic, autosomal or pseudoautosomal	MICROPHTHALMIA, SYNDROMIC 14; MCOPS14
MAF	Expert Review Green	Intellectual disability	ENSG00000178573	HGNC:6776	MONOALLELIC, autosomal or pseudoautosomal, NOT imprinted	CATARACT, DEAFNESS, INTELLECTUAL DISABILITY, SEIZURES, AND A DOWN SYNDROME-LIKE FACIES
MAP2K1	Expert Review Green;Radboud University Medical Center, Nijmegen	Intellectual disability	ENSG00000169032	HGNC:6840	MONOALLELIC, autosomal or pseudoautosomal, NOT imprinted	Cardiofaciocutaneous syndrome 3, 615279;CARDIOFACIOCUTANEOUS SYNDROME (CFC SYNDROME)
MASP1	Expert Review Green	Intellectual disability	ENSG00000127241	HGNC:6901	BIALLELIC, autosomal or pseudoautosomal	3MC SYNDROME 1; 3MC1
MFF	Expert Review;Expert Review Green	Intellectual disability	ENSG00000168958	HGNC:24858	BIALLELIC, autosomal or pseudoautosomal	Encephalopathy due to defective mitochondrial and peroxisomal fission 2
MGP	Expert Review Green	Intellectual disability	ENSG00000111341	HGNC:7060	BIALLELIC, autosomal or pseudoautosomal	KEUTEL SYNDROME
MKS1	Expert Review Green	Intellectual disability	ENSG00000011143	HGNC:7121	BIALLELIC, autosomal or pseudoautosomal	MECKEL SYNDROME TYPE 1 (MKS1)
MLC1	Expert Review Green	Intellectual disability	ENSG00000100427	HGNC:17082	BIALLELIC, autosomal or pseudoautosomal	LEUKOENCEPHALOPATHY MEGALENCEPHALIC WITH SUBCORTICAL CYSTS (MLC)
MMAA	Expert Review Green;Radboud University Medical Center, Nijmegen	Intellectual disability	ENSG00000151611	HGNC:18871	BIALLELIC, autosomal or pseudoautosomal	Methylmalonic aciduria, vitamin B12-responsive, 251100;METHYLMALONIC ACIDURIA TYPE CBLA
MMAB	Expert Review Green	Intellectual disability	ENSG00000139428	HGNC:19331	BIALLELIC, autosomal or pseudoautosomal	METHYLMALONIC ACIDURIA TYPE CBLB
MMACHC	Expert Review Green;Radboud University Medical Center, Nijmegen	Intellectual disability	ENSG00000132763	HGNC:24525	BIALLELIC, autosomal or pseudoautosomal	METHYLMALONIC ACIDURIA AND HOMOCYSTINURIA, CBLC TYPE
MOCS1	Expert Review Green;Radboud University Medical Center, Nijmegen	Intellectual disability	ENSG00000124615	HGNC:7190	BIALLELIC, autosomal or pseudoautosomal	Molybdenum cofactor deficiency, type A, 252150;MOLYBDENUM COFACTOR DEFICIENCY
MPDU1	Expert Review Green;Radboud University Medical Center, Nijmegen	Intellectual disability	ENSG00000129255	HGNC:7207	BIALLELIC, autosomal or pseudoautosomal	CONGENITAL DISORDERS OF GLYCOSYLATION
MPLKIP	Expert Review Green;Radboud University Medical Center, Nijmegen	Intellectual disability	ENSG00000168303	HGNC:16002	BIALLELIC, autosomal or pseudoautosomal	TRICHOTHIODYSTROPHY NON-PHOTOSENSITIVE TYPE 1
MRPS22	Expert Review Green;Radboud University Medical Center, Nijmegen	Intellectual disability	ENSG00000175110	HGNC:14508	BIALLELIC, autosomal or pseudoautosomal	COMBINED OXIDATIVE PHOSPHORYLATION DEFICIENCY 5
MSMO1	Expert Review;Expert Review Green	Intellectual disability	ENSG00000052802	HGNC:10545	BIALLELIC, autosomal or pseudoautosomal	Microcephaly, congenital cataract, and psoriasiform dermatitis, 616834
MTRR	Expert Review Green;Radboud University Medical Center, Nijmegen	Intellectual disability	ENSG00000124275	HGNC:7473	BIALLELIC, autosomal or pseudoautosomal	Homocystinuria-megaloblastic anemia
MUT	Expert Review Green;Radboud University Medical Center, Nijmegen	Intellectual disability	ENSG00000146085	HGNC:7526	BIALLELIC, autosomal or pseudoautosomal	Methylmalonic aciduria, mut(0) type, 251000;METHYLMALONIC ACIDURIA TYPE MUT
MVK	Expert Review Green;Radboud University Medical Center, Nijmegen	Intellectual disability	ENSG00000110921	HGNC:7530	BIALLELIC, autosomal or pseudoautosomal	Mevalonic aciduria
NAGLU	Expert Review Green;Radboud University Medical Center, Nijmegen	Intellectual disability	ENSG00000108784	HGNC:7632	BIALLELIC, autosomal or pseudoautosomal	Mucopolysaccharidosis type IIIB (Sanfilippo B), 252920;MUCOPOLYSACCHARIDOSIS TYPE 3B (MPS3B)
NANS	Expert Review Green;Literature	Intellectual disability	ENSG00000095380	HGNC:19237	BIALLELIC, autosomal or pseudoautosomal	Spondyloepimetaphyseal dysplasia, Camera-Genevieve type 610442
NDE1	Expert Review Green;Radboud University Medical Center, Nijmegen	Intellectual disability	ENSG00000072864	HGNC:17619	BIALLELIC, autosomal or pseudoautosomal	Lissencephaly 4 (with microcephaly), 614019;LISSENCEPHALY 4 (WITH MICROCEPHALY)
NDUFS4	Expert Review Green;Radboud University Medical Center, Nijmegen	Intellectual disability	ENSG00000164258	HGNC:7711	BIALLELIC, autosomal or pseudoautosomal	Leigh syndrome
NDUFS7	Expert Review Green;Radboud University Medical Center, Nijmegen	Intellectual disability	ENSG00000115286	HGNC:7714	BIALLELIC, autosomal or pseudoautosomal	Leigh syndrome, 256000;MITOCHONDRIAL RESPIRATORY CHAIN COMPLEX I DEFICIENCY (NUCLEAR GENES)
NDUFS8	Expert Review Green;Radboud University Medical Center, Nijmegen	Intellectual disability	ENSG00000110717	HGNC:7715	BIALLELIC, autosomal or pseudoautosomal	Leigh syndrome due to mitochondrial complex I deficiency
NDUFV1	Expert Review Green;Radboud University Medical Center, Nijmegen	Intellectual disability	ENSG00000167792	HGNC:7716	BIALLELIC, autosomal or pseudoautosomal	Mitochondrial complex I deficiency, 252010;MITOCHONDRIAL COMPLEX I DEFICIENCY
NEU1	Expert Review Green;Radboud University Medical Center, Nijmegen	Intellectual disability	ENSG00000204386	HGNC:7758	BIALLELIC, autosomal or pseudoautosomal	Sialidosis, type I, 256550Sialidosis, type II, 256550;SIALIDOSIS (SIALIDOSIS)
NFU1	Expert Review Green	Intellectual disability	ENSG00000169599	HGNC:16287	BIALLELIC, autosomal or pseudoautosomal	MULTIPLE MITOCHONDRIAL DYSFUNCTIONS SYNDROME 1
NGLY1	Expert Review Green	Intellectual disability	ENSG00000151092	HGNC:17646	BIALLELIC, autosomal or pseudoautosomal	CONGENITAL DISORDER OF DEGLYCOSYLATION; CDDG
NKX2-1	Expert Review Green;Radboud University Medical Center, Nijmegen	Intellectual disability	ENSG00000136352	HGNC:11825	MONOALLELIC, autosomal or pseudoautosomal, NOT imprinted	Choreoathetosis, hypothyroidism, and neonatal respiratory distress
NPHP1	Expert Review Green;Radboud University Medical Center, Nijmegen	Intellectual disability	ENSG00000144061	HGNC:7905	BIALLELIC, autosomal or pseudoautosomal	Nephronophthisis 1,Joubert syndrome 4;SENIOR-LOKEN SYNDROME TYPE 1 (SLSN1)
NRAS	Expert Review Green;Radboud University Medical Center, Nijmegen	Intellectual disability	ENSG00000213281	HGNC:7989	MONOALLELIC, autosomal or pseudoautosomal, NOT imprinted	Autoimmune lymphoproliferative syndrome type IV, 614470Noonan syndrome 6,
NT5C2	BRIDGE study SPEED NEURO Tier1 Gene;Expert Review Green	Intellectual disability	ENSG00000076685	HGNC:8022	BIALLELIC, autosomal or pseudoautosomal	Spastic paraplegia 45, autosomal recessive, 613162;Intellectual disability
NUBPL	Expert Review Green	Intellectual disability	ENSG00000151413	HGNC:20278	BIALLELIC, autosomal or pseudoautosomal	MITOCHONDRIAL COMPLEX I DEFICIENCY
OCLN	Expert Review Green;Radboud University Medical Center, Nijmegen	Intellectual disability	ENSG00000197822	HGNC:8104	BIALLELIC, autosomal or pseudoautosomal	Pseudo-TORCH syndrome 1, 251290 (includes profound developmental delay)
OGT	Expert Review Green	Intellectual disability	ENSG00000147162	HGNC:8127	X-LINKED: hemizygous mutation in males	Mental retardation, X-linked 106, 300997
OSGEP	Expert Review Green;Literature	Intellectual disability	ENSG00000092094	HGNC:18028	BIALLELIC, autosomal or pseudoautosomal	Galloway-Mowat syndrome 3, 617729;Intellectual disability
OTC	Emory Genetics Laboratory;Expert Review Green;Radboud University Medical Center, Nijmegen	Intellectual disability	ENSG00000036473	HGNC:8512	X-LINKED: hemizygous mutation in males, biallelic mutations in females	CGD Ornithine transcarbamylase deficiency, 311250;ORNITHINE TRANSCARBAMYLASE DEFICIENCY
OTX2	Expert Review Green	Intellectual disability	ENSG00000165588	HGNC:8522	MONOALLELIC, autosomal or pseudoautosomal, NOT imprinted	MICROPHTHALMIA SYNDROMIC TYPE 5 (MCOPS5)
PACS2	Expert Review Green;Literature	Intellectual disability	ENSG00000179364	HGNC:23794	MONOALLELIC, autosomal or pseudoautosomal, imprinted status unknown	Epileptic encephalopathy, early infantile, 66, 618067;Global developmental delay;Intellectual disability;
PAX8	Expert Review Green;Radboud University Medical Center, Nijmegen	Intellectual disability	ENSG00000125618	HGNC:8622	MONOALLELIC, autosomal or pseudoautosomal, NOT imprinted	Hypothyroidism, congenital, due to thyroid dysgenesis or hypoplasia
PC	Expert Review Green;Radboud University Medical Center, Nijmegen	Intellectual disability	ENSG00000173599	HGNC:8636	BIALLELIC, autosomal or pseudoautosomal	Pyruvate carboxylase deficiency, 266150;PYRUVATE CARBOXYLASE DEFICIENCY (PC DEFICIENCY)
PCGF2	Expert Review Green	Intellectual disability	ENSG00000056661	HGNC:12929	MONOALLELIC, autosomal or pseudoautosomal, NOT imprinted	Intellectual disability;dysmorphic features;Global developmental delay
PDHA1	Emory Genetics Laboratory;Expert Review Green;Radboud University Medical Center, Nijmegen	Intellectual disability	ENSG00000131828	HGNC:8806	X-LINKED: hemizygous mutation in males	Pyruvate dehydrogenase E1-alpha deficiency, 312170Leigh syndrome
PDHX	BRIDGE study SPEED NEURO Tier1 Gene;Expert Review Green;Literature;Victorian Clinical Genetics Services	Intellectual disability	ENSG00000110435	HGNC:21350	BIALLELIC, autosomal or pseudoautosomal	Lacticacidemia due to PDX1 deficiency 245349
PDSS2	Expert Review Green;Radboud University Medical Center, Nijmegen	Intellectual disability	ENSG00000164494	HGNC:23041	BIALLELIC, autosomal or pseudoautosomal	Coenzyme Q10 deficiency, primary, 3, 614652;COENZYME Q10 DEFICIENCY, PRIMARY, 3
PEPD	Expert Review Green;Radboud University Medical Center, Nijmegen	Intellectual disability	ENSG00000124299	HGNC:8840	BIALLELIC, autosomal or pseudoautosomal	Prolidase deficiency, 170100;PROLIDASE DEFICIENCY (PD)
PEX1	Expert Review Green;Radboud University Medical Center, Nijmegen	Intellectual disability	ENSG00000127980	HGNC:8850	BIALLELIC, autosomal or pseudoautosomal	Peroxisome biogenesis disorder 1A (Zellweger),
PEX10	Expert Review Green;Radboud University Medical Center, Nijmegen	Intellectual disability	ENSG00000157911	HGNC:8851	BIALLELIC, autosomal or pseudoautosomal	Peroxisome biogenesis disorder 6A (Zellweger)
PEX12	Expert Review Green;Radboud University Medical Center, Nijmegen	Intellectual disability	ENSG00000108733	HGNC:8854	BIALLELIC, autosomal or pseudoautosomal	Peroxisome biogenesis disorder 3A (Zellweger),
PEX13	Expert Review Green;Radboud University Medical Center, Nijmegen	Intellectual disability	ENSG00000162928	HGNC:8855	BIALLELIC, autosomal or pseudoautosomal	Peroxisome biogenesis disorder 11A (Zellweger),
PEX14	Expert Review Green	Intellectual disability	ENSG00000142655	HGNC:8856	BIALLELIC, autosomal or pseudoautosomal	ZELLWEGER SYNDROME (ZWS)
PEX16	Expert Review Green;Radboud University Medical Center, Nijmegen	Intellectual disability	ENSG00000121680	HGNC:8857	BIALLELIC, autosomal or pseudoautosomal	Peroxisome biogenesis disorder 8A, (Zellweger), 614876Peroxisome biogenesis disorder 8B
PEX19	Expert Review Green;Radboud University Medical Center, Nijmegen	Intellectual disability	ENSG00000162735	HGNC:9713	BIALLELIC, autosomal or pseudoautosomal	Peroxisome biogenesis disorder 12A (Zellweger), 614886;ZELLWEGER SYNDROME (ZWS)
PEX2	Expert Review Green;Radboud University Medical Center, Nijmegen	Intellectual disability	ENSG00000164751	HGNC:9717	BIALLELIC, autosomal or pseudoautosomal	Peroxisome biogenesis disorder 5A
PEX26	Expert Review Green;Radboud University Medical Center, Nijmegen	Intellectual disability	ENSG00000215193	HGNC:22965	BIALLELIC, autosomal or pseudoautosomal	Peroxisome biogenesis disorder 7A
PEX3	Expert Review Green;Radboud University Medical Center, Nijmegen	Intellectual disability	ENSG00000034693	HGNC:8858	BIALLELIC, autosomal or pseudoautosomal	Peroxisome biogenesis disorder 10A (Zellweger),
PEX5	Expert Review Green;Radboud University Medical Center, Nijmegen	Intellectual disability	ENSG00000139197	HGNC:9719	BIALLELIC, autosomal or pseudoautosomal	Peroxisome biogenesis disorder 2A (Zellweger),
PEX6	Expert Review Green;Radboud University Medical Center, Nijmegen	Intellectual disability	ENSG00000124587	HGNC:8859	BIALLELIC, autosomal or pseudoautosomal	Peroxisome biogenesis disorder 4A (Zellweger),
PGAP2	Expert Review Green;Radboud University Medical Center, Nijmegen	Intellectual disability	ENSG00000148985	HGNC:17893	BIALLELIC, autosomal or pseudoautosomal	Hyperphosphatasia with mental retardation syndrome 3, 614207;INTELLECTUAL DISABILITY
PHGDH	Expert Review Green;Radboud University Medical Center, Nijmegen	Intellectual disability	ENSG00000092621	HGNC:8923	BIALLELIC, autosomal or pseudoautosomal	Phosphoglycerate dehydrogenase deficiency, 601815;NEU-LAXOVA SYNDROME; NLS
PHIP	Expert Review Green	Intellectual disability	ENSG00000146247	HGNC:15673	MONOALLELIC, autosomal or pseudoautosomal, NOT imprinted	INTELLECTUAL DISABILITY
PIGA	Expert Review Green	Intellectual disability	ENSG00000165195	HGNC:8957	X-LINKED: hemizygous mutation in males, biallelic mutations in females	MULTIPLE CONGENITAL ANOMALIES-HYPOTONIA-SEIZURES SYNDROME 2; MCAHS2
PIGT	Expert Review Green	Intellectual disability	ENSG00000124155	HGNC:14938	BIALLELIC, autosomal or pseudoautosomal	Multiple congenital anomalies-hypotonia-seizures syndrome 3 615398
PIK3CA	BRIDGE study SPEED NEURO Tier1 Gene;Expert Review Green;Victorian Clinical Genetics Services	Intellectual disability	ENSG00000121879	HGNC:8975	MONOALLELIC, autosomal or pseudoautosomal, imprinted status unknown	Megalencephaly-capillary malformation-polymicrogyria syndrome, somatic
PLCB1	Expert Review Green;Radboud University Medical Center, Nijmegen	Intellectual disability	ENSG00000182621	HGNC:15917	BIALLELIC, autosomal or pseudoautosomal	Epileptic encephalopathy, early infantile, 12, 613722;EPILEPTIC ENCEPHALOPATHY, EARLY INFANTILE, 12
POLG	Expert Review Green	Intellectual disability	ENSG00000140521	HGNC:9179	BIALLELIC, autosomal or pseudoautosomal	MITOCHONDRIAL DNA DEPLETION SYNDROME 4A (ALPERS TYPE)
POLR3A	Expert Review Green;Radboud University Medical Center, Nijmegen	Intellectual disability	ENSG00000148606	HGNC:30074	BIALLELIC, autosomal or pseudoautosomal	Leukodystrophy, hypomyelinating, 7,
POLR3B	Expert Review Green;Radboud University Medical Center, Nijmegen	Intellectual disability	ENSG00000013503	HGNC:30348	BIALLELIC, autosomal or pseudoautosomal	Leukodystrophy, hypomyelinating, 8
POMGNT2	Expert Review Green	Intellectual disability	ENSG00000144647	HGNC:25902	BIALLELIC, autosomal or pseudoautosomal
PPP1CB	BRIDGE study SPEED NEURO Tier1 Gene;Expert Review Green	Intellectual disability	ENSG00000213639	HGNC:9282	MONOALLELIC, autosomal or pseudoautosomal, imprinted status unknown	Noonan syndrome-like disorder with loose anagen hair 2 617506
PPP2R1A	Expert Review Green	Intellectual disability	ENSG00000105568	HGNC:9302	MONOALLELIC, autosomal or pseudoautosomal, NOT imprinted	INTELLECTUAL DISABILITY
PPT1	Expert Review Green;Radboud University Medical Center, Nijmegen	Intellectual disability	ENSG00000131238	HGNC:9325	BIALLELIC, autosomal or pseudoautosomal	Ceroid lipofuscinosis, neuronal, 1, 256730;NEURONAL CEROID LIPOFUSCINOSIS TYPE 1 (CLN1)
PRMT7	BRIDGE study SPEED NEURO Tier1 Gene;Expert Review Green;Victorian Clinical Genetics Services	Intellectual disability	ENSG00000132600	HGNC:25557	BIALLELIC, autosomal or pseudoautosomal	Short stature, brachydactyly, intellectual developmental disability, and seizures 617157
PSAP	Expert Review Green;Radboud University Medical Center, Nijmegen	Intellectual disability	ENSG00000197746	HGNC:9498	BIALLELIC, autosomal or pseudoautosomal	Metachromatic leukodystrophy due to SAP-b deficiency
PTF1A	Expert Review Green	Intellectual disability	ENSG00000168267	HGNC:23734	BIALLELIC, autosomal or pseudoautosomal	DIABETES MELLITUS, PERMANENT NEONATAL, WITH CEREBELLAR AGENESIS
PTS	Expert Review Green	Intellectual disability	ENSG00000150787	HGNC:9689	BIALLELIC, autosomal or pseudoautosomal	6-PYRUVOYLTETRAHYDROPTERIN SYNTHASE DEFICIENCY
QDPR	Expert Review Green	Intellectual disability	ENSG00000151552	HGNC:9752	BIALLELIC, autosomal or pseudoautosomal	BH4-DEFICIENT HYPERPHENYLALANINEMIA C
RAB18	Expert Review Green;Radboud University Medical Center, Nijmegen	Intellectual disability	ENSG00000099246	HGNC:14244	BIALLELIC, autosomal or pseudoautosomal	Warburg micro syndrome 3, 614222;WARBURG MICRO SYNDROME TYPE 3
RAB23	Expert Review Green	Intellectual disability	ENSG00000112210	HGNC:14263	BIALLELIC, autosomal or pseudoautosomal	ACROCEPHALOPOLYSYNDACTYLY TYPE 2
RAB3GAP1	Expert Review Green;Radboud University Medical Center, Nijmegen	Intellectual disability	ENSG00000115839	HGNC:17063	BIALLELIC, autosomal or pseudoautosomal	Warburg micro syndrome 1, 600118;WARBURG MICRO SYNDROME TYPE 1
RAB3GAP2	Expert Review Green;Radboud University Medical Center, Nijmegen	Intellectual disability	ENSG00000118873	HGNC:17168	BIALLELIC, autosomal or pseudoautosomal	Martsolf syndrome, 212720Warburg micro syndrome 2, 614225;MARTSOLF SYNDROME (MARTS)
RAF1	Expert Review Green;Radboud University Medical Center, Nijmegen	Intellectual disability	ENSG00000132155	HGNC:9829	MONOALLELIC, autosomal or pseudoautosomal, NOT imprinted	Noonan syndrome 5, 611553LEOPARD syndrome 2, 611554;NOONAN SYNDROME 5
RARS2	Expert Review Green;Radboud University Medical Center, Nijmegen	Intellectual disability	ENSG00000146282	HGNC:21406	BIALLELIC, autosomal or pseudoautosomal	Pontocerebellar hypoplasia, type 6, 611523;PONTOCEREBELLAR HYPOPLASIA TYPE 6
RERE	BRIDGE study SPEED NEURO Tier1 Gene;Expert Review Green;Victorian Clinical Genetics Services	Intellectual disability	ENSG00000142599	HGNC:9965	MONOALLELIC, autosomal or pseudoautosomal, imprinted status unknown	Neurodevelopmental disorder with or without anomalies of the brain, eye, or heart 616975
RHOBTB2	Expert Review;Expert Review Green;Literature	Intellectual disability	ENSG00000008853	HGNC:18756	MONOALLELIC, autosomal or pseudoautosomal, imprinted status unknown	Intellectual disability;Seizures;Postnatal microcephaly
RIT1	Expert Review Green;Radboud University Medical Center, Nijmegen	Intellectual disability	ENSG00000143622	HGNC:10023	MONOALLELIC, autosomal or pseudoautosomal, NOT imprinted	Noonan syndrome 8, 615355;NOONAN SYNDROME 8
RMND1	Expert Review Green;Radboud University Medical Center, Nijmegen	Intellectual disability	ENSG00000155906	HGNC:21176	BIALLELIC, autosomal or pseudoautosomal	Combined oxidative phosphorylation deficiency 11
RNASEH2A	Expert Review Green;Radboud University Medical Center, Nijmegen	Intellectual disability	ENSG00000104889	HGNC:18518	BIALLELIC, autosomal or pseudoautosomal	Aicardi-Goutieres syndrome 4, 610333;AICARDI-GOUTIERES SYNDROME 4
RNASEH2B	Expert Review Green;Radboud University Medical Center, Nijmegen	Intellectual disability	ENSG00000136104	HGNC:25671	BIALLELIC, autosomal or pseudoautosomal	Aicardi-Goutieres syndrome 2, 610181;AICARDI-GOUTIERES SYNDROME 2
RNASEH2C	Expert Review Green;Radboud University Medical Center, Nijmegen	Intellectual disability	ENSG00000172922	HGNC:24116	BIALLELIC, autosomal or pseudoautosomal	Aicardi-Goutieres syndrome 3, 610329;AICARDI-GOUTIERES SYNDROME 3
RNASET2	Expert Review Green;Radboud University Medical Center, Nijmegen	Intellectual disability	ENSG00000026297	HGNC:21686	BIALLELIC, autosomal or pseudoautosomal	LEUKOENCEPHALOPATHY, CYSTIC, WITHOUT MEGALENCEPHALY
ROGDI	Expert Review Green;Radboud University Medical Center, Nijmegen	Intellectual disability	ENSG00000067836	HGNC:29478	BIALLELIC, autosomal or pseudoautosomal	Kohlschutter-Tonz syndrome, 226750;KOHLSCH TTER-T _NZ SYNDROME
ROR2	Expert Review Green	Intellectual disability	ENSG00000169071	HGNC:10257	BOTH monoallelic and biallelic, autosomal or pseudoautosomal	BRACHYDACTYLY, TYPE B1
RORA	Expert Review Green;Literature	Intellectual disability	ENSG00000069667	HGNC:10258	MONOALLELIC, autosomal or pseudoautosomal, imprinted status unknown	Intellectual developmental disorder with or without epilepsy or cerebellar ataxia, 618060
RTEL1	Expert Review Green	Intellectual disability	ENSG00000258366	HGNC:15888	BIALLELIC, autosomal or pseudoautosomal	DYSKERATOSIS CONGENITA, AUTOSOMAL RECESSIVE 5
RTN4IP1	BRIDGE study SPEED NEURO Tier1 Gene;Expert Review Green	Intellectual disability	ENSG00000130347	HGNC:18647	BIALLELIC, autosomal or pseudoautosomal	Optic atrophy 10, with or without ataxia, mental retardation, and seizures
SAMD9	Expert Review Green;Literature	Intellectual disability	ENSG00000205413	HGNC:1348	MONOALLELIC, autosomal or pseudoautosomal, imprinted status unknown	MIRAGE syndrome
SC5D	Expert Review Green;Radboud University Medical Center, Nijmegen	Intellectual disability	ENSG00000109929	HGNC:10547	BIALLELIC, autosomal or pseudoautosomal	LATHOSTEROLOSIS (LATHST)
SCAPER	Expert Review Green	Intellectual disability	ENSG00000140386	HGNC:13081	BIALLELIC, autosomal or pseudoautosomal	Intellectual developmental disorder and retinitis pigmentosa, 618195
SCO1	Expert Review Green	Intellectual disability	ENSG00000133028	HGNC:10603	BIALLELIC, autosomal or pseudoautosomal	MITOCHONDRIAL COMPLEX IV DEFICIENCY (MT-C4D)
SCO2	Expert Review Green;Radboud University Medical Center, Nijmegen	Intellectual disability	ENSG00000130489	HGNC:10604	BIALLELIC, autosomal or pseudoautosomal	Cardioencephalomyopathy, fatal infantile, due to cytochrome c oxidase deficiency
SDHA	Expert Review Green;Radboud University Medical Center, Nijmegen	Intellectual disability	ENSG00000073578	HGNC:10680	BIALLELIC, autosomal or pseudoautosomal	Leigh syndrome, 256000Mitochondrial respiratory chain complex II deficiency,
SDHAF1	Expert Review Green	Intellectual disability	ENSG00000205138	HGNC:33867	BIALLELIC, autosomal or pseudoautosomal	MITOCHONDRIAL COMPLEX II DEFICIENCY
SGPL1	Expert Review Green;Literature	Intellectual disability	ENSG00000166224	HGNC:10817	BIALLELIC, autosomal or pseudoautosomal	Nephrotic syndrome 14 617575
SHANK1	Expert Review Green	Intellectual disability	ENSG00000161681	HGNC:15474	MONOALLELIC, autosomal or pseudoautosomal, NOT imprinted	AUTISM
SHH	Expert Review Green;Radboud University Medical Center, Nijmegen	Intellectual disability	ENSG00000164690	HGNC:10848	MONOALLELIC, autosomal or pseudoautosomal, NOT imprinted	Holoprosencephaly-3
SHOC2	Expert Review Green;Radboud University Medical Center, Nijmegen	Intellectual disability	ENSG00000108061	HGNC:15454	MONOALLELIC, autosomal or pseudoautosomal, NOT imprinted	Noonan-like syndrome with loose anagen hair
SIK1	Expert Review Green	Intellectual disability	ENSG00000142178	HGNC:11142	MONOALLELIC, autosomal or pseudoautosomal, NOT imprinted	NEONATAL EPILEPSY SPECTRUM
SIN3A	BRIDGE study SPEED NEURO Tier1 Gene;Expert Review Green;Victorian Clinical Genetics Services	Intellectual disability	ENSG00000169375	HGNC:19353	MONOALLELIC, autosomal or pseudoautosomal, imprinted status unknown	Witteveen-Kolk syndrome
SIX3	Expert Review Green;Radboud University Medical Center, Nijmegen	Intellectual disability	ENSG00000138083	HGNC:10889	MONOALLELIC, autosomal or pseudoautosomal, NOT imprinted	Holoprosencephaly-2
SKI	Expert Review Green;Radboud University Medical Center, Nijmegen	Intellectual disability	ENSG00000157933	HGNC:10896	MONOALLELIC, autosomal or pseudoautosomal, NOT imprinted	Shprintzen-Goldberg syndrome
SLC12A5	Expert Review Green	Intellectual disability	ENSG00000124140	HGNC:13818	MONOALLELIC, autosomal or pseudoautosomal, NOT imprinted	FEBRILE SEIZURES
SLC17A5	Expert Review Green;Radboud University Medical Center, Nijmegen	Intellectual disability	ENSG00000119899	HGNC:10933	BIALLELIC, autosomal or pseudoautosomal	Salla disease
SLC19A3	Expert Review Green	Intellectual disability	ENSG00000135917	HGNC:16266	BIALLELIC, autosomal or pseudoautosomal	THIAMINE METABOLISM DYSFUNCTION SYNDROME 2
SLC1A4	Expert Review;Expert Review Green	Intellectual disability	ENSG00000115902	HGNC:10942	BIALLELIC, autosomal or pseudoautosomal	Spastic tetraplegia
SLC25A1	Expert Review;Expert Review Green	Intellectual disability	ENSG00000100075	HGNC:10979	BIALLELIC, autosomal or pseudoautosomal	Combined D-2- and L-2-hydroxyglutaric aciduria 615182
SLC25A22	Expert Review Green;Radboud University Medical Center, Nijmegen	Intellectual disability	ENSG00000177542	HGNC:19954	BIALLELIC, autosomal or pseudoautosomal	Epileptic encephalopathy, early infantile, 3
SLC35A2	Expert Review Green	Intellectual disability	ENSG00000102100	HGNC:11022	X-LINKED: hemizygous mutation in males	CONGENITAL DISORDER OF GLYCOSYLATION
SLC39A8	Expert Review;Expert Review Green	Intellectual disability	ENSG00000138821	HGNC:20862	BIALLELIC, autosomal or pseudoautosomal	Congenital disorder of glycosylation, type IIn 616721
SLC6A19	Expert Review;Expert Review Green;Literature;Radboud University Medical Center, Nijmegen;UKGTN	Intellectual disability	ENSG00000174358	HGNC:27960	BIALLELIC, autosomal or pseudoautosomal	Hartnup disorder 234500; Iminoglycinuria, digenic 242600
SLC6A3	Expert Review Green	Intellectual disability	ENSG00000142319	HGNC:11049	BIALLELIC, autosomal or pseudoautosomal	PARKINSONISM-DYSTONIA, INFANTILE
SMOC1	Expert Review Green;Radboud University Medical Center, Nijmegen	Intellectual disability	ENSG00000198732	HGNC:20318	BIALLELIC, autosomal or pseudoautosomal	Microphthalmia with limb anomalies
SMPD1	Expert Review Green;Radboud University Medical Center, Nijmegen	Intellectual disability	ENSG00000166311	HGNC:11120	BIALLELIC, autosomal or pseudoautosomal	Niemann-Pick disease, type A
SNAP29	Expert Review Green;Radboud University Medical Center, Nijmegen	Intellectual disability	ENSG00000099940	HGNC:11133	BIALLELIC, autosomal or pseudoautosomal	Cerebral dysgenesis, neuropathy
SNRPB	Expert Review Green	Intellectual disability	ENSG00000125835	HGNC:11153	MONOALLELIC, autosomal or pseudoautosomal, NOT imprinted	CEREBRO-COSTO-MANDIBULAR SYNDROME
SOS1	Expert Review Green;Radboud University Medical Center, Nijmegen	Intellectual disability	ENSG00000115904	HGNC:11187	MONOALLELIC, autosomal or pseudoautosomal, NOT imprinted	NOONAN SYNDROME 4
SOX11	Expert Review Green	Intellectual disability	ENSG00000176887	HGNC:11191	MONOALLELIC, autosomal or pseudoautosomal, NOT imprinted	MENTAL RETARDATION, AUTOSOMAL DOMINANT, 27
SOX9	BRIDGE study SPEED NEURO Tier1 Gene;Expert Review Green	Intellectual disability	ENSG00000125398	HGNC:11204	MONOALLELIC, autosomal or pseudoautosomal, imprinted status unknown	Acampomelic campomelic dysplasia
SPATA5	BRIDGE study SPEED NEURO Tier1 Gene;Expert Review Green	Intellectual disability	ENSG00000145375	HGNC:18119	BIALLELIC, autosomal or pseudoautosomal	Epilepsy, hearing loss, and mental retardation syndrome, 616577
SPG11	Expert Review Green;Radboud University Medical Center, Nijmegen	Intellectual disability	ENSG00000104133	HGNC:11226	BIALLELIC, autosomal or pseudoautosomal	Spastic paraplegia 11, autosomal recessive, 604360;SPASTIC PARAPLEGIA-11
SPRED1	Expert Review Green;Radboud University Medical Center, Nijmegen	Intellectual disability	ENSG00000166068	HGNC:20249	MONOALLELIC, autosomal or pseudoautosomal, NOT imprinted	Legius syndrome, 611431;LEGIUS SYNDROME
STAG1	Expert Review Green;Victorian Clinical Genetics Services	Intellectual disability	ENSG00000118007	HGNC:11354	MONOALLELIC, autosomal or pseudoautosomal, imprinted status unknown	Mental retardation, autosomal dominant 47
STAMBP	Expert Review Green	Intellectual disability	ENSG00000124356	HGNC:16950	BIALLELIC, autosomal or pseudoautosomal	MICROCEPHALY CAPILLARY MALFORMATION (MIC-CAP) SYNDROME
STRADA	BRIDGE study SPEED NEURO Tier1 Gene;Expert Review Green	Intellectual disability	ENSG00000266173	HGNC:30172	BIALLELIC, autosomal or pseudoautosomal	severe psychomotor retardation
SUMF1	Expert Review Green	Intellectual disability	ENSG00000144455	HGNC:20376	BIALLELIC, autosomal or pseudoautosomal	SULFATIDOSIS, JUVENILE, AUSTIN TYPE
SUOX	Expert Review Green;Radboud University Medical Center, Nijmegen	Intellectual disability	ENSG00000139531	HGNC:11460	BIALLELIC, autosomal or pseudoautosomal	Sulfite oxidase deficiency, 272300
SURF1	Expert Review Green;Radboud University Medical Center, Nijmegen	Intellectual disability	ENSG00000148290	HGNC:11474	BIALLELIC, autosomal or pseudoautosomal	LEIGH SYNDROME (NUCLEAR DNA MUTATION)
SYNJ1	Expert Review Green;Literature	Intellectual disability	ENSG00000159082	HGNC:11503	BIALLELIC, autosomal or pseudoautosomal	early onset refractory seizures and progressive neurological decline
SYT1	Expert Review Green	Intellectual disability	ENSG00000067715	HGNC:11509	MONOALLELIC, autosomal or pseudoautosomal, NOT imprinted	INTELLECTUAL DISABILITY;SYT1-associated neurodevelopmental disorder
TANGO2	Expert Review Green;Expert list	Intellectual disability	ENSG00000183597	HGNC:25439	BIALLELIC, autosomal or pseudoautosomal	neurodegeneration
TAT	Expert Review Green;Radboud University Medical Center, Nijmegen	Intellectual disability	ENSG00000198650	HGNC:11573	BIALLELIC, autosomal or pseudoautosomal	Tyrosinemia, type II, 276600;TYROSINEMIA TYPE 2 (TYRO2)
TAZ	Expert Review Green	Intellectual disability	ENSG00000102125	HGNC:11577	X-LINKED: hemizygous mutation in males, biallelic mutations in females	BARTH SYNDROME; BTHS
TBCK	BRIDGE study SPEED NEURO Tier1 Gene;Expert Review Green;Victorian Clinical Genetics Services	Intellectual disability	ENSG00000145348	HGNC:28261	BIALLELIC, autosomal or pseudoautosomal	Hypotonia, infantile, with psychomotor retardation and characteristic facies 3 616900
TCN2	Expert Review Green;Literature	Intellectual disability	ENSG00000185339	HGNC:11653	BIALLELIC, autosomal or pseudoautosomal	Transcobalamin II deficiency
TCTN2	Expert Review Green	Intellectual disability	ENSG00000168778	HGNC:25774	BIALLELIC, autosomal or pseudoautosomal	JOUBERT SYNDROME AND RELATED DISORDERS
THRA	Expert Review Green	Intellectual disability	ENSG00000126351	HGNC:11796	MONOALLELIC, autosomal or pseudoautosomal, NOT imprinted	HYPOTHYROIDISM, CONGENITAL, NONGOITROUS, 6
TMEM237	Expert Review Green;Radboud University Medical Center, Nijmegen	Intellectual disability	ENSG00000155755	HGNC:14432	BIALLELIC, autosomal or pseudoautosomal	Joubert syndrome 14, 614424;JOUBERT SYNDROME 14
TMEM5	Expert Review Green	Intellectual disability	ENSG00000118600	HGNC:13530	BIALLELIC, autosomal or pseudoautosomal	SEVERE COBBLESTONE LISSENCEPHALY
TOE1	Expert Review Green;Literature	Intellectual disability	ENSG00000132773	HGNC:15954	BIALLELIC, autosomal or pseudoautosomal	Pontocerebellar hypoplasia, type 7 614969
TPP1	Expert Review Green;Radboud University Medical Center, Nijmegen	Intellectual disability	ENSG00000166340	HGNC:2073	BIALLELIC, autosomal or pseudoautosomal	Ceroid lipofuscinosis, neuronal, 2, 204500;NEURONAL CEROID LIPOFUSCINOSIS TYPE 2 (CLN2)
TREX1	Expert Review Green;Radboud University Medical Center, Nijmegen	Intellectual disability	ENSG00000213689	HGNC:12269	BOTH monoallelic and biallelic, autosomal or pseudoautosomal	Aicardi-Goutieres syndrome 1, dominant and recessive, 225750Chilblain lupus,
TRIM32	Expert Review Green	Intellectual disability	ENSG00000119401	HGNC:16380	BIALLELIC, autosomal or pseudoautosomal	BARDET-BIEDL SYNDROME TYPE 11 (BBS11)
TRIP12	BRIDGE study SPEED NEURO Tier1 Gene;Expert Review Green;Victorian Clinical Genetics Services	Intellectual disability	ENSG00000153827	HGNC:12306	MONOALLELIC, autosomal or pseudoautosomal, imprinted status unknown	Mental retardation, autosomal dominant 49 617752
TSEN2	Expert Review Green	Intellectual disability	ENSG00000154743	HGNC:28422	BIALLELIC, autosomal or pseudoautosomal	PONTOCEREBELLAR HYPOPLASIA TYPE 2 AND TYPE 4
TSEN34	Expert Review Green	Intellectual disability	ENSG00000170892	HGNC:15506	BIALLELIC, autosomal or pseudoautosomal	PONTOCEREBELLAR HYPOPLASIA TYPE 2 AND TYPE 4
TSEN54	Expert Review Green	Intellectual disability	ENSG00000182173	HGNC:27561	BIALLELIC, autosomal or pseudoautosomal	PONTOCEREBELLAR HYPOPLASIA TYPE 2 AND TYPE 4
TSFM	Expert Review;Expert Review Green	Intellectual disability	ENSG00000123297	HGNC:12367	BIALLELIC, autosomal or pseudoautosomal	Combined oxidative phosphorylation deficiency 3 610505
TSHB	Expert Review Green	Intellectual disability	ENSG00000134200	HGNC:12372	BIALLELIC, autosomal or pseudoautosomal	HYPOTHRYOIDISM, CONGENITAL, NONGOITROUS 4
TTC19	Expert Review Green	Intellectual disability	ENSG00000011295	HGNC:26006	BIALLELIC, autosomal or pseudoautosomal	MITOCHONDRIAL COMPLEX III DEFICIENCY
TTC37	BRIDGE study SPEED NEURO Tier1 Gene;Expert Review Green;Victorian Clinical Genetics Services	Intellectual disability	ENSG00000198677	HGNC:23639	BIALLELIC, autosomal or pseudoautosomal	Trichohepatoenteric syndrome 1, 222470
TTC8	Expert Review Green;Radboud University Medical Center, Nijmegen	Intellectual disability	ENSG00000165533	HGNC:20087	BIALLELIC, autosomal or pseudoautosomal	Bardet-Biedl syndrome 8
TTI2	Expert Review Green	Intellectual disability	ENSG00000129696	HGNC:26262	BIALLELIC, autosomal or pseudoautosomal	AUTOSOMAL RECESSIVE MENTAL RETARDATION
TUBB	Expert Review Green	Intellectual disability	ENSG00000196230	HGNC:20778	MONOALLELIC, autosomal or pseudoautosomal, NOT imprinted	CORTICAL DYSPLASIA, COMPLEX, WITH OTHER BRAIN MALFORMATIONS 6
TUBB4A	Expert Review Green	Intellectual disability	ENSG00000104833	HGNC:20774	MONOALLELIC, autosomal or pseudoautosomal, NOT imprinted	HYPOMYELINATION WITH ATROPHY OF THE BASAL GANGLIA AND CEREBELLUM (H-ABC)
TUBG1	Expert Review Green;Literature	Intellectual disability	ENSG00000131462	HGNC:12417	MONOALLELIC, autosomal or pseudoautosomal, imprinted status unknown	Cortical dysplasia, complex, with other brain malformations 4, 615412
TUBGCP6	Expert Review Green	Intellectual disability	ENSG00000128159	HGNC:18127	BIALLELIC, autosomal or pseudoautosomal	MICROCEPHALY AND CHORIORETINOPATHY WITH OR WITHOUT MENTAL RETARDATION
UBE3B	Expert Review Green	Intellectual disability	ENSG00000151148	HGNC:13478	BIALLELIC, autosomal or pseudoautosomal	BLEPHAROPHIMOSIS-MENTAL RETARDATION
UBR1	Expert Review Green;Radboud University Medical Center, Nijmegen	Intellectual disability	ENSG00000159459	HGNC:16808	BIALLELIC, autosomal or pseudoautosomal	Johanson-Blizzard syndrome, 243800;JOHANSON-BLIZZARD SYNDROME (JBS)
UMPS	Expert Review Green	Intellectual disability	ENSG00000114491	HGNC:12563	BIALLELIC, autosomal or pseudoautosomal	OROTIC ACIDURIA TYPE 1 (ORAC1)
VRK1	Expert Review Green;Radboud University Medical Center, Nijmegen	Intellectual disability	ENSG00000100749	HGNC:12718	BIALLELIC, autosomal or pseudoautosomal	Pontocerebellar hypoplasia type 1A, 607596;PONTOCEREBELLAR HYPOPLASIA TYPE 1
WASF1	Expert Review Green;Literature	Intellectual disability	ENSG00000112290	HGNC:12732	MONOALLELIC, autosomal or pseudoautosomal, imprinted status unknown	ID associated with autistic features, seizures, and developmental delay;intellectual disability
WDPCP	Expert Review Green	Intellectual disability	ENSG00000143951	HGNC:28027	BIALLELIC, autosomal or pseudoautosomal	BARDET-BIEDL SYNDROME TYPE 15 (BBS15)
WDR45	Expert Review Green;Radboud University Medical Center, Nijmegen	Intellectual disability	ENSG00000196998	HGNC:28912	X-LINKED: hemizygous mutation in males	Neurodegeneration with brain iron accululation 5
WDR81	Expert Review Green;Radboud University Medical Center, Nijmegen;Victorian Clinical Genetics Services	Intellectual disability	ENSG00000167716	HGNC:26600	BIALLELIC, autosomal or pseudoautosomal	cerebellar ataxia, intellectual disability
XRCC4	Expert Review Green	Intellectual disability	ENSG00000152422	HGNC:12831	BIALLELIC, autosomal or pseudoautosomal	PRIMORDIAL DWARFISM
YWHAG	Expert Review;Expert Review Green;Literature	Intellectual disability	ENSG00000170027	HGNC:12852	MONOALLELIC, autosomal or pseudoautosomal, imprinted status unknown	Epileptic encephalopathy, early infantile 56, 617665;Intellectual disability
ZBTB18	Expert Review Green;Victorian Clinical Genetics Services	Intellectual disability	ENSG00000179456	HGNC:13030	MONOALLELIC, autosomal or pseudoautosomal, imprinted status unknown	intellectual disability with variable features; global developmental delay
ZC4H2	Expert Review Green	Intellectual disability	ENSG00000126970	HGNC:24931	X-LINKED: hemizygous mutation in males, biallelic mutations in females	ARTHROGRYPOSIS MULTIPLEX CONGENITA AND INTELLECTUAL DISABILITY
ABCB11	BRIDGE study SPEED NEURO Tier1 Gene;Expert Review Amber	Intellectual disability	ENSG00000073734	HGNC:42	BIALLELIC, autosomal or pseudoautosomal	Cholestasis, progressive familial intrahepatic 2
ABCC6	BRIDGE study SPEED NEURO Tier1 Gene;Expert Review Amber;Victorian Clinical Genetics Services	Intellectual disability	ENSG00000091262	HGNC:57	BIALLELIC, autosomal or pseudoautosomal	Pseudoxanthoma elasticum
ACADVL	BRIDGE study SPEED NEURO Tier1 Gene;Expert Review Amber	Intellectual disability	ENSG00000072778	HGNC:92	BIALLELIC, autosomal or pseudoautosomal	VLCAD deficiency, 201475
ACAN	BRIDGE study SPEED NEURO Tier1 Gene;Expert Review Amber	Intellectual disability	ENSG00000157766	HGNC:319	BOTH monoallelic and biallelic, autosomal or pseudoautosomal	Spondyloepiphyseal dysplasia, Kimberley type
ACAT1	BRIDGE study SPEED NEURO Tier1 Gene;Expert Review Amber;Victorian Clinical Genetics Services	Intellectual disability	ENSG00000075239	HGNC:93	BIALLELIC, autosomal or pseudoautosomal	Gene2Phenotype confirmed gene with ID HPO
ACP5	BRIDGE study SPEED NEURO Tier1 Gene;Expert Review Amber	Intellectual disability	ENSG00000102575	HGNC:124	BIALLELIC, autosomal or pseudoautosomal	Spondyloenchondrodysplasia with immune dysregulation, 607944
ACTA2	BRIDGE study SPEED NEURO Tier1 Gene;Expert Review Amber	Intellectual disability	ENSG00000107796	HGNC:130	MONOALLELIC, autosomal or pseudoautosomal, imprinted status unknown	Aortic aneurysm, familial thoracic 6
ACVR1	Expert Review Amber;Radboud University Medical Center, Nijmegen	Intellectual disability	ENSG00000115170	HGNC:171	MONOALLELIC, autosomal or pseudoautosomal, imprinted status unknown	Fibrodysplasia ossificans progressiva 135100
ADA	BRIDGE study SPEED NEURO Tier1 Gene;Expert Review Amber	Intellectual disability	ENSG00000196839	HGNC:186	BIALLELIC, autosomal or pseudoautosomal	Severe combined immunodeficiency due to ADA deficiency
ADCY5	BRIDGE study SPEED NEURO Tier1 Gene;Expert Review Amber	Intellectual disability	ENSG00000173175	HGNC:236	MONOALLELIC, autosomal or pseudoautosomal, imprinted status unknown	Dyskinesia, familial, with facial myokymia, 606703
ADGRG6	BRIDGE study SPEED NEURO Tier1 Gene;Expert Review Amber	Intellectual disability	ENSG00000112414	HGNC:13841	BIALLELIC, autosomal or pseudoautosomal	LETHAL CONGENITAL CONTRACTURE SYNDROME 9
ADPRHL2	Expert Review Amber;Literature	Intellectual disability	ENSG00000116863	HGNC:21304	BIALLELIC, autosomal or pseudoautosomal	Developmental regression;Seizures;Ataxia;Intellectual disability
AGL	BRIDGE study SPEED NEURO Tier1 Gene;Expert Review Amber;Victorian Clinical Genetics Services	Intellectual disability	ENSG00000162688	HGNC:321	BIALLELIC, autosomal or pseudoautosomal	Glycogen storage disease IIIa
AGXT	BRIDGE study SPEED NEURO Tier1 Gene;Expert Review Amber	Intellectual disability	ENSG00000172482	HGNC:341	BIALLELIC, autosomal or pseudoautosomal	Hyperoxaluria, primary, type 1
AIPL1	BRIDGE study SPEED NEURO Tier1 Gene;Expert Review Amber	Intellectual disability	ENSG00000129221	HGNC:359	BIALLELIC, autosomal or pseudoautosomal	Leber congenital amaurosis 4
AIRE	BRIDGE study SPEED NEURO Tier1 Gene;Expert Review Amber	Intellectual disability	ENSG00000160224	HGNC:360	BIALLELIC, autosomal or pseudoautosomal	Autoimmune polyendocrinopathy syndrome
AK2	BRIDGE study SPEED NEURO Tier1 Gene;Expert Review Amber	Intellectual disability	ENSG00000004455	HGNC:362	BIALLELIC, autosomal or pseudoautosomal	NA
AKR1D1	BRIDGE study SPEED NEURO Tier1 Gene;Expert Review Amber	Intellectual disability	ENSG00000122787	HGNC:388	BIALLELIC, autosomal or pseudoautosomal	Bile acid synthesis defect, congenital, 2
AKT1	BRIDGE study SPEED NEURO Tier1 Gene;Expert Review Amber	Intellectual disability	ENSG00000142208	HGNC:391	MONOALLELIC, autosomal or pseudoautosomal, imprinted status unknown	Cowden syndrome 6
ALAD	BRIDGE study SPEED NEURO Tier1 Gene;Expert Review Amber	Intellectual disability	ENSG00000148218	HGNC:395	BIALLELIC, autosomal or pseudoautosomal	Porphyria, acute hepatic, 612740; {Lead poisoning, susceptibility to}, 612740
ALDOA	BRIDGE study SPEED NEURO Tier1 Gene;Expert Review Amber	Intellectual disability	ENSG00000149925	HGNC:414	BIALLELIC, autosomal or pseudoautosomal	Gene2Phenotype confirmed gene with ID HPO
ALDOB	BRIDGE study SPEED NEURO Tier1 Gene;Expert Review Amber	Intellectual disability	ENSG00000136872	HGNC:417	BIALLELIC, autosomal or pseudoautosomal	Fructose intolerance
ALPL	BRIDGE study SPEED NEURO Tier1 Gene;Expert Review Amber	Intellectual disability	ENSG00000162551	HGNC:438	BIALLELIC, autosomal or pseudoautosomal	Hypophosphatasia, infantile
ALX3	BRIDGE study SPEED NEURO Tier1 Gene;Expert Review Amber	Intellectual disability	ENSG00000156150	HGNC:449	BIALLELIC, autosomal or pseudoautosomal	Gene2Phenotype confirmed gene with ID HPO
ALX4	Expert Review Amber;Radboud University Medical Center, Nijmegen;Victorian Clinical Genetics Services	Intellectual disability	ENSG00000052850	HGNC:450	BOTH monoallelic and biallelic, autosomal or pseudoautosomal	Parietal foramina;Parietal foramina 2, (AD)
ANO5	BRIDGE study SPEED NEURO Tier1 Gene;Expert Review Amber	Intellectual disability	ENSG00000171714	HGNC:27337	BOTH monoallelic and biallelic, autosomal or pseudoautosomal	Gnathodiaphyseal dysplasia
ANTXR1	BRIDGE study SPEED NEURO Tier1 Gene;Expert Review Amber	Intellectual disability	ENSG00000169604	HGNC:21014	BIALLELIC, autosomal or pseudoautosomal	GAPO syndrome
ARL14EP	Expert Review Amber	Intellectual disability	ENSG00000152219	HGNC:26798	BIALLELIC, autosomal or pseudoautosomal	AUTOSOMAL RECESSIVE MENTAL RETARDATION
ARMC4	BRIDGE study SPEED NEURO Tier1 Gene;Expert Review Amber	Intellectual disability	ENSG00000169126	HGNC:25583	BIALLELIC, autosomal or pseudoautosomal	Ciliary dyskinesia, primary, 23, 615451
ATP1A2	Expert Review Amber;Radboud University Medical Center, Nijmegen;Victorian Clinical Genetics Services	Intellectual disability	ENSG00000018625	HGNC:800	MONOALLELIC, autosomal or pseudoautosomal, imprinted status unknown	Migraine, familial hemiplegic, 2 602481
ATP1A3	Expert Review Amber	Intellectual disability	ENSG00000105409	HGNC:801	MONOALLELIC, autosomal or pseudoautosomal, NOT imprinted	Alternating Hemiplegia of Childhood (AHC), intellectual disability
ATP6V1B1	BRIDGE study SPEED NEURO Tier1 Gene;Expert Review Amber	Intellectual disability	ENSG00000116039	HGNC:853	BIALLELIC, autosomal or pseudoautosomal	Renal tubular acidosis with deafness, 267300
ATP8B1	BRIDGE study SPEED NEURO Tier1 Gene;Expert Review Amber	Intellectual disability	ENSG00000081923	HGNC:3706	BIALLELIC, autosomal or pseudoautosomal	Cholestasis, progressive familial intrahepatic 1,
B3GALT6	BRIDGE study SPEED NEURO Tier1 Gene;Expert Review Amber	Intellectual disability	ENSG00000176022	HGNC:17978	BIALLELIC, autosomal or pseudoautosomal	Spondyloepimetaphyseal dysplasia with joint laxity, type 1
BFSP2	BRIDGE study SPEED NEURO Tier1 Gene;Expert Review Amber	Intellectual disability	ENSG00000170819	HGNC:1041	MONOALLELIC, autosomal or pseudoautosomal, imprinted status unknown	Cataract 12, multiple types, 611597
BGN	BRIDGE study SPEED NEURO Tier1 Gene;Expert Review Amber	Intellectual disability	ENSG00000182492	HGNC:1044	X-LINKED: hemizygous mutation in males, biallelic mutations in females	X-Linked Spondyloepimetaphyseal Dysplasia
BHLHA9	BRIDGE study SPEED NEURO Tier1 Gene;Expert Review Amber	Intellectual disability	ENSG00000205899	HGNC:35126	BIALLELIC, autosomal or pseudoautosomal	Syndactyly, mesoaxial synostotic, with phalangeal reduction, 609432
BICD2	BRIDGE study SPEED NEURO Tier1 Gene;Expert Review Amber	Intellectual disability	ENSG00000185963	HGNC:17208	MONOALLELIC, autosomal or pseudoautosomal, imprinted status unknown	Spinal muscular atrophy, lower extremity-predominant, 2, AD, 615290
BMPER	BRIDGE study SPEED NEURO Tier1 Gene;Expert Review Amber	Intellectual disability	ENSG00000164619	HGNC:24154	BIALLELIC, autosomal or pseudoautosomal	Gene2Phenotype confirmed gene with ID HPO
BMPR1B	BRIDGE study SPEED NEURO Tier1 Gene;Expert Review Amber	Intellectual disability	ENSG00000138696	HGNC:1077	BIALLELIC, autosomal or pseudoautosomal	Chrondrodysplasia, acromesomelic, with genital anomalies
BSND	BRIDGE study SPEED NEURO Tier1 Gene;Expert Review Amber	Intellectual disability	ENSG00000162399	HGNC:16512	BIALLELIC, autosomal or pseudoautosomal	Gene2Phenotype confirmed gene with ID HPO
C19orf12	BRIDGE study SPEED NEURO Tier1 Gene;Expert Review Amber	Intellectual disability	ENSG00000131943	HGNC:25443	BIALLELIC, autosomal or pseudoautosomal	Neurodegeneration with brain iron accumulation
C2CD3	Expert Review Amber;Victorian Clinical Genetics Services	Intellectual disability	ENSG00000168014	HGNC:24564	BIALLELIC, autosomal or pseudoautosomal	?Orofaciodigital syndrome XIV 615948
C2orf71	BRIDGE study SPEED NEURO Tier1 Gene;Expert Review Amber	Intellectual disability	ENSG00000179270	HGNC:34383	BIALLELIC, autosomal or pseudoautosomal	Retinitis pigmentosa 54, 613428
C4orf26	BRIDGE study SPEED NEURO Tier1 Gene;Expert Review Amber	Intellectual disability	ENSG00000174792	HGNC:26300	BIALLELIC, autosomal or pseudoautosomal	Amelogenesis imperfecta type, IIA4, 614832
C8orf37	BRIDGE study SPEED NEURO Tier1 Gene;Expert Review Amber	Intellectual disability	ENSG00000156172	HGNC:27232	BIALLELIC, autosomal or pseudoautosomal	Retinitis pigmentosa 64, 614500;Cone-rod dystrophy 16, 614500
CARS2	Expert Review Amber	Intellectual disability	ENSG00000134905	HGNC:25695	BIALLELIC, autosomal or pseudoautosomal	Combined oxidative phosphorylation deficiency 27 616672
CASR	BRIDGE study SPEED NEURO Tier1 Gene;Expert Review Amber	Intellectual disability	ENSG00000036828	HGNC:1514	BOTH monoallelic and biallelic, autosomal or pseudoautosomal	Hypocalciuric hypercalcemia, type I, 145980
CCDC103	BRIDGE study SPEED NEURO Tier1 Gene;Expert Review Amber	Intellectual disability	ENSG00000167131	HGNC:32700	BIALLELIC, autosomal or pseudoautosomal	Ciliary dyskinesia, primary, 17
[truncated: 416 more rows]

## Sheet: neuron_marker_Genes
	pig.WT.1	pig.WT.2	pig.WT.3	pig.KO.1	pig.KO.2	ipsc.WT.1	ipsc.WT.2	ipsc.KO.1	ipsc.KO.2	ipsc.KO.3	mouse.WT.1	mouse.WT.2	mouse.WT.3	mouse.KO.1	mouse.KO.2	mouse.KO.3
[truncated: 44 more rows]
