# Supplementary material for: Generation and transcriptomic characterization of MIR137 knockout miniature pig model for neurodevelopmental disorders
Source: Cell Biosci. 2024 Jun 28;14:86. doi: 10.1186/s13578-024-01268-8 (PMC11212353; doi:10.1186/s13578-024-01268-8)
Supplement: Supplementary file 8 — Supplementary material 8: Table 5. Predicted miR-137 target genes in human and mouse. [file 13578_2024_1268_MOESM8_ESM.xlsx]

## Sheet: human_TargetScan8.0_miR-137
Target gene	Representative transcript	Gene name	3P-seq tags + 5	Conserved sites total	Conserved 8mer sites	Conserved 7mer-m8 sites	Conserved 7mer-A1 sites	Poorly conserved sites total	Poorly conserved 8mer sites	Poorly conserved 7mer-m8 sites	Poorly conserved 7mer-A1 sites	6mer sites	Representative miRNA	Predicted occupancy (low miRNA)	Predicted occupancy (high miRNA)	Predicted occupancy (transfected miRNA)	Cumulative weighted context++ score	Total context++ score	Aggregate PCT	Previous TargetScan publication(s)
PDLIM3	ENST00000284770.5	PDZ and LIM domain 3	58	1	1	0	0	3	1	1	1	0	hsa-miR-137	0.1113	0.5663	1.4066	-0.88	-0.95	< 0.1	2007, 2009, 2011
RAVER2	ENST00000371072.4	ribonucleoprotein, PTB-binding 2	218	2	2	0	0	0	0	0	0	0	hsa-miR-137	0.1925	0.8805	1.7063	-0.84	-0.84	> 0.99	2007, 2009, 2011
NXT2	ENST00000372106.1	nuclear transport factor 2-like export factor 2	390	2	2	0	0	0	0	0	0	0	hsa-miR-137	0.106	0.5909	1.5984	-0.83	-0.83	0.92	2007, 2009, 2011
MAPK10	ENST00000395169.3	mitogen-activated protein kinase 10	5	4	2	2	0	0	0	0	0	1	hsa-miR-137	0.1521	0.8746	2.7133	-0.83	-0.83	> 0.99	2011
ESRRG	ENST00000361525.3	estrogen-related receptor gamma	5	4	0	3	1	0	0	0	0	1	hsa-miR-137	0.1287	0.7937	2.9267	-0.79	-0.79	> 0.99	2007, 2009, 2011
RPS13	ENST00000525634.1	ribosomal protein S13	41	1	1	0	0	0	0	0	0	0	hsa-miR-137	0.0225	0.1472	0.6055	-0.78	-0.78	< 0.1	2007, 2009
MITF	ENST00000328528.6	microphthalmia-associated transcription factor	593	4	2	1	1	1	0	1	0	0	hsa-miR-137	0.1619	0.9059	2.6289	-0.77	-0.85	> 0.99	2011
OSGEP	ENST00000555656.1	O-sialoglycoprotein endopeptidase	335	1	1	0	0	0	0	0	0	0	hsa-miR-137	0.0561	0.3053	0.7646	-0.72	-0.72	0.87	2009, 2011
TMSB15B	ENST00000540220.1	thymosin beta 15B	211	1	1	0	0	0	0	0	0	0	hsa-miR-137	0.0338	0.2061	0.6732	-0.72	-0.72	< 0.1	2011
APPL2	ENST00000258530.3	adaptor protein, phosphotyrosine interaction, PH domain and leucine zipper containing 2	434	1	1	0	0	1	1	0	0	0	hsa-miR-137	0.0615	0.3818	1.3248	-0.71	-0.73	< 0.1	2009, 2011
TCF4	ENST00000354452.3	transcription factor 4	394	2	1	0	1	0	0	0	0	1	hsa-miR-137	0.133	0.7275	2.3145	-0.71	-0.84	0.99	2009, 2011
NEUROD4	ENST00000242994.3	neuronal differentiation 4	5	2	2	0	0	0	0	0	0	1	hsa-miR-137	0.1441	0.744	1.83	-0.71	-0.71	0.94	2009, 2011
KLF12	ENST00000377669.2	Kruppel-like factor 12	251	4	3	1	0	1	0	1	0	3	hsa-miR-137	0.3649	1.6557	3.8513	-0.69	-0.74	> 0.99	2007, 2009, 2011
SGCG	ENST00000218867.3	sarcoglycan, gamma (35kDa dystrophin-associated glycoprotein)	5	1	1	0	0	0	0	0	0	0	hsa-miR-137	0.0874	0.4171	0.872	-0.68	-0.68	0.81	2011
ASPH	ENST00000356457.5	aspartate beta-hydroxylase	3013	2	1	0	1	1	0	0	1	0	hsa-miR-137	0.1381	0.6012	1.3361	-0.68	-0.83	0.91	2007, 2009, 2011
SERP1	ENST00000239944.2	stress-associated endoplasmic reticulum protein 1	3242	1	1	0	0	1	1	0	0	0	hsa-miR-137	0.0971	0.4478	0.9086	-0.68	-1.05	0.92	2007, 2009, 2011
TMEM218	ENST00000532156.1	transmembrane protein 218	553	1	1	0	0	0	0	0	0	0	hsa-miR-137	0.0418	0.2431	0.6998	-0.67	-0.68	< 0.1	2007, 2009, 2011
EPHA7	ENST00000369303.4	EPH receptor A7	213	3	2	1	0	0	0	0	0	0	hsa-miR-137	0.2785	1.1488	2.2589	-0.66	-0.73	0.99	2007, 2009, 2011
NEUROD1	ENST00000295108.3	neuronal differentiation 1	5	1	1	0	0	1	0	0	1	0	hsa-miR-137	0.1534	0.6546	1.4179	-0.66	-0.66	0.93	2007, 2009, 2011
PROX1	ENST00000366958.4	prospero homeobox 1	131	3	0	2	1	0	0	0	0	0	hsa-miR-137	0.1369	0.7752	2.3463	-0.66	-0.69	> 0.99	NULL
CLDN22	ENST00000323319.5	claudin 22	5	1	0	1	0	2	0	2	0	1	hsa-miR-137	0.0479	0.3243	1.5259	-0.65	-0.65	0.13	2011
PPARGC1A	ENST00000264867.2	peroxisome proliferator-activated receptor gamma, coactivator 1 alpha	19	2	2	0	0	0	0	0	0	0	hsa-miR-137	0.165	0.7771	1.763	-0.65	-0.81	0.98	2007, 2009, 2011
LURAP1L	ENST00000319264.3	leucine rich adaptor protein 1-like	266	1	1	0	0	0	0	0	0	0	hsa-miR-137	0.1539	0.5801	0.9722	-0.65	-0.65	0.9	2007, 2009, 2011
TDRD7	ENST00000355295.4	tudor domain containing 7	55	1	1	0	0	0	0	0	0	0	hsa-miR-137	0.1028	0.4679	0.9598	-0.64	-0.64	0.89	2007, 2009, 2011
STK3	ENST00000419617.2	serine/threonine kinase 3	25	2	2	0	0	0	0	0	0	0	hsa-miR-137	0.1489	0.765	1.8947	-0.64	-0.64	0.23	2009, 2011
KLHL10	ENST00000293303.4	kelch-like family member 10	5	1	1	0	0	0	0	0	0	0	hsa-miR-137	0.0259	0.1645	0.6019	-0.63	-0.63	< 0.1	2007, 2009, 2011
PTN	ENST00000393083.2	pleiotrophin	11	1	1	0	0	0	0	0	0	0	hsa-miR-137	0.0617	0.3319	0.8513	-0.61	-0.61	0.43	2007, 2009, 2011
UBE2G1	ENST00000396981.2	ubiquitin-conjugating enzyme E2G 1	5620	2	1	0	1	0	0	0	0	0	hsa-miR-137	0.0978	0.5247	1.5436	-0.61	-0.61	> 0.99	2007, 2009, 2011
RWDD4	ENST00000326397.5	RWD domain containing 4	5	1	1	0	0	0	0	0	0	0	hsa-miR-137	0.1042	0.4818	1.0546	-0.61	-0.61	0.9	2007, 2009, 2011
PDCD6	ENST00000505221.1	programmed cell death 6	4780	1	1	0	0	0	0	0	0	0	hsa-miR-137	0.0293	0.1823	0.6194	-0.61	-0.61	0.27	2007, 2009, 2011
AKAP2	ENST00000374525.1	A kinase (PRKA) anchor protein 2	1287	4	1	2	1	0	0	0	0	1	hsa-miR-137	0.2147	1.0769	2.8567	-0.6	-0.6	> 0.99	2011
EIF1	ENST00000469257.1	eukaryotic translation initiation factor 1	415	2	0	1	1	1	0	1	0	0	hsa-miR-137	0.0473	0.303	1.188	-0.6	-0.6	0.97	2007
IFT20	ENST00000357896.3	intraflagellar transport 20 homolog (Chlamydomonas)	912	1	1	0	0	0	0	0	0	0	hsa-miR-137	0.0333	0.2027	0.6526	-0.6	-0.6	0.55	2007, 2009, 2011
GCA	ENST00000437150.2	grancalcin, EF-hand calcium binding protein	177	1	1	0	0	0	0	0	0	1	hsa-miR-137	0.0671	0.348	0.81	-0.6	-0.61	0.69	2007, 2009, 2011
CHORDC1	ENST00000320585.6	cysteine and histidine-rich domain (CHORD) containing 1	891	1	1	0	0	0	0	0	0	0	hsa-miR-137	0.0864	0.4418	1.1246	-0.6	-0.6	0.71	2007, 2009, 2011
ESRRA	ENST00000405666.1	estrogen-related receptor alpha	18	2	2	0	0	0	0	0	0	0	hsa-miR-137	0.0805	0.4711	1.3836	-0.6	-0.6	0.94	2007, 2009, 2011
RORA	ENST00000335670.6	RAR-related orphan receptor A	102	4	2	1	1	1	1	0	0	2	hsa-miR-137	0.1754	1.0367	3.4928	-0.59	-0.74	> 0.99	2011
MPP1	ENST00000369534.3	membrane protein, palmitoylated 1, 55kDa	2530	1	1	0	0	0	0	0	0	1	hsa-miR-137	0.0498	0.2847	0.8298	-0.59	-0.59	0.91	2009, 2011
AP3S1	ENST00000316788.7	adaptor-related protein complex 3, sigma 1 subunit	24	1	1	0	0	0	0	0	0	0	hsa-miR-137	0.0824	0.3988	0.8306	-0.59	-0.59	0.31	2007, 2009, 2011
DMRT3	ENST00000190165.2	doublesex and mab-3 related transcription factor 3	21	1	1	0	0	0	0	0	0	0	hsa-miR-137	0.0847	0.4061	0.8348	-0.59	-0.59	0.73	2007, 2009, 2011
KCNAB3	ENST00000303790.2	potassium voltage-gated channel, shaker-related subfamily, beta member 3	35	2	1	0	1	0	0	0	0	0	hsa-miR-137	0.1845	0.7174	1.4229	-0.58	-0.58	0.99	NULL
AC106873.4	ENST00000420664.1	Uncharacterized protein	5	1	1	0	0	0	0	0	0	0	hsa-miR-137	0.0145	0.0978	0.4448	-0.58	-0.58	< 0.1	NULL
PALM2-AKAP2	ENST00000374530.3	PALM2-AKAP2 readthrough	1287	4	1	2	1	0	0	0	0	1	hsa-miR-137	0.2147	1.0769	2.8567	-0.58	-0.58	> 0.99	2007, 2009, 2007, 2009, 2011
MED27	ENST00000357028.2	mediator complex subunit 27	68	1	1	0	0	0	0	0	0	0	hsa-miR-137	0.0288	0.1801	0.6302	-0.57	-0.57	< 0.1	2009, 2011
PRR16	ENST00000407149.2	proline rich 16	394	1	1	0	0	0	0	0	0	0	hsa-miR-137	0.0709	0.3627	0.8369	-0.56	-0.56	0.92	2007, 2009, 2011
HMGN3	ENST00000275036.7	high mobility group nucleosomal binding domain 3	2124	1	1	0	0	0	0	0	0	0	hsa-miR-137	0.0809	0.3776	0.751	-0.56	-0.65	0.92	2007, 2009, 2011
TCTN3	ENST00000371217.5	tectonic family member 3	1900	1	1	0	0	0	0	0	0	0	hsa-miR-137	0.0327	0.2031	0.7106	-0.56	-0.56	< 0.1	NULL
SS18	ENST00000415083.2	synovial sarcoma translocation, chromosome 18	205	2	1	1	0	1	0	0	1	0	hsa-miR-137	0.08	0.4765	1.6141	-0.55	-0.69	0.75	2007, 2009, 2011
YBX1	ENST00000321358.7	Y box binding protein 1	4740	1	1	0	0	0	0	0	0	0	hsa-miR-137	0.0519	0.288	0.7493	-0.55	-0.55	0.92	2007, 2009, 2011
SIK1	ENST00000270162.6	salt-inducible kinase 1	2163	2	1	1	0	0	0	0	0	2	hsa-miR-137	0.1038	0.5939	1.8619	-0.55	-0.55	0.99	2007, 2009, 2011
SLC1A5	ENST00000542575.2	solute carrier family 1 (neutral amino acid transporter), member 5	681	1	1	0	0	1	1	0	0	0	hsa-miR-137	0.0877	0.4184	0.8867	-0.55	-0.59	0.91	2007, 2009, 2011
PPP4R2	ENST00000356692.5	protein phosphatase 4, regulatory subunit 2	310	1	1	0	0	1	0	0	1	0	hsa-miR-137	0.1268	0.5578	1.202	-0.55	-0.57	0.91	NULL
AKT2	ENST00000392038.2	v-akt murine thymoma viral oncogene homolog 2	525	2	2	0	0	0	0	0	0	0	hsa-miR-137	0.1704	0.796	1.6338	-0.54	-0.55	> 0.99	2007, 2009, 2011
GPR137B	ENST00000366592.3	G protein-coupled receptor 137B	389	1	1	0	0	0	0	0	0	2	hsa-miR-137	0.1234	0.5098	0.8857	-0.54	-0.54	0.91	2007, 2009, 2011
CCDC153	ENST00000503566.2	coiled-coil domain containing 153	46	1	1	0	0	0	0	0	0	0	hsa-miR-137	0.0072	0.051	0.2842	-0.54	-0.54	< 0.1	2009, 2011
NT5DC2	ENST00000307092.4	5'-nucleotidase domain containing 2	1229	1	1	0	0	0	0	0	0	0	hsa-miR-137	0.0232	0.1491	0.5643	-0.54	-0.54	< 0.1	2009, 2011
CYYR1	ENST00000299340.4	cysteine/tyrosine-rich 1	5	1	1	0	0	0	0	0	0	0	hsa-miR-137	0.0689	0.3604	0.8935	-0.54	-0.54	0.76	2009, 2011
LEPROT	ENST00000371065.4	leptin receptor overlapping transcript	397	2	2	0	0	2	0	1	1	1	hsa-miR-137	0.0921	0.5781	2.0898	-0.53	-0.69	0.44	2011
PRDM1	ENST00000369089.3	PR domain containing 1, with ZNF domain	48	1	1	0	0	0	0	0	0	0	hsa-miR-137	0.1919	0.6386	0.9435	-0.53	-0.53	0.88	2007, 2009, 2011
FAM117B	ENST00000392238.2	family with sequence similarity 117, member B	245	2	1	1	0	1	0	0	1	0	hsa-miR-137	0.1625	0.8889	2.3507	-0.53	-0.55	0.97	2007, 2009, 2011
CCNG2	ENST00000316355.5	cyclin G2	1056	1	1	0	0	0	0	0	0	2	hsa-miR-137	0.1225	0.5127	0.9346	-0.53	-0.53	0.92	2009, 2011
DR1	ENST00000370272.4	down-regulator of transcription 1, TBP-binding (negative cofactor 2)	2994	2	1	0	1	0	0	0	0	1	hsa-miR-137	0.1009	0.4972	1.2044	-0.53	-0.72	> 0.99	2007, 2009, 2011
C11orf87	ENST00000327419.6	chromosome 11 open reading frame 87	5	2	1	0	1	0	0	0	0	1	hsa-miR-137	0.1584	0.797	2.025	-0.52	-0.52	0.99	2011
SWT1	ENST00000367500.4	SWT1 RNA endoribonuclease homolog (S. cerevisiae)	104	1	1	0	0	1	0	0	1	0	hsa-miR-137	0.0671	0.3472	0.8101	-0.52	-0.62	0.56	2009, 2011
TAF7L	ENST00000372907.3	TAF7-like RNA polymerase II, TATA box binding protein (TBP)-associated factor, 50kDa	51	1	1	0	0	0	0	0	0	0	hsa-miR-137	0.0455	0.2606	0.7226	-0.52	-0.52	0.32	2009, 2011
CEP128	ENST00000281129.3	centrosomal protein 128kDa	280	2	1	1	0	2	0	1	1	1	hsa-miR-137	0.0494	0.3133	1.1966	-0.52	-0.6	0.38	2009, 2011
ZBTB21	ENST00000398505.3	zinc finger and BTB domain containing 21	802	2	1	1	0	1	0	0	1	0	hsa-miR-137	0.1357	0.6987	1.8281	-0.52	-0.55	0.99	2007, 2009, 2011
NABP1	ENST00000410026.2	nucleic acid binding protein 1	938	1	1	0	0	1	0	1	0	0	hsa-miR-137	0.0518	0.2902	0.7933	-0.52	-0.56	0.92	2009, 2011
DCDC2	ENST00000378450.3	doublecortin domain containing 2	11	1	1	0	0	0	0	0	0	0	hsa-miR-137	0.0787	0.3879	0.8362	-0.52	-0.52	0.79	2007, 2009, 2011
CXCL12	ENST00000343575.6	chemokine (C-X-C motif) ligand 12	719	1	1	0	0	0	0	0	0	0	hsa-miR-137	0.0367	0.2197	0.6753	-0.52	-0.52	0.77	2011
ZNHIT6	ENST00000431532.2	zinc finger, HIT-type containing 6	201	1	1	0	0	0	0	0	0	1	hsa-miR-137	0.057	0.3516	1.331	-0.52	-0.52	0.34	2009, 2011
VKORC1	ENST00000300851.6	vitamin K epoxide reductase complex, subunit 1	614	1	1	0	0	0	0	0	0	0	hsa-miR-137	0.0264	0.1665	0.5918	-0.51	-0.52	0.49	2009, 2011
ABHD6	ENST00000295962.4	abhydrolase domain containing 6	289	1	1	0	0	1	0	0	1	0	hsa-miR-137	0.1428	0.5374	0.8603	-0.51	-0.56	0.91	2007, 2009, 2011
MRGBP	ENST00000370487.3	MRG/MORF4L binding protein	886	1	1	0	0	0	0	0	0	0	hsa-miR-137	0.0892	0.4199	0.8425	-0.51	-0.51	0.87	2009, 2011
FMNL2	ENST00000475377.2	formin-like 2	31	2	0	2	0	0	0	0	0	0	hsa-miR-137	0.0673	0.3924	1.2669	-0.51	-0.53	0.92	2007, 2009, 2011
TTC26	ENST00000430935.1	tetratricopeptide repeat domain 26	211	2	1	0	1	0	0	0	0	0	hsa-miR-137	0.0704	0.3978	1.1974	-0.51	-0.51	0.97	2009, 2011
CDC37L1	ENST00000381854.3	cell division cycle 37-like 1	280	1	1	0	0	0	0	0	0	0	hsa-miR-137	0.1014	0.4329	0.7768	-0.5	-0.58	0.92	2007, 2009, 2011
NETO1	ENST00000327305.6	neuropilin (NRP) and tolloid (TLL)-like 1	5	2	0	1	1	1	1	0	0	0	hsa-miR-137	0.0657	0.4011	1.3012	-0.5	-0.6	0.99	2011
YBX3	ENST00000279550.7	Y box binding protein 3	631	1	1	0	0	0	0	0	0	0	hsa-miR-137	0.0469	0.2663	0.7244	-0.5	-0.5	0.69	2007, 2009, 2011
GPX7	ENST00000361314.4	glutathione peroxidase 7	49	1	1	0	0	0	0	0	0	0	hsa-miR-137	0.0487	0.2771	0.7751	-0.49	-0.49	< 0.1	2009, 2011
PRADC1	ENST00000258083.2	protease-associated domain containing 1	1586	1	1	0	0	0	0	0	0	0	hsa-miR-137	0.0657	0.34	0.7916	-0.49	-0.65	0.9	2007, 2009, 2011
C3orf58	ENST00000441925.2	chromosome 3 open reading frame 58	118	1	1	0	0	0	0	0	0	0	hsa-miR-137	0.0842	0.4167	0.9773	-0.49	-0.49	0.9	2007, 2009, 2011
CCNI	ENST00000237654.4	cyclin I	12152	1	1	0	0	0	0	0	0	0	hsa-miR-137	0.0677	0.3499	0.8165	-0.49	-0.5	0.85	NULL
BLOC1S5	ENST00000397457.2	biogenesis of lysosomal organelles complex-1, subunit 5, muted	187	2	0	1	1	0	0	0	0	0	hsa-miR-137	0.1454	0.7174	1.6237	-0.49	-0.49	0.97	2009, 2011
SH3TC1	ENST00000245105.3	SH3 domain and tetratricopeptide repeats 1	341	1	1	0	0	1	0	0	1	0	hsa-miR-137	0.0302	0.1882	0.6458	-0.49	-0.68	< 0.1	NULL
NCOA2	ENST00000452400.2	nuclear receptor coactivator 2	271	2	1	1	0	0	0	0	0	0	hsa-miR-137	0.1992	0.9253	2.1148	-0.48	-0.48	0.98	2007, 2009, 2011
RNF4	ENST00000511859.1	ring finger protein 4	33	2	1	0	1	0	0	0	0	0	hsa-miR-137	0.0587	0.3242	0.99	-0.48	-0.68	0.98	2007, 2009, 2011
NREP	ENST00000379671.3	neuronal regeneration related protein	409	1	1	0	0	0	0	0	0	0	hsa-miR-137	0.1379	0.5156	0.8516	-0.48	-0.56	0.88	2007, 2009, 2011
SLC35A4	ENST00000323146.3	solute carrier family 35, member A4	334	1	1	0	0	0	0	0	0	0	hsa-miR-137	0.0504	0.2836	0.7763	-0.48	-0.48	0.91	2007, 2009, 2011
DMRT2	ENST00000259622.6	doublesex and mab-3 related transcription factor 2	5	1	1	0	0	0	0	0	0	0	hsa-miR-137	0.0392	0.2355	0.7579	-0.48	-0.48	< 0.1	2007, 2011
KDELR3	ENST00000216014.4	KDEL (Lys-Asp-Glu-Leu) endoplasmic reticulum protein retention receptor 3	329	1	1	0	0	0	0	0	0	0	hsa-miR-137	0.047	0.2608	0.6906	-0.47	-0.55	0.4	2009, 2011
DFFB	ENST00000378209.3	DNA fragmentation factor, 40kDa, beta polypeptide (caspase-activated DNase)	55	1	1	0	0	0	0	0	0	0	hsa-miR-137	0.0443	0.2558	0.7281	-0.47	-0.47	0.6	2009, 2011
SERPINA3	ENST00000393080.4	serpin peptidase inhibitor, clade A (alpha-1 antiproteinase, antitrypsin), member 3	104	1	1	0	0	1	0	0	1	0	hsa-miR-137	0.0219	0.1421	0.5504	-0.47	-0.49	< 0.1	2011
C21orf91	ENST00000400558.3	chromosome 21 open reading frame 91	998	2	0	1	1	0	0	0	0	1	hsa-miR-137	0.1137	0.5905	1.5039	-0.47	-0.54	0.98	2007, 2009, 2011
RNASE6	ENST00000304677.2	ribonuclease, RNase A family, k6	5	1	1	0	0	0	0	0	0	0	hsa-miR-137	0.0145	0.0981	0.4455	-0.47	-0.47	0.42	2009, 2011
ZC3H3	ENST00000262577.5	zinc finger CCCH-type containing 3	35	1	1	0	0	0	0	0	0	0	hsa-miR-137	0.059	0.3168	0.7741	-0.47	-0.47	0.91	2007, 2009, 2011
RAPGEF5	ENST00000401957.2	Rap guanine nucleotide exchange factor (GEF) 5	32	2	1	1	0	0	0	0	0	0	hsa-miR-137	0.1415	0.6567	1.4724	-0.46	-0.46	0.98	2007, 2009, 2011
INPP5A	ENST00000368594.3	inositol polyphosphate-5-phosphatase, 40kDa	243	1	1	0	0	0	0	0	0	0	hsa-miR-137	0.0924	0.4312	0.8817	-0.46	-0.47	0.86	2007, 2009, 2011
CTSF	ENST00000310325.5	cathepsin F	382	1	1	0	0	0	0	0	0	0	hsa-miR-137	0.0318	0.1956	0.6493	-0.46	-0.46	0.51	2007, 2009, 2011
SLC25A5	ENST00000317881.8	solute carrier family 25 (mitochondrial carrier; adenine nucleotide translocator), member 5	260	1	1	0	0	0	0	0	0	0	hsa-miR-137	0.0486	0.2822	0.8638	-0.46	-0.47	< 0.1	2007, 2009, 2011
CA7	ENST00000394069.3	carbonic anhydrase VII	5	1	1	0	0	0	0	0	0	0	hsa-miR-137	0.113	0.4849	0.8743	-0.46	-0.46	0.86	2007, 2009, 2011
KLF15	ENST00000296233.3	Kruppel-like factor 15	7	1	1	0	0	0	0	0	0	0	hsa-miR-137	0.1086	0.4768	0.9027	-0.46	-0.46	0.44	2007, 2009, 2011
BEND6	ENST00000370750.2	BEN domain containing 6	11	1	1	0	0	0	0	0	0	1	hsa-miR-137	0.0478	0.2876	0.9808	-0.46	-0.46	0.24	2009, 2011
PIAS2	ENST00000585916.1	protein inhibitor of activated STAT, 2	194	1	1	0	0	0	0	0	0	1	hsa-miR-137	0.0605	0.3242	0.8046	-0.46	-0.46	0.92	2007, 2009, 2011
MARCH7	ENST00000259050.4	membrane-associated ring finger (C3HC4) 7, E3 ubiquitin protein ligase	537	1	1	0	0	1	1	0	0	0	hsa-miR-137	0.0878	0.4397	1.0457	-0.45	-0.77	0.92	2007, 2009, 2011
STAC	ENST00000273183.3	SH3 and cysteine rich domain	172	1	1	0	0	0	0	0	0	1	hsa-miR-137	0.0547	0.3234	1.0676	-0.45	-0.45	0.91	2009, 2011
E2F6	ENST00000362009.4	E2F transcription factor 6	70	1	1	0	0	0	0	0	0	0	hsa-miR-137	0.0641	0.337	0.802	-0.45	-0.45	0.8	2007, 2009, 2011
C17orf103	ENST00000468196.1	chromosome 17 open reading frame 103	54	1	1	0	0	2	2	0	0	0	hsa-miR-137	0.0552	0.3522	1.3783	-0.45	-0.45	0.29	2011
CACFD1	ENST00000291722.7	calcium channel flower domain containing 1	1315	1	1	0	0	0	0	0	0	0	hsa-miR-137	0.068	0.3502	0.7993	-0.45	-0.45	0.88	2009, 2011
SPATA16	ENST00000351008.3	spermatogenesis associated 16	5	1	1	0	0	0	0	0	0	0	hsa-miR-137	0.0174	0.1177	0.5439	-0.45	-0.45	< 0.1	2009, 2011
GRIN2A	ENST00000562109.1	glutamate receptor, ionotropic, N-methyl D-aspartate 2A	5	2	0	2	0	2	0	0	2	0	hsa-miR-137	0.064	0.3984	1.4182	-0.44	-0.45	0.94	2007, 2009, 2011
ST3GAL3	ENST00000372377.4	ST3 beta-galactoside alpha-2,3-sialyltransferase 3	135	1	1	0	0	0	0	0	0	0	hsa-miR-137	0.0515	0.2863	0.7477	-0.44	-0.44	0.85	2007, 2009, 2011
FAM3C	ENST00000359943.3	family with sequence similarity 3, member C	15	1	1	0	0	2	1	1	0	0	hsa-miR-137	0.0714	0.4151	1.3443	-0.44	-0.9	0.56	NULL
ZNF710	ENST00000268154.4	zinc finger protein 710	5	1	1	0	0	0	0	0	0	0	hsa-miR-137	0.1586	0.582	0.9114	-0.44	-0.44	0.92	2011
PTPN5	ENST00000477854.1	protein tyrosine phosphatase, non-receptor type 5 (striatum-enriched)	5	1	1	0	0	0	0	0	0	0	hsa-miR-137	0.046	0.2628	0.7248	-0.44	-0.44	0.91	2007, 2009, 2011
GJC1	ENST00000426548.1	gap junction protein, gamma 1, 45kDa	195	1	1	0	0	0	0	0	0	0	hsa-miR-137	0.1977	0.6481	0.954	-0.43	-0.43	0.91	2009, 2011
KCNMB2	ENST00000432997.1	potassium large conductance calcium-activated channel, subfamily M, beta member 2	5	1	1	0	0	0	0	0	0	1	hsa-miR-137	0.068	0.3825	1.1323	-0.43	-0.43	0.9	2007, 2009, 2011
PHF17	ENST00000226319.6	PHD finger protein 17	1393	1	1	0	0	2	0	0	2	2	hsa-miR-137	0.1234	0.652	2.018	-0.43	-0.48	0.91	2007, 2009, 2011
EHBP1L1	ENST00000309295.4	EH domain binding protein 1-like 1	264	1	1	0	0	0	0	0	0	0	hsa-miR-137	0.0301	0.1893	0.6901	-0.43	-0.43	0.65	2009, 2011
RGS7BP	ENST00000334025.2	regulator of G-protein signaling 7 binding protein	5	2	1	1	0	0	0	0	0	1	hsa-miR-137	0.1194	0.5988	1.4957	-0.43	-0.43	0.83	2007, 2009, 2011
JDP2	ENST00000435893.2	Jun dimerization protein 2	110	1	0	1	0	1	0	0	1	0	hsa-miR-137	0.0621	0.3304	0.8014	-0.43	-0.62	0.86	2007, 2009, 2011
SLC6A8	ENST00000253122.5	solute carrier family 6 (neurotransmitter transporter), member 8	5	1	1	0	0	0	0	0	0	1	hsa-miR-137	0.0792	0.3997	0.9535	-0.43	-0.43	0.91	2007, 2009, 2011
HNRNPDL	ENST00000602300.1	heterogeneous nuclear ribonucleoprotein D-like	217	1	1	0	0	0	0	0	0	0	hsa-miR-137	0.1529	0.5689	1.0087	-0.43	-0.47	0.92	2007, 2009, 2011
UNC79	ENST00000553484.1	unc-79 homolog (C. elegans)	5	2	1	0	1	0	0	0	0	0	hsa-miR-137	0.1601	0.7274	1.5706	-0.42	-0.42	0.95	2007, 2009, 2011
VARS	ENST00000375663.3	valyl-tRNA synthetase	55	1	1	0	0	0	0	0	0	0	hsa-miR-137	0.0103	0.0713	0.3649	-0.42	-0.42	0.16	2007, 2009, 2011
AL138847.1	ENST00000593719.1	CDNA FLJ26506 fis, clone KDN07105; Uncharacterized protein	5	1	1	0	0	0	0	0	0	0	hsa-miR-137	0.0264	0.1667	0.5965	-0.42	-0.42	< 0.1	NULL
METTL9	ENST00000358154.3	methyltransferase like 9	220	2	0	1	1	0	0	0	0	0	hsa-miR-137	0.0351	0.2342	1.0158	-0.42	-0.42	0.99	2007, 2009, 2011
HAPLN2	ENST00000255039.1	hyaluronan and proteoglycan link protein 2	5	1	1	0	0	0	0	0	0	0	hsa-miR-137	0.0188	0.1238	0.5107	-0.42	-0.42	< 0.1	2009, 2011
VASH2	ENST00000366968.4	vasohibin 2	70	1	1	0	0	1	0	0	1	2	hsa-miR-137	0.0992	0.5655	1.8237	-0.42	-0.44	0.92	2007, 2009, 2011
MBTPS2	ENST00000379484.5	membrane-bound transcription factor peptidase, site 2	1711	1	1	0	0	1	0	0	1	0	hsa-miR-137	0.0699	0.3749	1.0475	-0.42	-0.43	0.84	2011
ZFP36L2	ENST00000282388.3	ZFP36 ring finger protein-like 2	317	2	1	1	0	1	0	1	0	0	hsa-miR-137	0.0562	0.3254	1.0058	-0.41	-0.53	0.99	2011
RCOR2	ENST00000301459.4	REST corepressor 2	5	1	1	0	0	0	0	0	0	0	hsa-miR-137	0.0827	0.3999	0.8312	-0.41	-0.41	0.89	2007, 2009, 2011
GPR158	ENST00000376351.3	G protein-coupled receptor 158	5	1	0	0	1	0	0	0	0	1	hsa-miR-137	0.0477	0.2968	1.1554	-0.41	-0.41	0.87	2007, 2009, 2011
HLF	ENST00000226067.5	hepatic leukemia factor	15	1	1	0	0	1	0	1	0	2	hsa-miR-137	0.15	0.7073	1.8422	-0.41	-0.44	0.91	2007, 2009, 2011
ATPAF1	ENST00000576409.1	ATP synthase mitochondrial F1 complex assembly factor 1	1637	1	1	0	0	0	0	0	0	0	hsa-miR-137	0.1677	0.5743	0.9226	-0.41	-0.47	0.87	2007, 2009, 2011
CNEP1R1	ENST00000562576.1	CTD nuclear envelope phosphatase 1 regulatory subunit 1	546	1	1	0	0	0	0	0	0	1	hsa-miR-137	0.0245	0.1667	0.8143	-0.41	-0.41	0.17	2007, 2009, 2011
HLA-DQA1	ENST00000343139.5	major histocompatibility complex, class II, DQ alpha 1	7	1	1	0	0	0	0	0	0	0	hsa-miR-137	0.0198	0.1299	0.5245	-0.41	-0.41	0.16	2011
TBC1D19	ENST00000264866.4	TBC1 domain family, member 19	77	1	0	0	1	1	1	0	0	0	hsa-miR-137	0.0433	0.2684	0.9804	-0.41	-0.51	0.88	2007
SBSPON	ENST00000297354.6	somatomedin B and thrombospondin, type 1 domain containing	8	1	1	0	0	3	2	1	0	0	hsa-miR-137	0.0548	0.3519	1.3478	-0.41	-0.75	< 0.1	NULL
AJUBA	ENST00000262713.2	ajuba LIM protein	871	1	1	0	0	0	0	0	0	0	hsa-miR-137	0.095	0.4299	0.826	-0.4	-0.43	0.91	2009, 2011
LBX1	ENST00000370193.2	ladybird homeobox 1	8	1	1	0	0	0	0	0	0	0	hsa-miR-137	0.0735	0.3705	0.824	-0.4	-0.4	0.91	2007, 2009, 2011
SLC46A3	ENST00000266943.6	solute carrier family 46, member 3	5	1	1	0	0	0	0	0	0	2	hsa-miR-137	0.1023	0.5166	1.4334	-0.4	-0.4	0.78	2007, 2009, 2011
UNC93B1	ENST00000227471.2	unc-93 homolog B1 (C. elegans)	5	1	1	0	0	0	0	0	0	0	hsa-miR-137	0.0194	0.1274	0.519	-0.4	-0.4	< 0.1	NULL
MTF1	ENST00000373036.4	metal-regulatory transcription factor 1	98	2	0	1	1	0	0	0	0	2	hsa-miR-137	0.103	0.5555	1.6189	-0.4	-0.41	0.99	2007, 2009, 2011
TMX1	ENST00000457354.2	thioredoxin-related transmembrane protein 1	3176	1	1	0	0	0	0	0	0	1	hsa-miR-137	0.0575	0.3116	0.7818	-0.4	-0.4	0.91	2009, 2011
CEP63	ENST00000337090.3	centrosomal protein 63kDa	191	1	1	0	0	0	0	0	0	0	hsa-miR-137	0.0165	0.1105	0.4792	-0.4	-0.4	0.6	2009, 2011
PRKAR2B	ENST00000265717.4	protein kinase, cAMP-dependent, regulatory, type II, beta	148	1	0	0	1	1	0	1	0	1	hsa-miR-137	0.0494	0.3192	1.2787	-0.4	-0.45	0.88	2007, 2009, 2011
UBXN4	ENST00000272638.9	UBX domain protein 4	3678	1	0	0	1	1	0	1	0	0	hsa-miR-137	0.0414	0.2709	1.0984	-0.4	-0.4	0.86	2009, 2011
TAF12	ENST00000373824.4	TAF12 RNA polymerase II, TATA box binding protein (TBP)-associated factor, 20kDa	183	1	0	1	0	0	0	0	0	0	hsa-miR-137	0.0164	0.111	0.5186	-0.4	-0.4	0.56	2007
FXYD6	ENST00000540359.1	FXYD domain containing ion transport regulator 6	42	1	1	0	0	0	0	0	0	1	hsa-miR-137	0.0782	0.3926	0.9087	-0.4	-0.4	0.91	2007, 2009, 2011
EDIL3	ENST00000296591.5	EGF-like repeats and discoidin I-like domains 3	2825	1	1	0	0	1	1	0	0	1	hsa-miR-137	0.0793	0.4197	1.1621	-0.4	-0.61	0.92	2007, 2009, 2011
ALDH8A1	ENST00000265605.2	aldehyde dehydrogenase 8 family, member A1	48	1	1	0	0	0	0	0	0	0	hsa-miR-137	0.0381	0.2326	0.7877	-0.4	-0.4	< 0.1	NULL
XPO4	ENST00000400602.2	exportin 4	718	2	1	0	1	0	0	0	0	1	hsa-miR-137	0.1462	0.6172	1.4204	-0.39	-0.45	0.98	2007, 2009, 2011
KIAA1671	ENST00000401395.1	KIAA1671	549	1	1	0	0	1	0	0	1	0	hsa-miR-137	0.1235	0.5445	1.1848	-0.39	-0.39	0.92	2011
NRXN3	ENST00000281127.7	neurexin 3	14	1	1	0	0	0	0	0	0	0	hsa-miR-137	0.0683	0.3538	0.8312	-0.39	-0.39	0.92	2007, 2009, 2011
CHST9	ENST00000580774.1	carbohydrate (N-acetylgalactosamine 4-0) sulfotransferase 9	20	1	1	0	0	0	0	0	0	0	hsa-miR-137	0.0159	0.1068	0.4692	-0.39	-0.39	0.14	2007, 2009, 2011
WBP1L	ENST00000369889.4	WW domain binding protein 1-like	5	1	1	0	0	0	0	0	0	0	hsa-miR-137	0.1019	0.4561	0.861	-0.39	-0.39	0.86	2009, 2011
HIC1	ENST00000399849.3	hypermethylated in cancer 1	76	1	1	0	0	0	0	0	0	0	hsa-miR-137	0.0383	0.2273	0.685	-0.39	-0.39	0.9	2009, 2011
TSNAX	ENST00000366639.4	translin-associated factor X	936	1	1	0	0	0	0	0	0	0	hsa-miR-137	0.071	0.3653	0.8988	-0.39	-0.41	0.91	2007, 2009, 2011
E2F7	ENST00000416496.2	E2F transcription factor 7	308	1	1	0	0	0	0	0	0	0	hsa-miR-137	0.0358	0.2143	0.6752	-0.39	-0.42	0.14	2009, 2011
GABRA1	ENST00000428797.2	gamma-aminobutyric acid (GABA) A receptor, alpha 1	5	2	0	1	1	0	0	0	0	0	hsa-miR-137	0.0805	0.4805	1.542	-0.39	-0.39	0.97	2007, 2009, 2011
HERPUD2	ENST00000396081.1	HERPUD family member 2	30	1	1	0	0	0	0	0	0	0	hsa-miR-137	0.0779	0.3728	0.7774	-0.39	-0.43	0.92	2007, 2009, 2011
BLZF1	ENST00000367808.3	basic leucine zipper nuclear factor 1	73	1	0	0	1	1	0	1	0	0	hsa-miR-137	0.0451	0.2891	1.0874	-0.38	-0.4	0.77	NULL
ALDH1A2	ENST00000249750.4	aldehyde dehydrogenase 1 family, member A2	401	1	1	0	0	0	0	0	0	0	hsa-miR-137	0.0477	0.2746	0.8047	-0.38	-0.38	0.9	2007, 2009, 2011
KCND2	ENST00000331113.4	potassium voltage-gated channel, Shal-related subfamily, member 2	5	1	0	0	1	1	0	1	0	0	hsa-miR-137	0.0808	0.4965	1.7325	-0.38	-0.38	0.87	2007, 2009, 2011
CD83	ENST00000379153.3	CD83 molecule	414	1	1	0	0	0	0	0	0	0	hsa-miR-137	0.0355	0.214	0.6679	-0.38	-0.38	0.3	2009, 2011
RRM2B	ENST00000251810.3	ribonucleotide reductase M2 B (TP53 inducible)	205	1	1	0	0	0	0	0	0	0	hsa-miR-137	0.0717	0.3714	0.9091	-0.38	-0.38	0.64	2011
ZMAT4	ENST00000315769.7	zinc finger, matrin-type 4	5	1	1	0	0	0	0	0	0	0	hsa-miR-137	0.0536	0.2983	0.8064	-0.38	-0.38	0.86	2007, 2009, 2011
TFAP2C	ENST00000201031.2	transcription factor AP-2 gamma (activating enhancer binding protein 2 gamma)	22	1	1	0	0	0	0	0	0	0	hsa-miR-137	0.0613	0.327	0.8018	-0.38	-0.38	0.86	2009, 2011
GORASP2	ENST00000234160.4	golgi reassembly stacking protein 2, 55kDa	1944	1	1	0	0	0	0	0	0	0	hsa-miR-137	0.0312	0.1894	0.6065	-0.38	-0.41	0.62	2007, 2009, 2011
MAN2A1	ENST00000261483.4	mannosidase, alpha, class 2A, member 1	1521	3	0	0	3	0	0	0	0	0	hsa-miR-137	0.0489	0.3216	1.3644	-0.38	-0.39	> 0.99	2007, 2009, 2011
SCRT2	ENST00000246104.6	scratch homolog 2, zinc finger protein (Drosophila)	5	1	1	0	0	0	0	0	0	0	hsa-miR-137	0.1274	0.5274	0.9716	-0.37	-0.37	0.91	2007, 2009, 2011
CD69	ENST00000228434.3	CD69 molecule	5	1	0	0	1	0	0	0	0	2	hsa-miR-137	0.0289	0.1949	0.9209	-0.37	-0.37	0.81	2011
SLC6A1	ENST00000287766.4	solute carrier family 6 (neurotransmitter transporter), member 1	5	2	0	0	2	0	0	0	0	0	hsa-miR-137	0.046	0.2971	1.1641	-0.37	-0.37	0.99	2007, 2009, 2011
NUCKS1	ENST00000367142.4	nuclear casein kinase and cyclin-dependent kinase substrate 1	1692	1	1	0	0	0	0	0	0	2	hsa-miR-137	0.0756	0.3784	0.881	-0.37	-0.4	0.91	2011
GPCPD1	ENST00000379019.4	glycerophosphocholine phosphodiesterase GDE1 homolog (S. cerevisiae)	155	1	1	0	0	0	0	0	0	0	hsa-miR-137	0.093	0.4335	0.8774	-0.37	-0.37	0.92	2007, 2009, 2011
BAZ1A	ENST00000358716.4	bromodomain adjacent to zinc finger domain, 1A	144	1	1	0	0	0	0	0	0	0	hsa-miR-137	0.0809	0.3955	0.8454	-0.37	-0.37	0.82	2009, 2011
RP11-192H23.4	ENST00000534850.1	Uncharacterized protein	22	1	1	0	0	2	0	1	1	0	hsa-miR-137	0.0806	0.4552	1.448	-0.37	-0.37	< 0.1	NULL
C6orf47	ENST00000375911.1	chromosome 6 open reading frame 47	38	1	1	0	0	0	0	0	0	0	hsa-miR-137	0.042	0.2359	0.6296	-0.37	-0.44	0.84	2011
CEACAM19	ENST00000358777.4	carcinoembryonic antigen-related cell adhesion molecule 19	11	1	1	0	0	0	0	0	0	0	hsa-miR-137	0.0305	0.1885	0.6319	-0.37	-0.37	< 0.1	2009, 2011
NEFH	ENST00000310624.6	neurofilament, heavy polypeptide	5	2	0	1	1	1	0	0	1	0	hsa-miR-137	0.042	0.2841	1.2987	-0.37	-0.37	0.86	2007, 2009, 2011
CTNNA3	ENST00000433211.2	catenin (cadherin-associated protein), alpha 3	5	1	1	0	0	3	0	2	1	0	hsa-miR-137	0.089	0.5388	1.9309	-0.37	-0.37	0.41	NULL
ZBTB37	ENST00000367701.5	zinc finger and BTB domain containing 37	213	1	0	1	0	2	0	1	1	2	hsa-miR-137	0.0782	0.4982	2.1563	-0.37	-0.37	0.71	NULL
LMBR1L	ENST00000267102.8	limb development membrane protein 1-like	346	1	1	0	0	0	0	0	0	1	hsa-miR-137	0.0193	0.1283	0.5533	-0.37	-0.37	0.63	2007, 2009, 2011
NIPBL	ENST00000448238.2	Nipped-B homolog (Drosophila)	250	2	1	0	1	0	0	0	0	1	hsa-miR-137	0.1247	0.5793	1.3365	-0.37	-0.47	0.98	2007, 2009, 2011
AHCYL1	ENST00000369799.5	adenosylhomocysteinase-like 1	1279	1	1	0	0	0	0	0	0	1	hsa-miR-137	0.0641	0.3756	1.2166	-0.37	-0.37	0.91	2007, 2009, 2011
STK38	ENST00000229812.7	serine/threonine kinase 38	156	1	1	0	0	1	0	1	0	0	hsa-miR-137	0.1002	0.4949	1.2346	-0.36	-0.36	0.91	2007, 2009, 2011
ZCCHC2	ENST00000269499.5	zinc finger, CCHC domain containing 2	13	1	1	0	0	0	0	0	0	0	hsa-miR-137	0.069	0.3606	0.9403	-0.36	-0.39	0.88	2007, 2009, 2011
ZNF516	ENST00000443185.2	zinc finger protein 516	311	1	1	0	0	1	0	0	1	0	hsa-miR-137	0.1261	0.5156	0.9503	-0.36	-0.49	0.92	2009, 2011
ELOVL2	ENST00000354666.3	ELOVL fatty acid elongase 2	99	1	1	0	0	0	0	0	0	0	hsa-miR-137	0.1363	0.5353	0.9953	-0.36	-0.4	0.69	2007, 2009, 2011
PTGFRN	ENST00000393203.2	prostaglandin F2 receptor inhibitor	591	2	1	1	0	0	0	0	0	0	hsa-miR-137	0.0875	0.4589	1.0947	-0.36	-0.5	0.98	2007, 2009, 2011
KIAA0907	ENST00000368320.3	KIAA0907	48	1	1	0	0	0	0	0	0	1	hsa-miR-137	0.1369	0.5623	1.0969	-0.36	-0.36	0.89	2007, 2009, 2011
HLA-DQA2	ENST00000374940.3	major histocompatibility complex, class II, DQ alpha 2	5	1	1	0	0	0	0	0	0	0	hsa-miR-137	0.0279	0.1748	0.6102	-0.36	-0.36	< 0.1	NULL
RANBP1	ENST00000430524.1	RAN binding protein 1	30	1	1	0	0	0	0	0	0	0	hsa-miR-137	0.0197	0.129	0.5226	-0.36	-0.36	< 0.1	NULL
ELOVL1	ENST00000372458.3	ELOVL fatty acid elongase 1	188	1	1	0	0	0	0	0	0	0	hsa-miR-137	0.0618	0.3275	0.7825	-0.36	-0.36	0.81	2009, 2011
ZNF449	ENST00000339249.4	zinc finger protein 449	345	1	1	0	0	0	0	0	0	1	hsa-miR-137	0.0741	0.4274	1.3124	-0.36	-0.37	0.64	2009, 2011
MSI1	ENST00000257552.2	musashi RNA-binding protein 1	287	1	1	0	0	0	0	0	0	0	hsa-miR-137	0.0801	0.4114	1.037	-0.36	-0.36	0.91	2007, 2009, 2011
MBD6	ENST00000355673.3	methyl-CpG binding domain protein 6	24	1	1	0	0	0	0	0	0	0	hsa-miR-137	0.0618	0.3456	1.0217	-0.36	-0.36	0.88	2007, 2009, 2011
DUSP4	ENST00000240100.2	dual specificity phosphatase 4	245	2	1	0	1	0	0	0	0	0	hsa-miR-137	0.0733	0.4254	1.306	-0.36	-0.36	> 0.99	2007, 2009, 2011
TM4SF1	ENST00000472441.1	transmembrane 4 L six family member 1	1401	1	0	1	0	1	0	1	0	0	hsa-miR-137	0.0191	0.1326	0.6972	-0.36	-0.36	< 0.1	NULL
RPL37	ENST00000274242.5	ribosomal protein L37	1785	1	0	0	1	1	0	1	0	0	hsa-miR-137	0.0472	0.3013	1.1392	-0.36	-0.37	0.83	NULL
PIAS4	ENST00000262971.2	protein inhibitor of activated STAT, 4	521	2	0	1	1	0	0	0	0	0	hsa-miR-137	0.0448	0.2855	1.0762	-0.35	-0.35	0.99	NULL
SHROOM2	ENST00000380913.3	shroom family member 2	121	2	1	1	0	1	0	0	1	0	hsa-miR-137	0.1002	0.4817	1.0441	-0.35	-0.44	0.98	2007, 2009, 2011
DIRAS2	ENST00000375765.3	DIRAS family, GTP-binding RAS-like 2	5	1	0	1	0	2	0	1	1	0	hsa-miR-137	0.0714	0.4334	1.411	-0.35	-0.37	0.94	2007, 2009, 2011
MBNL2	ENST00000345429.6	muscleblind-like splicing regulator 2	34	1	1	0	0	0	0	0	0	0	hsa-miR-137	0.0854	0.3807	0.7367	-0.35	-0.44	0.82	2007, 2009, 2011
EIF2S3	ENST00000253039.4	eukaryotic translation initiation factor 2, subunit 3 gamma, 52kDa	1571	1	0	1	0	0	0	0	0	0	hsa-miR-137	0.062	0.333	0.85	-0.35	-0.35	0.68	2007, 2009, 2011
FAM126B	ENST00000418596.3	family with sequence similarity 126, member B	132	1	1	0	0	2	0	2	0	0	hsa-miR-137	0.0517	0.3249	1.2278	-0.35	-0.38	0.92	2007, 2009, 2011
ASXL2	ENST00000435504.4	additional sex combs like 2 (Drosophila)	139	2	0	0	2	2	0	1	1	0	hsa-miR-137	0.0914	0.5572	1.9798	-0.35	-0.35	0.99	NULL
ACSL6	ENST00000379264.2	acyl-CoA synthetase long-chain family member 6	7	1	0	1	0	1	0	0	1	1	hsa-miR-137	0.058	0.3609	1.3713	-0.35	-0.38	0.87	2007, 2009, 2011
HTR2C	ENST00000371950.3	5-hydroxytryptamine (serotonin) receptor 2C, G protein-coupled	5	1	1	0	0	0	0	0	0	0	hsa-miR-137	0.0755	0.3816	0.8849	-0.35	-0.35	0.9	2007, 2009, 2011
GNAT1	ENST00000232461.3	guanine nucleotide binding protein (G protein), alpha transducing activity polypeptide 1	8	1	1	0	0	0	0	0	0	0	hsa-miR-137	0.0437	0.2523	0.7137	-0.35	-0.35	0.7	2007, 2009, 2011
ABHD5	ENST00000458276.2	abhydrolase domain containing 5	884	1	1	0	0	2	1	1	0	0	hsa-miR-137	0.0333	0.204	0.6657	-0.35	-0.65	< 0.1	2011
NFIB	ENST00000397575.3	nuclear factor I/B	1149	2	0	2	0	1	0	1	0	2	hsa-miR-137	0.0751	0.4623	1.7084	-0.35	-0.39	0.96	2007, 2009, 2011
FGF9	ENST00000382353.5	fibroblast growth factor 9	136	1	1	0	0	1	0	1	0	1	hsa-miR-137	0.0705	0.3946	1.172	-0.35	-0.62	0.12	2011
SLC43A2	ENST00000301335.5	solute carrier family 43 (amino acid system L transporter), member 2	68	1	1	0	0	0	0	0	0	0	hsa-miR-137	0.1089	0.4566	0.807	-0.34	-0.38	0.92	2007, 2009, 2011
LUZP2	ENST00000533227.1	leucine zipper protein 2	33	1	1	0	0	0	0	0	0	0	hsa-miR-137	0.0671	0.3554	0.9094	-0.34	-0.34	0.92	2007, 2009, 2011
TMEM229B	ENST00000557006.1	transmembrane protein 229B	5	1	1	0	0	0	0	0	0	1	hsa-miR-137	0.1779	0.6387	1.1074	-0.34	-0.34	0.91	2007, 2009, 2011
PIP5KL1	ENST00000388747.4	phosphatidylinositol-4-phosphate 5-kinase-like 1	12	1	1	0	0	0	0	0	0	0	hsa-miR-137	0.0472	0.2681	0.7302	-0.34	-0.34	0.68	2009, 2011
SH3BP5	ENST00000383791.3	SH3-domain binding protein 5 (BTK-associated)	4289	1	1	0	0	1	0	1	0	1	hsa-miR-137	0.0566	0.3103	0.8142	-0.34	-0.47	0.92	2007, 2009, 2011
HYPK	ENST00000458412.1	huntingtin interacting protein K	5939	1	0	0	1	0	0	0	0	0	hsa-miR-137	0.0355	0.2138	0.6677	-0.34	-0.34	0.84	NULL
RREB1	ENST00000379938.2	ras responsive element binding protein 1	340	2	1	0	1	0	0	0	0	3	hsa-miR-137	0.1355	0.6557	1.8374	-0.34	-0.34	0.96	2011
CSNK1A1	ENST00000261798.5	casein kinase 1, alpha 1	769	1	1	0	0	0	0	0	0	0	hsa-miR-137	0.1412	0.5016	0.7665	-0.34	-0.42	0.9	NULL
FAM168A	ENST00000064778.4	family with sequence similarity 168, member A	68	2	1	1	0	2*	0	0	1	0	hsa-miR-137	0.0639	0.312	0.7006	-0.34	-0.48	0.99	NULL
SRSF6	ENST00000244020.3	serine/arginine-rich splicing factor 6	1914	1	1	0	0	0	0	0	0	0	hsa-miR-137	0.0402	0.2398	0.7608	-0.34	-0.34	0.92	2007, 2009, 2011
DEXI	ENST00000331808.4	Dexi homolog (mouse)	1646	1	0	1	0	0	0	0	0	0	hsa-miR-137	0.0551	0.301	0.7588	-0.34	-0.34	0.84	2007, 2009, 2011
PLCB1	ENST00000378641.3	phospholipase C, beta 1 (phosphoinositide-specific)	21	1	1	0	0	1	0	1	0	0	hsa-miR-137	0.1054	0.5258	1.3244	-0.34	-0.34	0.88	2007, 2009, 2011
CYB5R4	ENST00000369681.5	cytochrome b5 reductase 4	329	2	1	1	0	0	0	0	0	0	hsa-miR-137	0.0384	0.231	0.739	-0.34	-0.37	0.88	2007, 2009, 2011
NFATC2	ENST00000371564.3	nuclear factor of activated T-cells, cytoplasmic, calcineurin-dependent 2	105	1	1	0	0	2	0	1	1	0	hsa-miR-137	0.0884	0.4743	1.4113	-0.34	-0.34	0.92	NULL
FAM221B	ENST00000423537.2	family with sequence similarity 221, member B	5	1	1	0	0	0	0	0	0	0	hsa-miR-137	0.0456	0.2616	0.7311	-0.34	-0.34	0.64	2011
NSF	ENST00000225282.8	N-ethylmaleimide-sensitive factor	86	1	0	0	1	1	0	0	1	0	hsa-miR-137	0.038	0.2379	0.8967	-0.33	-0.37	0.88	2007, 2009, 2011
HK3	ENST00000292432.5	hexokinase 3 (white cell)	5	1	0	1	0	0	0	0	0	0	hsa-miR-137	0.0256	0.1627	0.5895	-0.33	-0.33	0.87	2007, 2009, 2011
PPP1CB	ENST00000395366.2	protein phosphatase 1, catalytic subunit, beta isozyme	5795	1	1	0	0	0	0	0	0	0	hsa-miR-137	0.1059	0.4667	0.8659	-0.33	-0.33	0.92	2007, 2009, 2011
RPGRIP1L	ENST00000262135.4	RPGRIP1-like	55	1	0	1	0	0	0	0	0	0	hsa-miR-137	0.0642	0.3615	1.1301	-0.33	-0.33	0.65	2007, 2009, 2011
ADO	ENST00000373783.1	2-aminoethanethiol (cysteamine) dioxygenase	686	2	0	1	1	1	0	1	0	1	hsa-miR-137	0.0701	0.4054	1.2817	-0.33	-0.46	0.96	2007, 2009, 2011
RAP2C	ENST00000342983.2	RAP2C, member of RAS oncogene family	604	1	0	1	0	0	0	0	0	1	hsa-miR-137	0.0608	0.3451	1.0429	-0.33	-0.4	0.7	2007, 2011
C18orf25	ENST00000282059.6	chromosome 18 open reading frame 25	688	2	0	1	1	0	0	0	0	0	hsa-miR-137	0.0799	0.468	1.3659	-0.33	-0.34	0.92	2007, 2009, 2011
NCK1	ENST00000469404.1	NCK adaptor protein 1	415	1	1	0	0	0	0	0	0	1	hsa-miR-137	0.1141	0.406	0.6513	-0.33	-0.53	0.91	2007, 2009, 2011
B3GALT2	ENST00000367434.4	UDP-Gal:betaGlcNAc beta 1,3-galactosyltransferase, polypeptide 2	5	1	0	0	1	1	0	0	1	0	hsa-miR-137	0.0449	0.2863	1.1023	-0.33	-0.33	0.88	2007, 2009, 2011
PAPD7	ENST00000230859.6	PAP associated domain containing 7	3195	2	0	1	1	0	0	0	0	0	hsa-miR-137	0.0541	0.3348	1.1628	-0.33	-0.34	0.85	2007, 2009, 2011
AIDA	ENST00000340020.6	axin interactor, dorsalization associated	48	1	1	0	0	0	0	0	0	0	hsa-miR-137	0.0579	0.3151	0.8123	-0.33	-0.33	0.91	2009, 2011
SNX25	ENST00000504273.1	sorting nexin 25	21	1	1	0	0	0	0	0	0	0	hsa-miR-137	0.0639	0.2797	0.5173	-0.33	-0.6	0.9	2011
PAQR3	ENST00000512733.1	progestin and adipoQ receptor family member III	217	1	0	1	0	2	1	0	1	0	hsa-miR-137	0.0527	0.3011	0.883	-0.33	-0.51	0.81	2007, 2009, 2011
SZRD1	ENST00000401089.3	SUZ RNA binding domain containing 1	137	1	1	0	0	0	0	0	0	0	hsa-miR-137	0.0236	0.1515	0.5722	-0.33	-0.33	0.91	2007, 2009, 2011
CUL4A	ENST00000326335.4	cullin 4A	4084	1	0	1	0	2	0	1	1	0	hsa-miR-137	0.0746	0.4029	1.1185	-0.33	-0.6	0.88	2007, 2009, 2011
SHISA9	ENST00000558583.1	shisa family member 9	5	2	0	1	1	1	0	0	1	0	hsa-miR-137	0.0703	0.43	1.439	-0.32	-0.32	0.99	2011
SLC12A2	ENST00000262461.2	solute carrier family 12 (sodium/potassium/chloride transporter), member 2	655	2	1	0	1	0	0	0	0	0	hsa-miR-137	0.0635	0.3606	1.1136	-0.32	-0.33	0.98	2007, 2009, 2011
FKBP4	ENST00000001008.4	FK506 binding protein 4, 59kDa	727	1	1	0	0	0	0	0	0	0	hsa-miR-137	0.0357	0.2158	0.6913	-0.32	-0.32	0.92	2007, 2009, 2011
UBE2G2	ENST00000345496.2	ubiquitin-conjugating enzyme E2G 2	681	1	1	0	0	0	0	0	0	0	hsa-miR-137	0.0845	0.4025	0.8207	-0.32	-0.33	0.91	2009, 2011
CLDN11	ENST00000064724.3	claudin 11	1116	1	0	0	1	1	0	0	1	1	hsa-miR-137	0.0344	0.2301	1.0099	-0.32	-0.32	0.75	2007, 2009, 2011
QKI	ENST00000392127.2	QKI, KH domain containing, RNA binding	323	2	2	0	0	1	0	0	1	2	hsa-miR-137	0.1114	0.61	1.7783	-0.32	-0.45	0.98	2007, 2009, 2011
ARHGEF18	ENST00000319670.9	Rho/Rac guanine nucleotide exchange factor (GEF) 18	2596	1	1	0	0	0	0	0	0	0	hsa-miR-137	0.0788	0.3868	0.821	-0.32	-0.32	0.92	2007, 2009, 2011
SGK494	ENST00000301037.5	uncharacterized serine/threonine-protein kinase SgK494	17	1	1	0	0	2	0	1	1	0	hsa-miR-137	0.084	0.4677	1.4578	-0.32	-0.32	0.12	2011
MXD1	ENST00000264444.2	MAX dimerization protein 1	183	2	1	1	0	0	0	0	0	1	hsa-miR-137	0.07	0.3714	0.9615	-0.32	-0.44	0.94	2007, 2009, 2011
UGCG	ENST00000374279.3	UDP-glucose ceramide glucosyltransferase	1200	1	1	0	0	0	0	0	0	1	hsa-miR-137	0.0784	0.3928	0.9307	-0.32	-0.33	0.82	NULL
CTTNBP2	ENST00000160373.3	cortactin binding protein 2	29	2	0	0	2	0	0	0	0	0	hsa-miR-137	0.0489	0.3093	1.2562	-0.32	-0.32	0.99	2007, 2011
ZFPM2	ENST00000407775.2	zinc finger protein, FOG family member 2	595	1	0	1	0	0	0	0	0	1	hsa-miR-137	0.0418	0.2711	1.1182	-0.32	-0.32	0.71	2007, 2009, 2011
DVL2	ENST00000005340.5	dishevelled segment polarity protein 2	864	1	0	1	0	0	0	0	0	0	hsa-miR-137	0.0201	0.132	0.5322	-0.32	-0.32	0.66	2009, 2011
FBXL7	ENST00000504595.1	F-box and leucine-rich repeat protein 7	16	1	0	1	0	0	0	0	0	0	hsa-miR-137	0.0488	0.2749	0.737	-0.32	-0.32	0.88	2007, 2009, 2011
SYNDIG1	ENST00000376862.3	synapse differentiation inducing 1	5	2	0	2	0	0	0	0	0	1	hsa-miR-137	0.055	0.3195	1.0059	-0.32	-0.32	0.82	2007, 2009, 2011
ATP1B1	ENST00000367816.1	ATPase, Na+/K+ transporting, beta 1 polypeptide	656	1	0	1	0	0	0	0	0	0	hsa-miR-137	0.0176	0.1172	0.5022	-0.32	-0.32	0.8	2011
PPP1R14B	ENST00000392210.2	protein phosphatase 1, regulatory (inhibitor) subunit 14B	114	1	0	1	0	0	0	0	0	0	hsa-miR-137	0.0282	0.1764	0.6128	-0.32	-0.32	0.65	2007, 2011
RASIP1	ENST00000222145.4	Ras interacting protein 1	462	1	1	0	0	0	0	0	0	0	hsa-miR-137	0.0079	0.0553	0.3021	-0.32	-0.32	0.12	2009, 2011
GXYLT1	ENST00000398675.3	glucoside xylosyltransferase 1	126	1	1	0	0	1	1	0	0	1	hsa-miR-137	0.1343	0.6915	1.7329	-0.31	-0.32	0.92	2009, 2011
PXN	ENST00000458477.2	paxillin	484	1	1	0	0	0	0	0	0	0	hsa-miR-137	0.0655	0.3447	0.8418	-0.31	-0.31	0.91	2007, 2009, 2011
KIT	ENST00000288135.5	v-kit Hardy-Zuckerman 4 feline sarcoma viral oncogene homolog	329	1	1	0	0	0	0	0	0	0	hsa-miR-137	0.105	0.4667	0.8916	-0.31	-0.31	0.92	2011
NAA20	ENST00000310450.4	N(alpha)-acetyltransferase 20, NatB catalytic subunit	1586	1	0	1	0	0	0	0	0	0	hsa-miR-137	0.0162	0.1087	0.4741	-0.31	-0.31	< 0.1	NULL
HLTF	ENST00000465259.1	helicase-like transcription factor	127	1	1	0	0	1	0	1	0	0	hsa-miR-137	0.1032	0.541	1.4265	-0.31	-0.31	0.9	2009, 2011
PABPC4L	ENST00000421491.3	poly(A) binding protein, cytoplasmic 4-like	55	1	1	0	0	0	0	0	0	1	hsa-miR-137	0.0468	0.2922	1.1017	-0.31	-0.31	0.1	2009, 2011
GALNT1	ENST00000269195.5	UDP-N-acetyl-alpha-D-galactosamine:polypeptide N-acetylgalactosaminyltransferase 1 (GalNAc-T1)	2466	1	1	0	0	0	0	0	0	0	hsa-miR-137	0.0577	0.3044	0.7296	-0.31	-0.35	0.92	2007, 2009, 2011
RAB9A	ENST00000464506.1	RAB9A, member RAS oncogene family	742	1	1	0	0	0	0	0	0	0	hsa-miR-137	0.0687	0.289	0.554	-0.31	-0.63	0.91	2011
GLIS2	ENST00000262366.3	GLIS family zinc finger 2	17	1	1	0	0	0	0	0	0	0	hsa-miR-137	0.1488	0.5666	0.9341	-0.31	-0.31	0.91	2007, 2009, 2011
NKAIN1	ENST00000373736.2	Na+/K+ transporting ATPase interacting 1	10	1	0	1	0	0	0	0	0	0	hsa-miR-137	0.053	0.294	0.7778	-0.31	-0.31	0.86	2009, 2011
CABLES2	ENST00000279101.5	Cdk5 and Abl enzyme substrate 2	450	1	0	1	0	0	0	0	0	1	hsa-miR-137	0.0654	0.3398	0.7919	-0.31	-0.39	0.84	2007, 2009, 2011
HMGCLL1	ENST00000274901.4	3-hydroxymethyl-3-methylglutaryl-CoA lyase-like 1	11	1	0	1	0	0	0	0	0	1	hsa-miR-137	0.0349	0.2269	0.9195	-0.31	-0.31	0.43	2007, 2009, 2011
MSANTD2	ENST00000239614.4	Myb/SANT-like DNA-binding domain containing 2	50	1	0	1	0	0	0	0	0	0	hsa-miR-137	0.0254	0.1585	0.5475	-0.31	-0.35	0.75	2007, 2009, 2011
NCKAP5	ENST00000409261.1	NCK-associated protein 5	51	2	1	1	0	1	0	0	1	0	hsa-miR-137	0.0721	0.4379	1.4892	-0.31	-0.31	0.95	2007, 2009, 2011
ZC3H6	ENST00000343936.4	zinc finger CCCH-type containing 6	10	1	0	1	0	1	0	1	0	1	hsa-miR-137	0.0533	0.3591	1.7415	-0.31	-0.31	0.88	2007, 2009, 2011
ZNF385A	ENST00000551109.1	zinc finger protein 385A	94	2	0	1	1	0	0	0	0	0	hsa-miR-137	0.0449	0.2904	1.1316	-0.3	-0.3	0.92	2007, 2009, 2011
STK40	ENST00000359297.2	serine/threonine kinase 40	214	2	1	1	0	0	0	0	0	0	hsa-miR-137	0.0493	0.3069	1.0692	-0.3	-0.34	0.98	2007, 2009, 2011
NECAB3	ENST00000246190.6	N-terminal EF-hand calcium binding protein 3	154	2	1	0	1	0	0	0	0	0	hsa-miR-137	0.0877	0.396	0.8567	-0.3	-0.41	0.99	2007, 2009, 2011
GUCY1A2	ENST00000526355.2	guanylate cyclase 1, soluble, alpha 2	24	6	3	2	1	0	0	0	0	2	hsa-miR-137	0.1015	0.5446	1.8257	-0.3	-0.74	> 0.99	2009, 2011
SLMAP	ENST00000295951.3	sarcolemma associated protein	208	1	1	0	0	1	0	1	0	0	hsa-miR-137	0.0499	0.2906	0.8761	-0.3	-0.35	0.19	2009, 2011
VPS37A	ENST00000324849.4	vacuolar protein sorting 37 homolog A (S. cerevisiae)	339	2	1	1	0	1	0	0	1	0	hsa-miR-137	0.0469	0.2891	1.0318	-0.3	-0.62	0.55	2011
TFAP2A	ENST00000379613.3	transcription factor AP-2 alpha (activating enhancer binding protein 2 alpha)	367	2	1	0	1	0	0	0	0	0	hsa-miR-137	0.0553	0.2914	0.7164	-0.3	-0.46	0.98	2007, 2009, 2011
ING2	ENST00000302327.3	inhibitor of growth family, member 2	193	1	0	0	1	0	0	0	0	1	hsa-miR-137	0.0645	0.3405	0.8285	-0.3	-0.33	0.89	2007, 2011
PTPN2	ENST00000309660.5	protein tyrosine phosphatase, non-receptor type 2	60	1	1	0	0	1*	0	0	0	0	hsa-miR-137	0.0578	0.27	0.5491	-0.3	-0.52	0.77	2007, 2009, 2011
ST18	ENST00000276480.7	suppression of tumorigenicity 18 (breast carcinoma) (zinc finger protein)	5	1	1	0	0	0	0	0	0	0	hsa-miR-137	0.1487	0.5738	1.0051	-0.3	-0.3	0.88	2007, 2009, 2011
TMEM33	ENST00000504986.1	transmembrane protein 33	1470	1	1	0	0	3	0	2	1	2	hsa-miR-137	0.0651	0.3574	0.9913	-0.3	-0.55	0.91	2007, 2009, 2011
RASSF8	ENST00000541490.1	Ras association (RalGDS/AF-6) domain family (N-terminal) member 8	1290	1	0	0	1	1	0	1	0	0	hsa-miR-137	0.0573	0.3599	1.2799	-0.3	-0.3	0.88	2011
SPTLC1	ENST00000262554.2	serine palmitoyltransferase, long chain base subunit 1	2578	1	1	0	0	0	0	0	0	0	hsa-miR-137	0.0639	0.3349	0.7867	-0.3	-0.3	0.41	2011
WIF1	ENST00000286574.4	WNT inhibitory factor 1	28	1	0	1	0	0	0	0	0	0	hsa-miR-137	0.0256	0.1662	0.6734	-0.3	-0.3	0.57	2007, 2011
MEGF9	ENST00000373930.3	multiple EGF-like-domains 9	689	1	0	1	0	1	0	1	0	1	hsa-miR-137	0.0565	0.3751	1.6622	-0.3	-0.3	0.79	2007, 2009, 2011
DTX2	ENST00000413936.2	deltex homolog 2 (Drosophila)	76	1	0	0	1	0	0	0	0	0	hsa-miR-137	0.0377	0.2272	0.728	-0.3	-0.3	0.87	2007, 2009, 2011
INSL5	ENST00000304526.2	insulin-like 5	5	1	0	0	1	0	0	0	0	0	hsa-miR-137	0.0296	0.184	0.625	-0.3	-0.3	0.77	2011
GRAMD3	ENST00000285689.3	GRAM domain containing 3	232	1	0	0	1	1	0	0	1	0	hsa-miR-137	0.0347	0.2264	0.9429	-0.3	-0.3	0.86	2007, 2009, 2011
NAT8L	ENST00000331662.3	N-acetyltransferase 8-like (GCN5-related, putative)	220	1	1	0	0	0	0	0	0	0	hsa-miR-137	0.0998	0.444	0.8734	-0.3	-0.32	0.91	2011
DUSP5	ENST00000369583.3	dual specificity phosphatase 5	600	2	0	0	2	0	0	0	0	1	hsa-miR-137	0.0494	0.3247	1.3641	-0.3	-0.3	0.96	2007, 2009, 2011
LRRC10B	ENST00000378075.2	leucine rich repeat containing 10B	5	1	1	0	0	0	0	0	0	0	hsa-miR-137	0.0436	0.2522	0.7136	-0.3	-0.3	0.91	2011
SYT1	ENST00000457153.2	synaptotagmin I	13	1	0	1	0	0	0	0	0	1	hsa-miR-137	0.047	0.2811	0.9531	-0.3	-0.3	0.82	2007, 2009, 2011
USF2	ENST00000594064.1	upstream transcription factor 2, c-fos interacting	1981	1	0	0	1	0	0	0	0	0	hsa-miR-137	0.0387	0.2289	0.688	-0.3	-0.3	0.81	2007, 2009, 2011
KANK4	ENST00000317477.4	KN motif and ankyrin repeat domains 4	80	1	0	1	0	1	0	1	0	1	hsa-miR-137	0.0702	0.3642	0.9665	-0.3	-0.37	0.87	2007, 2009, 2011
GREM2	ENST00000318160.4	gremlin 2, DAN family BMP antagonist	631	1	0	1	0	0	0	0	0	0	hsa-miR-137	0.0402	0.2365	0.7088	-0.29	-0.3	0.75	2009, 2011
SPTY2D1	ENST00000336349.5	SPT2, Suppressor of Ty, domain containing 1 (S. cerevisiae)	241	1	1	0	0	0	0	0	0	0	hsa-miR-137	0.0277	0.1753	0.6356	-0.29	-0.29	0.87	2007, 2009, 2011
GRIP1	ENST00000398016.3	glutamate receptor interacting protein 1	28	1	1	0	0	0	0	0	0	0	hsa-miR-137	0.0926	0.4495	1.0743	-0.29	-0.29	0.83	2011
FKBP1C	ENST00000370659.1	FK506 binding protein 1C	30	1	0	0	1	0	0	0	0	0	hsa-miR-137	0.0385	0.2286	0.6864	-0.29	-0.29	0.7	NULL
MYO1C	ENST00000359786.5	myosin IC	1073	2	0	2	0	0	0	0	0	0	hsa-miR-137	0.0574	0.3305	1.0237	-0.29	-0.3	0.96	2007, 2009, 2011
CTBP1	ENST00000382952.3	C-terminal binding protein 1	573	1	0	1	0	0	0	0	0	0	hsa-miR-137	0.0426	0.247	0.7038	-0.29	-0.29	0.67	2007, 2009, 2011
ZBTB7A	ENST00000322357.4	zinc finger and BTB domain containing 7A	37	2	1	0	1	0	0	0	0	0	hsa-miR-137	0.116	0.5638	1.353	-0.29	-0.29	0.99	2007, 2009, 2011
ZNF804A	ENST00000302277.6	zinc finger protein 804A	5	1	0	0	1	0	0	0	0	0	hsa-miR-137	0.0344	0.2093	0.677	-0.29	-0.29	0.86	2007
THNSL1	ENST00000524413.1	threonine synthase-like 1 (S. cerevisiae)	140	1	0	0	1	0	0	0	0	0	hsa-miR-137	0.0677	0.3501	0.8128	-0.29	-0.29	0.84	2009, 2011
FURIN	ENST00000268171.3	furin (paired basic amino acid cleaving enzyme)	2306	1	1	0	0	0	0	0	0	0	hsa-miR-137	0.1613	0.587	0.9144	-0.29	-0.29	0.9	2007, 2009, 2011
FAM98A	ENST00000403368.1	family with sequence similarity 98, member A	89	1	1	0	0	0	0	0	0	0	hsa-miR-137	0.0276	0.1773	0.6946	-0.29	-0.29	0.89	2007, 2009, 2011
NECAP1	ENST00000339754.5	NECAP endocytosis associated 1	13	1	0	0	1	0	0	0	0	0	hsa-miR-137	0.0257	0.1683	0.7039	-0.29	-0.29	0.88	2007, 2009, 2011
LINGO2	ENST00000379992.2	leucine rich repeat and Ig domain containing 2	52	1	0	1	0	0	0	0	0	0	hsa-miR-137	0.036	0.2162	0.6731	-0.29	-0.29	0.82	NULL
FNBP1L	ENST00000370253.2	formin binding protein 1-like	219	1	0	1	0	1	0	0	1	0	hsa-miR-137	0.0784	0.3978	0.9431	-0.29	-0.36	0.69	2007, 2009, 2011
PWWP2A	ENST00000456329.3	PWWP domain containing 2A	272	1	0	0	1	1	0	1	0	1	hsa-miR-137	0.0391	0.2615	1.1815	-0.29	-0.29	0.88	2009
MYO1D	ENST00000318217.5	myosin ID	16	1	1	0	0	0	0	0	0	0	hsa-miR-137	0.0527	0.2956	0.8179	-0.29	-0.29	0.91	2007, 2009, 2011
HCRT	ENST00000293330.1	hypocretin (orexin) neuropeptide precursor	5	1	0	0	1	0	0	0	0	0	hsa-miR-137	0.0113	0.0779	0.3843	-0.29	-0.29	0.78	2011
RPL15	ENST00000307839.5	ribosomal protein L15	5211	1	0	0	1	0	0	0	0	0	hsa-miR-137	0.0354	0.2158	0.7132	-0.29	-0.29	0.88	2009, 2011
LEMD3	ENST00000308330.2	LEM domain containing 3	189	1	1	0	0	0	0	0	0	1	hsa-miR-137	0.0693	0.3703	0.998	-0.29	-0.29	0.89	2007, 2009, 2011
AGO4	ENST00000373210.3	argonaute RISC catalytic component 4	96	3	0	2	1	1	0	1	0	0	hsa-miR-137	0.0613	0.3883	1.4666	-0.29	-0.38	0.98	2007, 2009, 2011
FAM196B	ENST00000377365.3	family with sequence similarity 196, member B	174	1	0	0	1	0	0	0	0	1	hsa-miR-137	0.0482	0.292	1.0382	-0.28	-0.3	0.88	NULL
MLC1	ENST00000395876.2	megalencephalic leukoencephalopathy with subcortical cysts 1	5	1	1	0	0	0	0	0	0	0	hsa-miR-137	0.0191	0.1309	0.6404	-0.28	-0.28	< 0.1	2009, 2011
PPTC7	ENST00000354300.3	PTC7 protein phosphatase homolog (S. cerevisiae)	817	1	0	1	0	0	0	0	0	0	hsa-miR-137	0.0625	0.3312	0.8016	-0.28	-0.28	0.88	NULL
KDM4A	ENST00000372396.3	lysine (K)-specific demethylase 4A	257	1	1	0	0	0	0	0	0	1	hsa-miR-137	0.0669	0.3228	0.7302	-0.28	-0.4	0.91	2007, 2009, 2011
TWIST1	ENST00000242261.5	twist basic helix-loop-helix transcription factor 1	190	1	0	0	1	0	0	0	0	0	hsa-miR-137	0.0367	0.2234	0.7425	-0.28	-0.28	0.89	2007, 2009, 2011
VAX1	ENST00000369206.5	ventral anterior homeobox 1	8	1	1	0	0	0	0	0	0	0	hsa-miR-137	0.0216	0.1309	0.4173	-0.28	-0.48	0.52	2011
TMED5	ENST00000479918.1	transmembrane emp24 protein transport domain containing 5	612	2	1	0	1	1	0	0	1	0	hsa-miR-137	0.0413	0.2508	0.813	-0.28	-0.47	0.86	2009, 2011
PDCL	ENST00000259467.4	phosducin-like	154	1	1	0	0	0	0	0	0	0	hsa-miR-137	0.0245	0.1534	0.5339	-0.28	-0.32	0.86	2009, 2011
FHL3	ENST00000373016.3	four and a half LIM domains 3	921	1	0	0	1	0	0	0	0	0	hsa-miR-137	0.0349	0.211	0.664	-0.28	-0.28	0.88	2007, 2009, 2011
RAB11B	ENST00000328024.6	RAB11B, member RAS oncogene family	920	1	0	1	0	0	0	0	0	0	hsa-miR-137	0.0251	0.1594	0.5811	-0.28	-0.28	0.88	2011
PRR24	ENST00000552360.2	proline rich 24	282	1	0	0	1	0	0	0	0	0	hsa-miR-137	0.0293	0.1826	0.6227	-0.28	-0.28	0.88	2011
FUT9	ENST00000302103.5	fucosyltransferase 9 (alpha (1,3) fucosyltransferase)	5	1	0	0	1	3	0	2	1	0	hsa-miR-137	0.0797	0.5224	2.2992	-0.28	-0.28	0.74	2007, 2011
OSER1	ENST00000372970.2	oxidative stress responsive serine-rich 1	1082	1	0	0	1	1	1	0	0	0	hsa-miR-137	0.0263	0.1668	0.6033	-0.27	-0.59	0.88	2007, 2009, 2011
CHST10	ENST00000264249.3	carbohydrate sulfotransferase 10	33	1	1	0	0	0	0	0	0	0	hsa-miR-137	0.0431	0.2495	0.7107	-0.27	-0.27	0.92	2007, 2009, 2011
SNRK	ENST00000429705.2	SNF related kinase	153	2	1	0	1	1	0	1	0	0	hsa-miR-137	0.1001	0.5854	1.9064	-0.27	-0.44	0.98	2007, 2009, 2011
CHM	ENST00000357749.2	choroideremia (Rab escort protein 1)	217	2	0	2	0	1	0	1	0	0	hsa-miR-137	0.0678	0.4354	1.755	-0.27	-0.27	0.84	2007, 2009, 2011
MBOAT2	ENST00000305997.3	membrane bound O-acyltransferase domain containing 2	1145	1	0	0	1	0	0	0	0	1	hsa-miR-137	0.0394	0.2441	0.8847	-0.27	-0.29	0.89	2007, 2009, 2011
GULP1	ENST00000409843.1	GULP, engulfment adaptor PTB domain containing 1	196	1	1	0	0	0	0	0	0	2	hsa-miR-137	0.0357	0.2335	0.9989	-0.27	-0.28	< 0.1	2009, 2011
OXR1	ENST00000312046.6	oxidation resistance 1	27	2	0	1	1	0	0	0	0	0	hsa-miR-137	0.0535	0.338	1.2293	-0.27	-0.27	0.91	2007, 2009, 2011
PRRT4	ENST00000489835.2	proline-rich transmembrane protein 4	5	1	1	0	0	0	0	0	0	0	hsa-miR-137	0.0304	0.1901	0.6741	-0.27	-0.27	0.74	2009, 2011
NPC1	ENST00000269228.5	Niemann-Pick disease, type C1	257	1	0	0	1	0	0	0	0	0	hsa-miR-137	0.0621	0.3562	1.1458	-0.27	-0.28	0.78	2007, 2009, 2011
EBAG9	ENST00000337573.5	estrogen receptor binding site associated, antigen, 9	238	1	0	0	1	0	0	0	0	0	hsa-miR-137	0.0771	0.3747	0.7839	-0.27	-0.29	0.71	2007
CDC42	ENST00000344548.3	cell division cycle 42	34	1	0	0	1	0	0	0	0	0	hsa-miR-137	0.0485	0.2916	0.997	-0.27	-0.27	0.87	2007, 2009, 2011
NOVA1	ENST00000465357.2	neuro-oncological ventral antigen 1	5	1	0	1	0	0	0	0	0	0	hsa-miR-137	0.0319	0.1983	0.6946	-0.27	-0.27	0.82	2007, 2009, 2011
ARHGAP5	ENST00000345122.3	Rho GTPase activating protein 5	757	1	1	0	0	1	0	1	0	0	hsa-miR-137	0.0914	0.4636	1.102	-0.27	-0.32	0.84	2007, 2009, 2011
PTBP1	ENST00000350092.4	polypyrimidine tract binding protein 1	7007	1	0	1	0	0	0	0	0	0	hsa-miR-137	0.0343	0.2095	0.6903	-0.27	-0.27	0.87	2009, 2011
MAPKAPK2	ENST00000294981.4	mitogen-activated protein kinase-activated protein kinase 2	178	1	1	0	0	0	0	0	0	0	hsa-miR-137	0.0438	0.253	0.7145	-0.27	-0.27	0.92	2007, 2009, 2011
FSTL1	ENST00000295633.3	follistatin-like 1	6788	1	0	0	1	0	0	0	0	0	hsa-miR-137	0.0263	0.1704	0.68	-0.27	-0.27	0.85	2007, 2009, 2011
SASH3	ENST00000356892.3	SAM and SH3 domain containing 3	5	1	1	0	0	0	0	0	0	0	hsa-miR-137	0.0258	0.1642	0.5997	-0.27	-0.27	0.61	2007, 2009, 2011
DCP1A	ENST00000607628.1	decapping mRNA 1A	87	1	0	1	0	0	0	0	0	2	hsa-miR-137	0.0533	0.3152	1.0467	-0.27	-0.27	0.83	2011
IMPA2	ENST00000269159.3	inositol(myo)-1(or 4)-monophosphatase 2	2916	1	0	0	1	0	0	0	0	0	hsa-miR-137	0.0468	0.2665	0.7304	-0.27	-0.27	0.89	2007, 2009, 2011
SLC36A4	ENST00000326402.4	solute carrier family 36 (proton/amino acid symporter), member 4	252	2	1	1	0	1	1	0	0	0	hsa-miR-137	0.0499	0.3117	1.2122	-0.27	-0.46	0.25	NULL
SLC5A7	ENST00000264047.2	solute carrier family 5 (sodium/choline cotransporter), member 7	5	1	1	0	0	0	0	0	0	1	hsa-miR-137	0.0809	0.415	1.0625	-0.27	-0.27	0.91	2009, 2011
SPRY3	ENST00000302805.2	sprouty homolog 3 (Drosophila)	5	1	0	1	0	3	2	1	0	0	hsa-miR-137	0.1319	0.7664	2.5237	-0.27	-0.27	0.78	2009, 2011
SLC17A6	ENST00000263160.3	solute carrier family 17 (vesicular glutamate transporter), member 6	5	1	1	0	0	0	0	0	0	1	hsa-miR-137	0.0716	0.4365	1.6122	-0.27	-0.27	0.87	2007, 2009, 2011
TMEM87B	ENST00000283206.4	transmembrane protein 87B	219	1	0	1	0	2	0	0	2	0	hsa-miR-137	0.0528	0.3247	1.1362	-0.26	-0.34	0.82	2011
SRC	ENST00000373578.2	v-src avian sarcoma (Schmidt-Ruppin A-2) viral oncogene homolog	170	1	1	0	0	0	0	0	0	0	hsa-miR-137	0.1018	0.4557	0.8609	-0.26	-0.26	0.9	2007, 2009, 2011
SAMD8	ENST00000372687.4	sterile alpha motif domain containing 8	100	1	1	0	0	1	0	1	0	0	hsa-miR-137	0.0295	0.1961	0.859	-0.26	-0.33	< 0.1	2007, 2009
CCZ1	ENST00000325974.6	CCZ1 vacuolar protein trafficking and biogenesis associated homolog (S. cerevisiae)	5	1	0	1	0	0	0	0	0	0	hsa-miR-137	0.0571	0.3094	0.7737	-0.26	-0.26	0.66	2007, 2011
TNFAIP1	ENST00000226225.2	tumor necrosis factor, alpha-induced protein 1 (endothelial)	1565	1	1	0	0	0	0	0	0	0	hsa-miR-137	0.0438	0.25	0.6886	-0.26	-0.28	0.34	2009, 2011
FBXW7	ENST00000281708.4	F-box and WD repeat domain containing 7, E3 ubiquitin protein ligase	12	1	0	0	1	1	0	0	1	0	hsa-miR-137	0.0343	0.2285	0.9794	-0.26	-0.26	0.87	2007, 2009, 2011
DCHS2	ENST00000357232.4	dachsous cadherin-related 2	5	1	0	0	1	2	0	2	0	1	hsa-miR-137	0.0711	0.4749	2.1596	-0.26	-0.26	0.8	NULL
SIPA1L2	ENST00000366630.1	signal-induced proliferation-associated 1 like 2	182	1	1	0	0	0	0	0	0	0	hsa-miR-137	0.083	0.3997	0.9032	-0.26	-0.29	0.89	2007, 2009, 2011
MIA3	ENST00000344922.5	melanoma inhibitory activity family, member 3	647	1	0	0	1	1	0	1	0	0	hsa-miR-137	0.0213	0.1464	0.7443	-0.26	-0.34	0.87	2009, 2011
ACVR1	ENST00000263640.3	activin A receptor, type I	1523	1	0	1	0	1	0	1	0	0	hsa-miR-137	0.0367	0.22	0.6833	-0.26	-0.36	0.79	2007, 2009, 2011
CSTF2T	ENST00000331173.4	cleavage stimulation factor, 3' pre-RNA, subunit 2, 64kDa, tau variant	3550	1	0	1	0	1	0	1	0	1	hsa-miR-137	0.0195	0.1284	0.5238	-0.26	-0.33	0.44	2011
BNIP2	ENST00000267859.3	BCL2/adenovirus E1B 19kDa interacting protein 2	1255	1	0	1	0	0	0	0	0	0	hsa-miR-137	0.0621	0.326	0.7768	-0.26	-0.27	0.87	2009, 2011
MPC1	ENST00000360961.6	mitochondrial pyruvate carrier 1	2761	1	0	0	1	0	0	0	0	0	hsa-miR-137	0.0218	0.1412	0.5483	-0.26	-0.26	0.76	2007, 2009
STC2	ENST00000265087.4	stanniocalcin 2	1112	1	1	0	0	1	1	0	0	0	hsa-miR-137	0.0432	0.2752	1.0121	-0.26	-0.31	< 0.1	NULL
ADAMTS5	ENST00000284987.5	ADAM metallopeptidase with thrombospondin type 1 motif, 5	68	1	0	0	1	3	1	1	1	1	hsa-miR-137	0.0683	0.4235	1.6055	-0.26	-0.5	0.76	NULL
OTUD4	ENST00000454497.2	OTU domain containing 4	18	2	0	1	1	0	0	0	0	0	hsa-miR-137	0.0426	0.2663	1.0109	-0.26	-0.26	0.94	2007, 2009
KDM1A	ENST00000356634.3	lysine (K)-specific demethylase 1A	4985	1	0	1	0	0	0	0	0	0	hsa-miR-137	0.0463	0.2719	0.8449	-0.26	-0.26	0.63	2007, 2009, 2011
EPHA5	ENST00000273854.3	EPH receptor A5	48	1	0	1	0	1	0	1	0	2	hsa-miR-137	0.0558	0.352	1.4264	-0.26	-0.27	0.88	2011
SUZ12	ENST00000322652.5	SUZ12 polycomb repressive complex 2 subunit	104	1	0	1	0	0	0	0	0	0	hsa-miR-137	0.0421	0.2445	0.7052	-0.26	-0.27	0.37	2009, 2011
EZH2	ENST00000478654.1	enhancer of zeste homolog 2 (Drosophila)	577	1	0	0	1	0	0	0	0	0	hsa-miR-137	0.0388	0.2303	0.6941	-0.26	-0.26	0.8	2011
AGPAT3	ENST00000291572.8	1-acylglycerol-3-phosphate O-acyltransferase 3	2443	1	1	0	0	0	0	0	0	1	hsa-miR-137	0.062	0.3283	0.8212	-0.26	-0.27	0.91	2007, 2009, 2011
ANKRD12	ENST00000262126.4	ankyrin repeat domain 12	11	3	0	2	1	0	0	0	0	1	hsa-miR-137	0.1252	0.651	1.8352	-0.26	-0.33	0.99	2009, 2011
PDE1B	ENST00000243052.3	phosphodiesterase 1B, calmodulin-dependent	6	1	0	1	0	0	0	0	0	0	hsa-miR-137	0.0776	0.3848	0.8382	-0.26	-0.26	0.84	2009, 2011
ERG	ENST00000398905.1	v-ets avian erythroblastosis virus E26 oncogene homolog	184	1	0	1	0	0	0	0	0	0	hsa-miR-137	0.0378	0.227	0.7153	-0.26	-0.26	0.82	2007, 2011
MOB4	ENST00000233892.4	MOB family member 4, phocein	123	1	0	0	1	0	0	0	0	0	hsa-miR-137	0.0854	0.433	1.1396	-0.26	-0.29	0.83	2011
PDE7A	ENST00000401827.3	phosphodiesterase 7A	84	1	0	1	0	0	0	0	0	0	hsa-miR-137	0.0416	0.2475	0.7808	-0.26	-0.26	0.88	2011
GRM7	ENST00000486284.1	glutamate receptor, metabotropic 7	5	1	0	0	1	0	0	0	0	0	hsa-miR-137	0.0822	0.4051	0.9124	-0.26	-0.26	0.85	2007
SDR39U1	ENST00000399395.3	short chain dehydrogenase/reductase family 39U, member 1	721	1	0	0	1	0	0	0	0	0	hsa-miR-137	0.0216	0.1402	0.5465	-0.26	-0.26	0.75	2009, 2011
NCOA3	ENST00000341724.6	nuclear receptor coactivator 3	282	3	2	1	0	0	0	0	0	2	hsa-miR-137	0.1127	0.6481	2.0544	-0.25	-0.35	> 0.99	2007, 2009, 2011
ACTN2	ENST00000366578.4	actinin, alpha 2	11	1	0	0	1	1	0	1	0	0	hsa-miR-137	0.0419	0.254	0.8418	-0.25	-0.31	0.79	2007, 2011
PHTF2	ENST00000416283.2	putative homeodomain transcription factor 2	1730	1	1	0	0	0	0	0	0	0	hsa-miR-137	0.0987	0.4577	0.9727	-0.25	-0.25	0.88	2007, 2009, 2011
RCAN2	ENST00000330430.6	regulator of calcineurin 2	32	1	0	1	0	0	0	0	0	0	hsa-miR-137	0.041	0.2419	0.7362	-0.25	-0.25	0.64	2007, 2009, 2011
CEND1	ENST00000330106.4	cell cycle exit and neuronal differentiation 1	28	1	0	0	1	0	0	0	0	0	hsa-miR-137	0.0677	0.3492	0.7986	-0.25	-0.25	0.85	2007, 2011
TCHP	ENST00000405876.4	trichoplein, keratin filament binding	140	1	1	0	0	0	0	0	0	2	hsa-miR-137	0.0428	0.2478	0.7232	-0.25	-0.28	0.43	NULL
SAR1B	ENST00000402673.2	SAR1 homolog B (S. cerevisiae)	1404	1	0	0	1	1	1	0	0	0	hsa-miR-137	0.0295	0.1883	0.7143	-0.25	-0.4	0.89	2007, 2011
CALN1	ENST00000329008.5	calneuron 1	5	1	0	0	1	0	0	0	0	1	hsa-miR-137	0.0496	0.3066	1.1295	-0.25	-0.25	0.89	2007, 2009, 2011
MAF	ENST00000393350.1	v-maf avian musculoaponeurotic fibrosarcoma oncogene homolog	608	1	0	0	1	1	0	1	0	0	hsa-miR-137	0.0622	0.3868	1.3636	-0.25	-0.26	0.86	2007, 2009, 2011
FAM76B	ENST00000358780.5	family with sequence similarity 76, member B	186	2	0	1	1	0	0	0	0	0	hsa-miR-137	0.0496	0.3037	1.059	-0.25	-0.29	0.9	2007, 2009, 2011
SLC6A9	ENST00000372310.3	solute carrier family 6 (neurotransmitter transporter, glycine), member 9	74	1	1	0	0	0	0	0	0	0	hsa-miR-137	0.0533	0.2898	0.7622	-0.25	-0.29	0.9	2007, 2009, 2011
SCRT1	ENST00000332135.4	scratch homolog 1, zinc finger protein (Drosophila)	5	5	1	4	0	0	0	0	0	0	hsa-miR-137	0.1051	0.5522	1.7165	-0.25	-0.25	0.96	2011
CDC42EP2	ENST00000279249.2	CDC42 effector protein (Rho GTPase binding) 2	449	1	0	0	1	0	0	0	0	0	hsa-miR-137	0.0274	0.1722	0.6058	-0.25	-0.25	0.88	2009, 2011
VWA5B2	ENST00000426955.2	von Willebrand factor A domain containing 5B2	14	1	0	0	1	0	0	0	0	0	hsa-miR-137	0.0409	0.2408	0.7176	-0.25	-0.25	0.83	2011
CD2AP	ENST00000359314.5	CD2-associated protein	145	1	1	0	0	0	0	0	0	0	hsa-miR-137	0.0585	0.3092	0.7389	-0.25	-0.27	0.92	2007, 2009, 2011
EN2	ENST00000297375.4	engrailed homeobox 2	86	1	0	0	1	0	0	0	0	0	hsa-miR-137	0.0948	0.4361	0.8511	-0.25	-0.25	0.89	2007, 2009, 2011
ARID4B	ENST00000349213.3	AT rich interactive domain 4B (RBP1-like)	940	1	1	0	0	0	0	0	0	1	hsa-miR-137	0.0764	0.4006	1.074	-0.25	-0.25	0.88	2007, 2009, 2011
HOXC4	ENST00000430889.2	Homeobox protein Hox-C4	508	1	0	0	1	0	0	0	0	0	hsa-miR-137	0.0176	0.1181	0.5205	-0.25	-0.25	0.82	2011
PDHB	ENST00000474765.1	pyruvate dehydrogenase (lipoamide) beta	1549	1	0	0	1	0	0	0	0	0	hsa-miR-137	0.017	0.1132	0.4854	-0.25	-0.25	< 0.1	NULL
DSP	ENST00000379802.3	desmoplakin	4571	1	0	0	1	0	0	0	0	0	hsa-miR-137	0.0294	0.1927	0.8171	-0.25	-0.25	0.88	2011
ST13	ENST00000216218.3	suppression of tumorigenicity 13 (colon carcinoma) (Hsp70 interacting protein)	83	1	0	0	1	1	1	0	0	0	hsa-miR-137	0.0529	0.3077	0.9054	-0.25	-0.52	0.89	2007, 2009, 2011
PTPN4	ENST00000263708.2	protein tyrosine phosphatase, non-receptor type 4 (megakaryocyte)	215	1	0	1	0	1	0	1	0	0	hsa-miR-137	0.0438	0.2833	1.2019	-0.25	-0.31	0.88	NULL
RRAGD	ENST00000369415.4	Ras-related GTP binding D	644	2	1	1	0	0	0	0	0	2	hsa-miR-137	0.0549	0.3185	0.9762	-0.25	-0.36	0.99	2011
WNT7A	ENST00000285018.4	wingless-type MMTV integration site family, member 7A	5	1	0	1	0	0	0	0	0	0	hsa-miR-137	0.0562	0.3071	0.7881	-0.25	-0.25	0.88	2007, 2009, 2011
HOXD10	ENST00000249501.4	homeobox D10	182	1	0	0	1	0	0	0	0	0	hsa-miR-137	0.0272	0.1733	0.6449	-0.25	-0.25	0.85	2011
ANO8	ENST00000159087.4	anoctamin 8	9	1	0	0	1	0	0	0	0	1	hsa-miR-137	0.0255	0.1738	0.824	-0.25	-0.25	0.89	2007, 2009, 2011
L3MBTL4	ENST00000400105.2	l(3)mbt-like 4 (Drosophila)	37	1	1	0	0	0	0	0	0	0	hsa-miR-137	0.0339	0.206	0.6572	-0.25	-0.25	0.45	2009, 2011
PHF3	ENST00000262043.3	PHD finger protein 3	505	1	0	0	1	0	0	0	0	0	hsa-miR-137	0.0319	0.1966	0.6629	-0.25	-0.25	0.88	2007, 2009, 2011
LONRF3	ENST00000304778.7	LON peptidase N-terminal domain and ring finger 3	36	1	0	0	1	0	0	0	0	0	hsa-miR-137	0.0819	0.4001	0.8634	-0.24	-0.24	0.89	2009, 2011
CHRM2	ENST00000445907.2	cholinergic receptor, muscarinic 2	5	1	1	0	0	0	0	0	0	0	hsa-miR-137	0.1118	0.4912	0.9738	-0.24	-0.24	0.8	NULL
CHST1	ENST00000308064.2	carbohydrate (keratan sulfate Gal-6) sulfotransferase 1	5	1	0	0	1	0	0	0	0	0	hsa-miR-137	0.0167	0.1113	0.4805	-0.24	-0.24	0.88	NULL
NAB2	ENST00000357680.4	NGFI-A binding protein 2 (EGR1 binding protein 2)	4262	1	1	0	0	0	0	0	0	0	hsa-miR-137	0.0336	0.2045	0.6551	-0.24	-0.24	0.8	2007, 2009, 2011
NR1H4	ENST00000548884.1	nuclear receptor subfamily 1, group H, member 4	99	1	0	0	1	0	0	0	0	0	hsa-miR-137	0.0187	0.1252	0.5558	-0.24	-0.26	0.69	NULL
EGR2	ENST00000242480.3	early growth response 2	5	1	0	1	0	1	0	1	0	0	hsa-miR-137	0.0343	0.2279	0.9694	-0.24	-0.24	0.19	2011
CCZ1B	ENST00000316731.8	CCZ1 vacuolar protein trafficking and biogenesis associated homolog B (S. cerevisiae)	5	1	0	1	0	0	0	0	0	0	hsa-miR-137	0.0725	0.3684	0.8407	-0.24	-0.24	0.88	2007, 2009, 2011
BAG4	ENST00000287322.4	BCL2-associated athanogene 4	29	1	0	1	0	0	0	0	0	0	hsa-miR-137	0.0278	0.1743	0.6093	-0.24	-0.24	0.85	2011
FKBP1A	ENST00000400137.4	FK506 binding protein 1A, 12kDa	72	1	0	0	1	0	0	0	0	0	hsa-miR-137	0.0324	0.1923	0.578	-0.24	-0.29	0.75	2007, 2011
RPL28	ENST00000560583.1	ribosomal protein L28	5407	1	1	0	0	0	0	0	0	0	hsa-miR-137	0.0169	0.1141	0.5165	-0.24	-0.24	< 0.1	2007, 2009, 2011
KDM5B	ENST00000367265.3	lysine (K)-specific demethylase 5B	187	1	1	0	0	0	0	0	0	0	hsa-miR-137	0.0705	0.3462	0.7376	-0.24	-0.27	0.92	2007, 2009, 2011
TMEM132B	ENST00000299308.3	transmembrane protein 132B	5	2	0	2	0	1	1	0	0	2	hsa-miR-137	0.0921	0.5696	2.1036	-0.24	-0.24	0.96	2009, 2011
SLAMF9	ENST00000368092.3	SLAM family member 9	5	1	0	0	1	0	0	0	0	0	hsa-miR-137	0.0142	0.0966	0.4473	-0.24	-0.24	0.83	NULL
RNF165	ENST00000269439.7	ring finger protein 165	18	1	0	1	0	0	0	0	0	0	hsa-miR-137	0.0456	0.266	0.8089	-0.24	-0.24	0.82	NULL
BNIP3L	ENST00000380629.2	BCL2/adenovirus E1B 19kDa interacting protein 3-like	191	1	0	0	1	0	0	0	0	0	hsa-miR-137	0.0132	0.0916	0.4669	-0.24	-0.24	0.79	2007
RCN3	ENST00000270645.3	reticulocalbin 3, EF-hand calcium binding domain	3731	1	0	0	1	1	0	1	0	0	hsa-miR-137	0.021	0.1439	0.7023	-0.24	-0.24	0.75	2007, 2011
LZTS3	ENST00000329152.3	Homo sapiens leucine zipper, putative tumor suppressor family member 3 (LZTS3), transcript variant 2, mRNA.	78	1	1	0	0	0	0	0	0	0	hsa-miR-137	0.0474	0.2687	0.7308	-0.24	-0.24	0.83	2007, 2009, 2011
SIRT6	ENST00000601488.1	sirtuin 6	10	1	0	0	1	0	0	0	0	0	hsa-miR-137	0.0326	0.1995	0.648	-0.24	-0.24	0.77	NULL
EFEMP2	ENST00000307998.6	EGF containing fibulin-like extracellular matrix protein 2	2062	1	0	0	1	0	0	0	0	0	hsa-miR-137	0.0167	0.1113	0.4805	-0.24	-0.24	0.74	2011
RBM41	ENST00000372487.1	RNA binding motif protein 41	41	1	1	0	0	1	0	1	0	0	hsa-miR-137	0.0711	0.4159	1.3717	-0.24	-0.36	0.87	2011
RSBN1	ENST00000261441.5	round spermatid basic protein 1	54	1	1	0	0	0	0	0	0	2	hsa-miR-137	0.0919	0.4716	1.3482	-0.24	-0.25	0.12	2007, 2009, 2011
MTDH	ENST00000336273.3	metadherin	5192	1	0	0	1	1	0	1	0	2	hsa-miR-137	0.0571	0.32	0.9246	-0.24	-0.29	0.89	2007, 2011
C7orf31	ENST00000409280.1	chromosome 7 open reading frame 31	40	1	0	0	1	0	0	0	0	0	hsa-miR-137	0.0395	0.2369	0.7611	-0.24	-0.24	0.73	NULL
LIN54	ENST00000395282.2	lin-54 homolog (C. elegans)	228	1	1	0	0	1	0	0	1	1	hsa-miR-137	0.039	0.2591	1.1233	-0.24	-0.24	< 0.1	NULL
GPRC5A	ENST00000014914.5	G protein-coupled receptor, family C, group 5, member A	341	1	0	0	1	1	0	1	0	0	hsa-miR-137	0.0356	0.2158	0.6941	-0.24	-0.26	0.82	2009, 2011
EIF4G2	ENST00000526148.1	eukaryotic translation initiation factor 4 gamma, 2	61971	1	0	0	1	0	0	0	0	1	hsa-miR-137	0.0488	0.2932	0.9889	-0.24	-0.24	0.76	2007, 2011
RP11-181C3.1	ENST00000501499.1	Uncharacterized protein	7	1	0	1	0	0	0	0	0	0	hsa-miR-137	0.0199	0.1321	0.5739	-0.24	-0.24	0.74	NULL
DENND1A	ENST00000373624.2	DENN/MADD domain containing 1A	2794	1	0	1	0	0	0	0	0	0	hsa-miR-137	0.045	0.2604	0.7543	-0.24	-0.24	0.82	2007, 2009, 2011
ANO4	ENST00000392979.3	anoctamin 4	128	1	0	0	1	0	0	0	0	0	hsa-miR-137	0.0271	0.1709	0.6037	-0.24	-0.24	0.81	2011
LAPTM4B	ENST00000445593.2	lysosomal protein transmembrane 4 beta	11776	1	0	1	0	0	0	0	0	0	hsa-miR-137	0.0222	0.1438	0.5585	-0.24	-0.24	0.76	2011
ZFYVE16	ENST00000338008.5	zinc finger, FYVE domain containing 16	388	1	1	0	0	0	0	0	0	0	hsa-miR-137	0.1118	0.5053	1.1963	-0.24	-0.25	0.91	2007, 2009, 2011
HSPE1-MOB4	ENST00000604458.1	HSPE1-MOB4 readthrough	123	1	0	0	1	0	0	0	0	0	hsa-miR-137	0.0819	0.4162	1.1025	-0.24	-0.28	0.83	2011
FNIP1	ENST00000307968.7	folliculin interacting protein 1	32	2	0	0	2	0	0	0	0	0	hsa-miR-137	0.0354	0.2305	0.9525	-0.24	-0.3	0.97	2007, 2009, 2011
ZNF385D	ENST00000281523.2	zinc finger protein 385D	5	1	0	0	1	0	0	0	0	0	hsa-miR-137	0.0628	0.3428	0.9459	-0.24	-0.24	0.87	2009, 2011
DUS2	ENST00000565263.1	dihydrouridine synthase 2	831	1	0	0	1	0	0	0	0	0	hsa-miR-137	0.0135	0.092	0.428	-0.24	-0.24	0.85	2007, 2009, 2011
CCNY	ENST00000374706.1	cyclin Y	672	1	0	1	0	0	0	0	0	0	hsa-miR-137	0.0242	0.1557	0.605	-0.24	-0.26	0.87	2007, 2009, 2011
PEX3	ENST00000367591.4	peroxisomal biogenesis factor 3	314	1	0	0	1	0	0	0	0	0	hsa-miR-137	0.0377	0.2175	0.6225	-0.24	-0.29	0.87	2011
PCGF5	ENST00000336126.5	polycomb group ring finger 5	176	1	1	0	0	2	0	0	2	1	hsa-miR-137	0.0439	0.2682	0.9871	-0.24	-0.43	0.66	2009, 2011
BCL2L13	ENST00000418951.2	BCL2-like 13 (apoptosis facilitator)	741	1	0	1	0	0	0	0	0	0	hsa-miR-137	0.0351	0.2128	0.7011	-0.24	-0.26	< 0.1	2009, 2011
IRS2	ENST00000375856.3	insulin receptor substrate 2	231	1	0	0	1	0	0	0	0	1	hsa-miR-137	0.0534	0.3247	1.1326	-0.24	-0.27	0.84	2007, 2009, 2011
UBE2H	ENST00000355621.3	ubiquitin-conjugating enzyme E2H	855	1	0	1	0	0	0	0	0	0	hsa-miR-137	0.0297	0.1903	0.7468	-0.24	-0.24	0.86	2009, 2011
NRXN1	ENST00000342183.5	neurexin 1	5	1	1	0	0	0	0	0	0	0	hsa-miR-137	0.0653	0.3461	0.8674	-0.23	-0.23	0.83	2011
PLA2G15	ENST00000566188.1	phospholipase A2, group XV	2670	1	0	0	1	0	0	0	0	0	hsa-miR-137	0.0443	0.2549	0.7157	-0.23	-0.23	0.87	2007, 2009, 2011
ETV5	ENST00000306376.5	ets variant 5	1085	1	0	1	0	1	0	1	0	0	hsa-miR-137	0.0337	0.2239	0.9615	-0.23	-0.23	0.3	NULL
FAM134C	ENST00000309428.5	family with sequence similarity 134, member C	397	2	1	1	0	0	0	0	0	0	hsa-miR-137	0.0743	0.4417	1.3471	-0.23	-0.23	0.9	2007, 2009, 2011
SSBP3	ENST00000417664.2	single stranded DNA binding protein 3	1474	1	0	0	1	0	0	0	0	0	hsa-miR-137	0.0346	0.2099	0.6687	-0.23	-0.23	0.88	2007, 2009, 2011
SPHK2	ENST00000245222.4	sphingosine kinase 2	142	1	0	0	1	0	0	0	0	0	hsa-miR-137	0.0327	0.2027	0.7059	-0.23	-0.23	0.79	2007, 2009, 2011
AHR	ENST00000242057.4	aryl hydrocarbon receptor	25	1	0	1	0	0	0	0	0	1	hsa-miR-137	0.0494	0.2883	0.9043	-0.23	-0.23	0.6	2009, 2011
VMA21	ENST00000330374.6	VMA21 vacuolar H+-ATPase homolog (S. cerevisiae)	2162	1	0	1	0	0	0	0	0	0	hsa-miR-137	0.034	0.2067	0.666	-0.23	-0.24	0.78	2007, 2009, 2011
ZNF280C	ENST00000370978.4	zinc finger protein 280C	138	1	0	1	0	1	0	1	0	0	hsa-miR-137	0.0565	0.3469	1.1983	-0.23	-0.23	0.52	2009, 2011
RNF38	ENST00000259605.6	ring finger protein 38	348	1	0	1	0	0	0	0	0	2	hsa-miR-137	0.0615	0.3441	1.0631	-0.23	-0.24	0.7	2007, 2009
SLC30A4	ENST00000261867.4	solute carrier family 30 (zinc transporter), member 4	19	1	1	0	0	0	0	0	0	0	hsa-miR-137	0.0529	0.2971	0.8288	-0.23	-0.23	0.92	2007, 2009, 2011
SYN3	ENST00000358763.2	synapsin III	5	1	0	0	1	1	0	1	0	0	hsa-miR-137	0.0074	0.0525	0.2905	-0.23	-0.23	0.85	2009, 2011
MARK3	ENST00000303622.9	MAP/microtubule affinity-regulating kinase 3	1468	1	0	0	1	0	0	0	0	0	hsa-miR-137	0.0184	0.1272	0.6626	-0.23	-0.25	0.73	2009, 2011
WNT2B	ENST00000369686.5	wingless-type MMTV integration site family, member 2B	5	1	0	1	0	0	0	0	0	1	hsa-miR-137	0.0374	0.244	1.0867	-0.23	-0.23	0.61	NULL
RNF150	ENST00000515673.2	ring finger protein 150	518	1	0	1	0	1	0	1	0	0	hsa-miR-137	0.0337	0.2218	0.939	-0.23	-0.24	0.88	2009, 2011
CXXC4	ENST00000394767.2	CXXC finger protein 4	121	1	1	0	0	0	0	0	0	0	hsa-miR-137	0.0352	0.2121	0.6905	-0.23	-0.26	0.89	NULL
KRT1	ENST00000252244.3	keratin 1	5	1	0	0	1	0	0	0	0	0	hsa-miR-137	0.0157	0.1054	0.4654	-0.23	-0.23	0.82	2007
CXADR	ENST00000356275.6	coxsackie virus and adenovirus receptor	56	1	1	0	0	1	0	0	1	2	hsa-miR-137	0.0284	0.1867	0.7895	-0.23	-0.41	0.54	2011
CTTNBP2NL	ENST00000271277.6	CTTNBP2 N-terminal like	182	1	1	0	0	0	0	0	0	1	hsa-miR-137	0.0736	0.3501	0.8015	-0.23	-0.31	0.92	2007, 2009, 2011
SLC22A18	ENST00000347936.2	solute carrier family 22, member 18	132	1	0	0	1	0	0	0	0	0	hsa-miR-137	0.0115	0.0793	0.3889	-0.23	-0.23	0.78	NULL
NRG3	ENST00000372142.2	neuregulin 3	27	1	0	1	0	0	0	0	0	0	hsa-miR-137	0.0481	0.2506	0.5862	-0.23	-0.32	0.87	2011
ARHGAP44	ENST00000262444.9	Rho GTPase activating protein 44	22	1	1	0	0	0	0	0	0	0	hsa-miR-137	0.1356	0.4725	0.7119	-0.23	-0.3	0.91	2007, 2009, 2011
TNC	ENST00000340094.3	tenascin C	4571	1	0	1	0	0	0	0	0	1	hsa-miR-137	0.0477	0.2884	1.0017	-0.23	-0.23	0.75	NULL
KLF11	ENST00000305883.1	Kruppel-like factor 11	42	1	0	0	1	0	0	0	0	0	hsa-miR-137	0.031	0.1914	0.6362	-0.23	-0.23	0.87	2007, 2009, 2011
TMEM56	ENST00000370203.4	transmembrane protein 56	113	1	1	0	0	0	0	0	0	1	hsa-miR-137	0.0817	0.367	0.9414	-0.23	-0.4	0.91	2011
FAM20C	ENST00000313766.5	family with sequence similarity 20, member C	273	1	0	0	1	0	0	0	0	0	hsa-miR-137	0.0168	0.1115	0.4744	-0.22	-0.23	0.89	2011
ARHGAP42	ENST00000524892.2	Rho GTPase activating protein 42	36	1	1	0	0	0	0	0	0	0	hsa-miR-137	0.0559	0.285	0.755	-0.22	-0.36	< 0.1	2011
PDZD2	ENST00000438447.1	PDZ domain containing 2	5	1	0	0	1	0	0	0	0	1	hsa-miR-137	0.0473	0.2952	1.1439	-0.22	-0.22	0.89	2007, 2009, 2011
COPS2	ENST00000388901.5	COP9 signalosome subunit 2	11120	1	0	0	1	0	0	0	0	0	hsa-miR-137	0.0167	0.1119	0.4926	-0.22	-0.22	0.88	2007, 2009, 2011
DUSP10	ENST00000366899.3	dual specificity phosphatase 10	70	1	0	0	1	0	0	0	0	0	hsa-miR-137	0.052	0.2901	0.7761	-0.22	-0.22	0.88	2007, 2009, 2011
CADPS	ENST00000383710.4	Ca++-dependent secretion activator	5	1	0	1	0	0	0	0	0	0	hsa-miR-137	0.0209	0.1365	0.5517	-0.22	-0.22	0.8	2007, 2009, 2011
DAAM1	ENST00000395125.1	dishevelled associated activator of morphogenesis 1	167	1	0	0	1	2	0	1	1	0	hsa-miR-137	0.0214	0.1425	0.6253	-0.22	-0.32	0.83	NULL
HCN2	ENST00000251287.2	hyperpolarization activated cyclic nucleotide-gated potassium channel 2	10	2	0	0	2	0	0	0	0	1	hsa-miR-137	0.0302	0.2068	1.0183	-0.22	-0.22	0.97	2007, 2011
ADCY2	ENST00000338316.4	adenylate cyclase 2 (brain)	13	1	0	0	1	0	0	0	0	0	hsa-miR-137	0.0477	0.2733	0.7845	-0.22	-0.22	0.89	2007, 2009, 2011
AC068987.1	ENST00000599343.1	HCG1997999; cDNA FLJ33996 fis, clone DFNES2008881	44	1	0	0	1	0	0	0	0	0	hsa-miR-137	0.0298	0.1849	0.6264	-0.22	-0.22	0.88	NULL
NKPD1	ENST00000317951.4	NTPase, KAP family P-loop domain containing 1	10	1	0	0	1	0	0	0	0	0	hsa-miR-137	0.0458	0.2658	0.7858	-0.22	-0.22	0.88	2011
H3F3C	ENST00000340398.3	H3 histone, family 3C	7	1	0	0	1	0	0	0	0	0	hsa-miR-137	0.0317	0.1949	0.6415	-0.22	-0.22	0.69	2007
DCUN1D1	ENST00000292782.4	DCN1, defective in cullin neddylation 1, domain containing 1	267	2	1	0	1	1	0	1	0	1	hsa-miR-137	0.0673	0.3597	1.1016	-0.22	-0.42	0.91	NULL
BACH1	ENST00000286800.3	BTB and CNC homology 1, basic leucine zipper transcription factor 1	273	1	0	0	1	0	0	0	0	1	hsa-miR-137	0.0488	0.2889	1.0205	-0.22	-0.28	0.86	2007, 2011
RNF138	ENST00000261593.3	ring finger protein 138, E3 ubiquitin protein ligase	376	1	1	0	0	1	0	1	0	0	hsa-miR-137	0.0239	0.1462	0.5344	-0.22	-0.39	0.3	2007, 2009, 2011
PRKAA1	ENST00000397128.2	protein kinase, AMP-activated, alpha 1 catalytic subunit	1415	1	1	0	0	0	0	0	0	0	hsa-miR-137	0.0249	0.1613	0.6452	-0.22	-0.23	0.91	2007, 2009, 2011
PTGES2	ENST00000338961.6	prostaglandin E synthase 2	250	1	0	0	1	0	0	0	0	0	hsa-miR-137	0.0237	0.1539	0.6098	-0.22	-0.23	0.74	2011
DHX40	ENST00000251241.4	DEAH (Asp-Glu-Ala-His) box polypeptide 40	538	1	0	1	0	1	1	0	0	1	hsa-miR-137	0.0511	0.2924	0.8679	-0.22	-0.36	0.87	2007, 2009, 2011
PLEKHO2	ENST00000323544.4	pleckstrin homology domain containing, family O member 2	279	1	0	0	1	0	0	0	0	0	hsa-miR-137	0.0354	0.2159	0.7164	-0.22	-0.22	0.88	2007, 2009, 2011
SSFA2	ENST00000431877.2	sperm specific antigen 2	1434	1	0	0	1	0	0	0	0	0	hsa-miR-137	0.0332	0.2173	0.9348	-0.22	-0.22	0.85	2007, 2011
BAZ2A	ENST00000379441.3	bromodomain adjacent to zinc finger domain, 2A	48	1	0	1	0	0	0	0	0	0	hsa-miR-137	0.0563	0.3103	0.829	-0.22	-0.22	0.85	2007, 2009, 2011
GPD2	ENST00000540309.1	glycerol-3-phosphate dehydrogenase 2 (mitochondrial)	196	1	1	0	0	1	0	1	0	1	hsa-miR-137	0.0531	0.3007	0.9724	-0.22	-0.28	0.91	2009, 2011
PPP1R37	ENST00000221462.4	protein phosphatase 1, regulatory subunit 37	513	1	0	0	1	0	0	0	0	0	hsa-miR-137	0.0193	0.1269	0.5178	-0.22	-0.22	0.88	NULL
BEND3	ENST00000369042.1	BEN domain containing 3	13	1	0	1	0	1	0	1	0	0	hsa-miR-137	0.0428	0.2787	1.1257	-0.22	-0.22	0.85	2009, 2011
PLEKHA5	ENST00000429027.2	pleckstrin homology domain containing, family A member 5	175	1	1	0	0	0	0	0	0	0	hsa-miR-137	0.0433	0.2514	0.7295	-0.22	-0.22	0.77	2007, 2009, 2011
NRG1	ENST00000341377.5	neuregulin 1	113	1	1	0	0	1	0	0	1	0	hsa-miR-137	0.038	0.2099	0.6298	-0.22	-0.52	0.91	NULL
UBLCP1	ENST00000296786.6	ubiquitin-like domain containing CTD phosphatase 1	40	1	0	1	0	1	0	0	1	0	hsa-miR-137	0.0197	0.1296	0.5405	-0.22	-0.36	0.3	NULL
TPBGL	ENST00000562197.2	trophoblast glycoprotein-like	8	1	0	0	1	0	0	0	0	0	hsa-miR-137	0.0219	0.1418	0.5498	-0.22	-0.22	0.87	2011
SLC9A3R2	ENST00000424542.2	solute carrier family 9, subfamily A (NHE3, cation proton antiporter 3), member 3 regulator 2	432	1	0	0	1	0	0	0	0	0	hsa-miR-137	0.0358	0.2147	0.6632	-0.22	-0.22	0.76	2007, 2011
RBM24	ENST00000379052.5	RNA binding motif protein 24	43	1	0	1	0	0	0	0	0	1	hsa-miR-137	0.0166	0.115	0.5889	-0.22	-0.25	0.74	2009, 2011
TCF12	ENST00000267811.5	transcription factor 12	101	1	1	0	0	0	0	0	0	0	hsa-miR-137	0.0582	0.2834	0.6302	-0.22	-0.33	0.9	2007, 2009, 2011
TMF1	ENST00000398559.2	TATA element modulatory factor 1	349	1	1	0	0	1	0	0	1	1	hsa-miR-137	0.0807	0.4548	1.509	-0.22	-0.24	0.76	2007, 2009, 2011
C9orf169	ENST00000409414.1	chromosome 9 open reading frame 169	42	1	0	0	1	0	0	0	0	0	hsa-miR-137	0.008	0.056	0.3048	-0.22	-0.22	0.7	2007
ANXA7	ENST00000372921.5	annexin A7	1433	1	0	1	0	0	0	0	0	0	hsa-miR-137	0.0126	0.0878	0.4589	-0.22	-0.22	0.27	2011
PDS5A	ENST00000303538.8	PDS5, regulator of cohesion maintenance, homolog A (S. cerevisiae)	1518	1	0	0	1	0	0	0	0	0	hsa-miR-137	0.0436	0.268	0.9792	-0.22	-0.22	0.88	2007, 2011
ICMT	ENST00000343813.5	isoprenylcysteine carboxyl methyltransferase	558	1	0	1	0	0	0	0	0	0	hsa-miR-137	0.0345	0.2097	0.6786	-0.22	-0.22	0.69	2009, 2011
AACS	ENST00000261686.6	acetoacetyl-CoA synthetase	1594	1	0	0	1	0	0	0	0	0	hsa-miR-137	0.039	0.2301	0.6844	-0.22	-0.22	0.72	NULL
USP36	ENST00000542802.3	ubiquitin specific peptidase 36	192	2	0	1	1	1	0	0	1	0	hsa-miR-137	0.0353	0.2205	0.8124	-0.22	-0.31	0.94	2011
TTC6	ENST00000382320.3	tetratricopeptide repeat domain 6	5	1	0	1	0	0	0	0	0	0	hsa-miR-137	0.0146	0.0999	0.4791	-0.22	-0.22	< 0.1	NULL
FAM84A	ENST00000295092.2	family with sequence similarity 84, member A	69	1	0	0	1	1	0	0	1	0	hsa-miR-137	0.057	0.3302	0.9626	-0.22	-0.31	0.86	2011
YTHDC1	ENST00000344157.4	YTH domain containing 1	307	1	0	1	0	1	0	0	1	1	hsa-miR-137	0.031	0.1947	0.7311	-0.22	-0.52	0.88	2007, 2009, 2011
PAIP1	ENST00000514514.1	poly(A) binding protein interacting protein 1	165	1	0	0	1	0	0	0	0	0	hsa-miR-137	0.0178	0.1179	0.4984	-0.21	-0.21	0.84	2007, 2009, 2011
IDH1	ENST00000345146.2	isocitrate dehydrogenase 1 (NADP+), soluble	503	1	0	0	1	0	0	0	0	0	hsa-miR-137	0.0265	0.1675	0.6019	-0.21	-0.21	0.81	2011
THBS4	ENST00000350881.2	thrombospondin 4	642	1	0	0	1	0	0	0	0	0	hsa-miR-137	0.0164	0.1101	0.496	-0.21	-0.22	0.74	NULL
MIER3	ENST00000381226.3	mesoderm induction early response 1, family member 3	112	2	0	1	1	0	0	0	0	0	hsa-miR-137	0.0556	0.3416	1.1469	-0.21	-0.25	0.97	2007, 2009, 2011
ADAM23	ENST00000264377.3	ADAM metallopeptidase domain 23	113	1	0	0	1	0	0	0	0	0	hsa-miR-137	0.0473	0.2688	0.7392	-0.21	-0.21	0.81	2007, 2011
C2orf57	ENST00000313965.2	chromosome 2 open reading frame 57	5	1	0	0	1	0	0	0	0	0	hsa-miR-137	0.02	0.1308	0.5266	-0.21	-0.21	0.8	2011
CPNE8	ENST00000331366.5	copine VIII	343	1	0	1	0	0	0	0	0	1	hsa-miR-137	0.0269	0.18	0.8149	-0.21	-0.21	0.67	2007, 2009, 2011
PRKAB1	ENST00000229328.5	protein kinase, AMP-activated, beta 1 non-catalytic subunit	99	1	1	0	0	0	0	0	0	0	hsa-miR-137	0.0492	0.2568	0.6248	-0.21	-0.31	0.89	2007, 2009, 2011
ZBTB34	ENST00000319119.4	zinc finger and BTB domain containing 34	726	1	0	1	0	0	0	0	0	1	hsa-miR-137	0.0387	0.2445	0.9355	-0.21	-0.21	0.71	2009, 2011
UGP2	ENST00000394417.2	UDP-glucose pyrophosphorylase 2	4271	1	0	1	0	1	0	1	0	1	hsa-miR-137	0.0307	0.2085	0.9899	-0.21	-0.52	< 0.1	2007, 2009, 2011
DIRAS1	ENST00000323469.4	DIRAS family, GTP-binding RAS-like 1	49	2	0	0	2	0	0	0	0	1	hsa-miR-137	0.0254	0.1684	0.7515	-0.21	-0.27	0.99	2007, 2009, 2011
KIAA1462	ENST00000375377.1	KIAA1462	360	1	0	1	0	1	1	0	0	0	hsa-miR-137	0.0346	0.2231	0.8879	-0.21	-0.22	0.35	NULL
PIK3R3	ENST00000262741.5	phosphoinositide-3-kinase, regulatory subunit 3 (gamma)	335	2	0	0	2	0	0	0	0	0	hsa-miR-137	0.0416	0.2678	1.0654	-0.21	-0.29	0.99	2007, 2009, 2011
ERBB2IP	ENST00000284037.5	erbb2 interacting protein	177	2	0	1	1	0	0	0	0	1	hsa-miR-137	0.056	0.3407	1.1894	-0.21	-0.3	0.86	2007, 2011
MYBPC3	ENST00000545968.1	myosin binding protein C, cardiac	5	1	0	0	1	0	0	0	0	0	hsa-miR-137	0.012	0.0824	0.3986	-0.21	-0.21	0.83	2011
ZNF148	ENST00000360647.4	zinc finger protein 148	230	1	1	0	0	1	0	0	1	1	hsa-miR-137	0.1446	0.5784	1.456	-0.21	-0.29	0.87	2007, 2009, 2011
SRPR	ENST00000332118.6	signal recognition particle receptor (docking protein)	2980	1	0	0	1	0	0	0	0	0	hsa-miR-137	0.0146	0.0988	0.4453	-0.21	-0.21	0.88	2007, 2009, 2011
SCN8A	ENST00000354534.6	sodium channel, voltage gated, type VIII, alpha subunit	44	2	0	0	2	0	0	0	0	1	hsa-miR-137	0.0632	0.4067	1.5983	-0.21	-0.21	0.97	NULL
FAM172A	ENST00000395965.3	family with sequence similarity 172, member A	257	1	0	1	0	0	0	0	0	0	hsa-miR-137	0.0306	0.1893	0.6417	-0.21	-0.21	0.87	2007, 2009, 2011
BCAP31	ENST00000441714.1	B-cell receptor-associated protein 31	5	1	0	0	1	0	0	0	0	0	hsa-miR-137	0.0067	0.0474	0.2689	-0.21	-0.21	0.82	2011
DGKG	ENST00000265022.3	diacylglycerol kinase, gamma 90kDa	5	1	1	0	0	0	0	0	0	0	hsa-miR-137	0.0406	0.2381	0.6978	-0.21	-0.21	0.54	2007, 2009, 2011
TGFA	ENST00000295400.6	transforming growth factor, alpha	36	1	0	1	0	0	0	0	0	0	hsa-miR-137	0.0257	0.1643	0.6185	-0.21	-0.21	0.37	2009, 2011
CTDSP2	ENST00000398073.2	CTD (carboxy-terminal domain, RNA polymerase II, polypeptide A) small phosphatase 2	991	1	1	0	0	0	0	0	0	1	hsa-miR-137	0.0646	0.3303	0.7521	-0.21	-0.23	0.9	2007, 2009, 2011
CAPN2	ENST00000295006.5	calpain 2, (m/II) large subunit	1090	1	0	1	0	0	0	0	0	0	hsa-miR-137	0.0508	0.258	0.5948	-0.21	-0.31	0.75	2007, 2009, 2011
UBE2W	ENST00000517608.1	ubiquitin-conjugating enzyme E2W (putative)	102	1	0	0	1	0	0	0	0	0	hsa-miR-137	0.0357	0.2205	0.7746	-0.21	-0.21	0.89	2007, 2009, 2011
ANKRD13A	ENST00000261739.4	ankyrin repeat domain 13A	1644	1	0	1	0	0	0	0	0	0	hsa-miR-137	0.0621	0.3293	0.7947	-0.21	-0.21	0.86	2007, 2009, 2011
MARCH8	ENST00000453424.2	membrane-associated ring finger (C3HC4) 8, E3 ubiquitin protein ligase	48	1	1	0	0	0	0	0	0	0	hsa-miR-137	0.0257	0.1622	0.5823	-0.21	-0.22	0.92	NULL
TPCN1	ENST00000335509.6	two pore segment channel 1	401	1	0	0	1	0	0	0	0	1	hsa-miR-137	0.063	0.3416	0.9176	-0.21	-0.21	0.89	2007, 2011
TBX3	ENST00000349155.2	T-box 3	71	1	0	0	1	0	0	0	0	0	hsa-miR-137	0.0588	0.3179	0.8063	-0.21	-0.21	0.86	2007, 2009, 2011
EMCN	ENST00000296420.4	endomucin	5	1	0	0	1	1	0	0	1	0	hsa-miR-137	0.0553	0.347	1.2683	-0.21	-0.21	0.87	2011
DUSP1	ENST00000239223.3	dual specificity phosphatase 1	37211	1	0	0	1	0	0	0	0	0	hsa-miR-137	0.0454	0.2601	0.7224	-0.21	-0.21	0.89	NULL
SIK2	ENST00000304987.3	salt-inducible kinase 2	378	1	0	1	0	1	0	1	0	2	hsa-miR-137	0.0528	0.2972	0.9669	-0.21	-0.31	0.88	2007, 2009, 2011
PPP1R7	ENST00000234038.6	protein phosphatase 1, regulatory subunit 7	119	1	0	0	1	0	0	0	0	0	hsa-miR-137	0.0334	0.2038	0.6612	-0.21	-0.21	0.87	2007, 2011
ETFB	ENST00000354232.4	electron-transfer-flavoprotein, beta polypeptide	3992	1	0	0	1	0	0	0	0	0	hsa-miR-137	0.031	0.1911	0.6359	-0.21	-0.21	0.84	2011
ENHO	ENST00000399775.2	energy homeostasis associated	124	1	0	0	1	0	0	0	0	0	hsa-miR-137	0.066	0.3429	0.7941	-0.21	-0.21	0.76	2009, 2011
SGPL1	ENST00000373202.3	sphingosine-1-phosphate lyase 1	105	1	1	0	0	0	0	0	0	0	hsa-miR-137	0.0693	0.313	0.6358	-0.21	-0.32	0.9	2007, 2009, 2011
TUT1	ENST00000308436.7	terminal uridylyl transferase 1, U6 snRNA-specific	439	1	0	0	1	0	0	0	0	0	hsa-miR-137	0.0029	0.0209	0.1388	-0.2	-0.2	0.81	2009, 2011
TADA2B	ENST00000310074.7	transcriptional adaptor 2B	38	1	0	1	0	0	0	0	0	0	hsa-miR-137	0.0237	0.1528	0.5881	-0.2	-0.2	0.79	2009, 2011
PCMTD1	ENST00000360540.5	protein-L-isoaspartate (D-aspartate) O-methyltransferase domain containing 1	136	1	0	0	1	0	0	0	0	1	hsa-miR-137	0.0228	0.1521	0.6792	-0.2	-0.2	0.76	2009, 2011
MED1	ENST00000300651.6	mediator complex subunit 1	87	2	0	2	0	0	0	0	0	0	hsa-miR-137	0.0518	0.3191	1.1247	-0.2	-0.22	0.76	2007, 2009, 2011
DNAJB5	ENST00000545841.1	DnaJ (Hsp40) homolog, subfamily B, member 5	379	1	0	1	0	0	0	0	0	0	hsa-miR-137	0.0295	0.1836	0.6243	-0.2	-0.2	0.88	2007, 2009, 2011
MAFK	ENST00000343242.4	v-maf avian musculoaponeurotic fibrosarcoma oncogene homolog K	322	1	0	0	1	0	0	0	0	0	hsa-miR-137	0.0223	0.1439	0.5456	-0.2	-0.21	0.87	2007, 2009, 2011
SSR1	ENST00000244763.4	signal sequence receptor, alpha	12917	1	0	1	0	0	0	0	0	0	hsa-miR-137	0.0167	0.1112	0.4837	-0.2	-0.22	0.79	2009, 2011
SUGP2	ENST00000337018.6	SURP and G patch domain containing 2	1879	1	0	0	1	0	0	0	0	0	hsa-miR-137	0.0143	0.0965	0.44	-0.2	-0.2	0.71	NULL
KLHL17	ENST00000338591.3	kelch-like family member 17	46	1	0	1	0	0	0	0	0	0	hsa-miR-137	0.0269	0.1695	0.6012	-0.2	-0.2	0.85	2009, 2011
TBC1D12	ENST00000225235.4	TBC1 domain family, member 12	172	1	0	0	1	0	0	0	0	0	hsa-miR-137	0.0446	0.2551	0.7236	-0.2	-0.22	0.89	2009, 2011
CHGA	ENST00000216492.5	chromogranin A (parathyroid secretory protein 1)	7	1	0	0	1	0	0	0	0	0	hsa-miR-137	0.0248	0.1582	0.5813	-0.2	-0.2	0.86	2009, 2011
KLF4	ENST00000374672.4	Kruppel-like factor 4 (gut)	22	1	0	0	1	0	0	0	0	1	hsa-miR-137	0.0254	0.1725	0.809	-0.2	-0.2	0.84	2007, 2009, 2011
SLC6A15	ENST00000309283.7	solute carrier family 6 (neutral amino acid transporter), member 15	508	1	0	1	0	0	0	0	0	1	hsa-miR-137	0.0193	0.1273	0.5307	-0.2	-0.23	0.81	2011
FITM2	ENST00000396825.3	fat storage-inducing transmembrane protein 2	215	1	1	0	0	0	0	0	0	0	hsa-miR-137	0.0148	0.1004	0.4753	-0.2	-0.23	0.71	NULL
B4GALT5	ENST00000371711.4	UDP-Gal:betaGlcNAc beta 1,4- galactosyltransferase, polypeptide 5	1000	1	1	0	0	0	0	0	0	0	hsa-miR-137	0.0607	0.3239	0.7935	-0.2	-0.2	0.92	2007, 2009, 2011
LRRC20	ENST00000355790.4	leucine rich repeat containing 20	159	1	0	0	1	0	0	0	0	0	hsa-miR-137	0.0198	0.1301	0.5249	-0.2	-0.2	0.87	2007, 2009, 2011
GRM5	ENST00000418177.2	glutamate receptor, metabotropic 5	5	1	0	1	0	0	0	0	0	0	hsa-miR-137	0.0621	0.3331	0.8477	-0.2	-0.2	0.86	2011
DCAF8	ENST00000556710.1	DDB1- and CUL4-associated factor 8	1924	1	0	0	1	0	0	0	0	0	hsa-miR-137	0.0299	0.179	0.5579	-0.2	-0.25	0.88	NULL
RELL2	ENST00000297164.3	RELT-like 2	44	1	0	1	0	0	0	0	0	0	hsa-miR-137	0.0202	0.1345	0.5838	-0.2	-0.2	0.69	2007, 2009, 2011
STT3B	ENST00000295770.2	STT3B, subunit of the oligosaccharyltransferase complex (catalytic)	4458	1	0	1	0	0	0	0	0	0	hsa-miR-137	0.0403	0.2297	0.6428	-0.2	-0.23	0.59	NULL
H3F3B	ENST00000591890.1	H3 histone, family 3B (H3.3B)	336	1	0	0	1	0	0	0	0	1	hsa-miR-137	0.0355	0.2122	0.6745	-0.2	-0.26	0.88	2007, 2009, 2011
ANKRD28	ENST00000399451.2	ankyrin repeat domain 28	798	1	0	0	1	1	0	0	1	2	hsa-miR-137	0.0414	0.2654	1.0608	-0.2	-0.25	0.89	2007, 2009, 2011
SLC35A1	ENST00000369557.5	solute carrier family 35 (CMP-sialic acid transporter), member A1	671	1	1	0	0	0	0	0	0	0	hsa-miR-137	0.024	0.1286	0.323	-0.2	-0.56	0.85	2007, 2009, 2011
ZNF385B	ENST00000410066.1	zinc finger protein 385B	17	1	0	0	1	0	0	0	0	0	hsa-miR-137	0.0719	0.3713	0.901	-0.2	-0.2	0.87	2007, 2011
KLF2	ENST00000248071.5	Kruppel-like factor 2 (lung)	431	1	0	0	1	0	0	0	0	0	hsa-miR-137	0.0156	0.1049	0.464	-0.2	-0.2	0.84	2007, 2011
EFR3A	ENST00000254624.5	EFR3 homolog A (S. cerevisiae)	372	1	1	0	0	1	0	0	1	1	hsa-miR-137	0.0417	0.2421	0.8974	-0.2	-0.5	0.9	2011
ARMC1	ENST00000276569.3	armadillo repeat containing 1	93	1	0	0	1	0	0	0	0	0	hsa-miR-137	0.0264	0.1696	0.6546	-0.2	-0.2	0.85	2007, 2009, 2011
TMEM125	ENST00000439858.1	transmembrane protein 125	5	1	0	0	1	0	0	0	0	0	hsa-miR-137	0.0323	0.1977	0.6455	-0.2	-0.2	0.75	2011
GPR137C	ENST00000321662.6	G protein-coupled receptor 137C	110	1	0	1	0	0	0	0	0	1	hsa-miR-137	0.0283	0.1842	0.7658	-0.19	-0.21	0.74	NULL
ZMYM2	ENST00000382869.3	zinc finger, MYM-type 2	172	2	2	0	0	0	0	0	0	1	hsa-miR-137	0.0501	0.2881	0.9448	-0.19	-0.35	0.22	2011
POU6F2	ENST00000518318.2	POU class 6 homeobox 2	5	1	0	1	0	0	0	0	0	2	hsa-miR-137	0.0467	0.2963	1.2124	-0.19	-0.19	0.8	NULL
UBE3C	ENST00000348165.5	ubiquitin protein ligase E3C	1332	1	0	1	0	0	0	0	0	0	hsa-miR-137	0.0464	0.2754	0.9598	-0.19	-0.27	0.86	2007, 2009, 2011
MSI2	ENST00000284073.2	musashi RNA-binding protein 2	283	3	0	2	1	0	0	0	0	0	hsa-miR-137	0.0365	0.2363	0.9792	-0.19	-0.54	0.99	NULL
XRN1	ENST00000264951.4	5'-3' exoribonuclease 1	612	1	1	0	0	0	0	0	0	0	hsa-miR-137	0.1381	0.5636	1.1119	-0.19	-0.19	0.88	2009, 2011
ARF6	ENST00000298316.5	ADP-ribosylation factor 6	31	1	1	0	0	0	0	0	0	0	hsa-miR-137	0.0331	0.1961	0.5959	-0.19	-0.23	0.66	2009, 2011
EML6	ENST00000356458.6	echinoderm microtubule associated protein like 6	39	1	0	1	0	0	0	0	0	0	hsa-miR-137	0.0324	0.1985	0.6514	-0.19	-0.19	0.86	2011
FOXN3	ENST00000345097.4	forkhead box N3	42	2	0	0	2	1	0	1	0	3	hsa-miR-137	0.0521	0.3276	1.2848	-0.19	-0.45	0.98	2009, 2011
KCTD12	ENST00000377474.2	potassium channel tetramerization domain containing 12	404	1	1	0	0	0	0	0	0	0	hsa-miR-137	0.0542	0.2952	0.7698	-0.19	-0.21	0.91	2007, 2009, 2011
LRRC4	ENST00000249363.3	leucine rich repeat containing 4	26	1	0	0	1	0	0	0	0	1	hsa-miR-137	0.0793	0.4148	1.087	-0.19	-0.19	0.88	2009, 2011
SLC12A5	ENST00000243964.3	solute carrier family 12 (potassium/chloride transporter), member 5	5	1	0	0	1	1	0	0	1	2	hsa-miR-137	0.0414	0.2734	1.2218	-0.19	-0.19	0.76	2007, 2009, 2011
RAC1	ENST00000348035.4	ras-related C3 botulinum toxin substrate 1 (rho family, small GTP binding protein Rac1)	739	1	0	1	0	0	0	0	0	0	hsa-miR-137	0.014	0.0947	0.4321	-0.19	-0.2	0.69	2007, 2009, 2011
ANGPTL3	ENST00000371129.3	angiopoietin-like 3	59	1	1	0	0	2	0	0	2	0	hsa-miR-137	0.0225	0.1465	0.5852	-0.19	-0.28	< 0.1	NULL
PDE4D	ENST00000340635.6	phosphodiesterase 4D, cAMP-specific	747	1	0	1	0	0	0	0	0	2	hsa-miR-137	0.0444	0.2979	1.3788	-0.19	-0.21	0.69	2007, 2009, 2011
SGOL1	ENST00000442720.1	shugoshin-like 1 (S. pombe)	766	1	1	0	0	0	0	0	0	0	hsa-miR-137	0.0066	0.0456	0.2199	-0.19	-0.37	< 0.1	2011
ZDHHC3	ENST00000296127.3	zinc finger, DHHC-type containing 3	426	1	0	0	1	0	0	0	0	2	hsa-miR-137	0.0399	0.2465	0.9193	-0.19	-0.26	0.89	2007, 2009, 2011
SEZ6L2	ENST00000346932.5	seizure related 6 homolog (mouse)-like 2	223	1	1	0	0	0	0	0	0	0	hsa-miR-137	0.0149	0.0931	0.3197	-0.19	-0.39	0.75	2009, 2011
PHACTR4	ENST00000373839.3	phosphatase and actin regulator 4	85	1	0	1	0	0	0	0	0	0	hsa-miR-137	0.0494	0.2995	1.0816	-0.19	-0.19	0.87	2009, 2011
MARK1	ENST00000366918.4	MAP/microtubule affinity-regulating kinase 1	192	1	0	0	1	0	0	0	0	0	hsa-miR-137	0.0206	0.1345	0.5375	-0.19	-0.19	0.87	2007, 2009, 2011
RNF180	ENST00000389100.4	ring finger protein 180	18	1	0	0	1	0	0	0	0	0	hsa-miR-137	0.0138	0.0966	0.5331	-0.19	-0.2	0.88	2009, 2011
BAI3	ENST00000370598.1	brain-specific angiogenesis inhibitor 3	5	1	0	0	1	0	0	0	0	0	hsa-miR-137	0.0275	0.1764	0.6842	-0.19	-0.19	0.87	2007, 2009, 2011
ADRB1	ENST00000369295.2	adrenoceptor beta 1	12	1	0	0	1	0	0	0	0	0	hsa-miR-137	0.0177	0.1178	0.4966	-0.19	-0.19	0.85	2007, 2009, 2011
RCC1	ENST00000373833.6	regulator of chromosome condensation 1	1156	1	0	1	0	0	0	0	0	0	hsa-miR-137	0.0241	0.1518	0.5379	-0.19	-0.21	0.65	2011
GLRA3	ENST00000274093.3	glycine receptor, alpha 3	5	1	1	0	0	0	0	0	0	1	hsa-miR-137	0.0561	0.3397	1.184	-0.19	-0.19	0.62	NULL
LGI3	ENST00000306317.2	leucine-rich repeat LGI family, member 3	5	1	1	0	0	0	0	0	0	0	hsa-miR-137	0.0469	0.2677	0.7466	-0.19	-0.19	0.9	2009, 2011
KAT2B	ENST00000263754.4	K(lysine) acetyltransferase 2B	117	1	0	0	1	0	0	0	0	0	hsa-miR-137	0.0146	0.0988	0.4461	-0.19	-0.19	0.85	2007, 2009, 2011
MAML1	ENST00000292599.3	mastermind-like 1 (Drosophila)	910	1	1	0	0	0	0	0	0	0	hsa-miR-137	0.0665	0.3502	0.87	-0.19	-0.19	0.92	2007, 2009, 2011
RNF141	ENST00000265981.2	ring finger protein 141	345	1	0	0	1	0	0	0	0	0	hsa-miR-137	0.0262	0.163	0.5567	-0.19	-0.21	0.87	2007, 2009, 2011
TBX18	ENST00000369663.5	T-box 18	54	1	0	1	0	0	0	0	0	0	hsa-miR-137	0.0344	0.208	0.6964	-0.19	-0.22	0.43	2007
TBX15	ENST00000207157.3	T-box 15	14	1	0	0	1	0	0	0	0	0	hsa-miR-137	0.01	0.0703	0.3915	-0.18	-0.18	0.88	2007, 2009, 2011
DCLK2	ENST00000296550.7	doublecortin-like kinase 2	7	1	0	0	1	0	0	0	0	0	hsa-miR-137	0.0155	0.104	0.4618	-0.18	-0.18	0.88	2007, 2009, 2011
KISS1	ENST00000367194.4	KiSS-1 metastasis-suppressor	14	1	0	0	1	0	0	0	0	0	hsa-miR-137	0.0071	0.0502	0.2809	-0.18	-0.18	0.8	2009, 2011
ACAP2	ENST00000326793.6	ArfGAP with coiled-coil, ankyrin repeat and PH domains 2	253	1	1	0	0	2	0	1	1	0	hsa-miR-137	0.0474	0.2961	1.1514	-0.18	-0.22	< 0.1	NULL
HEG1	ENST00000311127.4	heart development protein with EGF-like domains 1	380	1	0	0	1	0	0	0	0	0	hsa-miR-137	0.0424	0.2467	0.719	-0.18	-0.19	0.88	2009, 2011
EIF3J	ENST00000261868.5	eukaryotic translation initiation factor 3, subunit J	1646	1	1	0	0	0	0	0	0	0	hsa-miR-137	0.0374	0.1945	0.4508	-0.18	-0.34	0.43	2007
LRRN3	ENST00000422987.3	leucine rich repeat neuronal 3	24	1	0	1	0	0	0	0	0	0	hsa-miR-137	0.021	0.1408	0.6326	-0.18	-0.18	0.67	2007, 2009, 2011
BDP1	ENST00000380675.2	B double prime 1, subunit of RNA polymerase III transcription initiation factor IIIB	12	1	0	1	0	1	0	1	0	0	hsa-miR-137	0.03	0.1925	0.7658	-0.18	-0.18	0.54	2007, 2011
LBH	ENST00000406087.1	limb bud and heart development	1956	1	0	0	1	0	0	0	0	0	hsa-miR-137	0.0414	0.2413	0.6964	-0.18	-0.19	0.88	2007, 2009, 2011
TRPC3	ENST00000264811.5	transient receptor potential cation channel, subfamily C, member 3	37	1	0	0	1	0	0	0	0	0	hsa-miR-137	0.0225	0.1459	0.5667	-0.18	-0.18	0.89	2007, 2009, 2011
CSDC2	ENST00000306149.7	cold shock domain containing C2, RNA binding	31	1	0	0	1	0	0	0	0	0	hsa-miR-137	0.0269	0.1698	0.6018	-0.18	-0.18	0.89	2007, 2009, 2011
TESK2	ENST00000372084.1	testis-specific kinase 2	11	1	0	0	1	0	0	0	0	0	hsa-miR-137	0.015	0.101	0.4536	-0.18	-0.18	0.88	NULL
LCP2	ENST00000046794.5	lymphocyte cytosolic protein 2 (SH2 domain containing leukocyte protein of 76kDa)	5	1	1	0	0	0	0	0	0	0	hsa-miR-137	0.0419	0.2451	0.7196	-0.18	-0.18	0.19	2011
BRD1	ENST00000457780.2	bromodomain containing 1	124	1	0	1	0	0	0	0	0	0	hsa-miR-137	0.0218	0.1409	0.5416	-0.18	-0.19	0.79	2007, 2009, 2011
AKAP10	ENST00000225737.6	A kinase (PRKA) anchor protein 10	700	1	0	1	0	1	0	0	1	1	hsa-miR-137	0.0317	0.2153	1.001	-0.18	-0.33	0.52	NULL
HCFC2	ENST00000229330.4	host cell factor C2	46	1	1	0	0	1	0	1	0	0	hsa-miR-137	0.0788	0.3355	0.6487	-0.18	-0.31	0.91	2011
ABTB1	ENST00000393363.3	ankyrin repeat and BTB (POZ) domain containing 1	180	1	0	0	1	0	0	0	0	0	hsa-miR-137	0.0152	0.1022	0.4601	-0.18	-0.18	0.88	2007, 2011
TNXB	ENST00000375244.3	tenascin XB	5	1	1	0	0	0	0	0	0	0	hsa-miR-137	0.0137	0.0931	0.4313	-0.18	-0.18	0.32	2011
C7orf55-LUC7L2	ENST00000354926.4	C7orf55-LUC7L2 readthrough	419	1	0	1	0	0	0	0	0	0	hsa-miR-137	0.0197	0.1289	0.5174	-0.18	-0.19	0.86	NULL
PRPF38B	ENST00000370025.4	pre-mRNA processing factor 38B	724	1	0	0	1	0	0	0	0	0	hsa-miR-137	0.0292	0.1814	0.6197	-0.18	-0.18	0.89	2007
DBN1	ENST00000512501.1	drebrin 1	9937	1	0	0	1	0	0	0	0	0	hsa-miR-137	0.0395	0.2311	0.6746	-0.18	-0.19	0.87	2007, 2009, 2011
LRP12	ENST00000424843.2	low density lipoprotein receptor-related protein 12	378	1	0	1	0	0	0	0	0	1	hsa-miR-137	0.0154	0.1057	0.5139	-0.18	-0.2	0.88	2007, 2009, 2011
GPR88	ENST00000315033.4	G protein-coupled receptor 88	5	1	0	1	0	0	0	0	0	0	hsa-miR-137	0.0223	0.145	0.5773	-0.18	-0.18	0.63	2007, 2009, 2011
EXO1	ENST00000518483.1	exonuclease 1	1028	1	0	1	0	0	0	0	0	0	hsa-miR-137	0.0141	0.0993	0.5612	-0.18	-0.18	< 0.1	NULL
SRPK2	ENST00000393651.3	SRSF protein kinase 2	381	2	1	0	1	0	0	0	0	1	hsa-miR-137	0.0271	0.1782	0.7689	-0.18	-0.46	0.89	2007, 2011
CSNK1G3	ENST00000360683.2	casein kinase 1, gamma 3	28	2	1	1	0	2	1	1	0	0	hsa-miR-137	0.0269	0.1723	0.6919	-0.18	-0.67	0.68	2007, 2009, 2011
CFL2	ENST00000341223.3	cofilin 2 (muscle)	902	1	0	0	1	1	0	0	1	1	hsa-miR-137	0.0328	0.2014	0.6708	-0.18	-0.39	0.89	2011
GOLGA3	ENST00000204726.3	golgin A3	944	1	0	0	1	0	0	0	0	1	hsa-miR-137	0.0316	0.1992	0.7525	-0.18	-0.2	0.89	2007, 2009, 2011
GPR180	ENST00000376958.4	G protein-coupled receptor 180	161	1	0	0	1	0	0	0	0	3	hsa-miR-137	0.0175	0.1216	0.6323	-0.18	-0.2	0.89	2009, 2011
SLC35E2B	ENST00000378662.1	solute carrier family 35, member E2B	5	1	1	0	0	0	0	0	0	0	hsa-miR-137	0.0747	0.3762	0.8458	-0.18	-0.18	0.92	2009, 2011
CAMK2A	ENST00000348628.6	calcium/calmodulin-dependent protein kinase II alpha	5	1	0	0	1	0	0	0	0	0	hsa-miR-137	0.0213	0.139	0.5505	-0.18	-0.18	0.88	2009, 2011
HIP1R	ENST00000253083.4	huntingtin interacting protein 1 related	17	1	0	0	1	0	0	0	0	0	hsa-miR-137	0.0356	0.2141	0.6681	-0.18	-0.18	0.85	2007, 2011
SLC24A3	ENST00000328041.6	solute carrier family 24 (sodium/potassium/calcium exchanger), member 3	63	1	0	1	0	0	0	0	0	1	hsa-miR-137	0.0307	0.1977	0.7834	-0.18	-0.18	0.61	2007, 2009, 2011
HEY2	ENST00000368365.1	hairy/enhancer-of-split related with YRPW motif 2	70	1	1	0	0	0	0	0	0	2	hsa-miR-137	0.0251	0.1478	0.5541	-0.18	-0.51	0.91	2009, 2011
EVX2	ENST00000308618.4	even-skipped homeobox 2	9	1	0	0	1	0	0	0	0	0	hsa-miR-137	0.0251	0.1639	0.6706	-0.18	-0.18	0.87	NULL
PARP8	ENST00000503750.2	poly (ADP-ribose) polymerase family, member 8	80	1	0	0	1	1	1	0	0	0	hsa-miR-137	0.0495	0.3023	1.0812	-0.18	-0.27	0.88	2011
IKZF4	ENST00000262032.5	IKAROS family zinc finger 4 (Eos)	329	1	1	0	0	0	0	0	0	1	hsa-miR-137	0.0843	0.4104	0.9283	-0.18	-0.19	0.77	2007, 2009, 2011
PDE3A	ENST00000359062.3	phosphodiesterase 3A, cGMP-inhibited	1182	3	0	3	0	0	0	0	0	0	hsa-miR-137	0.0635	0.3747	1.3061	-0.18	-0.48	> 0.99	NULL
OXSR1	ENST00000311806.3	oxidative stress responsive 1	1790	1	1	0	0	0	0	0	0	1	hsa-miR-137	0.0605	0.3533	1.1436	-0.18	-0.18	0.91	2007, 2009, 2011
SRGAP3	ENST00000383836.3	SLIT-ROBO Rho GTPase activating protein 3	38	1	0	1	0	0	0	0	0	1	hsa-miR-137	0.0373	0.2214	0.6825	-0.18	-0.2	0.87	2007, 2009, 2011
KAT5	ENST00000377046.3	K(lysine) acetyltransferase 5	313	1	0	0	1	0	0	0	0	0	hsa-miR-137	0.0058	0.0411	0.2403	-0.18	-0.18	0.83	2009, 2011
AGPAT9	ENST00000395226.2	1-acylglycerol-3-phosphate O-acyltransferase 9	89	1	0	1	0	0	0	0	0	0	hsa-miR-137	0.0145	0.0993	0.4826	-0.18	-0.18	0.29	2011
TEF	ENST00000266304.4	thyrotrophic embryonic factor	60	1	0	0	1	0	0	0	0	0	hsa-miR-137	0.0234	0.1493	0.5469	-0.18	-0.19	0.87	2007, 2009, 2011
CTDSPL	ENST00000443503.2	CTD (carboxy-terminal domain, RNA polymerase II, polypeptide A) small phosphatase-like	372	1	0	1	0	0	0	0	0	0	hsa-miR-137	0.0242	0.1504	0.5192	-0.18	-0.23	0.85	2007, 2009, 2011
SPTBN4	ENST00000352632.3	spectrin, beta, non-erythrocytic 4	7	1	0	0	1	0	0	0	0	0	hsa-miR-137	0.049	0.2767	0.7506	-0.18	-0.18	0.83	2007, 2011
KCNA2	ENST00000485317.1	potassium voltage-gated channel, shaker-related subfamily, member 2	5	1	0	1	0	0	0	0	0	1	hsa-miR-137	0.0272	0.1743	0.6747	-0.18	-0.18	0.61	2007, 2009, 2011
GAD2	ENST00000376261.3	glutamate decarboxylase 2 (pancreatic islets and brain, 65kDa)	5	1	0	1	0	0	0	0	0	0	hsa-miR-137	0.0447	0.2631	0.8223	-0.18	-0.18	0.5	NULL
TRMT6	ENST00000203001.2	tRNA methyltransferase 6 homolog (S. cerevisiae)	684	1	0	1	0	0	0	0	0	0	hsa-miR-137	0.0178	0.1122	0.3949	-0.18	-0.28	0.77	2009, 2011
IBTK	ENST00000306270.7	inhibitor of Bruton agammaglobulinemia tyrosine kinase	40	1	0	0	1	0	0	0	0	0	hsa-miR-137	0.0198	0.132	0.5832	-0.18	-0.18	0.84	2007, 2009, 2011
PDCD6IP	ENST00000307296.3	programmed cell death 6 interacting protein	6149	1	0	0	1	0	0	0	0	1	hsa-miR-137	0.0124	0.0851	0.4148	-0.18	-0.18	0.88	2009, 2011
NLGN4X	ENST00000381095.3	neuroligin 4, X-linked	5	1	0	1	0	1	0	0	1	0	hsa-miR-137	0.0294	0.1996	0.9348	-0.18	-0.18	0.75	2009, 2011
DYRK1A	ENST00000339659.4	dual-specificity tyrosine-(Y)-phosphorylation regulated kinase 1A	448	1	0	1	0	0	0	0	0	0	hsa-miR-137	0.0378	0.2316	0.8122	-0.18	-0.18	0.22	NULL
SLC44A1	ENST00000374720.3	solute carrier family 44 (choline transporter), member 1	407	2	0	1	1	0	0	0	0	0	hsa-miR-137	0.0408	0.2539	0.9342	-0.18	-0.31	0.89	2007, 2011
SNN	ENST00000329565.5	stannin	663	1	0	0	1	0	0	0	0	0	hsa-miR-137	0.0166	0.112	0.5155	-0.18	-0.19	0.88	2007, 2009, 2011
ABHD17A	ENST00000590661.1	abhydrolase domain containing 17A	202	1	1	0	0	0	0	0	0	0	hsa-miR-137	0.0366	0.2194	0.675	-0.17	-0.17	0.9	2009, 2011
RNF39	ENST00000376751.3	ring finger protein 39	7	1	0	0	1	0	0	0	0	0	hsa-miR-137	0.0225	0.1455	0.5572	-0.17	-0.17	0.88	2011
TOP1	ENST00000361337.2	topoisomerase (DNA) I	15	1	0	0	1	0	0	0	0	0	hsa-miR-137	0.0253	0.1618	0.6015	-0.17	-0.17	0.85	2007, 2011
FRMD6	ENST00000395718.2	FERM domain containing 6	508	1	1	0	0	0	0	0	0	0	hsa-miR-137	0.0268	0.1698	0.621	-0.17	-0.17	0.41	2009, 2011
NAA15	ENST00000296543.5	N(alpha)-acetyltransferase 15, NatA auxiliary subunit	546	2	1	0	1	0	0	0	0	0	hsa-miR-137	0.0501	0.2828	0.7755	-0.17	-0.27	0.87	2007, 2009, 2011
GRM2	ENST00000395052.3	glutamate receptor, metabotropic 2	5	1	0	0	1	0	0	0	0	0	hsa-miR-137	0.0311	0.192	0.6371	-0.17	-0.17	0.74	2007, 2011
CACNA1G	ENST00000352832.5	calcium channel, voltage-dependent, T type, alpha 1G subunit	11	1	0	1	0	0	0	0	0	0	hsa-miR-137	0.02	0.1331	0.579	-0.17	-0.17	0.71	2007, 2009, 2011
RFX6	ENST00000332958.2	regulatory factor X, 6	14	1	1	0	0	0	0	0	0	0	hsa-miR-137	0.0101	0.0679	0.2997	-0.17	-0.28	< 0.1	NULL
USP28	ENST00000003302.4	ubiquitin specific peptidase 28	85	1	0	0	1	0	0	0	0	0	hsa-miR-137	0.0142	0.0979	0.495	-0.17	-0.17	0.88	2007, 2009, 2011
CCDC167	ENST00000373408.3	coiled-coil domain containing 167	1611	1	0	0	1	0	0	0	0	0	hsa-miR-137	0.0037	0.0267	0.1683	-0.17	-0.17	0.88	2007, 2009, 2011
LUC7L2	ENST00000541515.3	LUC7-like 2 (S. cerevisiae)	419	1	0	1	0	0	0	0	0	0	hsa-miR-137	0.0195	0.1274	0.5111	-0.17	-0.18	0.86	NULL
ZBTB7B	ENST00000368426.3	zinc finger and BTB domain containing 7B	179	1	1	0	0	0	0	0	0	0	hsa-miR-137	0.0309	0.1602	0.3692	-0.17	-0.4	0.88	2009
JAG1	ENST00000254958.5	jagged 1	421	1	0	0	1	0	0	0	0	0	hsa-miR-137	0.0377	0.2249	0.7079	-0.17	-0.18	0.85	2007
NBEAL2	ENST00000450053.3	neurobeachin-like 2	70	1	0	0	1	0	0	0	0	0	hsa-miR-137	0.0249	0.1589	0.5852	-0.17	-0.17	0.8	2011
USP45	ENST00000392738.2	ubiquitin specific peptidase 45	491	1	0	0	1	0	0	0	0	1	hsa-miR-137	0.0308	0.2011	0.861	-0.17	-0.18	0.83	2011
PKN2	ENST00000370521.3	protein kinase N2	747	1	0	1	0	0	0	0	0	0	hsa-miR-137	0.0243	0.1551	0.5729	-0.17	-0.17	0.63	2007, 2009, 2011
EPS8	ENST00000543523.1	epidermal growth factor receptor pathway substrate 8	2643	1	0	0	1	0	0	0	0	0	hsa-miR-137	0.0228	0.1473	0.5646	-0.17	-0.17	0.89	2007, 2009, 2011
RBPJ	ENST00000504907.1	recombination signal binding protein for immunoglobulin kappa J region	70	1	1	0	0	0	0	0	0	2	hsa-miR-137	0.0581	0.2679	0.6621	-0.17	-0.37	0.9	NULL
GREB1	ENST00000381486.2	growth regulation by estrogen in breast cancer 1	40	1	0	1	0	0	0	0	0	0	hsa-miR-137	0.0417	0.2434	0.7065	-0.17	-0.17	0.83	2009, 2011
TOX3	ENST00000407228.3	TOX high mobility group box family member 3	59	1	0	0	1	0	0	0	0	0	hsa-miR-137	0.0151	0.1022	0.4732	-0.17	-0.17	0.83	2011
MEF2A	ENST00000354410.5	myocyte enhancer factor 2A	654	1	0	1	0	0	0	0	0	0	hsa-miR-137	0.0442	0.2566	0.7458	-0.17	-0.17	0.81	2009, 2011
CRKL	ENST00000354336.3	v-crk avian sarcoma virus CT10 oncogene homolog-like	2142	1	0	0	1	0	0	0	0	0	hsa-miR-137	0.0407	0.2411	0.7459	-0.17	-0.17	0.89	2007, 2009, 2011
CNOT6L	ENST00000504123.1	CCR4-NOT transcription complex, subunit 6-like	23	2	0	1	1	0	0	0	0	0	hsa-miR-137	0.0472	0.2891	1.0202	-0.17	-0.22	0.96	2007, 2009, 2011
SLC22A23	ENST00000436008.2	solute carrier family 22, member 23	353	1	1	0	0	0	0	0	0	0	hsa-miR-137	0.07	0.3491	0.812	-0.17	-0.2	0.9	2011
STC1	ENST00000290271.2	stanniocalcin 1	2932	1	0	1	0	0	0	0	0	0	hsa-miR-137	0.0286	0.1786	0.6182	-0.17	-0.18	0.16	2007
VPS13A	ENST00000360280.3	vacuolar protein sorting 13 homolog A (S. cerevisiae)	110	1	1	0	0	0	0	0	0	0	hsa-miR-137	0.03	0.207	1.079	-0.17	-0.17	< 0.1	NULL
GK5	ENST00000392993.2	glycerol kinase 5 (putative)	73	1	1	0	0	2	0	2	0	0	hsa-miR-137	0.0493	0.3093	1.1876	-0.17	-0.19	< 0.1	2011
CDK19	ENST00000368911.3	cyclin-dependent kinase 19	51	1	0	1	0	0	0	0	0	0	hsa-miR-137	0.017	0.1149	0.5324	-0.17	-0.17	0.85	2009, 2011
CDCA7L	ENST00000356195.5	cell division cycle associated 7-like	292	1	0	0	1	0	0	0	0	0	hsa-miR-137	0.0185	0.1218	0.4948	-0.17	-0.18	0.88	2007, 2011
MED14	ENST00000324817.1	mediator complex subunit 14	1038	1	0	1	0	0	0	0	0	0	hsa-miR-137	0.0443	0.2484	0.6749	-0.17	-0.2	0.88	2007, 2009, 2011
GIPC1	ENST00000393029.3	GIPC PDZ domain containing family, member 1	2934	1	0	0	1	0	0	0	0	0	hsa-miR-137	0.0588	0.3159	0.7734	-0.17	-0.17	0.76	NULL
STK11	ENST00000326873.7	serine/threonine kinase 11	377	1	0	0	1	0	0	0	0	0	hsa-miR-137	0.0405	0.2228	0.5707	-0.17	-0.22	0.88	2011
EGFR	ENST00000275493.2	epidermal growth factor receptor	632	3	2	1	0	0	0	0	0	1	hsa-miR-137	0.0824	0.5087	1.7596	-0.17	-0.2	0.84	NULL
CDK6	ENST00000265734.4	cyclin-dependent kinase 6	1116	1	0	1	0	2	0	1	1	1	hsa-miR-137	0.0805	0.5036	1.8241	-0.17	-0.18	0.25	2007, 2009, 2011
ALX4	ENST00000329255.3	ALX homeobox 4	52	1	0	0	1	0	0	0	0	0	hsa-miR-137	0.0297	0.1856	0.6486	-0.17	-0.17	0.89	NULL
CACNA1H	ENST00000358590.4	calcium channel, voltage-dependent, T type, alpha 1H subunit	11	1	0	0	1	0	0	0	0	0	hsa-miR-137	0.0255	0.1619	0.5881	-0.17	-0.17	0.88	2007, 2009, 2011
CHD9	ENST00000566029.1	chromodomain helicase DNA binding protein 9	447	2	1	1	0	0	0	0	0	1	hsa-miR-137	0.1395	0.6977	2.0503	-0.16	-0.17	0.97	2007, 2009, 2011
RAB35	ENST00000534951.1	RAB35, member RAS oncogene family	1051	1	1	0	0	0	0	0	0	0	hsa-miR-137	0.0224	0.1383	0.4719	-0.16	-0.24	0.1	2007, 2009, 2011
DSCAML1	ENST00000527706.1	Down syndrome cell adhesion molecule like 1	5	1	0	0	1	0	0	0	0	0	hsa-miR-137	0.0106	0.0742	0.4001	-0.16	-0.16	0.86	2007, 2009
SCN1B	ENST00000262631.5	sodium channel, voltage-gated, type I, beta subunit	72	1	0	1	0	0	0	0	0	0	hsa-miR-137	0.0294	0.183	0.6233	-0.16	-0.16	0.78	2007, 2009, 2011
MTMR4	ENST00000579925.1	myotubularin related protein 4	150	1	0	1	0	0	0	0	0	0	hsa-miR-137	0.0219	0.1489	0.7038	-0.16	-0.16	0.62	2007, 2009, 2011
ZBTB18	ENST00000358704.4	zinc finger and BTB domain containing 18	935	1	0	0	1	0	0	0	0	0	hsa-miR-137	0.0187	0.1242	0.5302	-0.16	-0.17	0.87	2007, 2009, 2011
ANGPTL2	ENST00000373425.3	angiopoietin-like 2	39	1	0	0	1	0	0	0	0	0	hsa-miR-137	0.0243	0.1565	0.6061	-0.16	-0.16	0.88	2007, 2009, 2011
FAM167A	ENST00000284486.4	family with sequence similarity 167, member A	85	1	0	1	0	0	0	0	0	0	hsa-miR-137	0.034	0.2064	0.6577	-0.16	-0.16	0.87	2007, 2009, 2011
CEP85L	ENST00000368491.3	centrosomal protein 85kDa-like	14	1	1	0	0	0	0	0	0	0	hsa-miR-137	0.0572	0.3117	0.797	-0.16	-0.16	0.84	2011
FAM160B2	ENST00000289921.7	family with sequence similarity 160, member B2	803	1	1	0	0	0	0	0	0	1	hsa-miR-137	0.0248	0.158	0.5812	-0.16	-0.16	0.7	2007, 2009, 2011
LIFR	ENST00000263409.4	leukemia inhibitory factor receptor alpha	44	1	0	1	0	0	0	0	0	0	hsa-miR-137	0.0335	0.214	0.8441	-0.16	-0.16	0.43	2009, 2011
RHOBTB1	ENST00000337910.5	Rho-related BTB domain containing 1	229	1	1	0	0	0	0	0	0	0	hsa-miR-137	0.0513	0.2625	0.5949	-0.16	-0.23	0.13	2007, 2009, 2011
ABHD2	ENST00000352732.5	abhydrolase domain containing 2	210	1	1	0	0	0	0	0	0	0	hsa-miR-137	0.0726	0.3694	0.9232	-0.16	-0.18	0.91	2009, 2011
UBE2Z	ENST00000360943.5	ubiquitin-conjugating enzyme E2Z	3688	1	0	0	1	0	0	0	0	0	hsa-miR-137	0.0059	0.0426	0.2604	-0.16	-0.17	0.88	2007, 2009, 2011
SHANK2	ENST00000449833.2	SH3 and multiple ankyrin repeat domains 2	26	1	0	1	0	0	0	0	0	0	hsa-miR-137	0.0557	0.312	0.8827	-0.16	-0.16	0.86	2007, 2009, 2011
ATOH8	ENST00000306279.3	atonal homolog 8 (Drosophila)	21	1	0	1	0	0	0	0	0	0	hsa-miR-137	0.0258	0.164	0.5972	-0.16	-0.16	0.45	2007, 2011
INTS2	ENST00000444766.3	integrator complex subunit 2	109	1	1	0	0	0	0	0	0	0	hsa-miR-137	0.0467	0.2653	0.7372	-0.16	-0.17	0.59	2009, 2011
ANKRD44	ENST00000282272.8	ankyrin repeat domain 44	187	2	1	1	0	0	0	0	0	1	hsa-miR-137	0.0519	0.3334	1.301	-0.16	-0.17	0.77	2011
C11orf30	ENST00000529032.1	chromosome 11 open reading frame 30	230	1	0	1	0	0	0	0	0	0	hsa-miR-137	0.0289	0.1759	0.5694	-0.16	-0.2	0.8	2009, 2011
NIPAL1	ENST00000295461.5	NIPA-like domain containing 1	137	1	0	0	1	1	0	0	1	0	hsa-miR-137	0.0269	0.1707	0.6783	-0.16	-0.22	0.84	NULL
GRAMD4	ENST00000361034.3	GRAM domain containing 4	403	1	0	0	1	0	0	0	0	0	hsa-miR-137	0.0511	0.2855	0.7614	-0.16	-0.16	0.89	2007, 2009, 2011
SNAP91	ENST00000521485.1	synaptosomal-associated protein, 91kDa	68	1	0	0	1	0	0	0	0	0	hsa-miR-137	0.0271	0.174	0.6718	-0.16	-0.16	0.87	2007, 2009, 2011
KCND1	ENST00000376477.1	potassium voltage-gated channel, Shal-related subfamily, member 1	149	1	0	1	0	0	0	0	0	0	hsa-miR-137	0.017	0.1136	0.4957	-0.16	-0.16	0.63	2007, 2009, 2011
PIP4K2C	ENST00000354947.5	phosphatidylinositol-5-phosphate 4-kinase, type II, gamma	457	1	0	0	1	0	0	0	0	0	hsa-miR-137	0.0394	0.2328	0.7036	-0.16	-0.17	0.88	2007, 2009, 2011
NCLN	ENST00000246117.4	nicalin	442	1	0	1	0	0	0	0	0	0	hsa-miR-137	0.0455	0.2307	0.5133	-0.16	-0.26	0.85	2009, 2011
NF1	ENST00000358273.4	neurofibromin 1	161	1	1	0	0	0	0	0	0	0	hsa-miR-137	0.1649	0.615	1.1317	-0.16	-0.16	0.64	2011
GIGYF1	ENST00000275732.5	GRB10 interacting GYF protein 1	5	1	1	0	0	0	0	0	0	0	hsa-miR-137	0.055	0.3023	0.7835	-0.16	-0.16	0.81	2007, 2009, 2011
TBR1	ENST00000389554.3	T-box, brain, 1	5	1	0	1	0	0	0	0	0	0	hsa-miR-137	0.0348	0.2103	0.663	-0.16	-0.16	0.57	NULL
GNA13	ENST00000439174.2	guanine nucleotide binding protein (G protein), alpha 13	190	1	0	0	1	1	0	1	0	1	hsa-miR-137	0.0269	0.1862	0.9388	-0.16	-0.21	0.88	2011
FAM222B	ENST00000582266.1	family with sequence similarity 222, member B	100	1	1	0	0	0	0	0	0	0	hsa-miR-137	0.0109	0.0743	0.3568	-0.16	-0.21	0.35	2007, 2009, 2011
NEGR1	ENST00000357731.5	neuronal growth regulator 1	28	2	0	1	1	1	1	0	0	2	hsa-miR-137	0.1056	0.5697	1.7872	-0.16	-0.21	0.88	2007
PPP5C	ENST00000012443.4	protein phosphatase 5, catalytic subunit	973	1	0	1	0	0	0	0	0	0	hsa-miR-137	0.009	0.0628	0.3332	-0.16	-0.16	0.88	2007, 2009, 2011
MYO1F	ENST00000338257.8	myosin IF	33	1	0	0	1	1	0	1	0	1	hsa-miR-137	0.0185	0.1229	0.5268	-0.16	-0.18	0.88	2011
UBE2F	ENST00000272930.4	ubiquitin-conjugating enzyme E2F (putative)	905	1	0	0	1	0	0	0	0	0	hsa-miR-137	0.0206	0.1335	0.5187	-0.16	-0.17	0.87	NULL
CCDC85C	ENST00000380243.4	coiled-coil domain containing 85C	86	1	1	0	0	0	0	0	0	1	hsa-miR-137	0.071	0.3476	0.7912	-0.16	-0.19	0.91	2011
LDLRAD4	ENST00000399848.3	low density lipoprotein receptor class A domain containing 4	314	1	0	0	1	0	0	0	0	1	hsa-miR-137	0.0282	0.1773	0.654	-0.16	-0.22	0.89	2007, 2009, 2011
AGGF1	ENST00000312916.7	angiogenic factor with G patch and FHA domains 1	890	1	0	0	1	0	0	0	0	0	hsa-miR-137	0.0419	0.2426	0.6912	-0.16	-0.16	0.85	2007, 2011
SLC8A1	ENST00000406785.2	solute carrier family 8 (sodium/calcium exchanger), member 1	61	1	1	0	0	1	0	1	0	3	hsa-miR-137	0.0658	0.3603	1.015	-0.16	-0.23	0.92	2007, 2009, 2011
HOXC8	ENST00000040584.4	homeobox C8	5	1	0	0	1	0	0	0	0	0	hsa-miR-137	0.022	0.1428	0.5613	-0.16	-0.16	0.88	2007, 2009, 2011
ZDHHC1	ENST00000348579.2	zinc finger, DHHC-type containing 1	9	1	0	1	0	0	0	0	0	0	hsa-miR-137	0.0122	0.0839	0.4095	-0.16	-0.16	0.42	2007, 2009, 2011
DUSP8	ENST00000397374.3	dual specificity phosphatase 8	26	1	0	1	0	0	0	0	0	0	hsa-miR-137	0.0364	0.2131	0.6205	-0.16	-0.18	0.88	2007, 2009, 2011
BCOR	ENST00000397354.3	BCL6 corepressor	355	1	0	0	1	0	0	0	0	0	hsa-miR-137	0.0136	0.0909	0.3955	-0.16	-0.2	0.87	2011
KIAA1432	ENST00000414202.2	KIAA1432	1366	1	0	0	1	1	0	0	1	1	hsa-miR-137	0.0375	0.2301	0.8255	-0.16	-0.17	0.91	2011
LIMCH1	ENST00000313860.7	LIM and calponin homology domains 1	1058	1	1	0	0	1	0	0	1	2	hsa-miR-137	0.0272	0.1611	0.6264	-0.16	-0.39	0.71	2007, 2009, 2011
LHFPL2	ENST00000515007.2	lipoma HMGIC fusion partner-like 2	16	2	0	0	2	0	0	0	0	0	hsa-miR-137	0.0295	0.1975	0.8693	-0.16	-0.2	0.98	2007, 2009, 2011
PLEKHB2	ENST00000438882.2	pleckstrin homology domain containing, family B (evectins) member 2	1358	1	0	0	1	0	0	0	0	0	hsa-miR-137	0.0151	0.1017	0.4557	-0.15	-0.15	0.89	2009, 2011
DOK6	ENST00000382713.5	docking protein 6	8	1	0	0	1	1	0	1	0	0	hsa-miR-137	0.0631	0.363	1.1811	-0.15	-0.15	0.88	2011
SLC45A3	ENST00000367145.3	solute carrier family 45, member 3	17	1	0	0	1	0	0	0	0	0	hsa-miR-137	0.0349	0.213	0.7061	-0.15	-0.15	0.88	2007, 2009, 2011
BCL11B	ENST00000357195.3	B-cell CLL/lymphoma 11B (zinc finger protein)	73	1	0	0	1	0	0	0	0	0	hsa-miR-137	0.0333	0.2084	0.7603	-0.15	-0.15	0.85	2009, 2011
SEMA4D	ENST00000450295.1	sema domain, immunoglobulin domain (Ig), transmembrane domain (TM) and short cytoplasmic domain, (semaphorin) 4D	76	1	1	0	0	0	0	0	0	0	hsa-miR-137	0.017	0.1134	0.4859	-0.15	-0.15	0.29	2009, 2011
SP1	ENST00000426431.2	Sp1 transcription factor	402	2	0	0	2	1	0	0	1	0	hsa-miR-137	0.0301	0.2043	0.9729	-0.15	-0.17	0.98	2007, 2009, 2011
PMEPA1	ENST00000341744.3	prostate transmembrane protein, androgen induced 1	736	1	0	0	1	0	0	0	0	2	hsa-miR-137	0.0274	0.1797	0.7843	-0.15	-0.23	0.88	2009, 2011
ITGA8	ENST00000378076.3	integrin, alpha 8	7	1	0	1	0	0	0	0	0	1	hsa-miR-137	0.0313	0.2151	1.0991	-0.15	-0.16	0.73	NULL
CLGN	ENST00000325617.5	calmegin	288	1	0	0	1	0	0	0	0	1	hsa-miR-137	0.0207	0.1335	0.5276	-0.15	-0.21	0.88	2009
REXO1	ENST00000170168.4	REX1, RNA exonuclease 1 homolog (S. cerevisiae)	282	1	0	0	1	0	0	0	0	0	hsa-miR-137	0.0181	0.1199	0.5017	-0.15	-0.15	0.89	2009, 2011
TNRC6B	ENST00000335727.9	trinucleotide repeat containing 6B	69	1	0	0	1	0	0	0	0	1	hsa-miR-137	0.0297	0.1915	0.7748	-0.15	-0.15	0.86	2007, 2009, 2011
CELF2	ENST00000379261.4	CUGBP, Elav-like family member 2	45	1	0	1	0	0	0	0	0	0	hsa-miR-137	0.0623	0.3357	0.8736	-0.15	-0.15	0.8	2007, 2009, 2011
ZNF496	ENST00000294753.4	zinc finger protein 496	391	1	0	0	1	0	0	0	0	0	hsa-miR-137	0.0376	0.2259	0.7258	-0.15	-0.16	0.83	NULL
AZIN1	ENST00000337198.5	antizyme inhibitor 1	2287	1	0	0	1	0	0	0	0	0	hsa-miR-137	0.0204	0.1275	0.4434	-0.15	-0.22	0.89	2007, 2009, 2011
BMP2K	ENST00000335016.5	BMP2 inducible kinase	164	1	0	0	1	1	0	1	0	0	hsa-miR-137	0.045	0.2862	1.101	-0.15	-0.16	0.84	NULL
ZNF770	ENST00000356321.4	zinc finger protein 770	52	1	1	0	0	0	0	0	0	1	hsa-miR-137	0.0404	0.2551	1.0119	-0.15	-0.16	< 0.1	2009, 2011
PTP4A3	ENST00000520105.1	protein tyrosine phosphatase type IVA, member 3	65	1	0	0	1	0	0	0	0	0	hsa-miR-137	0.0233	0.1496	0.5652	-0.15	-0.15	0.88	2007, 2009, 2011
MAP4K2	ENST00000294066.2	mitogen-activated protein kinase kinase kinase kinase 2	181	1	0	0	1	4	0	1	3	0	hsa-miR-137	0.0228	0.1475	0.565	-0.15	-0.3	0.89	2009, 2011
TMEM170B	ENST00000379426.1	transmembrane protein 170B	489	1	1	0	0	0	0	0	0	1	hsa-miR-137	0.0265	0.1711	0.7465	-0.15	-0.28	0.91	2009, 2011
FBXO33	ENST00000298097.7	F-box protein 33	306	1	0	0	1	1	0	0	1	0	hsa-miR-137	0.0502	0.2892	0.8459	-0.15	-0.23	0.87	2007, 2009, 2011
TNIK	ENST00000436636.2	TRAF2 and NCK interacting kinase	106	1	1	0	0	2	0	1	1	1	hsa-miR-137	0.0626	0.3155	0.7716	-0.15	-0.25	0.91	NULL
FLI1	ENST00000527786.2	Fli-1 proto-oncogene, ETS transcription factor	116	1	0	0	1	0	0	0	0	0	hsa-miR-137	0.0308	0.1898	0.6371	-0.15	-0.16	0.73	2007
COL19A1	ENST00000322773.4	collagen, type XIX, alpha 1	5	2	1	0	1	0	0	0	0	2	hsa-miR-137	0.0226	0.1554	0.7968	-0.15	-0.41	0.97	2007, 2009, 2011
NAA25	ENST00000261745.4	N(alpha)-acetyltransferase 25, NatB auxiliary subunit	919	1	0	1	0	1	0	0	1	1	hsa-miR-137	0.0206	0.1326	0.5142	-0.15	-0.25	0.87	2007, 2009, 2011
ZNF326	ENST00000370447.3	zinc finger protein 326	162	1	1	0	0	4	2	1	1	0	hsa-miR-137	0.0261	0.151	0.4524	-0.15	-0.47	0.48	2011
STYX	ENST00000354586.4	serine/threonine/tyrosine interacting protein	250	1	0	0	1	0	0	0	0	1	hsa-miR-137	0.0384	0.213	0.6283	-0.15	-0.26	0.89	2007, 2009, 2011
PKDCC	ENST00000294964.5	protein kinase domain containing, cytoplasmic	123	1	0	0	1	0	0	0	0	0	hsa-miR-137	0.0137	0.0929	0.4307	-0.15	-0.15	0.88	2011
RALBP1	ENST00000383432.3	ralA binding protein 1	134	1	0	1	0	0	0	0	0	1	hsa-miR-137	0.0236	0.1549	0.65	-0.15	-0.15	0.75	2009, 2011
UPF2	ENST00000356352.2	UPF2 regulator of nonsense transcripts homolog (yeast)	5	1	0	0	1	0	0	0	0	0	hsa-miR-137	0.0131	0.0912	0.4824	-0.15	-0.15	0.82	NULL
TMEM55A	ENST00000285419.3	transmembrane protein 55A	151	1	0	1	0	0	0	0	0	0	hsa-miR-137	0.012	0.0799	0.3416	-0.15	-0.23	0.88	2007, 2009, 2011
FGF11	ENST00000293829.4	fibroblast growth factor 11	10	1	1	0	0	0	0	0	0	0	hsa-miR-137	0.0442	0.212	0.4363	-0.15	-0.3	0.84	2007, 2009, 2011
ZNF654	ENST00000309495.5	zinc finger protein 654	456	1	0	0	1	0	0	0	0	0	hsa-miR-137	0.0276	0.1729	0.6298	-0.15	-0.17	0.88	2007, 2009, 2011
GPRIN3	ENST00000609438.1	GPRIN family member 3	213	1	1	0	0	0	0	0	0	0	hsa-miR-137	0.0906	0.4562	1.2355	-0.15	-0.15	0.91	NULL
SCN1A	ENST00000423058.2	sodium channel, voltage-gated, type I, alpha subunit	21	1	0	1	0	0	0	0	0	0	hsa-miR-137	0.041	0.2429	0.748	-0.15	-0.15	0.88	2011
USP38	ENST00000307017.4	ubiquitin specific peptidase 38	419	1	0	0	1	0	0	0	0	0	hsa-miR-137	0.0251	0.1618	0.6353	-0.15	-0.15	0.89	2011
MYO1B	ENST00000339514.4	myosin IB	3042	1	0	0	1	0	0	0	0	0	hsa-miR-137	0.0177	0.1185	0.5244	-0.15	-0.15	0.7	2007, 2009, 2011
FAM78A	ENST00000372269.3	family with sequence similarity 78, member A	7	1	1	0	0	0	0	0	0	0	hsa-miR-137	0.0298	0.1719	0.4861	-0.15	-0.22	0.92	2007, 2009, 2011
GRID2	ENST00000282020.4	glutamate receptor, ionotropic, delta 2	5	1	0	0	1	0	0	0	0	0	hsa-miR-137	0.0473	0.2744	0.8249	-0.15	-0.15	0.85	NULL
QSER1	ENST00000399302.2	glutamine and serine rich 1	34	1	1	0	0	0	0	0	0	0	hsa-miR-137	0.132	0.5065	0.9698	-0.15	-0.18	0.91	2007, 2009, 2011
HNRNPA3	ENST00000411529.2	heterogeneous nuclear ribonucleoprotein A3	329	2	1	0	1	0	0	0	0	0	hsa-miR-137	0.0268	0.147	0.3872	-0.15	-0.38	0.96	2007, 2009, 2011
OSBP2	ENST00000382310.3	oxysterol binding protein 2	485	1	1	0	0	0	0	0	0	0	hsa-miR-137	0.1051	0.4601	0.8475	-0.15	-0.15	0.79	2007, 2009, 2011
ZNF804B	ENST00000333190.4	zinc finger protein 804B	0	1	0	0	1	0	0	0	0	1	hsa-miR-137	0.0953	0.492	1.4414	-0.15	-0.15	0.89	NULL
CNN2	ENST00000263097.4	calponin 2	699	1	0	0	1	0	0	0	0	0	hsa-miR-137	0.0175	0.1166	0.4937	-0.15	-0.15	0.86	2011
ZNF76	ENST00000373953.3	zinc finger protein 76	6	1	1	0	0	0	0	0	0	0	hsa-miR-137	0.0177	0.1178	0.4966	-0.15	-0.15	0.75	2007, 2009, 2011
MEGF11	ENST00000360698.4	multiple EGF-like-domains 11	7	1	0	1	0	1	0	0	1	2	hsa-miR-137	0.0463	0.3038	1.345	-0.15	-0.15	0.77	2011
SLC6A6	ENST00000454876.2	solute carrier family 6 (neurotransmitter transporter), member 6	280	1	0	1	0	0	0	0	0	1	hsa-miR-137	0.013	0.0909	0.4924	-0.15	-0.15	0.88	2009, 2011
CALCOCO1	ENST00000548263.1	calcium binding and coiled-coil domain 1	68	1	1	0	0	0	0	0	0	0	hsa-miR-137	0.0477	0.2701	0.7347	-0.15	-0.15	0.89	2007, 2009, 2011
WWP2	ENST00000359154.2	WW domain containing E3 ubiquitin protein ligase 2	405	1	0	0	1	0	0	0	0	0	hsa-miR-137	0.011	0.0762	0.3802	-0.15	-0.15	0.89	2007, 2009, 2011
GPATCH8	ENST00000591680.1	G patch domain containing 8	337	1	0	0	1	0	0	0	0	0	hsa-miR-137	0.0591	0.3292	0.9563	-0.15	-0.15	0.85	2007, 2009, 2011
FRY	ENST00000380250.3	furry homolog (Drosophila)	18	1	0	1	0	0	0	0	0	0	hsa-miR-137	0.0758	0.4234	1.3689	-0.15	-0.15	0.71	2009, 2011
CDH12	ENST00000504376.2	cadherin 12, type 2 (N-cadherin 2)	21	1	0	1	0	0	0	0	0	0	hsa-miR-137	0.0093	0.0662	0.3909	-0.15	-0.15	0.63	2007, 2009, 2011
PLEKHA7	ENST00000531066.1	pleckstrin homology domain containing, family A member 7	40	1	1	0	0	0	0	0	0	0	hsa-miR-137	0.0638	0.3218	0.7136	-0.15	-0.17	0.55	NULL
YTHDF3	ENST00000539294.1	YTH domain family, member 3	444	1	0	1	0	1	0	0	1	1	hsa-miR-137	0.0278	0.179	0.72	-0.15	-0.26	0.47	2007, 2011
TSC22D2	ENST00000361875.3	TSC22 domain family, member 2	1062	3	0	2	1	0	0	0	0	0	hsa-miR-137	0.0363	0.2215	0.7398	-0.14	-0.36	0.98	2007, 2011
KCNC3	ENST00000376959.2	potassium voltage-gated channel, Shaw-related subfamily, member 3	5	2	2	0	0	0	0	0	0	0	hsa-miR-137	0.1018	0.567	1.4876	-0.14	-0.14	0.99	NULL
AQPEP	ENST00000357872.4	Aminopeptidase Q	11	1	1	0	0	0	0	0	0	0	hsa-miR-137	0.0162	0.0988	0.3334	-0.14	-0.35	0.18	2011
KLHL15	ENST00000328046.8	kelch-like family member 15	42	1	0	0	1	0	0	0	0	1	hsa-miR-137	0.0268	0.1751	0.7324	-0.14	-0.14	0.85	NULL
TSN	ENST00000536142.1	translin	886	1	1	0	0	0	0	0	0	0	hsa-miR-137	0.0201	0.1112	0.2991	-0.14	-0.45	0.77	2009, 2011
BMP7	ENST00000395863.3	bone morphogenetic protein 7	83	1	0	0	1	0	0	0	0	0	hsa-miR-137	0.0176	0.1168	0.5054	-0.14	-0.15	0.83	2011
FRRS1L	ENST00000561981.2	ferric-chelate reductase 1-like	11	1	0	1	0	0	0	0	0	1	hsa-miR-137	0.0275	0.1698	0.6285	-0.14	-0.22	0.72	NULL
MAP3K1	ENST00000399503.3	mitogen-activated protein kinase kinase kinase 1, E3 ubiquitin protein ligase	137	1	0	1	0	1	0	1	0	0	hsa-miR-137	0.0572	0.3526	1.2652	-0.14	-0.14	0.76	2011
TMC7	ENST00000421369.3	transmembrane channel-like 7	54	1	0	0	1	0	0	0	0	0	hsa-miR-137	0.0351	0.2239	0.8863	-0.14	-0.14	0.73	2011
KMT2A	ENST00000534358.1	lysine (K)-specific methyltransferase 2A	1092	2	0	2	0	0	0	0	0	0	hsa-miR-137	0.0955	0.5482	1.7764	-0.14	-0.14	0.86	2007, 2009, 2011
RIMKLB	ENST00000357529.3	ribosomal modification protein rimK-like family member B	164	1	0	0	1	0	0	0	0	0	hsa-miR-137	0.0494	0.273	0.7244	-0.14	-0.16	0.88	2009, 2011
SGTB	ENST00000381007.4	small glutamine-rich tetratricopeptide repeat (TPR)-containing, beta	205	1	0	0	1	1	1	0	0	0	hsa-miR-137	0.0384	0.2463	1.0011	-0.14	-0.2	0.88	2007, 2009, 2011
TSPAN33	ENST00000289407.4	tetraspanin 33	237	1	0	0	1	0	0	0	0	0	hsa-miR-137	0.0291	0.1808	0.6127	-0.14	-0.14	0.88	2007, 2009, 2011
MSRB3	ENST00000308259.5	methionine sulfoxide reductase B3	83	1	1	0	0	2	0	1	1	0	hsa-miR-137	0.0356	0.1859	0.5386	-0.14	-0.47	0.97	2009, 2011
EPC2	ENST00000258484.6	enhancer of polycomb homolog 2 (Drosophila)	152	1	0	0	1	0	0	0	0	0	hsa-miR-137	0.0591	0.3433	1.1611	-0.14	-0.16	0.85	2007, 2011
MAP2K4	ENST00000415385.3	mitogen-activated protein kinase kinase 4	80	1	0	0	1	0	0	0	0	1	hsa-miR-137	0.0129	0.0916	0.5279	-0.14	-0.14	0.86	2007, 2009, 2011
OPCML	ENST00000331898.7	opioid binding protein/cell adhesion molecule-like	5	1	0	1	0	0	0	0	0	0	hsa-miR-137	0.029	0.1884	0.7902	-0.14	-0.14	0.55	2009, 2011
SSX2IP	ENST00000342203.3	synovial sarcoma, X breakpoint 2 interacting protein	197	2	1	0	1	0	0	0	0	0	hsa-miR-137	0.0226	0.1443	0.5724	-0.14	-0.3	0.87	2007, 2009, 2011
PGP	ENST00000333503.7	phosphoglycolate phosphatase	153	1	1	0	0	0	0	0	0	0	hsa-miR-137	0.0359	0.1915	0.4626	-0.14	-0.24	0.89	2007, 2009, 2011
SMARCA5	ENST00000283131.3	SWI/SNF related, matrix associated, actin dependent regulator of chromatin, subfamily a, member 5	478	1	0	0	1	0	0	0	0	0	hsa-miR-137	0.0232	0.1464	0.5198	-0.14	-0.16	0.89	2011
SLX4	ENST00000294008.3	SLX4 structure-specific endonuclease subunit	48	1	0	0	1	0	0	0	0	0	hsa-miR-137	0.0116	0.0786	0.368	-0.14	-0.19	0.88	2011
LATS2	ENST00000382592.4	large tumor suppressor kinase 2	464	1	0	0	1	0	0	0	0	0	hsa-miR-137	0.0251	0.1597	0.5865	-0.14	-0.14	0.85	2007, 2011
SULF1	ENST00000458141.2	sulfatase 1	11	1	0	1	0	0	0	0	0	0	hsa-miR-137	0.0211	0.1386	0.5766	-0.14	-0.14	0.3	2009, 2011
MGLL	ENST00000434178.2	monoglyceride lipase	453	2	1	0	1	0	0	0	0	0	hsa-miR-137	0.0449	0.276	0.9312	-0.14	-0.19	> 0.99	2007, 2009, 2011
CACNA1I	ENST00000402142.3	calcium channel, voltage-dependent, T type, alpha 1I subunit	5	3	1	1	1	0	0	0	0	0	hsa-miR-137	0.068	0.4307	1.6026	-0.14	-0.14	0.98	2007, 2009, 2011
KLHL28	ENST00000396128.4	kelch-like family member 28	9	1	1	0	0	0	0	0	0	0	hsa-miR-137	0.0611	0.2766	0.6416	-0.14	-0.27	0.91	2007, 2009, 2011
SLC25A51	ENST00000380590.3	solute carrier family 25, member 51	170	1	0	0	1	0	0	0	0	0	hsa-miR-137	0.0154	0.1065	0.5431	-0.14	-0.14	0.71	NULL
NUTF2	ENST00000219169.4	nuclear transport factor 2	222	1	0	0	1	0	0	0	0	1	hsa-miR-137	0.0139	0.0936	0.4355	-0.14	-0.26	0.87	NULL
CPLX1	ENST00000304062.6	complexin 1	49	1	0	1	0	0	0	0	0	1	hsa-miR-137	0.008	0.0566	0.321	-0.14	-0.16	0.13	2007
NUDCD3	ENST00000355451.7	NudC domain containing 3	659	1	0	0	1	0	0	0	0	0	hsa-miR-137	0.024	0.1529	0.5597	-0.14	-0.14	0.89	2009, 2011
FAM135B	ENST00000395297.1	family with sequence similarity 135, member B	5	1	0	0	1	0	0	0	0	0	hsa-miR-137	0.043	0.2669	0.9887	-0.14	-0.14	0.88	2007, 2009, 2011
RYR3	ENST00000389232.4	ryanodine receptor 3	5	1	0	0	1	0	0	0	0	0	hsa-miR-137	0.0221	0.1443	0.5773	-0.14	-0.14	0.86	2007, 2009, 2011
PPM1E	ENST00000308249.2	protein phosphatase, Mg2+/Mn2+ dependent, 1E	178	1	1	0	0	0	0	0	0	0	hsa-miR-137	0.0677	0.3516	0.8499	-0.14	-0.14	0.9	2007, 2011
PITPNA	ENST00000313486.7	phosphatidylinositol transfer protein, alpha	366	2	1	0	1	0	0	0	0	0	hsa-miR-137	0.0283	0.1646	0.5201	-0.14	-0.32	0.99	2007, 2009, 2011
NCOA1	ENST00000405141.1	nuclear receptor coactivator 1	200	1	0	0	1	0	0	0	0	0	hsa-miR-137	0.0773	0.3842	0.8455	-0.14	-0.14	0.87	2007, 2009, 2011
PYGO1	ENST00000302000.6	pygopus homolog 1 (Drosophila)	104	1	1	0	0	0	0	0	0	1	hsa-miR-137	0.0358	0.2093	0.7968	-0.13	-0.47	0.61	NULL
SHOX	ENST00000381578.1	short stature homeobox	5	1	1	0	0	0	0	0	0	1	hsa-miR-137	0.0229	0.1539	0.7049	-0.13	-0.13	0.91	2011
TBC1D1	ENST00000261439.4	TBC1 (tre-2/USP6, BUB2, cdc16) domain family, member 1	150	1	1	0	0	0	0	0	0	0	hsa-miR-137	0.0395	0.1953	0.4252	-0.13	-0.28	0.9	2007, 2009, 2011
TRPC4	ENST00000379705.3	transient receptor potential cation channel, subfamily C, member 4	21	1	0	0	1	1	1	0	0	1	hsa-miR-137	0.0206	0.1386	0.6289	-0.13	-0.2	0.88	NULL
AP1G1	ENST00000299980.4	adaptor-related protein complex 1, gamma 1 subunit	436	1	0	1	0	0	0	0	0	0	hsa-miR-137	0.0296	0.188	0.7097	-0.13	-0.14	0.59	2007, 2011
NFASC	ENST00000401399.1	neurofascin	10	1	1	0	0	0	0	0	0	0	hsa-miR-137	0.0684	0.3611	0.9264	-0.13	-0.13	0.91	2007, 2009, 2011
EFNA2	ENST00000215368.2	ephrin-A2	83	1	0	0	1	0	0	0	0	0	hsa-miR-137	0.0165	0.1139	0.5761	-0.13	-0.13	0.88	2011
CACNB2	ENST00000396576.2	calcium channel, voltage-dependent, beta 2 subunit	52	1	0	1	0	0	0	0	0	0	hsa-miR-137	0.0172	0.1184	0.5913	-0.13	-0.13	0.41	2011
XKR4	ENST00000327381.6	XK, Kell blood group complex subunit-related family, member 4	5	1	1	0	0	2	1	0	1	1	hsa-miR-137	0.0578	0.3886	1.9109	-0.13	-0.13	0.23	NULL
PDCL3	ENST00000264254.6	phosducin-like 3	58	1	1	0	0	0	0	0	0	0	hsa-miR-137	0.0117	0.074	0.2695	-0.13	-0.35	< 0.1	NULL
SOCS6	ENST00000397942.3	suppressor of cytokine signaling 6	140	1	0	1	0	1	0	0	1	0	hsa-miR-137	0.0142	0.0994	0.5444	-0.13	-0.22	0.86	2009, 2011
MEIS1	ENST00000488550.1	Meis homeobox 1	533	1	0	1	0	0	0	0	0	0	hsa-miR-137	0.016	0.1105	0.5678	-0.13	-0.13	0.68	NULL
GSK3B	ENST00000264235.8	glycogen synthase kinase 3 beta	498	1	0	1	0	1	0	0	1	1	hsa-miR-137	0.0272	0.1791	0.7599	-0.13	-0.2	0.87	2011
KLHL3	ENST00000541417.1	kelch-like family member 3	40	1	0	0	1	1	0	1	0	2	hsa-miR-137	0.0355	0.2283	0.9417	-0.13	-0.15	0.83	2009, 2011
FGD4	ENST00000427716.2	FYVE, RhoGEF and PH domain containing 4	38	1	1	0	0	0	0	0	0	0	hsa-miR-137	0.0555	0.3056	0.9361	-0.13	-0.17	0.6	2011
ATXN1L	ENST00000427980.2	ataxin 1-like	12	1	0	0	1	1	0	1	0	0	hsa-miR-137	0.1095	0.4996	1.0873	-0.13	-0.13	0.88	2011
ITGA5	ENST00000293379.4	integrin, alpha 5 (fibronectin receptor, alpha polypeptide)	5599	1	0	0	1	0	0	0	0	0	hsa-miR-137	0.0091	0.0634	0.3332	-0.13	-0.13	0.86	2007, 2009, 2011
ZDHHC21	ENST00000380916.4	zinc finger, DHHC-type containing 21	196	1	0	0	1	0	0	0	0	0	hsa-miR-137	0.0296	0.1821	0.6211	-0.13	-0.15	0.88	2007, 2009, 2011
IGFBP5	ENST00000233813.4	insulin-like growth factor binding protein 5	10709	1	1	0	0	1	1	0	0	0	hsa-miR-137	0.0283	0.1775	0.6327	-0.13	-0.29	0.86	2007, 2009, 2011
BTAF1	ENST00000265990.6	BTAF1 RNA polymerase II, B-TFIID transcription factor-associated, 170kDa	917	1	1	0	0	1	0	1	0	0	hsa-miR-137	0.0692	0.3961	1.2436	-0.13	-0.14	0.79	2007, 2011
SYNJ1	ENST00000357345.3	synaptojanin 1	143	1	0	0	1	1	0	1	0	1	hsa-miR-137	0.023	0.1608	0.8583	-0.13	-0.14	0.77	2007, 2009, 2011
FAM19A5	ENST00000358295.5	family with sequence similarity 19 (chemokine (C-C motif)-like), member A5	14	1	0	1	0	0	0	0	0	0	hsa-miR-137	0.0169	0.1128	0.4843	-0.13	-0.13	0.84	2009, 2011
RNF157	ENST00000269391.6	ring finger protein 157	163	1	1	0	0	0	0	0	0	1	hsa-miR-137	0.0524	0.3141	1.0418	-0.13	-0.14	0.91	2011
GRIA1	ENST00000285900.5	glutamate receptor, ionotropic, AMPA 1	5	1	0	0	1	0	0	0	0	0	hsa-miR-137	0.0278	0.1772	0.6701	-0.13	-0.13	0.88	2009, 2011
MGAT5B	ENST00000428789.2	mannosyl (alpha-1,6-)-glycoprotein beta-1,6-N-acetyl-glucosaminyltransferase, isozyme B	85	1	0	1	0	0	0	0	0	0	hsa-miR-137	0.0098	0.0683	0.3513	-0.13	-0.13	0.82	2007, 2009, 2011
MPP6	ENST00000222644.5	membrane protein, palmitoylated 6 (MAGUK p55 subfamily member 6)	389	2	1	1	0	0	0	0	0	1	hsa-miR-137	0.0341	0.212	0.7786	-0.13	-0.27	0.89	NULL
SELT	ENST00000471696.1	Selenoprotein T	538	1	0	0	1	0	0	0	0	0	hsa-miR-137	0.0154	0.1037	0.461	-0.13	-0.13	0.89	2009, 2011
TTC28	ENST00000397906.2	tetratricopeptide repeat domain 28	227	1	0	0	1	1	0	0	1	0	hsa-miR-137	0.0725	0.3929	1.1525	-0.13	-0.15	0.88	2011
MARCH9	ENST00000266643.5	membrane-associated ring finger (C3HC4) 9	328	1	0	0	1	0	0	0	0	0	hsa-miR-137	0.0121	0.083	0.4057	-0.13	-0.13	0.88	2007, 2009, 2011
BTBD1	ENST00000379403.2	BTB (POZ) domain containing 1	84	1	0	0	1	0	0	0	0	0	hsa-miR-137	0.0197	0.1329	0.6105	-0.13	-0.13	< 0.1	NULL
GTF2A1	ENST00000553612.1	general transcription factor IIA, 1, 19/37kDa	88	1	1	0	0	0	0	0	0	0	hsa-miR-137	0.0651	0.2901	0.5451	-0.13	-0.21	0.27	NULL
DSTYK	ENST00000367160.4	dual serine/threonine and tyrosine protein kinase	256	1	0	0	1	0	0	0	0	1	hsa-miR-137	0.0236	0.1542	0.644	-0.13	-0.14	0.89	2009, 2011
TMTC4	ENST00000376234.3	transmembrane and tetratricopeptide repeat containing 4	37	1	0	1	0	0	0	0	0	0	hsa-miR-137	0.0067	0.0474	0.2765	-0.13	-0.13	< 0.1	2007
TEAD1	ENST00000361905.4	TEA domain family member 1 (SV40 transcriptional enhancer factor)	740	1	0	0	1	0	0	0	0	0	hsa-miR-137	0.0209	0.1398	0.6373	-0.13	-0.13	0.88	2007, 2009, 2011
GINS2	ENST00000253462.3	GINS complex subunit 2 (Psf2 homolog)	136	1	0	1	0	0	0	0	0	0	hsa-miR-137	0.0222	0.1261	0.3551	-0.13	-0.3	0.88	NULL
YIPF6	ENST00000462683.1	Yip1 domain family, member 6	888	1	0	1	0	0	0	0	0	1	hsa-miR-137	0.0154	0.1046	0.5201	-0.13	-0.28	0.75	2011
SEPT3	ENST00000396425.3	septin 3	241	1	1	0	0	0	0	0	0	0	hsa-miR-137	0.0419	0.2486	0.7776	-0.13	-0.13	0.72	2007, 2009, 2011
SATB2	ENST00000417098.1	SATB homeobox 2	820	1	0	1	0	0	0	0	0	3	hsa-miR-137	0.0401	0.2666	1.2029	-0.13	-0.13	0.48	2011
WDYHV1	ENST00000523984.1	WDYHV motif containing 1	32	1	1	0	0	0	0	0	0	0	hsa-miR-137	0.0061	0.0407	0.17	-0.13	-0.41	0.17	2009, 2011
RFX7	ENST00000423270.1	regulatory factor X, 7	1049	1	0	0	1	0	0	0	0	1	hsa-miR-137	0.0336	0.2227	1.0175	-0.12	-0.12	0.78	2007
PBX3	ENST00000342287.5	pre-B-cell leukemia homeobox 3	1142	1	0	1	0	0	0	0	0	0	hsa-miR-137	0.0057	0.0403	0.2368	-0.12	-0.12	< 0.1	NULL
ERP29	ENST00000455836.1	endoplasmic reticulum protein 29	1210	1	0	1	0	0	0	0	0	0	hsa-miR-137	0.0072	0.0511	0.2845	-0.12	-0.12	< 0.1	NULL
KCNJ3	ENST00000295101.2	potassium inwardly-rectifying channel, subfamily J, member 3	21	1	0	0	1	0	0	0	0	0	hsa-miR-137	0.0416	0.2426	0.703	-0.12	-0.12	0.89	2007, 2009, 2011
C16orf52	ENST00000542527.2	chromosome 16 open reading frame 52	102	1	0	1	0	0	0	0	0	0	hsa-miR-137	0.0214	0.134	0.4642	-0.12	-0.17	0.49	2011
ZMYND11	ENST00000381591.1	zinc finger, MYND-type containing 11	43	1	0	1	0	0	0	0	0	0	hsa-miR-137	0.0162	0.1034	0.404	-0.12	-0.24	0.82	2007, 2009, 2011
AMER2	ENST00000357816.2	APC membrane recruitment protein 2	7	1	0	1	0	0	0	0	0	0	hsa-miR-137	0.0144	0.0974	0.4565	-0.12	-0.16	0.87	NULL
PLD5	ENST00000536534.2	phospholipase D family, member 5	5	1	0	1	0	0	0	0	0	1	hsa-miR-137	0.0328	0.2114	0.8686	-0.12	-0.12	0.64	NULL
VPS39	ENST00000318006.5	vacuolar protein sorting 39 homolog (S. cerevisiae)	165	1	0	1	0	0	0	0	0	0	hsa-miR-137	0.0097	0.0674	0.3588	-0.12	-0.13	< 0.1	NULL
PAXBP1	ENST00000331923.4	PAX3 and PAX7 binding protein 1	340	1	0	0	1	0	0	0	0	0	hsa-miR-137	0.0242	0.1539	0.6201	-0.12	-0.2	0.81	2011
THRB	ENST00000396671.2	thyroid hormone receptor, beta	55	1	0	1	0	0	0	0	0	0	hsa-miR-137	0.0326	0.188	0.5505	-0.12	-0.18	0.88	2009, 2011
KIAA1147	ENST00000536163.1	KIAA1147	73	1	0	1	0	0	0	0	0	0	hsa-miR-137	0.043	0.233	0.6308	-0.12	-0.18	0.87	2007, 2009, 2011
LRCH1	ENST00000311191.6	leucine-rich repeats and calponin homology (CH) domain containing 1	381	1	0	0	1	0	0	0	0	1	hsa-miR-137	0.0169	0.1157	0.5727	-0.12	-0.13	0.76	2011
PHF15	ENST00000402835.1	PHD finger protein 15	387	1	0	1	0	0	0	0	0	1	hsa-miR-137	0.0202	0.1365	0.6393	-0.12	-0.18	0.88	2007, 2009, 2011
PPP6R3	ENST00000393800.2	protein phosphatase 6, regulatory subunit 3	400	1	0	1	0	0	0	0	0	0	hsa-miR-137	0.0142	0.0946	0.4086	-0.12	-0.15	0.36	NULL
ENTPD7	ENST00000370489.4	ectonucleoside triphosphate diphosphohydrolase 7	136	1	0	0	1	2	0	1	1	0	hsa-miR-137	0.0243	0.1597	0.6743	-0.12	-0.15	0.86	2007, 2011
CLEC16A	ENST00000409790.1	C-type lectin domain family 16, member A	108	2	0	0	2	0	0	0	0	0	hsa-miR-137	0.0269	0.1672	0.5674	-0.12	-0.28	0.99	2007, 2009, 2011
LCOR	ENST00000371103.3	ligand dependent nuclear receptor corepressor	94	1	0	0	1	0	0	0	0	2	hsa-miR-137	0.0348	0.231	1.0549	-0.12	-0.12	0.78	2007
TOR1B	ENST00000259339.2	torsin family 1, member B (torsin B)	222	1	0	0	1	1	0	1	0	1	hsa-miR-137	0.0133	0.09	0.424	-0.12	-0.22	0.79	2009, 2011
NRG2	ENST00000394770.1	neuregulin 2	9	1	1	0	0	0	0	0	0	0	hsa-miR-137	0.0382	0.1802	0.3653	-0.12	-0.29	0.92	2011
ULK2	ENST00000395544.4	unc-51 like autophagy activating kinase 2	489	1	1	0	0	0	0	0	0	0	hsa-miR-137	0.0784	0.2514	0.3645	-0.12	-0.33	0.91	2007, 2011
CLASP2	ENST00000539981.1	cytoplasmic linker associated protein 2	554	1	0	0	1	0	0	0	0	0	hsa-miR-137	0.0276	0.1685	0.5517	-0.12	-0.15	0.86	2007, 2009, 2011
GLTSCR1L	ENST00000314073.5	GLTSCR1-like	59	1	0	1	0	0	0	0	0	1	hsa-miR-137	0.041	0.2643	1.0865	-0.12	-0.12	0.61	2007, 2009, 2011
TULP4	ENST00000367094.2	tubby like protein 4	93	1	0	0	1	0	0	0	0	0	hsa-miR-137	0.0241	0.1546	0.5948	-0.12	-0.13	0.88	2009, 2011
SPATS2	ENST00000553127.1	spermatogenesis associated, serine-rich 2	779	1	0	1	0	0	0	0	0	0	hsa-miR-137	0.0231	0.1211	0.2974	-0.12	-0.37	0.82	2009, 2011
FAM210B	ENST00000371384.3	family with sequence similarity 210, member B	55	1	1	0	0	0	0	0	0	0	hsa-miR-137	0.0181	0.1059	0.3156	-0.12	-0.29	0.91	2009, 2011
APLN	ENST00000307484.6	apelin	48	1	1	0	0	0	0	0	0	0	hsa-miR-137	0.0077	0.0487	0.1739	-0.12	-0.44	< 0.1	2011
FOXK1	ENST00000328914.4	forkhead box K1	368	1	0	1	0	0	0	0	0	0	hsa-miR-137	0.0503	0.2798	0.7318	-0.11	-0.12	0.54	2011
RBM12	ENST00000374114.3	RNA binding motif protein 12	431	1	0	1	0	0	0	0	0	0	hsa-miR-137	0.0168	0.1084	0.4389	-0.11	-0.21	0.28	2007, 2009, 2011
DNAJB1	ENST00000254322.2	DnaJ (Hsp40) homolog, subfamily B, member 1	29	1	0	1	0	0	0	0	0	0	hsa-miR-137	0.0216	0.13	0.4057	-0.11	-0.19	0.83	2007, 2009, 2011
CDC42BPA	ENST00000366767.3	CDC42 binding protein kinase alpha (DMPK-like)	122	1	0	0	1	0	0	0	0	0	hsa-miR-137	0.044	0.2654	0.9184	-0.11	-0.13	0.89	2007, 2009, 2011
FAHD2A	ENST00000233379.4	fumarylacetoacetate hydrolase domain containing 2A	9	1	0	1	0	0	0	0	0	0	hsa-miR-137	0.032	0.1768	0.4799	-0.11	-0.2	0.83	NULL
DMXL1	ENST00000311085.8	Dmx-like 1	136	2	0	0	2	0	0	0	0	0	hsa-miR-137	0.0198	0.1396	0.7921	-0.11	-0.29	0.97	2007, 2009, 2011
RBMS3	ENST00000396583.3	RNA binding motif, single stranded interacting protein 3	56	1	0	1	0	0	0	0	0	1	hsa-miR-137	0.0182	0.1166	0.4586	-0.11	-0.19	0.82	2007, 2009, 2011
ZBTB4	ENST00000380599.4	zinc finger and BTB domain containing 4	1039	1	0	1	0	0	0	0	0	0	hsa-miR-137	0.0224	0.1466	0.5973	-0.11	-0.11	0.7	2007, 2009, 2011
CERK	ENST00000216264.8	ceramide kinase	123	1	0	0	1	0	0	0	0	0	hsa-miR-137	0.0466	0.265	0.7426	-0.11	-0.12	0.87	2011
RAB8A	ENST00000300935.3	RAB8A, member RAS oncogene family	226	1	0	1	0	0	0	0	0	0	hsa-miR-137	0.0068	0.0476	0.2636	-0.11	-0.14	< 0.1	2007, 2011
KIAA1024	ENST00000305428.3	KIAA1024	5	1	0	1	0	0	0	0	0	1	hsa-miR-137	0.0197	0.1375	0.7517	-0.11	-0.11	0.73	2007, 2009, 2011
FBN2	ENST00000262464.4	fibrillin 2	167	1	0	0	1	0	0	0	0	0	hsa-miR-137	0.021	0.1347	0.5276	-0.11	-0.17	0.82	2007, 2009, 2011
EFNA3	ENST00000505139.1	Ephrin-A3; Uncharacterized protein; cDNA FLJ57652, highly similar to Ephrin-A3	9	1	1	0	0	0	0	0	0	0	hsa-miR-137	0.0179	0.1041	0.3012	-0.11	-0.27	0.78	NULL
RNF152	ENST00000312828.3	ring finger protein 152	57	1	1	0	0	0	0	0	0	0	hsa-miR-137	0.0252	0.1585	0.5608	-0.11	-0.12	0.83	2009, 2011
PLXDC2	ENST00000377252.4	plexin domain containing 2	506	2	1	0	1	1	0	1	0	1	hsa-miR-137	0.0442	0.2721	1.014	-0.11	-0.33	0.99	NULL
NBEA	ENST00000379939.2	neurobeachin	5	2	0	2	0	0	0	0	0	1	hsa-miR-137	0.0382	0.2628	1.3634	-0.11	-0.11	0.92	2007, 2009, 2011
BCORL1	ENST00000540052.1	BCL6 corepressor-like 1	209	1	0	0	1	0	0	0	0	0	hsa-miR-137	0.0352	0.2125	0.6687	-0.11	-0.11	0.88	2007, 2009, 2011
FNIP2	ENST00000264433.6	folliculin interacting protein 2	266	1	0	0	1	1	0	0	1	1	hsa-miR-137	0.0141	0.0994	0.5661	-0.11	-0.17	0.89	NULL
CSMD3	ENST00000343508.3	CUB and Sushi multiple domains 3	5	1	0	0	1	0	0	0	0	0	hsa-miR-137	0.0271	0.1858	0.9616	-0.11	-0.11	0.87	2007, 2009, 2011
ZEB2	ENST00000558170.2	zinc finger E-box binding homeobox 2	33	1	1	0	0	0	0	0	0	0	hsa-miR-137	0.0537	0.2919	0.8017	-0.11	-0.13	0.21	2011
PPARGC1B	ENST00000309241.5	peroxisome proliferator-activated receptor gamma, coactivator 1 beta	12	2	0	2	0	0	0	0	0	2	hsa-miR-137	0.0501	0.32	1.2837	-0.11	-0.14	0.98	2011
TRIM24	ENST00000343526.4	tripartite motif containing 24	182	1	0	1	0	0	0	0	0	0	hsa-miR-137	0.0136	0.0947	0.5028	-0.11	-0.14	0.22	NULL
TSSK6	ENST00000360913.3	testis-specific serine kinase 6	5	1	0	0	1	0	0	0	0	0	hsa-miR-137	0.0056	0.0398	0.2345	-0.11	-0.11	0.88	2007, 2011
HMBOX1	ENST00000397358.3	homeobox containing 1	27	1	0	0	1	0	0	0	0	0	hsa-miR-137	0.011	0.0759	0.3816	-0.11	-0.11	0.73	2007
AMD1	ENST00000368885.3	adenosylmethionine decarboxylase 1	725	1	0	1	0	1	0	1	0	2	hsa-miR-137	0.026	0.1528	0.5019	-0.11	-0.25	0.88	2007
ANKRD52	ENST00000267116.7	ankyrin repeat domain 52	2913	2	1	1	0	0	0	0	0	0	hsa-miR-137	0.0339	0.2065	0.6669	-0.11	-0.14	0.85	2009, 2011
CALM3	ENST00000291295.9	calmodulin 3 (phosphorylase kinase, delta)	3982	1	0	0	1	0	0	0	0	1	hsa-miR-137	0.0112	0.0758	0.3578	-0.11	-0.17	0.87	2007, 2009, 2011
OSTM1	ENST00000193322.3	osteopetrosis associated transmembrane protein 1	63	1	0	1	0	0	0	0	0	1	hsa-miR-137	0.0111	0.0799	0.514	-0.11	-0.13	< 0.1	2009, 2011
KIAA1644	ENST00000381176.4	KIAA1644	10	1	0	1	0	0	0	0	0	0	hsa-miR-137	0.0105	0.073	0.3775	-0.11	-0.11	0.88	2009, 2011
ERBB4	ENST00000342788.4	v-erb-b2 avian erythroblastic leukemia viral oncogene homolog 4	27	1	0	1	0	0	0	0	0	1	hsa-miR-137	0.0308	0.2055	0.964	-0.11	-0.11	0.88	2007, 2009, 2011
ITGA9	ENST00000264741.5	integrin, alpha 9	9	1	0	1	0	0	0	0	0	0	hsa-miR-137	0.0334	0.2048	0.6858	-0.11	-0.11	0.88	2009, 2011
PHLDB2	ENST00000431670.2	pleckstrin homology-like domain, family B, member 2	588	1	0	0	1	0	0	0	0	0	hsa-miR-137	0.0258	0.1651	0.6273	-0.11	-0.11	0.88	2009, 2011
SKI	ENST00000378536.4	v-ski avian sarcoma viral oncogene homolog	613	1	1	0	0	0	0	0	0	0	hsa-miR-137	0.038	0.2108	0.5549	-0.1	-0.15	0.92	2011
CHRM3	ENST00000255380.4	cholinergic receptor, muscarinic 3	47	1	0	1	0	1	1	0	0	1	hsa-miR-137	0.0184	0.127	0.657	-0.1	-0.19	0.27	NULL
C2CD4C	ENST00000332235.6	C2 calcium-dependent domain containing 4C	70	1	0	0	1	0	0	0	0	0	hsa-miR-137	0.0089	0.0597	0.2626	-0.1	-0.2	0.88	2011
RIMS4	ENST00000372851.3	regulating synaptic membrane exocytosis 4	30	1	1	0	0	0	0	0	0	0	hsa-miR-137	0.0495	0.2779	0.7398	-0.1	-0.1	0.91	2007, 2009, 2011
GFPT1	ENST00000357308.4	glutamine--fructose-6-phosphate transaminase 1	1313	1	1	0	0	1	0	0	1	0	hsa-miR-137	0.0404	0.1994	0.4494	-0.1	-0.25	0.81	2011
KIAA1456	ENST00000524591.2	KIAA1456	24	1	0	1	0	0	0	0	0	1	hsa-miR-137	0.0242	0.1703	0.9505	-0.1	-0.13	0.71	2009, 2011
PAK3	ENST00000372007.5	p21 protein (Cdc42/Rac)-activated kinase 3	8	1	0	1	0	0	0	0	0	0	hsa-miR-137	0.0149	0.0978	0.4088	-0.1	-0.17	0.88	NULL
ARHGAP31	ENST00000264245.4	Rho GTPase activating protein 31	32	1	1	0	0	2	0	1	1	0	hsa-miR-137	0.0296	0.1948	0.838	-0.1	-0.11	0.14	2009, 2011
JMY	ENST00000396137.4	junction mediating and regulatory protein, p53 cofactor	10	1	0	1	0	0	0	0	0	1	hsa-miR-137	0.0363	0.1978	0.5686	-0.1	-0.21	0.87	2011
DPP8	ENST00000341861.5	dipeptidyl-peptidase 8	1293	1	0	0	1	1	0	1	0	0	hsa-miR-137	0.0151	0.1048	0.5442	-0.1	-0.17	0.88	NULL
PDE4A	ENST00000380702.2	phosphodiesterase 4A, cAMP-specific	48	2	1	1	0	0	0	0	0	0	hsa-miR-137	0.0612	0.3682	1.2238	-0.1	-0.1	0.96	2007, 2009, 2011
NFIA	ENST00000403491.3	nuclear factor I/A	5	1	0	1	0	1	0	0	1	3	hsa-miR-137	0.055	0.3749	1.8979	-0.1	-0.1	0.81	2011
ST6GAL2	ENST00000361686.4	ST6 beta-galactosamide alpha-2,6-sialyltranferase 2	5	1	0	0	1	0	0	0	0	0	hsa-miR-137	0.0151	0.1061	0.5861	-0.1	-0.1	0.89	2011
HDX	ENST00000297977.5	highly divergent homeobox	20	1	0	0	1	0	0	0	0	0	hsa-miR-137	0.0149	0.1016	0.4949	-0.1	-0.15	0.88	2011
COL5A1	ENST00000371817.3	collagen, type V, alpha 1	3111	1	0	0	1	2	1	0	1	0	hsa-miR-137	0.0377	0.2232	0.7398	-0.1	-0.22	0.88	2007, 2009, 2011
FRMPD3	ENST00000276185.4	FERM and PDZ domain containing 3	0	1	0	0	1	0	0	0	0	0	hsa-miR-137	0.0153	0.1032	0.4635	-0.1	-0.1	0.8	NULL
MAPK8	ENST00000374182.3	mitogen-activated protein kinase 8	227	1	0	1	0	0	0	0	0	1	hsa-miR-137	0.0099	0.0656	0.2849	-0.1	-0.26	0.49	NULL
UBTD2	ENST00000393792.2	ubiquitin domain containing 2	297	1	0	0	1	0	0	0	0	0	hsa-miR-137	0.0304	0.1807	0.5528	-0.1	-0.13	0.88	2009, 2011
DIP2C	ENST00000280886.6	DIP2 disco-interacting protein 2 homolog C (Drosophila)	359	1	1	0	0	0	0	0	0	0	hsa-miR-137	0.0498	0.2693	0.7156	-0.1	-0.13	0.9	2011
CAMK4	ENST00000282356.4	calcium/calmodulin-dependent protein kinase IV	73	1	1	0	0	1	0	1	0	3	hsa-miR-137	0.0392	0.2639	1.2633	-0.1	-0.17	0.38	NULL
DNAJB12	ENST00000338820.3	DnaJ (Hsp40) homolog, subfamily B, member 12	1458	1	0	0	1	0	0	0	0	0	hsa-miR-137	0.0131	0.0887	0.4136	-0.1	-0.11	0.88	2007, 2009, 2011
HECW2	ENST00000260983.3	HECT, C2 and WW domain containing E3 ubiquitin protein ligase 2	28	1	0	0	1	1	0	0	1	0	hsa-miR-137	0.0285	0.1871	0.79	-0.1	-0.14	0.85	NULL
NACC2	ENST00000371753.1	NACC family member 2, BEN and BTB (POZ) domain containing	172	1	0	1	0	0	0	0	0	1	hsa-miR-137	0.0348	0.2084	0.7012	-0.1	-0.14	0.88	2011
PURB	ENST00000395699.2	purine-rich element binding protein B	497	1	0	1	0	1	0	1	0	0	hsa-miR-137	0.0153	0.1045	0.5196	-0.1	-0.18	0.87	2007, 2009, 2011
SBK1	ENST00000341901.4	SH3 domain binding kinase 1	9	2	0	0	2	0	0	0	0	0	hsa-miR-137	0.018	0.125	0.6435	-0.1	-0.1	0.98	2007, 2009, 2011
EPHA8	ENST00000166244.3	EPH receptor A8	5	1	0	0	1	0	0	0	0	0	hsa-miR-137	0.0349	0.2121	0.6862	-0.1	-0.1	0.88	2007, 2009, 2011
LMTK2	ENST00000297293.5	lemur tyrosine kinase 2	51	2	1	1	0	0	0	0	0	1	hsa-miR-137	0.0578	0.2795	0.7018	-0.1	-0.29	0.98	2011
CPEB3	ENST00000412050.4	cytoplasmic polyadenylation element binding protein 3	48	1	0	0	1	0	0	0	0	5	hsa-miR-137	0.0364	0.2513	1.3287	-0.1	-0.1	0.85	2009, 2011
SCN2A	ENST00000375437.2	sodium channel, voltage-gated, type II, alpha subunit	7	1	0	1	0	0	0	0	0	0	hsa-miR-137	0.0194	0.129	0.5609	-0.1	-0.1	0.73	2009, 2011
ZC3H11A	ENST00000332127.4	zinc finger CCCH-type containing 11A	71	1	0	1	0	0	0	0	0	0	hsa-miR-137	0.0134	0.0918	0.4472	-0.1	-0.1	0.22	2007
SYNCRIP	ENST00000355238.6	synaptotagmin binding, cytoplasmic RNA interacting protein	4864	2	1	1	0	0	0	0	0	0	hsa-miR-137	0.0459	0.2281	0.5618	-0.1	-0.26	0.83	2011
EFCAB14	ENST00000371933.3	EF-hand calcium binding domain 14	264	1	1	0	0	0	0	0	0	0	hsa-miR-137	0.0204	0.1168	0.3738	-0.1	-0.33	0.33	2007, 2009, 2011
IDE	ENST00000265986.6	insulin-degrading enzyme	446	1	1	0	0	0	0	0	0	0	hsa-miR-137	0.0504	0.271	0.7326	-0.1	-0.13	0.92	2011
LPPR4	ENST00000370185.3	Lipid phosphate phosphatase-related protein type 4	5	1	0	0	1	0	0	0	0	0	hsa-miR-137	0.0332	0.2087	0.7722	-0.1	-0.1	0.79	2007
OTUD7A	ENST00000307050.4	OTU domain containing 7A	35	2	0	2	0	0	0	0	0	0	hsa-miR-137	0.0202	0.1349	0.6195	-0.1	-0.27	0.98	NULL
OTUD7B	ENST00000369135.4	OTU domain containing 7B	299	1	1	0	0	1	1	0	0	0	hsa-miR-137	0.0416	0.2468	0.7572	-0.09	-0.26	0.9	2011
TRIP12	ENST00000283943.5	thyroid hormone receptor interactor 12	145	1	0	0	1	0	0	0	0	0	hsa-miR-137	0.0289	0.18	0.6392	-0.09	-0.11	0.82	NULL
KDM2A	ENST00000398645.2	lysine (K)-specific demethylase 2A	729	2	0	1	1	0	0	0	0	0	hsa-miR-137	0.0258	0.1746	0.8113	-0.09	-0.1	0.6	2007
CACNA1D	ENST00000288139.4	calcium channel, voltage-dependent, L type, alpha 1D subunit	5	1	0	1	0	0	0	0	0	0	hsa-miR-137	0.0146	0.1033	0.5869	-0.09	-0.09	0.81	2011
SORL1	ENST00000260197.7	sortilin-related receptor, L(DLR class) A repeats containing	40	1	0	0	1	1	0	1	0	1	hsa-miR-137	0.0158	0.1128	0.6733	-0.09	-0.19	0.87	2011
JAKMIP2	ENST00000507386.1	janus kinase and microtubule interacting protein 2	26	1	1	0	0	2	0	2	0	0	hsa-miR-137	0.0414	0.1781	0.4877	-0.09	-0.46	0.91	NULL
ICK	ENST00000350082.5	intestinal cell (MAK-like) kinase	18	1	0	1	0	0	0	0	0	0	hsa-miR-137	0.0196	0.1144	0.3596	-0.09	-0.25	0.84	2009, 2011
ZNF451	ENST00000370708.4	zinc finger protein 451	190	1	0	0	1	0	0	0	0	0	hsa-miR-137	0.0227	0.1453	0.5638	-0.09	-0.12	0.76	NULL
PRKD3	ENST00000379066.1	protein kinase D3	203	1	1	0	0	0	0	0	0	0	hsa-miR-137	0.0251	0.1552	0.6048	-0.09	-0.34	0.54	2009, 2011
BACH2	ENST00000257749.4	BTB and CNC homology 1, basic leucine zipper transcription factor 2	74	1	0	1	0	0	0	0	0	0	hsa-miR-137	0.0241	0.1564	0.6223	-0.09	-0.09	0.82	2007, 2009, 2011
DENND4B	ENST00000361217.4	DENN/MADD domain containing 4B	167	1	0	0	1	0	0	0	0	0	hsa-miR-137	0.0064	0.0456	0.275	-0.09	-0.09	0.79	2009, 2011
RFTN1	ENST00000432519.1	raftlin, lipid raft linker 1	148	1	0	0	1	0	0	0	0	0	hsa-miR-137	0.0092	0.0647	0.3547	-0.09	-0.09	< 0.1	2007, 2009, 2011
CISD1	ENST00000333926.5	CDGSH iron sulfur domain 1	367	1	1	0	0	0	0	0	0	0	hsa-miR-137	0.0116	0.0657	0.1846	-0.09	-0.46	< 0.1	2011
HOMER1	ENST00000508576.1	homer homolog 1 (Drosophila)	394	1	0	0	1	0	0	0	0	1	hsa-miR-137	0.0143	0.1024	0.627	-0.09	-0.09	< 0.1	NULL
CACNA1C	ENST00000399655.1	calcium channel, voltage-dependent, L type, alpha 1C subunit	69	1	0	0	1	0	0	0	0	0	hsa-miR-137	0.0478	0.2503	0.6232	-0.09	-0.13	0.89	2011
FBXL4	ENST00000369244.2	F-box and leucine-rich repeat protein 4	321	1	1	0	0	1	1	0	0	2	hsa-miR-137	0.0384	0.2477	1.066	-0.09	-0.14	< 0.1	NULL
JHDM1D	ENST00000397560.2	jumonji C domain containing histone demethylase 1 homolog D (S. cerevisiae)	470	1	1	0	0	0	0	0	0	1	hsa-miR-137	0.0399	0.2523	0.9952	-0.09	-0.09	0.92	2009, 2011
ASH1L	ENST00000368346.3	ash1 (absent, small, or homeotic)-like (Drosophila)	56	1	0	1	0	0	0	0	0	0	hsa-miR-137	0.0412	0.2491	0.8401	-0.09	-0.09	0.63	2007, 2009, 2011
AIFM2	ENST00000307864.1	apoptosis-inducing factor, mitochondrion-associated, 2	334	1	0	0	1	0	0	0	0	0	hsa-miR-137	0.0149	0.0923	0.3131	-0.09	-0.19	0.88	2009, 2011
EML3	ENST00000394773.2	echinoderm microtubule associated protein like 3	48	1	0	0	1	0	0	0	0	0	hsa-miR-137	0.0025	0.0185	0.1231	-0.09	-0.1	0.74	2007, 2009, 2011
AQP2	ENST00000199280.3	aquaporin 2 (collecting duct)	5	1	0	0	1	0	0	0	0	1	hsa-miR-137	0.0188	0.1281	0.6167	-0.09	-0.09	0.86	2011
TRPM3	ENST00000377110.3	transient receptor potential cation channel, subfamily M, member 3	11	1	0	0	1	1	0	0	1	2	hsa-miR-137	0.0341	0.2197	0.9798	-0.09	-0.2	0.88	NULL
EPHA4	ENST00000281821.2	EPH receptor A4	64	1	0	1	0	0	0	0	0	0	hsa-miR-137	0.0183	0.1211	0.5269	-0.09	-0.12	< 0.1	2007
NOVA2	ENST00000263257.5	neuro-oncological ventral antigen 2	7	2	0	1	1	0	0	0	0	0	hsa-miR-137	0.0456	0.2665	0.8303	-0.09	-0.13	0.98	NULL
PPP6C	ENST00000373547.4	protein phosphatase 6, catalytic subunit	346	1	0	0	1	1	0	1	0	0	hsa-miR-137	0.0239	0.1353	0.3741	-0.09	-0.36	0.84	NULL
FBXL17	ENST00000359660.5	F-box and leucine-rich repeat protein 17	182	1	0	0	1	0	0	0	0	1	hsa-miR-137	0.0099	0.0671	0.3187	-0.09	-0.14	0.87	2011
ANKRD33B	ENST00000296657.5	ankyrin repeat domain 33B	9	1	1	0	0	0	0	0	0	0	hsa-miR-137	0.0282	0.1525	0.419	-0.09	-0.21	0.87	2011
KCNB1	ENST00000371741.4	potassium voltage-gated channel, Shab-related subfamily, member 1	5	1	1	0	0	0	0	0	0	1	hsa-miR-137	0.0756	0.3925	1.0156	-0.09	-0.09	0.92	NULL
FAT3	ENST00000298047.6	FAT atypical cadherin 3	30	1	1	0	0	0	0	0	0	0	hsa-miR-137	0.1554	0.5808	0.9543	-0.09	-0.09	0.92	2009, 2011
DDX3X	ENST00000399959.2	DEAD (Asp-Glu-Ala-Asp) box helicase 3, X-linked	965	1	0	1	0	1	0	1	0	2	hsa-miR-137	0.0184	0.103	0.3187	-0.09	-0.36	0.78	2009, 2011
TTC9	ENST00000256367.2	tetratricopeptide repeat domain 9	39	1	0	0	1	0	0	0	0	1	hsa-miR-137	0.0228	0.133	0.4192	-0.09	-0.2	0.87	2009, 2011
CADM2	ENST00000383699.3	cell adhesion molecule 2	5	1	0	0	1	1	0	0	1	3	hsa-miR-137	0.086	0.5052	1.8558	-0.09	-0.09	0.87	2011
ABCC9	ENST00000261200.4	ATP-binding cassette, sub-family C (CFTR/MRP), member 9	5	1	1	0	0	1	0	0	1	0	hsa-miR-137	0.0428	0.2647	0.9895	-0.09	-0.09	0.25	2011
NSUN4	ENST00000474844.1	NOP2/Sun domain family, member 4	422	1	1	0	0	1	0	0	1	0	hsa-miR-137	0.0084	0.0575	0.3065	-0.09	-0.24	< 0.1	2009, 2011
UBE2K	ENST00000261427.5	ubiquitin-conjugating enzyme E2K	762	1	1	0	0	0	0	0	0	1	hsa-miR-137	0.0157	0.0766	0.165	-0.08	-0.52	0.8	2009, 2011
CAMKK2	ENST00000538733.1	calcium/calmodulin-dependent protein kinase kinase 2, beta	1157	1	0	0	1	0	0	0	0	0	hsa-miR-137	0.0171	0.115	0.5259	-0.08	-0.09	0.73	2009, 2011
NR3C1	ENST00000394464.2	nuclear receptor subfamily 3, group C, member 1 (glucocorticoid receptor)	682	1	0	1	0	0	0	0	0	1	hsa-miR-137	0.0183	0.1263	0.6498	-0.08	-0.1	0.72	2011
EFNB2	ENST00000245323.4	ephrin-B2	25	1	0	0	1	0	0	0	0	0	hsa-miR-137	0.0177	0.1204	0.5718	-0.08	-0.08	0.83	2009, 2011
DESI2	ENST00000302550.11	desumoylating isopeptidase 2	147	1	0	1	0	0	0	0	0	0	hsa-miR-137	0.0102	0.0701	0.3449	-0.08	-0.09	0.87	2011
FBXO32	ENST00000517956.1	F-box protein 32	500	1	0	0	1	2	0	0	2	0	hsa-miR-137	0.0228	0.141	0.5412	-0.08	-0.19	0.89	2011
BCL2L11	ENST00000393256.3	BCL2-like 11 (apoptosis facilitator)	105	1	0	0	1	0	0	0	0	2	hsa-miR-137	0.0165	0.1123	0.5423	-0.08	-0.11	0.86	2009, 2011
PDE10A	ENST00000366882.1	phosphodiesterase 10A	371	1	0	0	1	0	0	0	0	0	hsa-miR-137	0.0248	0.1668	0.8188	-0.08	-0.12	0.89	2011
NDST1	ENST00000261797.6	N-deacetylase/N-sulfotransferase (heparan glucosaminyl) 1	13660	1	0	1	0	0	0	0	0	0	hsa-miR-137	0.035	0.2113	0.6643	-0.08	-0.08	0.88	2007, 2009, 2011
NRP1	ENST00000374875.1	neuropilin 1	586	1	0	1	0	0	0	0	0	0	hsa-miR-137	0.022	0.1424	0.5524	-0.08	-0.08	0.71	2007, 2009, 2011
PRDM16	ENST00000511072.1	PR domain containing 16	64	1	0	0	1	0	0	0	0	1	hsa-miR-137	0.0212	0.1271	0.4287	-0.08	-0.19	0.89	2009, 2011
MKRN2	ENST00000170447.7	makorin ring finger protein 2	104	1	0	0	1	0	0	0	0	0	hsa-miR-137	0.004	0.0283	0.1504	-0.08	-0.24	0.89	2009, 2011
PAFAH1B2	ENST00000527958.1	platelet-activating factor acetylhydrolase 1b, catalytic subunit 2 (30kDa)	180	1	0	1	0	0	0	0	0	0	hsa-miR-137	0.0122	0.0779	0.3121	-0.08	-0.24	0.44	2011
SV2A	ENST00000369146.3	synaptic vesicle glycoprotein 2A	10	1	1	0	0	0	0	0	0	0	hsa-miR-137	0.0296	0.1839	0.6248	-0.08	-0.08	0.89	2007, 2009, 2011
FAM47E	ENST00000515604.1	Protein FAM47E	503	1	0	1	0	0	0	0	0	0	hsa-miR-137	0.0066	0.0472	0.2828	-0.08	-0.08	< 0.1	NULL
SETD7	ENST00000274031.3	SET domain containing (lysine methyltransferase) 7	76	1	0	1	0	0	0	0	0	2	hsa-miR-137	0.0186	0.1282	0.6867	-0.08	-0.22	0.69	2007, 2009, 2011
SERBP1	ENST00000370994.4	SERPINE1 mRNA binding protein 1	926	1	0	1	0	0	0	0	0	0	hsa-miR-137	0.0276	0.1735	0.6181	-0.08	-0.08	0.87	2009, 2011
XRRA1	ENST00000527087.1	X-ray radiation resistance associated 1	136	1	0	0	1	0	0	0	0	1	hsa-miR-137	0.0076	0.0539	0.2996	-0.08	-0.08	0.86	2009, 2011
PLEKHG3	ENST00000247226.7	pleckstrin homology domain containing, family G (with RhoGef domain) member 3	97	1	0	0	1	0	0	0	0	0	hsa-miR-137	0.0036	0.0257	0.1641	-0.08	-0.13	0.88	2009, 2011
B3GALNT2	ENST00000366600.3	beta-1,3-N-acetylgalactosaminyltransferase 2	106	1	0	1	0	0	0	0	0	0	hsa-miR-137	0.0167	0.1093	0.4553	-0.08	-0.11	0.88	2011
RICTOR	ENST00000357387.3	RPTOR independent companion of MTOR, complex 2	441	1	1	0	0	0	0	0	0	0	hsa-miR-137	0.0563	0.3048	0.7915	-0.08	-0.08	0.35	2007, 2009, 2011
SLC12A6	ENST00000397707.2	solute carrier family 12 (potassium/chloride transporter), member 6	17	1	0	1	0	0	0	0	0	0	hsa-miR-137	0.0322	0.1768	0.4876	-0.08	-0.15	0.86	2011
SLC24A2	ENST00000341998.2	solute carrier family 24 (sodium/potassium/calcium exchanger), member 2	5	1	1	0	0	2	0	0	2	1	hsa-miR-137	0.0711	0.4526	1.9223	-0.08	-0.08	0.6	2011
MID2	ENST00000262843.6	midline 2	194	1	1	0	0	0	0	0	0	0	hsa-miR-137	0.048	0.2703	0.8288	-0.08	-0.1	0.47	2011
DCUN1D3	ENST00000324344.4	DCN1, defective in cullin neddylation 1, domain containing 3	53	1	0	1	0	0	0	0	0	0	hsa-miR-137	0.0089	0.0633	0.3626	-0.08	-0.14	0.85	NULL
AMMECR1	ENST00000262844.5	Alport syndrome, mental retardation, midface hypoplasia and elliptocytosis chromosomal region gene 1	5	1	0	1	0	0	0	0	0	0	hsa-miR-137	0.0358	0.2186	0.7325	-0.08	-0.08	0.73	2009, 2011
ZNF217	ENST00000371471.2	zinc finger protein 217	668	1	0	1	0	0	0	0	0	0	hsa-miR-137	0.0164	0.1112	0.524	-0.08	-0.08	< 0.1	2007, 2009, 2011
ALPK3	ENST00000258888.5	alpha-kinase 3	16	1	0	0	1	1	0	1	0	0	hsa-miR-137	0.0408	0.2607	1.0464	-0.07	-0.07	0.88	2007, 2009, 2011
MTSS1	ENST00000378017.3	metastasis suppressor 1	10	1	0	1	0	0	0	0	0	0	hsa-miR-137	0.0104	0.0682	0.2749	-0.07	-0.14	0.35	2009, 2011
CCNJ	ENST00000265992.5	cyclin J	5	1	1	0	0	0	0	0	0	0	hsa-miR-137	0.0241	0.1564	0.6258	-0.07	-0.07	< 0.1	NULL
RWDD1	ENST00000466444.2	RWD domain containing 1	296	1	1	0	0	1	0	1	0	1	hsa-miR-137	0.0191	0.1069	0.3386	-0.07	-0.4	< 0.1	NULL
STX1B	ENST00000215095.5	syntaxin 1B	26	1	0	1	0	0	0	0	0	0	hsa-miR-137	0.0056	0.0402	0.2365	-0.07	-0.07	0.74	2007, 2009, 2011
KIAA1958	ENST00000337530.6	KIAA1958	117	2	1	1	0	2	0	1	1	2	hsa-miR-137	0.0551	0.3466	1.3704	-0.07	-0.16	0.79	NULL
IKZF1	ENST00000331340.3	IKAROS family zinc finger 1 (Ikaros)	11	1	1	0	0	0	0	0	0	2	hsa-miR-137	0.0435	0.2276	0.63	-0.07	-0.16	0.78	2007, 2009, 2011
DENND5B	ENST00000389082.5	DENN/MADD domain containing 5B	832	1	0	0	1	0	0	0	0	0	hsa-miR-137	0.0279	0.1814	0.7545	-0.07	-0.08	0.83	NULL
FBXO41	ENST00000295133.5	F-box protein 41	175	1	0	0	1	0	0	0	0	0	hsa-miR-137	0.0148	0.1015	0.4993	-0.07	-0.07	0.72	NULL
BRI3BP	ENST00000341446.8	BRI3 binding protein	820	1	1	0	0	1	0	1	0	0	hsa-miR-137	0.0224	0.1517	0.7156	-0.07	-0.08	0.16	NULL
ZSWIM4	ENST00000254323.2	zinc finger, SWIM-type containing 4	13	1	0	1	0	0	0	0	0	0	hsa-miR-137	0.0066	0.0471	0.2674	-0.07	-0.07	0.43	NULL
DUSP16	ENST00000298573.4	dual specificity phosphatase 16	444	1	1	0	0	0	0	0	0	0	hsa-miR-137	0.0133	0.0918	0.47	-0.07	-0.07	< 0.1	NULL
C2orf68	ENST00000306336.5	chromosome 2 open reading frame 68	565	1	1	0	0	0	0	0	0	0	hsa-miR-137	0.0213	0.1018	0.2257	-0.07	-0.33	0.18	2011
PLXNB2	ENST00000449103.1	plexin B2	82	1	0	1	0	0	0	0	0	0	hsa-miR-137	0.0166	0.111	0.4849	-0.07	-0.07	0.58	2011
TRAF3	ENST00000560371.1	TNF receptor-associated factor 3	833	1	1	0	0	0	0	0	0	0	hsa-miR-137	0.0315	0.1825	0.521	-0.07	-0.1	0.92	2011
STRN	ENST00000263918.4	striatin, calmodulin binding protein	476	1	0	0	1	2	0	0	2	2	hsa-miR-137	0.0418	0.2565	0.9175	-0.07	-0.09	0.88	2007, 2011
PPIC	ENST00000306442.4	peptidylprolyl isomerase C (cyclophilin C)	1030	1	0	1	0	1	1	0	0	2	hsa-miR-137	0.0113	0.0747	0.3182	-0.07	-0.43	0.32	NULL
SOX11	ENST00000322002.3	SRY (sex determining region Y)-box 11	1100	1	0	1	0	1	0	1	0	1	hsa-miR-137	0.0137	0.089	0.3962	-0.07	-0.26	0.54	2007, 2009, 2011
GLCE	ENST00000559420.2	glucuronic acid epimerase	25	1	0	0	1	0	0	0	0	0	hsa-miR-137	0.0149	0.0906	0.2939	-0.07	-0.17	0.89	2007, 2009, 2011
STK35	ENST00000381482.3	serine/threonine kinase 35	263	1	1	0	0	1	0	1	0	0	hsa-miR-137	0.0247	0.1664	0.7597	-0.07	-0.07	0.92	2007, 2009, 2011
GAN	ENST00000568107.2	gigaxonin	185	1	0	0	1	1	0	0	1	2	hsa-miR-137	0.0307	0.2097	1.0464	-0.07	-0.1	0.89	2011
PTPRD	ENST00000381196.4	protein tyrosine phosphatase, receptor type, D	101	1	0	0	1	0	0	0	0	0	hsa-miR-137	0.0144	0.0977	0.4758	-0.07	-0.12	0.85	2007, 2009, 2011
BHLHE22	ENST00000321870.1	basic helix-loop-helix family, member e22	27	1	0	1	0	0	0	0	0	0	hsa-miR-137	0.0128	0.0816	0.3023	-0.07	-0.13	0.38	2007
AHCYL2	ENST00000325006.3	adenosylhomocysteinase-like 2	51	1	1	0	0	0	0	0	0	0	hsa-miR-137	0.0203	0.0962	0.205	-0.07	-0.33	0.92	2007, 2009, 2011
C4orf29	ENST00000388795.5	chromosome 4 open reading frame 29	67	1	1	0	0	0	0	0	0	0	hsa-miR-137	0.0261	0.1394	0.4403	-0.07	-0.27	0.47	NULL
CUL3	ENST00000264414.4	cullin 3	1476	2	0	1	1	0	0	0	0	1	hsa-miR-137	0.0222	0.119	0.3378	-0.07	-0.44	0.98	2007, 2009, 2011
ISM2	ENST00000493585.1	isthmin 2	7	1	1	0	0	0	0	0	0	0	hsa-miR-137	0.0073	0.0451	0.1483	-0.07	-0.31	0.49	2009, 2011
TECPR2	ENST00000359520.7	tectonin beta-propeller repeat containing 2	109	1	0	0	1	0	0	0	0	0	hsa-miR-137	0.0136	0.0925	0.4388	-0.07	-0.07	0.88	2009, 2011
NSG1	ENST00000421177.2	Neuron-specific protein family member 1	25	1	1	0	0	0	0	0	0	0	hsa-miR-137	0.0099	0.0558	0.1503	-0.07	-0.36	0.77	2009, 2011
NFYB	ENST00000240055.3	nuclear transcription factor Y, beta	375	1	0	0	1	0	0	0	0	0	hsa-miR-137	0.0091	0.0564	0.1944	-0.07	-0.24	0.88	2009, 2011
WWC1	ENST00000265293.4	WW and C2 domain containing 1	43	1	0	0	1	0	0	0	0	0	hsa-miR-137	0.016	0.1091	0.5245	-0.07	-0.08	0.89	2007, 2011
ABCG4	ENST00000307417.3	ATP-binding cassette, sub-family G (WHITE), member 4	5	1	0	0	1	0	0	0	0	0	hsa-miR-137	0.0188	0.1243	0.5119	-0.06	-0.06	0.81	2007, 2009, 2011
TRIM23	ENST00000231524.9	tripartite motif containing 23	247	1	1	0	0	0	0	0	0	1	hsa-miR-137	0.0067	0.0468	0.2763	-0.06	-0.35	0.4	2007, 2009, 2011
UBN2	ENST00000473989.3	ubinuclein 2	238	2	2	0	0	0	0	0	0	0	hsa-miR-137	0.2372	0.9821	1.7947	-0.06	-0.07	> 0.99	2009, 2011
C11orf57	ENST00000532163.1	chromosome 11 open reading frame 57	207	1	1	0	0	0	0	0	0	0	hsa-miR-137	0.0118	0.0628	0.1647	-0.06	-0.43	0.76	2007, 2009, 2011
PSMD12	ENST00000356126.3	proteasome (prosome, macropain) 26S subunit, non-ATPase, 12	399	1	1	0	0	0	0	0	0	0	hsa-miR-137	0.0102	0.0695	0.3534	-0.06	-0.21	< 0.1	NULL
SLC4A7	ENST00000295736.5	solute carrier family 4, sodium bicarbonate cotransporter, member 7	146	1	1	0	0	0	0	0	0	2	hsa-miR-137	0.0198	0.1231	0.5738	-0.06	-0.26	0.77	2007, 2009, 2011
C2CD2	ENST00000329623.7	C2 calcium-dependent domain containing 2	106	1	1	0	0	0	0	0	0	1	hsa-miR-137	0.0255	0.1551	0.5115	-0.06	-0.09	0.19	2009, 2011
SP4	ENST00000222584.3	Sp4 transcription factor	131	2	1	0	1	0	0	0	0	0	hsa-miR-137	0.0091	0.059	0.2635	-0.06	-0.35	0.87	NULL
PDGFRA	ENST00000257290.5	platelet-derived growth factor receptor, alpha polypeptide	39	1	1	0	0	0	0	0	0	1	hsa-miR-137	0.047	0.2907	1.0668	-0.06	-0.06	< 0.1	2011
RANBP2	ENST00000283195.6	RAN binding protein 2	814	1	0	1	0	0	0	0	0	0	hsa-miR-137	0.0127	0.0865	0.4361	-0.06	-0.23	0.86	2007, 2009, 2011
JPH2	ENST00000372980.3	junctophilin 2	76	1	0	0	1	0	0	0	0	0	hsa-miR-137	0.0296	0.1857	0.6564	-0.06	-0.06	0.73	2011
NAGPA	ENST00000312251.3	N-acetylglucosamine-1-phosphodiester alpha-N-acetylglucosaminidase	297	1	0	1	0	0	0	0	0	0	hsa-miR-137	0.0098	0.0679	0.35	-0.06	-0.06	< 0.1	NULL
ATP10A	ENST00000356865.6	ATPase, class V, type 10A	16	1	1	0	0	0	0	0	0	0	hsa-miR-137	0.0201	0.1062	0.2591	-0.06	-0.21	0.89	2007, 2009, 2011
GSPT1	ENST00000434724.2	G1 to S phase transition 1	1119	1	0	1	0	0	0	0	0	1	hsa-miR-137	0.0149	0.1021	0.523	-0.06	-0.09	0.14	NULL
ABHD13	ENST00000375898.3	abhydrolase domain containing 13	479	1	0	0	1	0	0	0	0	0	hsa-miR-137	0.0147	0.0835	0.2387	-0.06	-0.22	0.88	2007, 2009, 2011
TRMT2B	ENST00000338687.7	tRNA methyltransferase 2 homolog B (S. cerevisiae)	174	1	0	1	0	0	0	0	0	3	hsa-miR-137	0.0047	0.0336	0.2125	-0.06	-0.15	< 0.1	2011
ACVR1C	ENST00000243349.8	activin A receptor, type IC	27	1	0	0	1	0	0	0	0	0	hsa-miR-137	0.0105	0.0716	0.3442	-0.06	-0.09	0.83	2009, 2011
GAREM	ENST00000399218.4	GRB2 associated, regulator of MAPK1	536	1	1	0	0	0	0	0	0	0	hsa-miR-137	0.0455	0.2475	0.6803	-0.06	-0.09	0.76	2011
RBM27	ENST00000265271.5	RNA binding motif protein 27	130	1	0	0	1	1	1	0	0	1	hsa-miR-137	0.0236	0.1492	0.5732	-0.06	-0.19	0.87	2011
PPP2R5C	ENST00000422945.2	protein phosphatase 2, regulatory subunit B', gamma	1584	1	0	0	1	0	0	0	0	0	hsa-miR-137	0.0108	0.0747	0.3737	-0.06	-0.06	0.73	2007, 2009, 2011
STXBP5L	ENST00000273666.6	syntaxin binding protein 5-like	19	1	1	0	0	2	0	1	1	0	hsa-miR-137	0.0473	0.3165	1.4588	-0.06	-0.06	< 0.1	2009, 2011
FRS2	ENST00000550389.1	fibroblast growth factor receptor substrate 2	176	1	0	0	1	1	0	0	1	0	hsa-miR-137	0.0192	0.1182	0.4199	-0.06	-0.2	0.95	2007, 2009, 2011
CNTN3	ENST00000263665.6	contactin 3 (plasmacytoma associated)	27	1	0	1	0	1	0	1	0	0	hsa-miR-137	0.0138	0.0769	0.2269	-0.06	-0.36	0.79	2009, 2011
PHF20	ENST00000439301.1	PHD finger protein 20	191	1	0	1	0	0	0	0	0	0	hsa-miR-137	0.0114	0.0717	0.2689	-0.06	-0.17	0.57	2007, 2009, 2011
ATG14	ENST00000247178.5	autophagy related 14	25	2	0	0	2	0	0	0	0	0	hsa-miR-137	0.0086	0.0563	0.2231	-0.06	-0.33	0.98	2007, 2009, 2011
SFMBT2	ENST00000361972.4	Scm-like with four mbt domains 2	107	1	0	0	1	0	0	0	0	0	hsa-miR-137	0.0171	0.1172	0.5727	-0.06	-0.06	0.81	2011
TRIM33	ENST00000358465.2	tripartite motif containing 33	201	1	1	0	0	0	0	0	0	1	hsa-miR-137	0.0419	0.2275	0.6653	-0.06	-0.1	0.82	2007, 2009, 2011
ELFN2	ENST00000402918.2	extracellular leucine-rich repeat and fibronectin type III domain containing 2	22	1	0	0	1	0	0	0	0	0	hsa-miR-137	0.0157	0.0902	0.2593	-0.06	-0.18	0.89	2007, 2009, 2011
STX17	ENST00000259400.6	syntaxin 17	510	1	0	0	1	0	0	0	0	2	hsa-miR-137	0.0123	0.0786	0.321	-0.06	-0.24	0.82	2009, 2011
SBNO1	ENST00000420886.2	strawberry notch homolog 1 (Drosophila)	87	3	0	1	2	0	0	0	0	0	hsa-miR-137	0.0155	0.0978	0.3643	-0.06	-0.38	> 0.99	2011
SETD1B	ENST00000267197.5	SET domain containing 1B	703	1	0	0	1	0	0	0	0	0	hsa-miR-137	0.0285	0.1778	0.613	-0.06	-0.06	0.88	2011
ZC3H12C	ENST00000278590.3	zinc finger CCCH-type containing 12C	150	1	1	0	0	0	0	0	0	0	hsa-miR-137	0.0337	0.2073	0.738	-0.06	-0.07	< 0.1	2011
SLC6A17	ENST00000331565.4	solute carrier family 6 (neutral amino acid transporter), member 17	5	1	0	1	0	1	0	0	1	0	hsa-miR-137	0.0173	0.1206	0.6296	-0.06	-0.06	0.71	2009, 2011
CNIH4	ENST00000465271.1	cornichon family AMPA receptor auxiliary protein 4	1348	1	0	1	0	0	0	0	0	0	hsa-miR-137	0.0067	0.0446	0.1917	-0.06	-0.15	0.15	NULL
LEMD2	ENST00000293760.5	LEM domain containing 2	208	1	0	1	0	0	0	0	0	0	hsa-miR-137	0.0099	0.0605	0.1985	-0.06	-0.19	0.76	2009, 2011
AHNAK2	ENST00000557457.1	AHNAK nucleoprotein 2	29	1	0	0	1	0	0	0	0	0	hsa-miR-137	0.0028	0.02	0.1248	-0.06	-0.08	0.72	2011
PAX5	ENST00000358127.4	paired box 5	5	1	0	0	1	0	0	0	0	0	hsa-miR-137	0.0179	0.1208	0.563	-0.06	-0.06	0.89	NULL
PLXNA2	ENST00000367033.3	plexin A2	8	1	0	1	0	0	0	0	0	0	hsa-miR-137	0.0454	0.2641	0.7877	-0.06	-0.06	0.84	2007, 2009, 2011
SFXN1	ENST00000321442.5	sideroflexin 1	1018	1	0	0	1	0	0	0	0	0	hsa-miR-137	0.0052	0.0358	0.1777	-0.06	-0.17	0.87	NULL
AGO3	ENST00000373191.4	argonaute RISC catalytic component 3	198	2	0	0	2	0	0	0	0	2	hsa-miR-137	0.0164	0.1151	0.6458	-0.06	-0.24	0.99	NULL
FAM81A	ENST00000288228.5	family with sequence similarity 81, member A	53	1	0	0	1	0	0	0	0	0	hsa-miR-137	0.0127	0.0729	0.2018	-0.05	-0.21	0.83	2009, 2011
BBX	ENST00000415149.2	bobby sox homolog (Drosophila)	141	1	1	0	0	0	0	0	0	0	hsa-miR-137	0.0458	0.2608	0.7469	-0.05	-0.06	0.82	2011
ATP11B	ENST00000323116.5	ATPase, class VI, type 11B	459	2	1	1	0	0	0	0	0	0	hsa-miR-137	0.0223	0.1308	0.4282	-0.05	-0.22	0.37	2007, 2009, 2011
NFATC1	ENST00000253506.5	nuclear factor of activated T-cells, cytoplasmic, calcineurin-dependent 1	74	1	1	0	0	0	0	0	0	0	hsa-miR-137	0.0323	0.1991	0.6717	-0.05	-0.05	0.87	2007, 2009, 2011
DAG1	ENST00000515359.2	dystroglycan 1 (dystrophin-associated glycoprotein 1)	241	1	0	0	1	1	0	1	0	1	hsa-miR-137	0.042	0.2605	0.9895	-0.05	-0.07	0.85	2007, 2009, 2011
RANBP9	ENST00000011619.3	RAN binding protein 9	885	1	0	0	1	0	0	0	0	0	hsa-miR-137	0.0079	0.0525	0.2349	-0.05	-0.19	0.87	2007, 2009, 2011
SFXN5	ENST00000410065.1	sideroflexin 5	56	1	0	0	1	0	0	0	0	0	hsa-miR-137	0.003	0.0212	0.1174	-0.05	-0.13	0.86	2009, 2011
RORB	ENST00000376896.3	RAR-related orphan receptor B	5	1	1	0	0	1	0	0	1	0	hsa-miR-137	0.0381	0.2445	0.9951	-0.05	-0.05	0.44	NULL
MTUS1	ENST00000381869.3	microtubule associated tumor suppressor 1	215	1	0	1	0	0	0	0	0	0	hsa-miR-137	0.0142	0.0977	0.4867	-0.05	-0.05	< 0.1	2007
HOXD11	ENST00000249504.5	homeobox D11	124	1	0	0	1	0	0	0	0	2	hsa-miR-137	0.0098	0.0664	0.3242	-0.05	-0.16	0.89	NULL
ADCY9	ENST00000294016.3	adenylate cyclase 9	166	1	0	1	0	0	0	0	0	1	hsa-miR-137	0.0309	0.1859	0.6166	-0.05	-0.07	0.82	2009, 2011
HIPK2	ENST00000406875.3	homeodomain interacting protein kinase 2	48	2	0	0	2	1	0	1	0	3	hsa-miR-137	0.1133	0.6607	2.3418	-0.05	-0.05	0.98	2009, 2011
CSE1L	ENST00000262982.2	CSE1 chromosome segregation 1-like (yeast)	96	1	1	0	0	0	0	0	0	0	hsa-miR-137	0.0117	0.0644	0.2107	-0.05	-0.4	0.9	2007, 2009, 2011
PTCHD4	ENST00000339488.4	patched domain containing 4	19	1	1	0	0	0	0	0	0	1	hsa-miR-137	0.0385	0.1907	0.517	-0.05	-0.14	0.83	NULL
TRIM3	ENST00000525074.1	tripartite motif containing 3	29	1	0	1	0	0	0	0	0	0	hsa-miR-137	0.0052	0.0371	0.2229	-0.05	-0.05	0.48	2007, 2009, 2011
RASGRF1	ENST00000558480.2	Ras protein-specific guanine nucleotide-releasing factor 1	5	1	0	1	0	0	0	0	0	0	hsa-miR-137	0.023	0.1522	0.6594	-0.05	-0.05	0.88	2011
MAPK1IP1L	ENST00000395468.4	mitogen-activated protein kinase 1 interacting protein 1-like	4002	1	0	1	0	0	0	0	0	0	hsa-miR-137	0.0157	0.088	0.2978	-0.05	-0.27	0.58	2009, 2011
SH3PXD2B	ENST00000311601.5	SH3 and PX domains 2B	123	1	1	0	0	0	0	0	0	0	hsa-miR-137	0.0292	0.1711	0.4995	-0.05	-0.07	0.8	2007, 2009, 2011
ELMOD2	ENST00000323570.3	ELMO/CED-12 domain containing 2	32	1	0	1	0	0	0	0	0	0	hsa-miR-137	0.0092	0.0622	0.3097	-0.05	-0.23	0.49	2011
USP30	ENST00000257548.5	ubiquitin specific peptidase 30	76	1	1	0	0	0	0	0	0	0	hsa-miR-137	0.0093	0.0466	0.1086	-0.05	-0.47	0.91	2009, 2011
CPD	ENST00000225719.4	carboxypeptidase D	1766	1	1	0	0	0	0	0	0	1	hsa-miR-137	0.0461	0.1632	0.2901	-0.05	-0.2	0.78	2009, 2011
PLXNA3	ENST00000369682.3	plexin A3	2992	1	0	1	0	0	0	0	0	0	hsa-miR-137	0.0113	0.078	0.3849	-0.05	-0.05	0.87	2007, 2009, 2011
ATP11A	ENST00000487903.1	ATPase, class VI, type 11A	731	1	0	0	1	0	0	0	0	0	hsa-miR-137	0.0078	0.0531	0.2494	-0.05	-0.08	0.89	2009, 2011
TRPS1	ENST00000395715.3	trichorhinophalangeal syndrome I	94	1	0	1	0	0	0	0	0	1	hsa-miR-137	0.0159	0.1068	0.5135	-0.05	-0.1	0.44	2007, 2009, 2011
RIMS3	ENST00000372684.3	regulating synaptic membrane exocytosis 3	24	1	0	1	0	0	0	0	0	0	hsa-miR-137	0.0245	0.1266	0.3134	-0.05	-0.15	0.81	2007, 2009, 2011
PAPLN	ENST00000381166.3	papilin, proteoglycan-like sulfated glycoprotein	78	1	0	1	0	0	0	0	0	0	hsa-miR-137	0.0076	0.0496	0.2075	-0.05	-0.17	0.79	NULL
DESI1	ENST00000263256.6	desumoylating isopeptidase 1	1513	1	0	0	1	0	0	0	0	0	hsa-miR-137	0.0092	0.0534	0.1527	-0.05	-0.23	0.89	2011
SMURF1	ENST00000361368.2	SMAD specific E3 ubiquitin protein ligase 1	58	1	0	0	1	0	0	0	0	0	hsa-miR-137	0.0119	0.0698	0.2208	-0.05	-0.19	0.89	2007, 2009, 2011
SMC6	ENST00000448223.2	structural maintenance of chromosomes 6	291	1	1	0	0	0	0	0	0	0	hsa-miR-137	0.0138	0.0678	0.1486	-0.05	-0.3	0.6	2009, 2011
GPR26	ENST00000284674.1	G protein-coupled receptor 26	5	1	1	0	0	0	0	0	0	1	hsa-miR-137	0.0541	0.2977	0.7651	-0.05	-0.05	0.92	2009, 2011
STRBP	ENST00000447404.2	spermatid perinuclear RNA binding protein	575	2	0	2	0	1	0	1	0	0	hsa-miR-137	0.0198	0.1358	0.6821	-0.05	-0.47	0.87	2011
NOTCH1	ENST00000277541.6	notch 1	88	1	0	0	1	0	0	0	0	1	hsa-miR-137	0.0123	0.0754	0.2642	-0.05	-0.17	0.89	2007, 2009, 2011
BRWD3	ENST00000373275.4	bromodomain and WD repeat domain containing 3	506	1	0	1	0	0	0	0	0	1	hsa-miR-137	0.0212	0.152	0.9381	-0.05	-0.05	< 0.1	2011
SIPA1L3	ENST00000222345.6	signal-induced proliferation-associated 1 like 3	1578	1	0	0	1	0	0	0	0	0	hsa-miR-137	0.0168	0.1142	0.5446	-0.05	-0.05	0.86	2007, 2009, 2011
PITPNM2	ENST00000280562.5	phosphatidylinositol transfer protein, membrane-associated 2	66	2	0	1	1	0	0	0	0	1	hsa-miR-137	0.0215	0.1487	0.764	-0.05	-0.06	0.98	2007, 2009, 2011
GBP2	ENST00000370466.3	guanylate binding protein 2, interferon-inducible	1309	1	0	0	1	0	0	0	0	0	hsa-miR-137	0.012	0.0841	0.4579	-0.05	-0.05	0.82	NULL
SPATA13	ENST00000382108.3	spermatogenesis associated 13	900	1	1	0	0	0	0	0	0	1	hsa-miR-137	0.0427	0.2781	1.2085	-0.04	-0.04	< 0.1	2011
PLK2	ENST00000274289.3	polo-like kinase 2	689	1	0	0	1	0	0	0	0	0	hsa-miR-137	0.0043	0.0293	0.1378	-0.04	-0.16	0.84	2007, 2009, 2011
SPTLC2	ENST00000216484.2	serine palmitoyltransferase, long chain base subunit 2	95	1	0	1	0	2	0	2	0	0	hsa-miR-137	0.0129	0.0841	0.3482	-0.04	-0.21	0.65	2011
TARDBP	ENST00000240185.3	TAR DNA binding protein	410	1	1	0	0	0	0	0	0	0	hsa-miR-137	0.0097	0.0641	0.3091	-0.04	-0.26	< 0.1	2011
LUZP1	ENST00000418342.1	leucine zipper protein 1	434	1	0	1	0	0	0	0	0	2	hsa-miR-137	0.0186	0.1285	0.665	-0.04	-0.04	0.72	2009, 2011
TBL1XR1	ENST00000430069.1	transducin (beta)-like 1 X-linked receptor 1	334	1	0	0	1	1	1	0	0	2	hsa-miR-137	0.0212	0.1349	0.5729	-0.04	-0.17	0.86	2007, 2009, 2011
TJP1	ENST00000346128.6	tight junction protein 1	140	1	1	0	0	0	0	0	0	0	hsa-miR-137	0.0197	0.1289	0.6014	-0.04	-0.12	0.9	2007, 2009, 2011
PPP1R16B	ENST00000299824.1	protein phosphatase 1, regulatory subunit 16B	16	1	0	0	1	0	0	0	0	0	hsa-miR-137	0.034	0.2081	0.6938	-0.04	-0.04	0.89	2007, 2009, 2011
CHIC1	ENST00000373504.6	cysteine-rich hydrophobic domain 1	16	1	0	0	1	0	0	0	0	0	hsa-miR-137	0.0138	0.0873	0.36	-0.04	-0.13	0.83	NULL
PPP1R9A	ENST00000289495.5	protein phosphatase 1, regulatory subunit 9A	46	1	0	0	1	1	0	0	1	1	hsa-miR-137	0.0226	0.1499	0.6737	-0.04	-0.12	0.89	2007, 2009, 2011
CPSF6	ENST00000435070.2	cleavage and polyadenylation specific factor 6, 68kDa	5819	1	0	1	0	1	0	1	0	1	hsa-miR-137	0.0077	0.0519	0.2622	-0.04	-0.34	0.81	2007, 2009, 2011
HIVEP3	ENST00000372583.1	human immunodeficiency virus type I enhancer binding protein 3	84	1	0	1	0	0	0	0	0	1	hsa-miR-137	0.0353	0.2334	1.0184	-0.04	-0.04	0.6	NULL
CBFA2T2	ENST00000375279.2	core-binding factor, runt domain, alpha subunit 2; translocated to, 2	107	1	1	0	0	1	0	0	1	0	hsa-miR-137	0.0233	0.1588	0.7704	-0.04	-0.05	0.56	2011
GDF6	ENST00000287020.5	growth differentiation factor 6	14	1	0	1	0	1	0	0	1	0	hsa-miR-137	0.005	0.036	0.232	-0.04	-0.12	0.14	2007
PANX2	ENST00000159647.5	pannexin 2	169	1	0	0	1	0	0	0	0	0	hsa-miR-137	0.012	0.083	0.4218	-0.04	-0.04	0.88	2007, 2009, 2011
DCBLD2	ENST00000326840.6	discoidin, CUB and LCCL domain containing 2	798	1	0	0	1	0	0	0	0	0	hsa-miR-137	0.0088	0.0624	0.3501	-0.03	-0.04	0.84	2007, 2011
ATXN7	ENST00000295900.6	ataxin 7	264	1	0	0	1	0	0	0	0	0	hsa-miR-137	0.0054	0.0391	0.2623	-0.03	-0.18	0.83	NULL
HNRNPU	ENST00000444376.2	heterogeneous nuclear ribonucleoprotein U (scaffold attachment factor A)	5343	1	0	0	1	0	0	0	0	1	hsa-miR-137	0.0157	0.1058	0.5269	-0.03	-0.23	0.89	2007, 2009, 2011
HERC3	ENST00000402738.1	HECT and RLD domain containing E3 ubiquitin protein ligase 3	50	1	0	0	1	0	0	0	0	0	hsa-miR-137	0.0085	0.049	0.152	-0.03	-0.22	0.88	2009, 2011
CHD7	ENST00000423902.2	chromodomain helicase DNA binding protein 7	925	1	1	0	0	0	0	0	0	1	hsa-miR-137	0.0392	0.2377	0.7957	-0.03	-0.04	0.92	2011
ZZEF1	ENST00000381638.2	zinc finger, ZZ-type with EF-hand domain 1	83	1	1	0	0	0	0	0	0	0	hsa-miR-137	0.0328	0.197	0.6408	-0.03	-0.04	0.85	2009, 2011
SLC39A13	ENST00000524928.1	solute carrier family 39 (zinc transporter), member 13	845	1	1	0	0	0	0	0	0	0	hsa-miR-137	0.0192	0.1264	0.5166	-0.03	-0.03	0.87	2009, 2011
NFIX	ENST00000360105.4	nuclear factor I/X (CCAAT-binding transcription factor)	24	1	1	0	0	0	0	0	0	0	hsa-miR-137	0.0072	0.0436	0.1385	-0.03	-0.15	0.88	2009, 2011
ZBTB47	ENST00000457842.3	zinc finger and BTB domain containing 47	81	1	1	0	0	0	0	0	0	0	hsa-miR-137	0.0163	0.0972	0.309	-0.03	-0.08	0.56	2007, 2009, 2011
TMEM50B	ENST00000542230.2	transmembrane protein 50B	528	1	0	0	1	0	0	0	0	0	hsa-miR-137	0.0043	0.0269	0.0901	-0.03	-0.23	0.74	2009, 2011
C19orf26	ENST00000590083.1	chromosome 19 open reading frame 26	24	1	1	0	0	0	0	0	0	0	hsa-miR-137	0.0229	0.1476	0.5613	-0.03	-0.03	0.91	NULL
ELAVL3	ENST00000359227.3	ELAV like neuron-specific RNA binding protein 3	5	1	1	0	0	0	0	0	0	0	hsa-miR-137	0.021	0.137	0.5397	-0.03	-0.03	0.91	2009, 2011
KCNA1	ENST00000382545.3	potassium voltage-gated channel, shaker-related subfamily, member 1 (episodic ataxia with myokymia)	5	1	1	0	0	0	0	0	0	2	hsa-miR-137	0.068	0.3698	1.0572	-0.03	-0.03	0.82	2007, 2009, 2011
KCNC1	ENST00000379472.3	potassium voltage-gated channel, Shaw-related subfamily, member 1	42	1	0	1	0	0	0	0	0	0	hsa-miR-137	0.0112	0.0771	0.3818	-0.03	-0.03	0.61	2009, 2011
SNX27	ENST00000368843.3	sorting nexin family member 27	46	1	1	0	0	0	0	0	0	0	hsa-miR-137	0.0377	0.2322	0.824	-0.03	-0.03	0.58	2009, 2011
MAX	ENST00000284165.6	MYC associated factor X	51	1	1	0	0	0	0	0	0	0	hsa-miR-137	0.0052	0.0374	0.2296	-0.03	-0.03	< 0.1	2011
RYR2	ENST00000366574.2	ryanodine receptor 2 (cardiac)	18	1	0	1	0	0	0	0	0	0	hsa-miR-137	0.0094	0.0665	0.3882	-0.03	-0.11	0.77	2007, 2009, 2011
USP46	ENST00000441222.3	ubiquitin specific peptidase 46	180	1	1	0	0	0	0	0	0	0	hsa-miR-137	0.0203	0.0827	0.1483	-0.03	-0.2	0.91	2011
SESTD1	ENST00000428443.3	SEC14 and spectrin domains 1	478	1	0	0	1	1	0	1	0	0	hsa-miR-137	0.012	0.0769	0.3298	-0.03	-0.21	0.88	2011
GPAM	ENST00000348367.4	glycerol-3-phosphate acyltransferase, mitochondrial	153	1	1	0	0	0	0	0	0	0	hsa-miR-137	0.0523	0.2942	0.833	-0.03	-0.03	0.27	2009, 2011
SMEK1	ENST00000554684.1	SMEK homolog 1, suppressor of mek1 (Dictyostelium)	713	1	0	1	0	0	0	0	0	0	hsa-miR-137	0.0078	0.0425	0.1165	-0.03	-0.25	0.76	2007, 2009, 2011
PHIP	ENST00000275034.4	pleckstrin homology domain interacting protein	668	1	1	0	0	0	0	0	0	2	hsa-miR-137	0.045	0.2614	0.7814	-0.03	-0.03	0.26	2011
RASAL2	ENST00000448150.3	RAS protein activator like 2	950	1	1	0	0	0	0	0	0	1	hsa-miR-137	0.0342	0.2266	1.0544	-0.03	-0.03	0.14	NULL
WWC2	ENST00000403733.3	WW and C2 domain containing 2	717	1	0	1	0	0	0	0	0	0	hsa-miR-137	0.0101	0.0723	0.4352	-0.03	-0.03	< 0.1	NULL
MTUS2	ENST00000431530.3	microtubule associated tumor suppressor candidate 2	17	1	0	1	0	0	0	0	0	0	hsa-miR-137	0.0185	0.1087	0.3347	-0.03	-0.07	0.72	2007, 2009, 2011
MBD5	ENST00000407073.1	methyl-CpG binding domain protein 5	7	1	1	0	0	1	0	0	1	0	hsa-miR-137	0.0145	0.086	0.317	-0.03	-0.17	0.43	NULL
RAPH1	ENST00000319170.5	Ras association (RalGDS/AF-6) and pleckstrin homology domains 1	126	1	1	0	0	0	0	0	0	0	hsa-miR-137	0.0087	0.0608	0.3201	-0.03	-0.03	< 0.1	2009, 2011
AGO1	ENST00000373204.4	argonaute RISC catalytic component 1	402	1	1	0	0	0	0	0	0	0	hsa-miR-137	0.03	0.1826	0.5941	-0.03	-0.03	0.92	2007, 2009, 2011
NPAS3	ENST00000346562.2	neuronal PAS domain protein 3	9	1	0	1	0	0	0	0	0	0	hsa-miR-137	0.0091	0.0643	0.362	-0.03	-0.03	0.14	NULL
TEX2	ENST00000258991.3	testis expressed 2	127	1	0	0	1	0	0	0	0	0	hsa-miR-137	0.0079	0.0554	0.3088	-0.03	-0.19	0.75	NULL
MLXIP	ENST00000319080.7	MLX interacting protein	69	1	0	1	0	1	0	1	0	0	hsa-miR-137	0.0075	0.0535	0.316	-0.03	-0.04	0.86	2009, 2011
PURA	ENST00000331327.3	purine-rich element binding protein A	367	1	1	0	0	0	0	0	0	1	hsa-miR-137	0.0161	0.1084	0.5034	-0.03	-0.05	0.44	2011
SLC16A10	ENST00000368850.3	solute carrier family 16 (aromatic amino acid transporter), member 10	233	1	0	0	1	1	0	0	1	1	hsa-miR-137	0.0085	0.0537	0.2275	-0.02	-0.17	0.82	NULL
PVRL1	ENST00000264025.3	poliovirus receptor-related 1 (herpesvirus entry mediator C)	50	1	0	0	1	0	0	0	0	0	hsa-miR-137	0.0034	0.0238	0.1294	-0.02	-0.06	0.83	2007, 2009, 2011
C1GALT1	ENST00000223122.3	core 1 synthase, glycoprotein-N-acetylgalactosamine 3-beta-galactosyltransferase, 1	44	1	1	0	0	0	0	0	0	0	hsa-miR-137	0.0051	0.0352	0.1811	-0.02	-0.1	< 0.1	2011
FOXP1	ENST00000318789.4	forkhead box P1	264	1	0	0	1	0	0	0	0	1	hsa-miR-137	0.0101	0.0627	0.2532	-0.02	-0.2	0.86	NULL
STK38L	ENST00000389032.3	serine/threonine kinase 38 like	705	1	0	1	0	0	0	0	0	1	hsa-miR-137	0.004	0.0288	0.1929	-0.02	-0.26	< 0.1	2011
DNAL1	ENST00000553645.2	dynein, axonemal, light chain 1	81	1	0	1	0	1	0	1	0	2	hsa-miR-137	0.0046	0.0295	0.1235	-0.02	-0.26	0.74	2011
FOXP4	ENST00000373063.3	forkhead box P4	228	1	0	0	1	0	0	0	0	0	hsa-miR-137	0.0033	0.0218	0.0897	-0.02	-0.14	0.87	2009, 2011
TMEM184A	ENST00000297477.5	transmembrane protein 184A	28	1	0	0	1	0	0	0	0	0	hsa-miR-137	0.0155	0.101	0.4073	-0.02	-0.03	0.89	2009, 2011
SMURF2	ENST00000262435.9	SMAD specific E3 ubiquitin protein ligase 2	978	1	1	0	0	0	0	0	0	0	hsa-miR-137	0.0055	0.0324	0.1013	-0.02	-0.19	0.91	NULL
IGLON5	ENST00000270642.8	IgLON family member 5	5	1	0	1	0	0	0	0	0	0	hsa-miR-137	0.0038	0.0278	0.1789	-0.02	-0.02	0.85	2009, 2011
SKIL	ENST00000458537.3	SKI-like oncogene	210	1	1	0	0	0	0	0	0	1	hsa-miR-137	0.0101	0.0717	0.4084	-0.02	-0.03	< 0.1	NULL
ZBTB38	ENST00000514251.1	zinc finger and BTB domain containing 38	1270	1	0	1	0	0	0	0	0	0	hsa-miR-137	0.0071	0.0513	0.3239	-0.02	-0.02	< 0.1	2007, 2009, 2011
POLR2C	ENST00000219252.5	polymerase (RNA) II (DNA directed) polypeptide C, 33kDa	223	1	0	0	1	0	0	0	0	0	hsa-miR-137	0.0033	0.0193	0.0568	-0.02	-0.28	0.88	2007, 2009, 2011
KPNB1	ENST00000290158.4	karyopherin (importin) beta 1	465	1	1	0	0	0	0	0	0	0	hsa-miR-137	0.0199	0.1276	0.4962	-0.02	-0.03	0.56	NULL
SOX6	ENST00000316399.6	SRY (sex determining region Y)-box 6	22	1	1	0	0	0	0	0	0	1	hsa-miR-137	0.0257	0.1384	0.3774	-0.02	-0.06	0.71	2007, 2009, 2011
FSTL4	ENST00000265342.7	follistatin-like 4	60	1	1	0	0	0	0	0	0	0	hsa-miR-137	0.0155	0.1011	0.411	-0.02	-0.03	0.29	NULL
BSN	ENST00000296452.4	bassoon presynaptic cytomatrix protein	31	1	0	1	0	0	0	0	0	1	hsa-miR-137	0.0109	0.0763	0.4129	-0.02	-0.02	0.88	2007, 2009, 2011
DAB2IP	ENST00000408936.3	DAB2 interacting protein	1787	1	0	1	0	0	0	0	0	0	hsa-miR-137	0.0191	0.126	0.5198	-0.02	-0.02	0.81	2007, 2009, 2011
KIF3B	ENST00000375712.3	kinesin family member 3B	182	1	0	1	0	0	0	0	0	0	hsa-miR-137	0.0058	0.0411	0.2409	-0.02	-0.02	0.69	2007, 2009, 2011
COL24A1	ENST00000370571.2	collagen, type XXIV, alpha 1	5	1	0	1	0	0	0	0	0	0	hsa-miR-137	0.0091	0.0639	0.3437	-0.02	-0.02	0.34	2009, 2011
RAD54L2	ENST00000409535.2	RAD54-like 2 (S. cerevisiae)	215	1	0	1	0	0	0	0	0	0	hsa-miR-137	0.0038	0.0275	0.1765	-0.02	-0.02	0.25	NULL
CDH20	ENST00000262717.4	cadherin 20, type 2	5	1	0	1	0	0	0	0	0	0	hsa-miR-137	0.0089	0.0624	0.3349	-0.02	-0.02	0.2	2009, 2011
SP9	ENST00000394967.2	Sp9 transcription factor	79	1	0	1	0	0	0	0	0	0	hsa-miR-137	0.0085	0.0598	0.3287	-0.02	-0.02	0.15	NULL
PHLPP2	ENST00000568954.1	PH domain and leucine rich repeat protein phosphatase 2	172	1	0	1	0	0	0	0	0	1	hsa-miR-137	0.0181	0.1285	0.7556	-0.02	-0.02	< 0.1	2007, 2009, 2011
SUB1	ENST00000265073.4	SUB1 homolog (S. cerevisiae)	242	1	0	0	1	0	0	0	0	0	hsa-miR-137	0.0057	0.0367	0.1494	-0.02	-0.1	0.82	2011
TET3	ENST00000409262.3	tet methylcytosine dioxygenase 3	1437	1	0	1	0	0	0	0	0	1	hsa-miR-137	0.005	0.0367	0.2546	-0.02	-0.02	< 0.1	2011
STAC2	ENST00000333461.5	SH3 and cysteine rich domain 2	123	1	0	1	0	0	0	0	0	0	hsa-miR-137	0.0032	0.0234	0.1506	-0.02	-0.02	< 0.1	2009, 2011
LRP6	ENST00000261349.4	low density lipoprotein receptor-related protein 6	157	1	0	1	0	0	0	0	0	0	hsa-miR-137	0.0141	0.0961	0.4626	-0.02	-0.02	0.14	2009, 2011
OSBPL8	ENST00000393249.2	oxysterol binding protein-like 8	141	1	0	1	0	1	0	0	1	0	hsa-miR-137	0.0067	0.0474	0.2884	-0.02	-0.14	0.66	2009, 2011
RIC8B	ENST00000392837.4	RIC8 guanine nucleotide exchange factor B	49	1	1	0	0	0	0	0	0	0	hsa-miR-137	0.0058	0.0328	0.0994	-0.02	-0.2	0.46	2007, 2009, 2011
STRIP2	ENST00000249344.2	striatin interacting protein 2	87	1	0	1	0	1	1	0	0	1	hsa-miR-137	0.0146	0.0984	0.4497	-0.02	-0.07	0.34	NULL
ATP2A2	ENST00000395494.2	ATPase, Ca++ transporting, cardiac muscle, slow twitch 2	2042	1	0	1	0	0	0	0	0	1	hsa-miR-137	0.0174	0.1171	0.5268	-0.02	-0.02	< 0.1	NULL
OSBPL3	ENST00000313367.2	oxysterol binding protein-like 3	200	1	1	0	0	0	0	0	0	0	hsa-miR-137	0.0087	0.057	0.2762	-0.02	-0.12	0.54	2009, 2011
HOXD12	ENST00000404162.2	homeobox D12	6	1	0	0	1	0	0	0	0	0	hsa-miR-137	0.0047	0.0283	0.088	-0.02	-0.14	0.89	NULL
DNMT3A	ENST00000380746.4	DNA (cytosine-5-)-methyltransferase 3 alpha	221	1	0	0	1	0	0	0	0	0	hsa-miR-137	0.0053	0.0355	0.1551	-0.02	-0.06	0.88	2007, 2009
FAM184B	ENST00000265018.3	family with sequence similarity 184, member B	22	1	0	0	1	0	0	0	0	0	hsa-miR-137	0.0032	0.0228	0.1279	-0.02	-0.08	0.81	NULL
SLC9A7	ENST00000328306.4	solute carrier family 9, subfamily A (NHE7, cation proton antiporter 7), member 7	147	1	0	0	1	0	0	0	0	0	hsa-miR-137	0.0048	0.0334	0.1823	-0.02	-0.09	0.87	NULL
CCT6A	ENST00000275603.4	chaperonin containing TCP1, subunit 6A (zeta 1)	1983	1	0	0	1	0	0	0	0	0	hsa-miR-137	0.002	0.0132	0.0501	-0.02	-0.2	0.7	2009, 2011
RIMKLA	ENST00000431473.3	ribosomal modification protein rimK-like family member A	100	1	1	0	0	0	0	0	0	0	hsa-miR-137	0.0062	0.036	0.1029	-0.02	-0.13	0.44	2009, 2011
BAIAP2L1	ENST00000005260.8	BAI1-associated protein 2-like 1	1118	1	0	1	0	0	0	0	0	0	hsa-miR-137	0.0032	0.0168	0.0425	-0.02	-0.39	0.86	2011
ZDHHC5	ENST00000287169.3	zinc finger, DHHC-type containing 5	1505	1	0	1	0	0	0	0	0	0	hsa-miR-137	0.004	0.0211	0.05	-0.02	-0.29	0.81	2007, 2009, 2011
ELOVL6	ENST00000394607.3	ELOVL fatty acid elongase 6	901	1	0	0	1	0	0	0	0	2	hsa-miR-137	0.0085	0.061	0.3637	-0.02	-0.16	0.77	NULL
GRK6	ENST00000393576.3	G protein-coupled receptor kinase 6	130	1	1	0	0	0	0	0	0	0	hsa-miR-137	0.0044	0.0298	0.135	-0.02	-0.08	0.13	2007, 2009, 2011
SYT7	ENST00000263846.4	synaptotagmin VII	192	1	1	0	0	0	0	0	0	1	hsa-miR-137	0.0068	0.039	0.1234	-0.02	-0.14	0.8	NULL
REPS2	ENST00000357277.3	RALBP1 associated Eps domain containing 2	36	1	0	0	1	0	0	0	0	1	hsa-miR-137	0.0064	0.04	0.1483	-0.02	-0.1	0.78	NULL
PRKAB2	ENST00000254101.3	protein kinase, AMP-activated, beta 2 non-catalytic subunit	363	1	1	0	0	0	0	0	0	1	hsa-miR-137	0.106	0.4421	0.9164	-0.02	-0.55	0.76	2011
ARSK	ENST00000380009.4	arylsulfatase family, member K	298	1	1	0	0	0	0	0	0	1	hsa-miR-137	0.0051	0.0328	0.133	-0.02	-0.12	< 0.1	NULL
ATXN1	ENST00000244769.4	ataxin 1	106	1	0	1	0	0	0	0	0	3	hsa-miR-137	0.0253	0.1796	1.0461	-0.02	-0.02	0.7	2007, 2011
GRIK3	ENST00000373091.3	glutamate receptor, ionotropic, kainate 3	7	1	0	0	1	0	0	0	0	0	hsa-miR-137	0.0316	0.1957	0.6669	-0.01	-0.01	0.79	NULL
CADPS2	ENST00000334010.7	Ca++-dependent secretion activator 2	100	1	0	0	1	0	0	0	0	0	hsa-miR-137	0.002	0.0139	0.0671	-0.01	-0.09	0.89	2007, 2009, 2011
SPOCK2	ENST00000373109.2	sparc/osteonectin, cwcv and kazal-like domains proteoglycan (testican) 2	31	1	0	0	1	0	0	0	0	0	hsa-miR-137	0.0026	0.0175	0.0778	-0.01	-0.09	0.88	2009, 2011
RNF10	ENST00000325954.4	ring finger protein 10	570	1	0	0	1	0	0	0	0	0	hsa-miR-137	0.0023	0.0142	0.0469	-0.01	-0.21	0.84	2009, 2011
CREB5	ENST00000357727.2	cAMP responsive element binding protein 5	54	1	1	0	0	0	0	0	0	0	hsa-miR-137	0.0064	0.0388	0.143	-0.01	-0.11	0.73	2007, 2009, 2011
CHD1	ENST00000284049.3	chromodomain helicase DNA binding protein 1	35	1	0	0	1	1	0	1	0	0	hsa-miR-137	0.0028	0.0198	0.1097	-0.01	-0.21	0.88	2007, 2009, 2011
SSBP2	ENST00000320672.4	single-stranded DNA binding protein 2	1996	2	1	0	1	1	0	1	0	0	hsa-miR-137	0.004	0.0224	0.0716	-0.01	-0.41	0.98	NULL
NAT10	ENST00000257829.3	N-acetyltransferase 10 (GCN5-related)	132	1	1	0	0	0	0	0	0	0	hsa-miR-137	0.0051	0.0277	0.1092	-0.01	-0.32	0.92	NULL
CNST	ENST00000366513.4	consortin, connexin sorting protein	303	1	0	0	1	0	0	0	0	0	hsa-miR-137	0.0115	0.0802	0.4151	-0.01	-0.01	0.88	2007, 2009, 2011
EIF4E3	ENST00000425534.3	eukaryotic translation initiation factor 4E family member 3	475	1	1	0	0	2	1	0	1	0	hsa-miR-137	0.0044	0.0304	0.167	-0.01	-0.22	0.25	NULL
GTPBP10	ENST00000222511.6	GTP-binding protein 10 (putative)	489	1	0	1	0	0	0	0	0	0	hsa-miR-137	0.0018	0.0117	0.0471	-0.01	-0.22	0.83	2011
TRIM67	ENST00000444294.3	tripartite motif containing 67	41	1	0	1	0	0	0	0	0	0	hsa-miR-137	0.009	0.0611	0.2858	-0.01	-0.02	0.54	2007, 2009, 2011
GTDC1	ENST00000392869.2	glycosyltransferase-like domain containing 1	241	1	1	0	0	2	1	0	1	0	hsa-miR-137	0.0034	0.0224	0.0975	-0.01	-0.16	< 0.1	NULL
TRAM2	ENST00000182527.3	translocation associated membrane protein 2	2774	1	0	0	1	0	0	0	0	0	hsa-miR-137	0.0095	0.067	0.3797	-0.01	-0.01	0.88	2007, 2009, 2011
XKR7	ENST00000562532.2	XK, Kell blood group complex subunit-related family, member 7	5	1	0	0	1	0	0	0	0	0	hsa-miR-137	0.0156	0.1047	0.4634	-0.01	-0.01	0.87	NULL
GABBR2	ENST00000259455.2	gamma-aminobutyric acid (GABA) B receptor, 2	214	1	0	0	1	0	0	0	0	0	hsa-miR-137	0.0129	0.0914	0.5212	-0.01	-0.01	0.82	2007, 2009, 2011
CDK8	ENST00000536792.1	cyclin-dependent kinase 8	280	1	0	0	1	0	0	0	0	0	hsa-miR-137	0.0022	0.0158	0.1088	-0.01	-0.01	< 0.1	NULL
MYT1L	ENST00000399161.2	myelin transcription factor 1-like	5	1	0	0	1	0	0	0	0	0	hsa-miR-137	0.0075	0.0545	0.3601	-0.01	-0.01	< 0.1	NULL
FGL2	ENST00000248598.5	fibrinogen-like 2	189	1	1	0	0	1	0	1	0	0	hsa-miR-137	0.0029	0.0167	0.0602	-0.01	-0.41	< 0.1	NULL
MLTK	ENST00000375213.3	Mitogen-activated protein kinase kinase kinase MLT	734	1	1	0	0	0	0	0	0	1	hsa-miR-137	0.0066	0.0477	0.3052	-0.01	-0.35	< 0.1	2007, 2009, 2011
RAB11A	ENST00000569896.1	RAB11A, member RAS oncogene family	5781	1	0	0	1	0	0	0	0	1	hsa-miR-137	0.0017	0.0117	0.0651	-0.01	-0.17	0.83	2011
PTRH2	ENST00000393038.2	peptidyl-tRNA hydrolase 2	386	1	0	1	0	0	0	0	0	1	hsa-miR-137	0.0012	0.0077	0.0395	-0.01	-0.27	0.87	NULL
RMND5A	ENST00000283632.4	required for meiotic nuclear division 5 homolog A (S. cerevisiae)	261	1	0	0	1	0	0	0	0	0	hsa-miR-137	0.0014	0.0093	0.0399	-0.01	-0.1	0.87	2011
CDH6	ENST00000265071.2	cadherin 6, type 2, K-cadherin (fetal kidney)	213	1	0	1	0	1	0	1	0	0	hsa-miR-137	0.0036	0.0252	0.1391	-0.01	-0.05	< 0.1	NULL
MECP2	ENST00000303391.6	methyl CpG binding protein 2 (Rett syndrome)	1474	1	0	1	0	1	0	0	1	0	hsa-miR-137	0.0026	0.0183	0.0958	-0.01	-0.04	< 0.1	2009
CCAR1	ENST00000265872.6	cell division cycle and apoptosis regulator 1	1502	1	0	1	0	0	0	0	0	0	hsa-miR-137	0.0039	0.0285	0.1838	-0.01	-0.12	0.31	NULL
SMC1A	ENST00000322213.4	structural maintenance of chromosomes 1A	1626	1	0	1	0	1	0	1	0	0	hsa-miR-137	0.0026	0.0175	0.0955	-0.01	-0.16	0.11	2007, 2009, 2011
FANCM	ENST00000267430.5	Fanconi anemia, complementation group M	38	1	1	0	0	0	0	0	0	2	hsa-miR-137	0.0068	0.0477	0.2821	-0.01	-0.11	< 0.1	NULL
MBOAT1	ENST00000541730.1	membrane bound O-acyltransferase domain containing 1	98	1	1	0	0	0	0	0	0	0	hsa-miR-137	0.0004	0.0028	0.0116	-0.01	-0.31	< 0.1	NULL
ATP2B2	ENST00000352432.4	ATPase, Ca++ transporting, plasma membrane 2	170	1	1	0	0	0	0	0	0	0	hsa-miR-137	0.0052	0.0311	0.1471	-0.01	-0.17	0.9	2011
NIPA1	ENST00000337435.4	non imprinted in Prader-Willi/Angelman syndrome 1	805	1	1	0	0	0	0	0	0	1	hsa-miR-137	0.0055	0.0376	0.1869	-0.01	-0.03	0.53	2009, 2011
SLC30A5	ENST00000396591.3	solute carrier family 30 (zinc transporter), member 5	677	1	1	0	0	1	0	0	1	0	hsa-miR-137	0.0017	0.0122	0.0779	-0.01	-0.3	< 0.1	NULL
PIK3CA	ENST00000263967.3	phosphatidylinositol-4,5-bisphosphate 3-kinase, catalytic subunit alpha	112	1	0	0	1	0	0	0	0	1	hsa-miR-137	0.0026	0.0174	0.0845	-0.01	-0.06	0.73	NULL
OGFRL1	ENST00000370435.4	opioid growth factor receptor-like 1	607	1	0	1	0	0	0	0	0	0	hsa-miR-137	0.0026	0.0176	0.0997	0	-0.2	0.86	NULL
CDH11	ENST00000394156.3	cadherin 11, type 2, OB-cadherin (osteoblast)	448	1	0	1	0	0	0	0	0	1	hsa-miR-137	0.0037	0.025	0.1436	0	-0.11	0.59	NULL
RPAP2	ENST00000610020.1	RNA polymerase II associated protein 2	222	1	1	0	0	5	1	1	3	4	hsa-miR-137	0.0073	0.0509	0.2874	0	-0.14	< 0.1	NULL
DNLZ	ENST00000371739.3	DNL-type zinc finger	373	1	1	0	0	0	0	0	0	0	hsa-miR-137	0.001	0.0069	0.0404	0	-0.3	0.22	NULL
SEPHS1	ENST00000545675.1	selenophosphate synthetase 1	281	1	0	1	0	0	0	0	0	0	hsa-miR-137	0.0011	0.0076	0.0459	0	-0.21	0.11	NULL
EHD1	ENST00000320631.3	EH-domain containing 1	335	1	1	0	0	0	0	0	0	0	hsa-miR-137	0.0014	0.0096	0.0467	0	-0.03	< 0.1	NULL
NTPCR	ENST00000366628.5	nucleoside-triphosphatase, cancer-related	2755	1	1	0	0	0	0	0	0	0	hsa-miR-137	0.0003	0.002	0.0098	0	-0.16	0.18	NULL
MBD2	ENST00000256429.3	methyl-CpG binding domain protein 2	823	1	1	0	0	1	0	1	0	0	hsa-miR-137	0.0008	0.0048	0.0216	0	-0.45	0.9	2011
KLF7	ENST00000423015.1	Kruppel-like factor 7 (ubiquitous)	737	1	0	1	0	0	0	0	0	0	hsa-miR-137	0.0006	0.0037	0.0113	0	-0.16	< 0.1	NULL
CHIC2	ENST00000263921.3	cysteine-rich hydrophobic domain 2	2509	1	1	0	0	0	0	0	0	0	hsa-miR-137	0.0004	0.0021	0.0047	0	-0.44	0.92	NULL
GDAP2	ENST00000369443.5	ganglioside induced differentiation associated protein 2	656	1	1	0	0	1	0	0	1	1	hsa-miR-137	0.0032	0.0211	0.1128	0	-0.08	0.49	2011
TCF3	ENST00000262965.5	transcription factor 3	1267	1	1	0	0	0	0	0	0	0	hsa-miR-137	0.0048	0.0336	0.2007	0	-0.43	0.91	2009, 2011
SLAIN1	ENST00000418532.1	SLAIN motif family, member 1	842	1	0	1	0	0	0	0	0	0	hsa-miR-137	0.0038	0.0274	0.1812	0	-0.26	0.38	NULL
PPP6R2	ENST00000359139.3	protein phosphatase 6, regulatory subunit 2	1255	1	1	0	0	0	0	0	0	0	hsa-miR-137	0.0003	0.0016	0.0052	0	-0.17	0.9	2009, 2011
PROL1	ENST00000399575.2	proline rich, lacrimal 1	5	1	1	0	0	0	0	0	0	0	hsa-miR-137	0.1027	0.4692	0.9756	0	-0.81	0.15	2011
FGB	ENST00000302068.4	fibrinogen beta chain	1017	1	0	0	1	1	0	1	0	0	hsa-miR-137	0.0191	0.1306	0.6592	0	-0.41	0.76	2011
DDI2	ENST00000480945.1	DNA-damage inducible 1 homolog 2 (S. cerevisiae)	357	1	0	0	1	0	0	0	0	0	hsa-miR-137	0.0003	0.0022	0.0098	0	-0.07	0.87	NULL
ATG7	ENST00000354449.3	autophagy related 7	1467	1	1	0	0	0	0	0	0	0	hsa-miR-137	0.0004	0.0024	0.0076	0	-0.08	0.82	2011
AFM	ENST00000226355.3	afamin	5	1	1	0	0	0	0	0	0	0	hsa-miR-137	0.0003	0.0021	0.0145	0	-0.54	0.37	2007, 2009, 2011
FNDC5	ENST00000496770.1	fibronectin type III domain containing 5	5	1	1	0	0	1	0	1	0	0	hsa-miR-137	0.0002	0.0015	0.0078	0	-0.49	0.91	2007, 2009, 2011
VGLL2	ENST00000352536.3	vestigial like 2 (Drosophila)	5	1	1	0	0	1	0	1	0	0	hsa-miR-137	0.0001	0.0007	0.0024	0	-0.45	0.28	NULL
ALG14	ENST00000370205.5	ALG14, UDP-N-acetylglucosaminyltransferase subunit	572	1	0	1	0	0	0	0	0	0	hsa-miR-137	0.0003	0.002	0.0134	0	-0.08	0.19	NULL
FAM71C	ENST00000324341.1	family with sequence similarity 71, member C	5	1	1	0	0	0	0	0	0	0	hsa-miR-137	0.0001	0.0006	0.0032	0	-0.42	0.18	NULL
CAMK2N1	ENST00000375078.3	calcium/calmodulin-dependent protein kinase II inhibitor 1	6631	1	1	0	0	0	0	0	0	0	hsa-miR-137	0.0007	0.0048	0.0321	0	-0.23	< 0.1	NULL
NEUROD2	ENST00000302584.4	neuronal differentiation 2	5	1	1	0	0	0	0	0	0	0	hsa-miR-137	0.0005	0.0037	0.0235	0	-0.36	0.9	2007, 2009, 2011
GPR22	ENST00000304402.4	G protein-coupled receptor 22	5	1	1	0	0	1	0	1	0	0	hsa-miR-137	0.0002	0.0014	0.0081	0	-0.31	< 0.1	NULL
HTT	ENST00000355072.5	huntingtin	731	1	1	0	0	0	0	0	0	0	hsa-miR-137	0.0022	0.0152	0.0949	0	-0.03	< 0.1	2007, 2009, 2011
ZBTB20	ENST00000462705.1	zinc finger and BTB domain containing 20	5	1	0	0	1	1	0	1	0	3	hsa-miR-137	0.0005	0.0033	0.0232	0	-0.25	0.88	NULL
MGRN1	ENST00000415496.1	mahogunin ring finger 1, E3 ubiquitin protein ligase	2337	1	0	1	0	0	0	0	0	0	hsa-miR-137	0.0006	0.0042	0.0275	0	-0.25	0.88	2011
KCNC2	ENST00000393288.2	potassium voltage-gated channel, Shaw-related subfamily, member 2	5	1	0	0	1	1	0	1	0	0	hsa-miR-137	0.0026	0.019	0.1325	0	-0.24	0.81	NULL
EFHC2	ENST00000420999.1	EF-hand domain (C-terminal) containing 2	5	1	1	0	0	0	0	0	0	0	hsa-miR-137	0.0028	0.02	0.1302	0	-0.24	< 0.1	2009, 2011
SLC35E2	ENST00000246421.4	solute carrier family 35, member E2	5	1	1	0	0	0	0	0	0	0	hsa-miR-137	0.0001	0.0007	0.0017	0	-0.17	0.91	2011
FZD8	ENST00000374694.1	frizzled family receptor 8	791	1	1	0	0	0	0	0	0	0	hsa-miR-137	0.0009	0.0062	0.0398	0	-0.17	0.9	NULL
GATSL2	ENST00000426327.3	GATS protein-like 2	5	1	0	1	0	0	0	0	0	1	hsa-miR-137	0.0001	0.0005	0.0017	0	-0.17	0.88	NULL
TMEM252	ENST00000377311.3	transmembrane protein 252	5	1	0	0	1	0	0	0	0	1	hsa-miR-137	0.0002	0.0014	0.0094	0	-0.17	0.8	NULL
C8A	ENST00000361249.3	complement component 8, alpha polypeptide	5	1	1	0	0	0	0	0	0	1	hsa-miR-137	0.0004	0.0029	0.0198	0	-0.12	0.16	NULL
KCNH1	ENST00000271751.4	potassium voltage-gated channel, subfamily H (eag-related), member 1	5	1	0	0	1	0	0	0	0	0	hsa-miR-137	0.0004	0.0032	0.0228	0	-0.05	0.89	2011
CSMD1	ENST00000400186.3	CUB and Sushi multiple domains 1	5	1	0	0	1	0	0	0	0	0	hsa-miR-137	0.0003	0.0021	0.0141	0	-0.04	0.89	2009, 2011
ILVBL	ENST00000263383.3	ilvB (bacterial acetolactate synthase)-like	3333	1	0	0	1	0	0	0	0	0	hsa-miR-137	0	0.0001	0.0004	0	-0.17	0.86	NULL
SFPQ	ENST00000357214.5	splicing factor proline/glutamine-rich	4735	1	0	1	0	0	0	0	0	1	hsa-miR-137	0.0001	0.0008	0.0055	0	-0.14	0.55	NULL
IL1RAPL1	ENST00000378993.1	interleukin 1 receptor accessory protein-like 1	5	1	0	1	0	0	0	0	0	1	hsa-miR-137	0.0002	0.0012	0.009	0	-0.03	0.31	NULL
METTL22	ENST00000381920.3	methyltransferase like 22	553	1	0	1	0	0	0	0	0	0	hsa-miR-137	0	0.0002	0.0012	0	-0.02	0.26	NULL
UCHL3	ENST00000377595.3	ubiquitin carboxyl-terminal esterase L3 (ubiquitin thiolesterase)	2830	1	0	1	0	2	2	0	0	1	hsa-miR-137	0.0004	0.0031	0.0221	0	-0.65	0.17	NULL
POLR2H	ENST00000456318.1	polymerase (RNA) II (DNA directed) polypeptide H	3413	1	0	1	0	0	0	0	0	0	hsa-miR-137	0	0.0001	0.0004	0	-0.06	< 0.1	NULL
MCTS1	ENST00000371317.5	malignant T cell amplified sequence 1	6611	1	1	0	0	0	0	0	0	0	hsa-miR-137	0.0001	0.001	0.0066	0	-0.22	< 0.1	2011
CSNK2A1	ENST00000349736.5	casein kinase 2, alpha 1 polypeptide	1927	1	0	1	0	0	0	0	0	0	hsa-miR-137	0.0004	0.0032	0.0224	0	-0.02	< 0.1	NULL
SHC3	ENST00000375835.4	SHC (Src homology 2 domain containing) transforming protein 3	18	1	0	0	1	0	0	0	0	0	hsa-miR-137	0.0055	0.0395	0.2331	0	-0.08	0.89	2011
SERPINI1	ENST00000446050.2	serpin peptidase inhibitor, clade I (neuroserpin), member 1	549	1	1	0	0	0	0	0	0	0	hsa-miR-137	0.0003	0.0022	0.0159	0	-0.32	< 0.1	NULL
CLPB	ENST00000294053.3	ClpB caseinolytic peptidase B homolog (E. coli)	476	1	1	0	0	0	0	0	0	0	hsa-miR-137	0.0008	0.0062	0.0443	0	-0.14	< 0.1	NULL

## Sheet: mouse_TargetScan8.0_miR-137
Target gene	Representative transcript	Gene name	3P-seq tags + 5	Conserved sites total	Conserved 8mer sites	Conserved 7mer-m8 sites	Conserved 7mer-A1 sites	Poorly conserved sites total	Poorly conserved 8mer sites	Poorly conserved 7mer-m8 sites	Poorly conserved 7mer-A1 sites	6mer sites	Representative miRNA	Predicted occupancy (low miRNA)	Predicted occupancy (high miRNA)	Predicted occupancy (transfected miRNA)	Cumulative weighted context++ score	Total context++ score	Aggregate PCT	Previous TargetScan publication(s)
Gucy1a2	ENSMUST00000115733.1	guanylate cyclase 1, soluble, alpha 2	95	4	1	2	1	2	1	1	0	3	mmu-miR-137-3p	0.1245	0.8021	3.3367	-0.51	-0.66	> 0.99	2007, '09, '11
Ap1s3	ENSMUST00000162342.2	adaptor-related protein complex AP-1, sigma 3	213	1	1	0	0	1	1	0	0	1	mmu-miR-137-3p	0.149	0.7612	1.823	-0.74	-0.74	< 0.1	2007, '09, '11
Klf12	ENSMUST00000097079.4	Kruppel-like factor 12	363	3	2	1	0	0	0	0	0	2	mmu-miR-137-3p	0.104	0.6523	2.5331	-0.55	-0.59	> 0.99	2007, '09, '11
Fat3	ENSMUST00000082170.5	FAT tumor suppressor homolog 3 (Drosophila)	18	1	1	0	0	2	1	1	0	0	mmu-miR-137-3p	0.1012	0.5882	1.9659	-0.14	-0.14	0.92	2009, '11
Neurod4	ENSMUST00000061571.3	neurogenic differentiation 4	5	2	2	0	0	1	1	0	0	0	mmu-miR-137-3p	0.092	0.588	2.3244	-1.35	-1.35	0.58	2009, '11
Akap2	ENSMUST00000102903.2	A kinase (PRKA) anchor protein 2	3643	3	1	1	1	0	0	0	0	2	mmu-miR-137-3p	0.0922	0.567	2.0763	-0.45	-0.46	0.95	2007, '09, '11
Palm2Akap2	ENSMUST00000150412.1	Palm2-Akap2 readthrough transcript	3643	3	1	1	1	0	0	0	0	2	mmu-miR-137-3p	0.0921	0.5666	2.0749	-0.41	-0.42	0.95	NULL
Ago3	ENSMUST00000069097.7	argonaute RISC catalytic subunit 3	292	1	0	0	1	3	2	1	0	1	mmu-miR-137-3p	0.0855	0.5266	1.905	-0.13	-0.15	0.88	2011
Rora	ENSMUST00000034766.8	RAR-related orphan receptor alpha	953	4	2	1	1	0	0	0	0	1	mmu-miR-137-3p	0.0763	0.5045	2.2035	-0.47	-0.52	> 0.99	NULL
Ppargc1a	ENSMUST00000132734.2	peroxisome proliferative activated receptor, gamma, coactivator 1 alpha	191	2	2	0	0	0	0	0	0	1	mmu-miR-137-3p	0.0819	0.5041	1.8018	-0.82	-0.93	> 0.99	2007, '11
Prdm1	ENSMUST00000039174.5	PR domain containing 1, with ZNF domain	54	1	1	0	0	1	1	0	0	0	mmu-miR-137-3p	0.0893	0.4929	1.3881	-0.47	-0.47	0.87	2007, '09, '11
Asph	ENSMUST00000108333.2	aspartate-beta-hydroxylase	2019	1	1	0	0	1	1	0	0	1	mmu-miR-137-3p	0.0846	0.4772	1.4728	-0.78	-0.79	0.89	2007, '09, '11
Gprin3	ENSMUST00000051065.4	GPRIN family member 3	244	2	1	1	0	3	2	0	1	1	mmu-miR-137-3p	0.0725	0.4768	2.1166	-0.26	-0.35	0.87	2007
Gpr137b	ENSMUST00000021738.8	G protein-coupled receptor 137B	312	1	1	0	0	5	2	2	1	0	mmu-miR-137-3p	0.0784	0.4753	1.5643	-0.78	-1.13	0.76	2007, '09, '11
Epha7	ENSMUST00000029964.6	Eph receptor A7	41	3	2	1	0	0	0	0	0	0	mmu-miR-137-3p	0.083	0.4683	1.304	-0.45	-0.69	> 0.99	2007, '09, '11
Ubn2	ENSMUST00000160583.2	ubinuclein 2	207	2	2	0	0	0	0	0	0	0	mmu-miR-137-3p	0.0756	0.4567	1.5306	-0.09	-0.1	> 0.99	2009, '11
Ptchd4	ENSMUST00000048691.4	patched domain containing 4	25	3	1	1	1	2	0	2	0	1	mmu-miR-137-3p	0.0806	0.4558	1.4152	-0.21	-0.56	> 0.99	2011
Tdrd7	ENSMUST00000107777.3	tudor domain containing 7	182	1	1	0	0	1	0	1	0	0	mmu-miR-137-3p	0.0757	0.441	1.3451	-0.95	-0.96	0.88	2007, '09, '11
Ncoa2	ENSMUST00000081713.5	nuclear receptor coactivator 2	901	2	1	1	0	0	0	0	0	0	mmu-miR-137-3p	0.0721	0.4377	1.5019	-0.45	-0.51	0.97	2007, '09, '11
Asxl2	ENSMUST00000111215.4	additional sex combs like 2 (Drosophila)	535	3	1	0	2	0	0	0	0	0	mmu-miR-137-3p	0.0685	0.4314	1.5889	-0.23	-0.31	0.99	2007, '09, '11
Jade1	ENSMUST00000026865.9	jade family PHD finger 1	8633	3	1	0	2	0	0	0	0	1	mmu-miR-137-3p	0.0699	0.4295	1.6667	-0.63	-0.63	> 0.99	2007, '09, '11
Rsbn1	ENSMUST00000106806.1	rosbin, round spermatid basic protein 1	1150	1	1	0	0	0	0	0	0	2	mmu-miR-137-3p	0.0747	0.4109	1.2661	-0.22	-0.23	0.11	2007, '09, '11
Runx2	ENSMUST00000113572.3	runt related transcription factor 2	146	1	1	0	0	1	1	0	0	0	mmu-miR-137-3p	0.0692	0.4101	1.3352	-0.28	-0.3	0.23	2007, '11
Chd9	ENSMUST00000109614.3	chromodomain helicase DNA binding protein 9	402	2	1	1	0	0	0	0	0	1	mmu-miR-137-3p	0.065	0.4046	1.6231	-0.22	-0.24	0.95	2007, '09, '11
Zfp148	ENSMUST00000165418.2	zinc finger protein 148	580	1	1	0	0	1	0	0	1	1	mmu-miR-137-3p	0.0679	0.3951	1.3563	-0.15	-0.18	0.77	2009, '11
Tcf4	ENSMUST00000078486.7	transcription factor 4	2787	2	1	0	1	0	0	0	0	0	mmu-miR-137-3p	0.0602	0.3872	1.574	-0.76	-0.82	0.99	2007, '09, '11
Onecut2	ENSMUST00000175965.3	one cut domain, family member 2	387	1	0	0	1	3	0	1	2	1	mmu-miR-137-3p	0.056	0.3829	1.8859	-0.17	-0.24	0.87	2007, '09, '11
Ptpn4	ENSMUST00000064091.6	protein tyrosine phosphatase, non-receptor type 4	598	1	0	1	0	2	0	2	0	0	mmu-miR-137-3p	0.0571	0.3769	1.6457	-0.23	-0.25	0.64	2009, '11
Kcnd2	ENSMUST00000081542.5	potassium voltage-gated channel, Shal-related family, member 2	17	1	0	0	1	1	0	1	0	0	mmu-miR-137-3p	0.0583	0.3753	1.484	-0.34	-0.34	0.88	2007, '09, '11
Gtf2a1	ENSMUST00000021345.7	general transcription factor II A, 1	109	1	1	0	0	0	0	0	0	0	mmu-miR-137-3p	0.0773	0.375	0.784	-0.33	-0.36	0.84	2011
Tmem229b	ENSMUST00000070174.8	transmembrane protein 229B	8	1	1	0	0	0	0	0	0	1	mmu-miR-137-3p	0.0697	0.3735	1.0021	-0.37	-0.37	0.87	2007, '09, '11
Neurod1	ENSMUST00000041099.4	neurogenic differentiation 1	9	1	1	0	0	1	0	0	1	0	mmu-miR-137-3p	0.0654	0.3728	1.139	-0.57	-0.57	0.86	2007, '09, '11
Glis2	ENSMUST00000014447.7	GLIS family zinc finger 2	406	1	1	0	0	0	0	0	0	1	mmu-miR-137-3p	0.0713	0.3719	0.9327	-0.36	-0.36	0.91	2007, '09, '11
Dusp4	ENSMUST00000033930.4	dual specificity phosphatase 4	544	2	1	0	1	1	0	0	1	2	mmu-miR-137-3p	0.0563	0.3715	1.6242	-0.64	-0.66	> 0.99	2007, '09, '11
Pdlim3	ENSMUST00000034053.5	PDZ and LIM domain 3	17949	1	1	0	0	1	0	1	0	0	mmu-miR-137-3p	0.0685	0.3709	1.0388	-0.6	-0.6	0.11	2007, '09, '11
Kcna2	ENSMUST00000038695.1	potassium voltage-gated channel, shaker-related subfamily, member 2	106	3	0	2	1	1	0	1	0	3	mmu-miR-137-3p	0.0528	0.3668	1.8991	-0.26	-0.27	> 0.99	2007, '09, '11
Gm5423	ENSMUST00000168554.1	predicted gene 5423	2	1	1	0	0	0	0	0	0	1	mmu-miR-137-3p	0.0678	0.3666	0.9954	-0.27	-0.27	< 0.1	NULL
Lpp	ENSMUST00000038053.7	LIM domain containing preferred translocation partner in lipoma	4534	1	1	0	0	2	0	1	1	0	mmu-miR-137-3p	0.0562	0.3648	1.477	-0.1	-0.1	0.4	2007, '11
Sik1	ENSMUST00000024839.4	salt inducible kinase 1	269	2	1	1	0	0	0	0	0	1	mmu-miR-137-3p	0.0613	0.3646	1.2664	-0.58	-0.6	0.99	2007, '09, '11
Lmtk2	ENSMUST00000041804.7	lemur tyrosine kinase 2	931	2	1	1	0	0	0	0	0	1	mmu-miR-137-3p	0.058	0.3614	1.3755	-0.3	-0.3	0.93	2009, '11
Fgf7	ENSMUST00000064794.8	fibroblast growth factor 7	687	1	1	0	0	0	0	0	0	1	mmu-miR-137-3p	0.0676	0.3559	0.9039	-0.55	-0.57	0.28	2007, '09, '11
2810403A07Rik	ENSMUST00000029696.6	RIKEN cDNA 2810403A07 gene	1070	1	1	0	0	0	0	0	0	0	mmu-miR-137-3p	0.0635	0.3507	0.9934	-0.57	-0.57	0.88	2009, '11
Ubxn2a	ENSMUST00000020962.6	UBX domain protein 2A	1836	2	1	1	0	1	0	1	0	0	mmu-miR-137-3p	0.0538	0.3496	1.3829	-0.48	-0.61	0.75	2007, '09, '11
Slc8a1	ENSMUST00000163680.3	solute carrier family 8 (sodium/calcium exchanger), member 1	1757	1	1	0	0	2	0	1	1	2	mmu-miR-137-3p	0.0636	0.3483	0.972	-0.21	-0.25	0.93	2007, '09, '11
Ugcg	ENSMUST00000030074.7	UDP-glucose ceramide glucosyltransferase	811	1	1	0	0	0	0	0	0	1	mmu-miR-137-3p	0.0573	0.3393	1.1245	-0.34	-0.35	0.76	2009, '11
Prox1	ENSMUST00000175916.2	prospero homeobox 1	626	3	0	2	1	0	0	0	0	1	mmu-miR-137-3p	0.0524	0.3382	1.3815	-0.46	-0.55	> 0.99	NULL
Mitf	ENSMUST00000043637.8	microphthalmia-associated transcription factor	272	2	1	1	0	0	0	0	0	1	mmu-miR-137-3p	0.0519	0.3381	1.4106	-0.47	-0.47	0.93	2007, '09, '11
Foxn3	ENSMUST00000046859.5	forkhead box N3	698	2	0	0	2	1	0	1	0	2	mmu-miR-137-3p	0.0496	0.3348	1.6047	-0.29	-0.35	0.98	2007
Rapgef5	ENSMUST00000109691.2	Rap guanine nucleotide exchange factor (GEF) 5	1442	2	1	1	0	0	0	0	0	0	mmu-miR-137-3p	0.0591	0.3322	0.9842	-0.41	-0.51	> 0.99	2007
St18	ENSMUST00000131494.2	suppression of tumorigenicity 18	5	1	1	0	0	0	0	0	0	0	mmu-miR-137-3p	0.0621	0.332	0.8346	-0.28	-0.28	0.85	2007, '09, '11
Chordc1	ENSMUST00000001825.7	cysteine and histidine-rich domain (CHORD)-containing, zinc-binding protein 1	1645	1	1	0	0	1	0	0	1	0	mmu-miR-137-3p	0.0537	0.3318	1.1901	-0.55	-0.61	0.55	2007, '09, '11
Nck1	ENSMUST00000116522.2	non-catalytic region of tyrosine kinase adaptor protein 1	558	1	1	0	0	0	0	0	0	0	mmu-miR-137-3p	0.0645	0.3238	0.7174	-0.48	-0.57	0.93	2007, '09, '11
Rictor	ENSMUST00000061656.6	RPTOR independent companion of MTOR, complex 2	898	1	1	0	0	1	0	0	1	1	mmu-miR-137-3p	0.0518	0.32	1.2271	-0.11	-0.12	0.45	2007, '09, '11
Ss18	ENSMUST00000040964.7	synovial sarcoma translocation, Chromosome 18	76	3	1	1	1	0	0	0	0	0	mmu-miR-137-3p	0.0476	0.3184	1.4231	-0.49	-0.51	0.95	2007, '09, '11
Ap3s1	ENSMUST00000025357.7	adaptor-related protein complex 3, sigma 1 subunit	23	1	1	0	0	0	0	0	0	0	mmu-miR-137-3p	0.0594	0.3183	0.7753	-0.55	-0.55	0.19	2007, '09, '11
Zfp710	ENSMUST00000166250.2	zinc finger protein 710	107	1	1	0	0	0	0	0	0	0	mmu-miR-137-3p	0.0605	0.3178	0.752	-0.42	-0.45	0.9	2009, '11
Tbx18	ENSMUST00000034991.7	T-box18	125	1	0	1	0	2	1	1	0	0	mmu-miR-137-3p	0.0472	0.3166	1.4127	-0.56	-0.6	0.13	2007, '09, '11
Rbm41	ENSMUST00000113011.3	RNA binding motif protein 41	412	1	1	0	0	1	1	0	0	0	mmu-miR-137-3p	0.048	0.3144	1.3359	-0.29	-0.3	0.8	2011
Shroom2	ENSMUST00000101141.3	shroom family member 2	189	1	1	0	0	0	0	0	0	0	mmu-miR-137-3p	0.0574	0.3124	0.7969	-0.29	-0.29	0.91	2007, '09, '11
Scrt1	ENSMUST00000096365.3	scratch homolog 1, zinc finger protein (Drosophila)	5	3	1	2	0	2	0	2	0	0	mmu-miR-137-3p	0.0489	0.3088	1.2596	-0.22	-0.22	0.76	2007, '09, '11
Raver2	ENSMUST00000038463.9	ribonucleoprotein, PTB-binding 2	321	2	2	0	0	0	0	0	0	0	mmu-miR-137-3p	0.0476	0.3052	1.1444	-0.63	-0.64	> 0.99	2007, '09, '11
Fam216b	ENSMUST00000066437.4	family with sequence similarity 216, member B	42	1	1	0	0	0	0	0	0	1	mmu-miR-137-3p	0.0535	0.3035	0.9011	-0.33	-0.34	< 0.1	2007, '09, '11
Med1	ENSMUST00000107545.3	mediator complex subunit 1	200	1	0	1	0	2	0	1	1	0	mmu-miR-137-3p	0.045	0.3019	1.3669	-0.19	-0.21	0.21	2007, '09, '11
Unc79	ENSMUST00000101099.6	unc-79 homolog (C. elegans)	15	2	1	0	1	0	0	0	0	0	mmu-miR-137-3p	0.0489	0.301	1.1083	-0.48	-0.66	0.89	2007, '09, '11
Chrm2	ENSMUST00000172278.2	cholinergic receptor, muscarinic 2, cardiac	123	1	1	0	0	0	0	0	0	0	mmu-miR-137-3p	0.0565	0.2944	0.6998	-0.24	-0.29	0.84	NULL
Lurap1l	ENSMUST00000055922.3	leucine rich adaptor protein 1-like	532	1	1	0	0	2	1	1	0	0	mmu-miR-137-3p	0.0558	0.2943	0.7247	-0.5	-0.81	0.93	2007, '09, '11
Luzp2	ENSMUST00000082373.6	leucine zipper protein 2	7	1	1	0	0	1	0	1	0	3	mmu-miR-137-3p	0.0466	0.2939	1.1587	-0.39	-0.41	0.92	2007, '09, '11
Tardbp	ENSMUST00000084125.4	TAR DNA binding protein	1933	1	1	0	0	1	0	1	0	2	mmu-miR-137-3p	0.0468	0.2931	1.1637	-0.25	-0.26	0.18	2007, '09, '11
Syncrip	ENSMUST00000174391.2	synaptotagmin binding, cytoplasmic RNA interacting protein	2608	2	1	1	0	0	0	0	0	0	mmu-miR-137-3p	0.0476	0.2921	1.0598	-0.22	-0.29	0.73	2009, '11
Ppp4r2	ENSMUST00000063854.4	protein phosphatase 4, regulatory subunit 2	1441	1	1	0	0	1	0	0	1	0	mmu-miR-137-3p	0.0491	0.2889	0.909	-0.51	-0.56	0.9	2009, '11
Atxn1l	ENSMUST00000093162.3	ataxin 1-like	808	1	0	0	1	1	0	1	0	1	mmu-miR-137-3p	0.0474	0.2859	0.9909	-0.13	-0.14	0.88	2009, '11
Zfp850	ENSMUST00000180502.2	zinc finger protein 850	181	1	1	0	0	0	0	0	0	0	mmu-miR-137-3p	0.0513	0.2856	0.7471	-0.2	-0.2	< 0.1	NULL
Ptgfrn	ENSMUST00000102694.3	prostaglandin F2 receptor negative regulator	263	2	1	1	0	0	0	0	0	0	mmu-miR-137-3p	0.0454	0.2851	1.0003	-0.24	-0.29	0.91	2007, '09, '11
Cdc37l1	ENSMUST00000050148.3	cell division cycle 37-like 1	586	1	1	0	0	1	0	0	1	0	mmu-miR-137-3p	0.0514	0.2839	0.7367	-0.46	-0.49	0.93	2007, '09, '11
Epha8	ENSMUST00000030420.8	Eph receptor A8	5	1	0	0	1	1	0	1	0	1	mmu-miR-137-3p	0.0433	0.2838	1.2164	-0.09	-0.09	0.22	2007, '09, '11
Nckap5	ENSMUST00000094609.4	NCK-associated protein 5	81	2	1	1	0	0	0	0	0	0	mmu-miR-137-3p	0.0448	0.2835	1.0697	-0.5	-0.52	0.79	2007, '09, '11
Atpaf1	ENSMUST00000176047.2	ATP synthase mitochondrial F1 complex assembly factor 1	222	1	1	0	0	2	1	1	0	0	mmu-miR-137-3p	0.044	0.2828	1.0901	-0.64	-0.71	0.68	2007, '09, '11
Nfib	ENSMUST00000107245.3	nuclear factor I/B	2888	2	0	2	0	0	0	0	0	1	mmu-miR-137-3p	0.0419	0.2791	1.2426	-0.26	-0.26	0.96	2007, '09, '11
Baz1a	ENSMUST00000038926.7	bromodomain adjacent to zinc finger domain 1A	437	1	1	0	0	0	0	0	0	1	mmu-miR-137-3p	0.0468	0.2758	0.8762	-0.37	-0.37	0.93	2007, '09, '11
Car7	ENSMUST00000159416.2	carbonic anhydrase 7	33	1	1	0	0	0	0	0	0	0	mmu-miR-137-3p	0.0489	0.2752	0.7372	-0.45	-0.45	0.41	2009, '11
AI593442	ENSMUST00000098768.2	expressed sequence AI593442	6	2	1	0	1	0	0	0	0	1	mmu-miR-137-3p	0.0429	0.274	1.1163	-0.35	-0.47	0.99	2009, '11
Mbtps2	ENSMUST00000058098.9	membrane-bound transcription factor peptidase, site 2	1034	1	1	0	0	0	0	0	0	1	mmu-miR-137-3p	0.0432	0.2739	1.1008	-0.58	-0.6	0.72	2009, '11
Kmt2a	ENSMUST00000114689.2	lysine (K)-specific methyltransferase 2A	1581	2	0	2	0	0	0	0	0	0	mmu-miR-137-3p	0.0416	0.2731	1.1351	-0.13	-0.14	0.81	2007, '09, '11
Dmrt3	ENSMUST00000048935.4	doublesex and mab-3 related transcription factor 3	7	1	1	0	0	0	0	0	0	0	mmu-miR-137-3p	0.0481	0.2719	0.734	-0.52	-0.52	0.64	2007, '09, '11
Fam220a	ENSMUST00000118121.1	family with sequence similarity 220, member A	250	1	1	0	0	0	0	0	0	0	mmu-miR-137-3p	0.0485	0.2714	0.7178	-0.64	-0.67	< 0.1	NULL
Nrep	ENSMUST00000051087.9	neuronal regeneration related protein	693	1	1	0	0	0	0	0	0	0	mmu-miR-137-3p	0.0471	0.2696	0.7674	-0.53	-0.54	0.84	2007, '09, '11
Hlf	ENSMUST00000004051.7	hepatic leukemia factor	348	1	1	0	0	0	0	0	0	0	mmu-miR-137-3p	0.0486	0.269	0.7175	-0.33	-0.38	0.92	2007, '09, '11
Sash3	ENSMUST00000033427.6	SAM and SH3 domain containing 3	25	1	1	0	0	0	0	0	0	0	mmu-miR-137-3p	0.0473	0.2683	0.7304	-0.45	-0.45	0.29	2007, '09, '11
Ahnak	ENSMUST00000092956.2	AHNAK nucleoprotein (desmoyokin)	42450	1	1	0	0	0	0	0	0	0	mmu-miR-137-3p	0.0473	0.2682	0.7303	-0.11	-0.11	0.18	2007, '09, '11
Slc25a5	ENSMUST00000016463.3	solute carrier family 25 (mitochondrial carrier, adenine nucleotide translocator), member 5	3016	1	1	0	0	0	0	0	0	0	mmu-miR-137-3p	0.0443	0.2678	0.9259	-0.45	-0.47	< 0.1	2007, '09, '11
Erbb2ip	ENSMUST00000022222.6	Erbb2 interacting protein	52	2	0	1	1	0	0	0	0	1	mmu-miR-137-3p	0.0404	0.2676	1.1895	-0.33	-0.34	0.9	2007, '09, '11
Kcnab3	ENSMUST00000018614.2	potassium voltage-gated channel, shaker-related subfamily, beta member 3	38	1	1	0	0	1	0	0	1	0	mmu-miR-137-3p	0.0424	0.2662	1.0009	-0.54	-0.54	0.83	2009, '11
Serp1	ENSMUST00000029385.7	stress-associated endoplasmic reticulum protein 1	4897	1	1	0	0	1	0	1	0	0	mmu-miR-137-3p	0.0433	0.2655	0.9275	-0.75	-0.79	0.93	2007, '09, '11
Rreb1	ENSMUST00000128570.2	ras responsive element binding protein 1	109	2	1	0	1	0	0	0	0	1	mmu-miR-137-3p	0.0421	0.2649	1.0999	-0.24	-0.33	0.96	2011
Grhl2	ENSMUST00000022895.9	grainyhead-like 2 (Drosophila)	16	1	0	0	1	0	0	0	0	0	mmu-miR-137-3p	0.044	0.2641	0.8717	-0.23	-0.23	0.87	2007, '09, '11
Prkab1	ENSMUST00000031486.8	protein kinase, AMP-activated, beta 1 non-catalytic subunit	597	1	1	0	0	1	0	0	1	0	mmu-miR-137-3p	0.0421	0.264	0.9828	-0.4	-0.41	0.72	2007, '09, '11
Clic5	ENSMUST00000024755.5	chloride intracellular channel 5	977	1	1	0	0	1	0	1	0	1	mmu-miR-137-3p	0.0412	0.2635	1.0502	-0.32	-0.34	< 0.1	2007, '09, '11
Scrt2	ENSMUST00000064061.3	scratch homolog 2, zinc finger protein (Drosophila)	5	1	1	0	0	0	0	0	0	0	mmu-miR-137-3p	0.0455	0.2618	0.7471	-0.37	-0.37	0.89	2007, '11
Bmp2k	ENSMUST00000035635.8	BMP2 inducible kinase	531	1	0	0	1	1	1	0	0	0	mmu-miR-137-3p	0.0397	0.2607	1.0721	-0.29	-0.3	0.87	2009, '11
Ankrd12	ENSMUST00000038116.6	ankyrin repeat domain 12	320	3	0	2	1	0	0	0	0	0	mmu-miR-137-3p	0.0396	0.2575	1.0478	-0.23	-0.28	0.99	2007, '09, '11
Rap2c	ENSMUST00000053593.7	RAP2C, member of RAS oncogene family	1539	1	0	1	0	0	0	0	0	1	mmu-miR-137-3p	0.0394	0.2572	1.0851	-0.36	-0.4	0.66	2007, '09, '11
Ccng2	ENSMUST00000031331.7	cyclin G2	875	1	0	1	0	0	0	0	0	0	mmu-miR-137-3p	0.0443	0.2571	0.752	-0.27	-0.27	0.16	2007, '09, '11
Nf1	ENSMUST00000071325.3	neurofibromatosis 1	298	1	1	0	0	0	0	0	0	0	mmu-miR-137-3p	0.0399	0.2564	1.0893	-0.11	-0.11	0.7	2007, '09, '11
Zfp516	ENSMUST00000171238.2	zinc finger protein 516	333	1	1	0	0	0	0	0	0	0	mmu-miR-137-3p	0.0443	0.2561	0.7473	-0.27	-0.28	0.92	2011
Msi1	ENSMUST00000150779.2	musashi RNA-binding protein 1	72	1	1	0	0	0	0	0	0	0	mmu-miR-137-3p	0.044	0.2546	0.7319	-0.36	-0.36	0.93	2007
Btaf1	ENSMUST00000099494.3	BTAF1 RNA polymerase II, B-TFIID transcription factor-associated, (Mot1 homolog, S. cerevisiae)	878	1	1	0	0	1	0	0	1	0	mmu-miR-137-3p	0.0414	0.2546	0.9633	-0.2	-0.24	0.91	2007, '09, '11
Phc3	ENSMUST00000064718.6	polyhomeotic-like 3 (Drosophila)	1154	1	1	0	0	1	0	1	0	2	mmu-miR-137-3p	0.0368	0.2528	1.2716	-0.05	-0.05	0.11	2011
Esrra	ENSMUST00000025906.5	estrogen related receptor, alpha	1259	2	2	0	0	0	0	0	0	0	mmu-miR-137-3p	0.0382	0.2503	1.0188	-0.58	-0.58	0.89	2007, '09, '11
Grm5	ENSMUST00000167164.2	glutamate receptor, metabotropic 5	0	1	0	1	0	1	0	1	0	0	mmu-miR-137-3p	0.0376	0.2503	1.092	-0.19	-0.19	0.59	2009, '11
Mid2	ENSMUST00000112990.2	midline 2	384	1	1	0	0	1	1	0	0	0	mmu-miR-137-3p	0.0379	0.2502	1.0632	-0.07	-0.07	0.28	2009, '11
Furin	ENSMUST00000122232.2	furin (paired basic amino acid cleaving enzyme)	351	1	1	0	0	0	0	0	0	0	mmu-miR-137-3p	0.0433	0.25	0.7047	-0.23	-0.23	0.81	2007, '09, '11
Snrk	ENSMUST00000120173.2	SNF related kinase	6	2	1	0	1	2*	0	1	0	0	mmu-miR-137-3p	0.0369	0.2484	1.1617	-0.3	-0.3	0.98	2007, '09, '11
Hipk2	ENSMUST00000161779.2	homeodomain interacting protein kinase 2	4649	1	0	0	1	1	0	1	0	2	mmu-miR-137-3p	0.0376	0.2481	1.1215	-0.05	-0.06	0.88	NULL
Cnep1r1	ENSMUST00000095214.4	CTD nuclear envelope phosphatase 1 regulatory subunit 1	1776	1	1	0	0	1	0	1	0	1	mmu-miR-137-3p	0.037	0.2473	1.0969	-0.7	-0.73	0.24	2007, '09, '11
1190002N15Rik	ENSMUST00000113028.1	RIKEN cDNA 1190002N15 gene	1020	1	1	0	0	1	1	0	0	0	mmu-miR-137-3p	0.0393	0.2467	0.9173	-0.43	-0.48	0.89	2009, '11
Cdh12	ENSMUST00000075132.6	cadherin 12	5	2	0	2	0	0	0	0	0	1	mmu-miR-137-3p	0.0368	0.2457	1.1194	-0.35	-0.35	0.91	2007, '09, '11
Slc24a2	ENSMUST00000107157.3	solute carrier family 24 (sodium/potassium/calcium exchanger), member 2	8	1	1	0	0	0	0	0	0	0	mmu-miR-137-3p	0.0386	0.2449	0.9835	-0.07	-0.07	0.42	2009, '11
Zbtb44	ENSMUST00000115222.3	zinc finger and BTB domain containing 44	1220	1	1	0	0	0	0	0	0	0	mmu-miR-137-3p	0.0429	0.2437	0.696	-0.23	-0.28	0.86	2009, '11
Cadm2	ENSMUST00000114292.2	cell adhesion molecule 2	17	1	0	0	1	1	0	0	1	3	mmu-miR-137-3p	0.0366	0.2429	1.1395	-0.09	-0.14	0.87	2011
Shisa9	ENSMUST00000023138.7	shisa homolog 9 (Xenopus laevis)	6	2	0	1	1	0	0	0	0	1	mmu-miR-137-3p	0.0351	0.2428	1.2461	-0.41	-0.41	0.98	2011
Zbtb20	ENSMUST00000114694.3	zinc finger and BTB domain containing 20	293	1	0	0	1	2	0	1	1	2	mmu-miR-137-3p	0.0351	0.2423	1.2924	-0.04	-0.04	0.88	NULL
Slc1a5	ENSMUST00000108496.3	solute carrier family 1 (neutral amino acid transporter), member 5	4529	1	1	0	0	0	0	0	0	1	mmu-miR-137-3p	0.0386	0.2421	0.8975	-0.54	-0.56	0.36	2007, '09, '11
Plcb1	ENSMUST00000110116.2	phospholipase C, beta 1	265	1	1	0	0	1	0	1	0	0	mmu-miR-137-3p	0.0382	0.2406	0.9167	-0.21	-0.27	0.85	2007, '11
Ppp1cb	ENSMUST00000015100.9	protein phosphatase 1, catalytic subunit, beta isoform	16559	1	1	0	0	0	0	0	0	0	mmu-miR-137-3p	0.041	0.2397	0.6982	-0.39	-0.39	0.93	2007, '09, '11
Appl2	ENSMUST00000020500.8	adaptor protein, phosphotyrosine interaction, PH domain and leucine zipper containing 2	57	1	1	0	0	0	0	0	0	0	mmu-miR-137-3p	0.0413	0.2389	0.6874	-0.42	-0.46	< 0.1	2007, '09, '11
Ptpn2	ENSMUST00000122412.1	protein tyrosine phosphatase, non-receptor type 2	1200	1	1	0	0	0	0	0	0	0	mmu-miR-137-3p	0.0397	0.2385	0.779	-0.31	-0.31	0.77	2007, '09, '11
Dmrt2	ENSMUST00000053068.5	doublesex and mab-3 related transcription factor 2	154	1	1	0	0	1	0	0	1	0	mmu-miR-137-3p	0.0398	0.2379	0.7636	-0.52	-0.58	0.88	2007, '09, '11
Col19a1	ENSMUST00000115244.3	collagen, type XIX, alpha 1	25	2	1	0	1	0	0	0	0	1	mmu-miR-137-3p	0.0349	0.2376	1.137	-0.06	-0.07	0.86	2007, '09, '11
Stk40	ENSMUST00000094761.5	serine/threonine kinase 40	5050	2	1	1	0	0	0	0	0	0	mmu-miR-137-3p	0.0354	0.2335	0.9724	-0.47	-0.47	0.96	2007, '09, '11
Esrrg	ENSMUST00000027906.7	estrogen-related receptor gamma	676	2	0	1	1	0	0	0	0	1	mmu-miR-137-3p	0.0334	0.2334	1.253	-0.31	-0.31	0.96	2007, '09, '11
Tbc1d12	ENSMUST00000037302.5	TBC1D12: TBC1 domain family, member 12	229	1	0	0	1	1	0	0	1	0	mmu-miR-137-3p	0.0387	0.2331	0.7637	-0.24	-0.33	0.87	2009, '11
Vash2	ENSMUST00000047409.7	vasohibin 2	439	1	1	0	0	1	0	0	1	1	mmu-miR-137-3p	0.0339	0.2329	1.1431	-0.41	-0.41	0.93	2007, '09, '11
March7	ENSMUST00000102748.5	membrane-associated ring finger (C3HC4) 7	4024	1	1	0	0	2	0	1	1	0	mmu-miR-137-3p	0.0391	0.2324	0.7114	-0.4	-0.44	0.93	2007
Rftn1	ENSMUST00000044503.8	raftlin lipid raft linker 1	486	1	1	0	0	0	0	0	0	0	mmu-miR-137-3p	0.0398	0.2323	0.6721	-0.44	-0.47	0.92	2007
4932411E22Rik	ENSMUST00000050983.1	RIKEN cDNA 4932411E22 gene	26	1	1	0	0	0	0	0	0	0	mmu-miR-137-3p	0.0398	0.2321	0.7291	-0.16	-0.2	0.69	NULL
Slc46a3	ENSMUST00000118527.2	solute carrier family 46, member 3	670	1	1	0	0	0	0	0	0	0	mmu-miR-137-3p	0.0383	0.2314	0.7584	-0.55	-0.55	0.75	2007, '09, '11
Ikzf5	ENSMUST00000046306.9	IKAROS family zinc finger 5	362	1	0	1	0	0	0	0	0	0	mmu-miR-137-3p	0.0383	0.2314	0.7697	-0.16	-0.17	0.2	2009, '11
Egr2	ENSMUST00000048289.8	early growth response 2	23	1	0	1	0	1	0	1	0	0	mmu-miR-137-3p	0.0349	0.2313	0.976	-0.27	-0.27	0.28	2007, '09, '11
Glce	ENSMUST00000185675.1	glucuronyl C5-epimerase	90	1	0	0	1	1	1	0	0	0	mmu-miR-137-3p	0.0352	0.2313	0.9634	-0.13	-0.15	0.88	2007, '09, '11
Src	ENSMUST00000029175.8	Rous sarcoma oncogene	1288	1	1	0	0	0	0	0	0	0	mmu-miR-137-3p	0.0391	0.2311	0.6943	-0.17	-0.17	0.91	2007, '09, '11
Lgi3	ENSMUST00000047331.6	leucine-rich repeat LGI family, member 3	124	2	1	1	0	0	0	0	0	0	mmu-miR-137-3p	0.0415	0.2308	0.6048	-0.26	-0.35	0.92	2007, '09, '11
Gpam	ENSMUST00000061856.5	glycerol-3-phosphate acyltransferase, mitochondrial	336	2	1	1	0	0	0	0	0	0	mmu-miR-137-3p	0.0359	0.2302	0.8962	-0.16	-0.23	0.79	2007
Ybx3	ENSMUST00000032309.7	Y box protein 3	3008	1	1	0	0	0	0	0	0	0	mmu-miR-137-3p	0.0388	0.2299	0.6876	-0.61	-0.61	0.93	2007, '09, '11
Mbnl2	ENSMUST00000088419.7	muscleblind-like 2	699	1	1	0	0	0	0	0	0	0	mmu-miR-137-3p	0.0384	0.2291	0.7062	-0.38	-0.38	0.74	2007, '09, '11
Plxdc2	ENSMUST00000028081.7	plexin domain containing 2	666	1	1	0	0	3	0	2	1	2	mmu-miR-137-3p	0.0331	0.229	1.1787	-0.1	-0.19	0.87	NULL
Gad2	ENSMUST00000028123.3	glutamic acid decarboxylase 2	5	1	0	1	0	0	0	0	0	0	mmu-miR-137-3p	0.038	0.2288	0.7392	-0.32	-0.32	0.82	2009, '11
Arid4b	ENSMUST00000039538.9	AT rich interactive domain 4B (RBP1-like)	2226	1	1	0	0	0	0	0	0	1	mmu-miR-137-3p	0.0353	0.2279	0.9416	-0.25	-0.25	0.85	2007, '09, '11
Usp24	ENSMUST00000094933.4	ubiquitin specific peptidase 24	1482	1	1	0	0	0	0	0	0	0	mmu-miR-137-3p	0.0373	0.2279	0.7831	-0.22	-0.23	0.49	2011
Fam168a	ENSMUST00000049053.7	family with sequence similarity 168, member A	201	1	1	0	0	0	0	0	0	0	mmu-miR-137-3p	0.0417	0.2274	0.573	-0.23	-0.32	0.61	2009, '11
Whamm	ENSMUST00000165460.1	WAS protein homolog associated with actin, golgi membranes and microtubules	317	1	1	0	0	0	0	0	0	0	mmu-miR-137-3p	0.0384	0.2273	0.681	-0.42	-0.42	< 0.1	2007, '09, '11
Dlgap1	ENSMUST00000133983.2	discs, large (Drosophila) homolog-associated protein 1	8	2	0	1	1	0	0	0	0	0	mmu-miR-137-3p	0.0342	0.2272	0.9863	-0.41	-0.41	0.95	2009, '11
Sik2	ENSMUST00000176824.2	salt inducible kinase 2	96	1	0	1	0	1	0	0	1	0	mmu-miR-137-3p	0.0371	0.2265	0.7646	-0.31	-0.31	0.81	2007
Lbx1	ENSMUST00000099401.5	ladybird homeobox homolog 1 (Drosophila)	366	1	1	0	0	0	0	0	0	0	mmu-miR-137-3p	0.0381	0.2264	0.6838	-0.4	-0.4	0.45	2007
Atxn1	ENSMUST00000180110.2	ataxin 1	414	1	0	1	0	0	0	0	0	3	mmu-miR-137-3p	0.0319	0.2264	1.3267	-0.06	-0.06	0.45	2007, '11
Nxt2	ENSMUST00000112916.3	nuclear transport factor 2-like export factor 2	128	1	1	0	0	0	0	0	0	0	mmu-miR-137-3p	0.038	0.2256	0.6797	-0.43	-0.44	0.61	2007, '09, '11
Pgp	ENSMUST00000053024.6	phosphoglycolate phosphatase	1903	2	2	0	0	0	0	0	0	0	mmu-miR-137-3p	0.0342	0.2256	0.9291	-0.42	-0.48	< 0.1	2007
Sipa1l2	ENSMUST00000108775.1	signal-induced proliferation-associated 1 like 2	334	1	1	0	0	0	0	0	0	0	mmu-miR-137-3p	0.0377	0.225	0.6888	-0.23	-0.23	0.75	2007, '09, '11
Ddx3x	ENSMUST00000000804.6	DEAD/H (Asp-Glu-Ala-Asp/His) box polypeptide 3, X-linked	6252	1	0	1	0	1	0	1	0	1	mmu-miR-137-3p	0.0339	0.2248	1.0156	-0.35	-0.35	0.74	2007, '09, '11
Qk	ENSMUST00000097414.4	quaking	1368	1	1	0	0	0	0	0	0	2	mmu-miR-137-3p	0.034	0.2236	0.9656	-0.28	-0.28	0.89	2009, '11
Abcc9	ENSMUST00000087527.5	ATP-binding cassette, sub-family C (CFTR/MRP), member 9	2493	1	1	0	0	0	0	0	0	0	mmu-miR-137-3p	0.0374	0.223	0.7203	-0.17	-0.19	0.26	2007, '09, '11
Zfp217	ENSMUST00000063710.7	zinc finger protein 217	431	1	1	0	0	0	0	0	0	0	mmu-miR-137-3p	0.0369	0.2228	0.7187	-0.36	-0.37	0.38	2009, '11
Ado	ENSMUST00000075686.4	2-aminoethanethiol (cysteamine) dioxygenase	850	2	0	1	1	1	0	0	1	1	mmu-miR-137-3p	0.0328	0.2221	1.0379	-0.2	-0.34	0.93	2007, '09, '11
Kcnc3	ENSMUST00000071062.5	potassium voltage gated channel, Shaw-related subfamily, member 3	68	2	2	0	0	0	0	0	0	0	mmu-miR-137-3p	0.034	0.2221	0.9106	-0.13	-0.18	0.84	2009, '11
E330009J07Rik	ENSMUST00000101492.4	RIKEN cDNA E330009J07 gene	239	1	1	0	0	0	0	0	0	0	mmu-miR-137-3p	0.0377	0.2218	0.6663	-0.29	-0.33	0.91	NULL
Slc43a2	ENSMUST00000042561.8	solute carrier family 43, member 2	861	1	1	0	0	0	0	0	0	0	mmu-miR-137-3p	0.037	0.2211	0.6765	-0.26	-0.26	0.93	2007, '09, '11
Gria4	ENSMUST00000027020.7	glutamate receptor, ionotropic, AMPA4 (alpha 4)	13	1	0	0	1	0	0	0	0	0	mmu-miR-137-3p	0.0358	0.221	0.7756	-0.17	-0.17	0.88	2007, '09, '11
B3galt2	ENSMUST00000038252.3	UDP-Gal:betaGlcNAc beta 1,3-galactosyltransferase, polypeptide 2	718	2	0	0	2	1	0	0	1	0	mmu-miR-137-3p	0.0339	0.2202	0.9124	-0.45	-0.47	0.99	2007, '09, '11
En2	ENSMUST00000036177.8	engrailed 2	18	1	0	0	1	0	0	0	0	0	mmu-miR-137-3p	0.0365	0.2202	0.7037	-0.28	-0.28	0.88	2007, '09, '11
Herpud2	ENSMUST00000008573.7	HERPUD family member 2	508	1	1	0	0	0	0	0	0	0	mmu-miR-137-3p	0.0359	0.2201	0.7647	-0.42	-0.46	0.28	2007, '09, '11
Syndig1	ENSMUST00000109935.2	synapse differentiation inducing 1	7	2	0	2	0	0	0	0	0	1	mmu-miR-137-3p	0.0335	0.2193	0.9226	-0.43	-0.43	0.67	2007, '09, '11
Ahcyl1	ENSMUST00000029490.9	S-adenosylhomocysteine hydrolase-like 1	2587	1	1	0	0	0	0	0	0	1	mmu-miR-137-3p	0.0327	0.2182	0.9492	-0.34	-0.36	0.93	2007, '09, '11
Limch1	ENSMUST00000038188.8	LIM and calponin homology domains 1	1897	1	1	0	0	1	0	0	1	0	mmu-miR-137-3p	0.0343	0.2176	0.8538	-0.19	-0.21	0.53	2007, '09, '11
Klhl28	ENSMUST00000021331.7	kelch-like 28	187	1	1	0	0	1*	0	0	0	0	mmu-miR-137-3p	0.0363	0.2174	0.7166	-0.24	-0.29	0.9	2007
Slc17a6	ENSMUST00000032710.5	solute carrier family 17 (sodium-dependent inorganic phosphate cotransporter), member 6	35	1	1	0	0	0	0	0	0	1	mmu-miR-137-3p	0.0321	0.2166	0.9805	-0.25	-0.25	0.84	2007, '09, '11
Nrxn3	ENSMUST00000163134.2	neurexin III	8	1	1	0	0	0	0	0	0	0	mmu-miR-137-3p	0.036	0.2165	0.6712	-0.31	-0.31	0.86	2007, '09, '11
Zc3h6	ENSMUST00000110320.3	zinc finger CCCH type containing 6	65	1	0	1	0	1	0	0	1	1	mmu-miR-137-3p	0.0314	0.2161	1.0772	-0.29	-0.29	0.57	2007, '09, '11
Stxbp5l	ENSMUST00000114787.2	syntaxin binding protein 5-like	46	1	1	0	0	3	0	1	2	1	mmu-miR-137-3p	0.0323	0.2147	1.0036	-0.11	-0.22	0.43	2009, '11
Fam76b	ENSMUST00000059579.6	family with sequence similarity 76, member B	1077	2	0	1	1	0	0	0	0	0	mmu-miR-137-3p	0.032	0.2143	0.9522	-0.31	-0.32	0.86	2007, '09, '11
Gfpt1	ENSMUST00000113658.2	glutamine fructose-6-phosphate transaminase 1	4942	1	1	0	0	0	0	0	0	0	mmu-miR-137-3p	0.0348	0.2143	0.7374	-0.2	-0.2	0.52	2009, '11
Fnip1	ENSMUST00000046835.8	folliculin interacting protein 1	1794	1	0	0	1	2	0	1	1	0	mmu-miR-137-3p	0.0308	0.2134	1.1	-0.29	-0.29	0.75	2007, '09, '11
Rpgrip1l	ENSMUST00000047783.8	Rpgrip1-like	70	1	0	1	0	0	0	0	0	0	mmu-miR-137-3p	0.0328	0.2127	0.8807	-0.28	-0.28	0.6	2007, '09, '11
2900026A02Rik	ENSMUST00000050125.8	RIKEN cDNA 2900026A02 gene	671	1	1	0	0	0	0	0	0	0	mmu-miR-137-3p	0.0351	0.2119	0.6758	-0.22	-0.22	0.84	2009, '11
Ppargc1b	ENSMUST00000075299.7	peroxisome proliferative activated receptor, gamma, coactivator 1 beta	268	2	0	2	0	1	0	1	0	2	mmu-miR-137-3p	0.0301	0.2115	1.1623	-0.12	-0.13	0.94	NULL
Arhgap44	ENSMUST00000047463.9	Rho GTPase activating protein 44	30	1	1	0	0	0	0	0	0	0	mmu-miR-137-3p	0.035	0.2114	0.6644	-0.25	-0.25	0.71	2007, '09, '11
Neto1	ENSMUST00000058829.2	neuropilin (NRP) and tolloid (TLL)-like 1	6	2	0	1	1	0	0	0	0	0	mmu-miR-137-3p	0.0314	0.2112	0.9361	-0.41	-0.41	0.92	2011
Kit	ENSMUST00000144270.2	kit oncogene	252	1	1	0	0	0	0	0	0	0	mmu-miR-137-3p	0.0347	0.2107	0.6764	-0.31	-0.31	0.93	2007, '09, '11
Megf9	ENSMUST00000107359.3	multiple EGF-like-domains 9	748	1	0	1	0	1	0	1	0	0	mmu-miR-137-3p	0.0312	0.2104	0.9811	-0.24	-0.24	0.68	2007, '09, '11
Nrxn1	ENSMUST00000160844.4	neurexin I	37	1	1	0	0	0	0	0	0	0	mmu-miR-137-3p	0.0345	0.2103	0.6923	-0.17	-0.17	0.78	2009, '11
Slc35e2	ENSMUST00000105608.3	solute carrier family 35, member E2	2721	1	1	0	0	0	0	0	0	0	mmu-miR-137-3p	0.0342	0.2095	0.7046	-0.22	-0.23	0.32	2009, '11
Plekha7	ENSMUST00000182834.2	pleckstrin homology domain containing, family A member 7	76	1	1	0	0	0	0	0	0	0	mmu-miR-137-3p	0.0341	0.2089	0.7001	-0.2	-0.2	0.68	NULL
Fmnl2	ENSMUST00000049483.7	formin-like 2	307	2	0	2	0	0	0	0	0	1	mmu-miR-137-3p	0.0323	0.2083	0.8533	-0.44	-0.49	0.91	2007, '09, '11
6430573F11Rik	ENSMUST00000135373.2	RIKEN cDNA 6430573F11 gene	43	2	1	1	0	0	0	0	0	0	mmu-miR-137-3p	0.0322	0.2074	0.8494	-0.54	-0.54	< 0.1	2009, '11
Pde4d	ENSMUST00000120664.2	phosphodiesterase 4D, cAMP specific	1752	1	0	1	0	0	0	0	0	1	mmu-miR-137-3p	0.031	0.2066	0.9311	-0.21	-0.24	0.51	2007, '11
Tmem218	ENSMUST00000034632.8	transmembrane protein 218	396	1	1	0	0	0	0	0	0	0	mmu-miR-137-3p	0.0344	0.2065	0.6407	-0.57	-0.6	0.12	2007, '09, '11
Hmgn3	ENSMUST00000185315.1	high mobility group nucleosomal binding domain 3	119	1	1	0	0	0	0	0	0	0	mmu-miR-137-3p	0.034	0.2063	0.6576	-0.54	-0.54	0.82	2007, '09, '11
Slc12a2	ENSMUST00000115366.2	solute carrier family 12, member 2	5851	2	1	0	1	0	0	0	0	0	mmu-miR-137-3p	0.03	0.2058	1.0326	-0.33	-0.33	0.97	2007, '09, '11
Cul3	ENSMUST00000163119.2	cullin 3	2804	2	0	1	1	1	0	1	0	0	mmu-miR-137-3p	0.0323	0.2054	0.8009	-0.32	-0.7	0.97	2007
Ttc9	ENSMUST00000036116.5	tetratricopeptide repeat domain 9	109	1	0	0	1	0	0	0	0	2	mmu-miR-137-3p	0.0324	0.2051	0.7931	-0.19	-0.26	0.78	NULL
Hsd3b1	ENSMUST00000029465.7	hydroxy-delta-5-steroid dehydrogenase, 3 beta- and steroid delta-isomerase 1	15	1	1	0	0	0	0	0	0	0	mmu-miR-137-3p	0.0309	0.2049	0.8936	-0.53	-0.53	< 0.1	2009, '11
8030462N17Rik	ENSMUST00000074653.4	RIKEN cDNA 8030462N17 gene	353	2	0	1	1	0	0	0	0	0	mmu-miR-137-3p	0.0304	0.2038	0.8986	-0.22	-0.22	0.68	2009, '11
Sh3pxd2b	ENSMUST00000038753.5	SH3 and PX domains 2B	545	1	1	0	0	0	0	0	0	0	mmu-miR-137-3p	0.0333	0.2038	0.6734	-0.18	-0.18	0.6	2007, '09, '11
Chst10	ENSMUST00000027249.6	carbohydrate sulfotransferase 10	5	1	1	0	0	0	0	0	0	0	mmu-miR-137-3p	0.033	0.2028	0.6827	-0.32	-0.32	0.85	2007, '09, '11
Cttnbp2nl	ENSMUST00000077548.6	CTTNBP2 N-terminal like	823	1	1	0	0	2	0	2	0	0	mmu-miR-137-3p	0.0324	0.2027	0.736	-0.35	-0.39	0.93	2007, '09, '11
Mxd1	ENSMUST00000001184.7	MAX dimerization protein 1	98	1	1	0	0	1	0	1	0	3	mmu-miR-137-3p	0.03	0.2022	0.9195	-0.35	-0.46	0.9	2007, '09, '11
Epc2	ENSMUST00000092123.5	enhancer of polycomb homolog 2 (Drosophila)	537	1	0	0	1	0	0	0	0	0	mmu-miR-137-3p	0.0299	0.2021	0.968	-0.15	-0.17	0.86	2007, '09, '11
Fam117b	ENSMUST00000036540.6	family with sequence similarity 117, member B	1648	1	0	1	0	0	0	0	0	0	mmu-miR-137-3p	0.0328	0.2012	0.67	-0.33	-0.34	0.75	2007, '09, '11
Lrrc10b	ENSMUST00000171400.2	leucine rich repeat containing 10B	12	1	1	0	0	0	0	0	0	0	mmu-miR-137-3p	0.0336	0.2006	0.6133	-0.34	-0.38	0.93	2011
Xpo4	ENSMUST00000174545.2	exportin 4	187	1	1	0	0	1	0	0	1	0	mmu-miR-137-3p	0.0309	0.2004	0.8397	-0.28	-0.29	0.93	2007
Map3k14	ENSMUST00000021324.2	mitogen-activated protein kinase kinase kinase 14	36	1	1	0	0	0	0	0	0	0	mmu-miR-137-3p	0.0336	0.2	0.6044	-0.33	-0.38	0.29	2007, '09, '11
Bdp1	ENSMUST00000038104.6	B double prime 1, subunit of RNA polymerase III transcription initiation factor IIIB	329	1	0	1	0	1	0	1	0	0	mmu-miR-137-3p	0.0291	0.1996	1.0153	-0.05	-0.05	< 0.1	2007, '09, '11
Wnt7a	ENSMUST00000032180.6	wingless-related MMTV integration site 7A	44	1	0	1	0	0	0	0	0	0	mmu-miR-137-3p	0.0319	0.1988	0.7	-0.3	-0.3	0.85	2007, '09, '11
Ahcyl2	ENSMUST00000115242.3	S-adenosylhomocysteine hydrolase-like 2	3246	1	1	0	0	0	0	0	0	0	mmu-miR-137-3p	0.0326	0.1986	0.6378	-0.31	-0.32	0.93	2007, '09, '11
Pde1b	ENSMUST00000023132.3	phosphodiesterase 1B, Ca2+-calmodulin dependent	174	1	0	1	0	0	0	0	0	0	mmu-miR-137-3p	0.0323	0.1984	0.6587	-0.25	-0.25	0.66	2007, '09, '11
Pdzd2	ENSMUST00000075317.6	PDZ domain containing 2	531	1	0	0	1	1	0	0	1	0	mmu-miR-137-3p	0.0295	0.1984	0.8892	-0.15	-0.16	0.88	2007, '09, '11
Kdm7a	ENSMUST00000002305.8	lysine (K)-specific demethylase 7A	770	1	1	0	0	1	0	1	0	0	mmu-miR-137-3p	0.0284	0.1978	1.0536	-0.06	-0.06	0.93	2007, '09, '11
Kcnmb2	ENSMUST00000119970.2	potassium large conductance calcium-activated channel, subfamily M, beta member 2	31	1	1	0	0	0	0	0	0	0	mmu-miR-137-3p	0.0322	0.1975	0.6452	-0.46	-0.46	0.89	2007, '09, '11
Sept3	ENSMUST00000023095.7	septin 3	582	1	1	0	0	0	0	0	0	0	mmu-miR-137-3p	0.0319	0.1964	0.6612	-0.28	-0.29	0.79	2007, '09, '11
Ulk2	ENSMUST00000004920.3	unc-51 like kinase 2	2264	1	1	0	0	1	0	1	0	0	mmu-miR-137-3p	0.0343	0.1964	0.6334	-0.18	-0.41	0.88	2007, '09, '11
Ncoa3	ENSMUST00000088095.5	nuclear receptor coactivator 3	1832	1	1	0	0	0	0	0	0	2	mmu-miR-137-3p	0.0282	0.1963	1.0183	-0.05	-0.06	0.93	2007, '09, '11
Slc12a5	ENSMUST00000099092.4	solute carrier family 12, member 5	61	1	0	0	1	1	0	0	1	2	mmu-miR-137-3p	0.0279	0.1961	1.0696	-0.16	-0.16	0.88	2007, '09, '11
Abhd6	ENSMUST00000166497.2	abhydrolase domain containing 6	220	1	1	0	0	0	0	0	0	0	mmu-miR-137-3p	0.0355	0.196	0.5128	-0.31	-0.51	0.93	2007, '09, '11
Gpr158	ENSMUST00000055946.7	G protein-coupled receptor 158	5	1	0	0	1	0	0	0	0	1	mmu-miR-137-3p	0.0284	0.1958	1.0045	-0.4	-0.4	0.86	2007, '09, '11
Strbp	ENSMUST00000028279.4	spermatid perinuclear RNA binding protein	530	4	0	3	1	0	0	0	0	0	mmu-miR-137-3p	0.0285	0.1956	0.988	-0.14	-0.69	> 0.99	2011
Vegfc	ENSMUST00000033919.4	vascular endothelial growth factor C	131	1	1	0	0	0	0	0	0	0	mmu-miR-137-3p	0.032	0.1955	0.6354	-0.59	-0.61	0.87	2007, '09, '11
Sgcg	ENSMUST00000077954.6	sarcoglycan, gamma (dystrophin-associated glycoprotein)	2941	1	1	0	0	0	0	0	0	0	mmu-miR-137-3p	0.0319	0.1953	0.6381	-0.52	-0.53	0.61	2007, '09, '11
Plekha5	ENSMUST00000087622.3	pleckstrin homology domain containing, family A member 5	400	1	1	0	0	1	0	1	0	0	mmu-miR-137-3p	0.029	0.1948	0.8851	-0.12	-0.13	0.93	2007, '09, '11
Pappa	ENSMUST00000084501.3	pregnancy-associated plasma protein A	33	1	0	1	0	1	0	1	0	0	mmu-miR-137-3p	0.0282	0.1943	1.0127	-0.19	-0.22	0.84	2007, '09, '11
Nrg3	ENSMUST00000166968.3	neuregulin 3	5	1	0	1	0	0	0	0	0	1	mmu-miR-137-3p	0.0312	0.1938	0.6689	-0.3	-0.3	0.87	2011
Otud7b	ENSMUST00000090785.3	OTU domain containing 7B	1151	1	1	0	0	0	0	0	0	0	mmu-miR-137-3p	0.0315	0.1936	0.6508	-0.16	-0.17	0.59	2007, '09, '11
Zdhhc21	ENSMUST00000030110.9	zinc finger, DHHC domain containing 21	885	1	0	0	1	0	0	0	0	2	mmu-miR-137-3p	0.0281	0.1926	0.9565	-0.12	-0.12	0.72	2007, '09, '11
Ift20	ENSMUST00000128788.2	intraflagellar transport 20	1970	1	1	0	0	0	0	0	0	0	mmu-miR-137-3p	0.0313	0.1922	0.6308	-0.68	-0.7	0.41	2007
Fam3c	ENSMUST00000165576.2	family with sequence similarity 3, member C	609	1	1	0	0	1	0	0	1	0	mmu-miR-137-3p	0.0297	0.1918	0.7338	-0.19	-0.42	0.88	2007, '09, '11
Sptlc1	ENSMUST00000021920.6	serine palmitoyltransferase, long chain base subunit 1	1291	1	1	0	0	1	1	0	0	0	mmu-miR-137-3p	0.0307	0.1904	0.657	-0.41	-0.45	0.87	2007, '09, '11
Bicd1	ENSMUST00000086829.5	bicaudal D homolog 1 (Drosophila)	134	1	1	0	0	0	0	0	0	1	mmu-miR-137-3p	0.0295	0.1902	0.7957	-0.08	-0.1	0.3	NULL
Pde4a	ENSMUST00000039413.9	phosphodiesterase 4A, cAMP specific	988	2	1	1	0	0	0	0	0	0	mmu-miR-137-3p	0.028	0.19	0.8766	-0.12	-0.12	0.69	2007, '09, '11
Pde1a	ENSMUST00000102655.4	phosphodiesterase 1A, calmodulin-dependent	654	1	0	1	0	0	0	0	0	0	mmu-miR-137-3p	0.0307	0.1895	0.6334	-0.21	-0.21	0.81	2009, '11
Satb2	ENSMUST00000042857.8	special AT-rich sequence binding protein 2	205	1	0	1	0	1	0	0	1	2	mmu-miR-137-3p	0.0266	0.1894	1.1049	-0.03	-0.03	0.41	2007, '09, '11
Dag1	ENSMUST00000166905.2	dystroglycan 1	5555	2	0	1	1	0	0	0	0	1	mmu-miR-137-3p	0.0272	0.1893	0.981	-0.1	-0.1	0.69	2007, '09, '11
Dr1	ENSMUST00000031190.4	down-regulator of transcription 1	770	1	1	0	0	0	0	0	0	1	mmu-miR-137-3p	0.0305	0.1882	0.6493	-0.49	-0.62	0.78	2007, '09, '11
Wbp1l	ENSMUST00000138302.3	WW domain binding protein 1 like	1517	1	1	0	0	0	0	0	0	0	mmu-miR-137-3p	0.0315	0.1881	0.5832	-0.32	-0.39	0.76	2007, '09, '11
Gpatch8	ENSMUST00000143842.1	G patch domain containing 8	884	1	0	0	1	0	0	0	0	0	mmu-miR-137-3p	0.0286	0.188	0.7973	-0.16	-0.16	0.84	2007, '11
Prkab2	ENSMUST00000045743.7	protein kinase, AMP-activated, beta 2 non-catalytic subunit	1595	1	1	0	0	0	0	0	0	1	mmu-miR-137-3p	0.0288	0.188	0.7858	0	-0.36	0.56	NULL
Zfpm2	ENSMUST00000053467.4	zinc finger protein, multitype 2	221	1	0	1	0	0	0	0	0	1	mmu-miR-137-3p	0.0271	0.1872	0.9548	-0.31	-0.31	0.67	2007, '09, '11
Efcab14	ENSMUST00000074425.7	EF-hand calcium binding domain 14	780	1	1	0	0	0	0	0	0	0	mmu-miR-137-3p	0.029	0.1871	0.7593	-0.37	-0.38	0.27	2007, '09, '11
Fndc5	ENSMUST00000102600.3	fibronectin type III domain containing 5	1377	1	1	0	0	1	0	1	0	0	mmu-miR-137-3p	0.0275	0.1854	0.8378	-0.44	-0.5	0.91	2007, '09, '11
Pdcd6	ENSMUST00000022060.5	programmed cell death 6	3257	1	1	0	0	1	1	0	0	0	mmu-miR-137-3p	0.0287	0.1853	0.7367	-0.68	-1.19	0.77	2007, '09, '11
Prkd3	ENSMUST00000003191.8	protein kinase D3	2381	1	1	0	0	0	0	0	0	0	mmu-miR-137-3p	0.028	0.185	0.8008	-0.32	-0.33	0.31	2007, '09, '11
Map3k1	ENSMUST00000109267.3	mitogen-activated protein kinase kinase kinase 1	65	1	0	1	0	0	0	0	0	1	mmu-miR-137-3p	0.0274	0.1849	0.8479	-0.13	-0.13	0.74	2009, '11
Tmem56	ENSMUST00000128909.2	transmembrane protein 56	253	2	2	0	0	0	0	0	0	0	mmu-miR-137-3p	0.0282	0.1847	0.761	-0.22	-0.4	0.86	2009, '11
Gjc1	ENSMUST00000068933.6	gap junction protein, gamma 1	295	1	1	0	0	0	0	0	0	0	mmu-miR-137-3p	0.0298	0.1845	0.6213	-0.32	-0.33	0.85	2007, '09, '11
Pptc7	ENSMUST00000053426.9	PTC7 protein phosphatase homolog (S. cerevisiae)	2044	1	0	1	0	0	0	0	0	1	mmu-miR-137-3p	0.0281	0.184	0.7877	-0.31	-0.33	0.8	2009, '11
Sp1	ENSMUST00000001326.6	trans-acting transcription factor 1	1975	2	0	0	2	1	0	0	1	1	mmu-miR-137-3p	0.0259	0.184	1.0692	-0.16	-0.17	0.91	2007, '09, '11
Snx25	ENSMUST00000110378.3	sorting nexin 25	253	1	1	0	0	0	0	0	0	1	mmu-miR-137-3p	0.0295	0.1836	0.6606	-0.45	-0.57	0.93	2007, '09, '11
Eif3j1	ENSMUST00000028668.7	eukaryotic translation initiation factor 3, subunit J1	350	1	1	0	0	0	0	0	0	1	mmu-miR-137-3p	0.0284	0.1836	0.747	-0.08	-0.08	0.31	2009, '11
Zak	ENSMUST00000135469.2	sterile alpha motif and leucine zipper containing kinase AZK	4241	1	0	0	1	1	0	0	1	0	mmu-miR-137-3p	0.0268	0.1827	0.8681	-0.19	-0.19	0.88	2007, '11
Ccdc85c	ENSMUST00000136175.1	coiled-coil domain containing 85C	3010	1	1	0	0	0	0	0	0	0	mmu-miR-137-3p	0.0293	0.1825	0.6226	-0.22	-0.22	0.65	NULL
Rcor2	ENSMUST00000066646.5	REST corepressor 2	256	1	1	0	0	0	0	0	0	0	mmu-miR-137-3p	0.0292	0.1821	0.6219	-0.42	-0.42	0.61	2007, '09, '11
AU019823	ENSMUST00000131351.2	expressed sequence AU019823	31	2	1	1	0	0	0	0	0	0	mmu-miR-137-3p	0.028	0.1821	0.7463	-0.37	-0.42	0.42	2009, '11
Fam172a	ENSMUST00000163257.2	family with sequence similarity 172, member A	214	1	0	1	0	2	0	0	2	2	mmu-miR-137-3p	0.0267	0.1815	0.8417	-0.27	-0.39	0.84	2007, '11
Zdhhc5	ENSMUST00000035840.5	zinc finger, DHHC domain containing 5	3066	1	0	1	0	0	0	0	0	0	mmu-miR-137-3p	0.0293	0.1814	0.6131	-0.3	-0.3	0.74	2007, '09, '11
Cse1l	ENSMUST00000002790.8	chromosome segregation 1-like (S. cerevisiae)	3849	1	1	0	0	1	0	1	0	0	mmu-miR-137-3p	0.0285	0.1812	0.6861	-0.42	-0.45	0.7	2007, '09, '11
Fam132a	ENSMUST00000024338.4	family with sequence similarity 132, member A	2217	1	1	0	0	0	0	0	0	0	mmu-miR-137-3p	0.029	0.1807	0.6197	-0.67	-0.67	< 0.1	2007, '09, '11
Limd1	ENSMUST00000026269.2	LIM domains containing 1	1947	1	1	0	0	1	0	0	1	0	mmu-miR-137-3p	0.029	0.1805	0.6145	-0.32	-0.36	< 0.1	2007, '11
Gltscr1l	ENSMUST00000040624.5	GLTSCR1-like	257	1	0	1	0	1	0	1	0	1	mmu-miR-137-3p	0.0256	0.1803	0.9909	-0.11	-0.11	0.82	2007, '11
Necab3	ENSMUST00000109716.3	N-terminal EF-hand calcium binding protein 3	54	2	1	0	1	0	0	0	0	0	mmu-miR-137-3p	0.0294	0.18	0.6154	-0.35	-0.47	0.98	2007, '09, '11
Rrbp1	ENSMUST00000037875.5	ribosome binding protein 1	1199	1	1	0	0	0	0	0	0	0	mmu-miR-137-3p	0.0299	0.1793	0.5558	-0.4	-0.5	< 0.1	2011
Nr3c1	ENSMUST00000115567.2	nuclear receptor subfamily 3, group C, member 1	3767	2	0	1	1	0	0	0	0	0	mmu-miR-137-3p	0.0264	0.1793	0.8588	-0.12	-0.12	0.84	2007, '09, '11
Aldh8a1	ENSMUST00000042699.8	aldehyde dehydrogenase 8 family, member A1	2234	1	1	0	0	0	0	0	0	0	mmu-miR-137-3p	0.0288	0.1792	0.6114	-0.41	-0.42	< 0.1	2007, '09, '11
Evx2	ENSMUST00000001867.7	even skipped homeotic gene 2 homolog	10	2	0	0	2	0	0	0	0	0	mmu-miR-137-3p	0.0263	0.179	0.8422	-0.35	-0.35	0.97	NULL
Gulp1	ENSMUST00000162600.1	GULP, engulfment adaptor PTB domain containing 1	163	1	1	0	0	1	0	0	1	0	mmu-miR-137-3p	0.0281	0.179	0.6711	-0.19	-0.23	< 0.1	2007, '09, '11
Spata16	ENSMUST00000047005.5	spermatogenesis associated 16	5	1	1	0	0	0	0	0	0	0	mmu-miR-137-3p	0.028	0.178	0.665	-0.49	-0.49	< 0.1	2007, '09, '11
Rnf4	ENSMUST00000182709.2	ring finger protein 4	412	1	1	0	0	1	0	0	1	0	mmu-miR-137-3p	0.0266	0.1775	0.7997	-0.42	-0.43	0.58	2007, '09, '11
Ube2g1	ENSMUST00000021148.7	ubiquitin-conjugating enzyme E2G 1	4678	1	1	0	0	1	0	0	1	0	mmu-miR-137-3p	0.0262	0.177	0.8323	-0.52	-0.53	0.92	2007, '09, '11
Cngb3	ENSMUST00000102999.1	cyclic nucleotide gated channel beta 3	10	1	1	0	0	0	0	0	0	0	mmu-miR-137-3p	0.0274	0.1761	0.6953	-0.26	-0.26	0.82	2009, '11
Onecut1	ENSMUST00000056006.10	one cut domain, family member 1	487	1	0	1	0	1	0	1	0	0	mmu-miR-137-3p	0.0265	0.176	0.778	-0.13	-0.22	0.2	NULL
Padi2	ENSMUST00000030765.6	peptidyl arginine deiminase, type II	188	1	1	0	0	0	0	0	0	0	mmu-miR-137-3p	0.0276	0.1758	0.66	-0.27	-0.28	0.22	2007, '09, '11
Specc1l	ENSMUST00000105421.3	sperm antigen with calponin homology and coiled-coil domains 1-like	2753	1	0	1	0	0	0	0	0	0	mmu-miR-137-3p	0.0274	0.1753	0.6672	-0.2	-0.2	0.28	2007, '09, '11
Myo1c	ENSMUST00000102505.4	myosin IC	2659	2	0	2	0	1	0	1	0	1	mmu-miR-137-3p	0.0262	0.1752	0.7837	-0.38	-0.41	0.93	2007, '09, '11
Nbeal2	ENSMUST00000133191.2	neurobeachin-like 2	302	1	1	0	0	0	0	0	0	0	mmu-miR-137-3p	0.0278	0.1751	0.6277	-0.23	-0.23	< 0.1	2011
Gxylt1	ENSMUST00000057896.4	glucoside xylosyltransferase 1	1508	1	1	0	0	0	0	0	0	1	mmu-miR-137-3p	0.0262	0.1746	0.7856	-0.21	-0.21	0.3	2009, '11
Ythdc1	ENSMUST00000120498.2	YTH domain containing 1	87	1	0	1	0	0	0	0	0	0	mmu-miR-137-3p	0.0258	0.1745	0.8027	-0.23	-0.29	0.74	2007, '09, '11
Cacna1c	ENSMUST00000186889.1	calcium channel, voltage-dependent, L type, alpha 1C subunit	264	1	0	0	1	0	0	0	0	0	mmu-miR-137-3p	0.028	0.1744	0.6018	-0.14	-0.15	0.88	2007, '11
Cul4a	ENSMUST00000016680.8	cullin 4A	3683	1	0	1	0	0	0	0	0	0	mmu-miR-137-3p	0.028	0.1742	0.5997	-0.3	-0.32	0.86	2007, '09, '11
Tssk1	ENSMUST00000046937.2	testis-specific serine kinase 1	9	1	1	0	0	0	0	0	0	0	mmu-miR-137-3p	0.0277	0.174	0.6089	-0.56	-0.56	0.12	2009, '11
Slc19a2	ENSMUST00000044021.6	solute carrier family 19 (thiamine transporter), member 2	2074	1	0	1	0	0	0	0	0	0	mmu-miR-137-3p	0.0277	0.174	0.6078	-0.2	-0.2	0.11	2007, '09, '11
Fam210b	ENSMUST00000028995.4	family with sequence similarity 210, member B	1335	1	1	0	0	0	0	0	0	2	mmu-miR-137-3p	0.025	0.173	0.8841	-0.35	-0.41	0.79	2007, '09, '11
Ebag9	ENSMUST00000022964.7	estrogen receptor-binding fragment-associated gene 9	367	1	0	0	1	0	0	0	0	1	mmu-miR-137-3p	0.0282	0.1729	0.5781	-0.21	-0.29	0.82	2007, '09, '11
Chm	ENSMUST00000026607.9	choroidermia	352	2	0	2	0	0	0	0	0	0	mmu-miR-137-3p	0.0246	0.1721	0.9322	-0.2	-0.21	0.74	2007, '09, '11
Wnt16	ENSMUST00000031681.4	wingless-related MMTV integration site 16	9	1	1	0	0	0	0	0	0	0	mmu-miR-137-3p	0.0354	0.1719	0.3705	-0.14	-0.36	< 0.1	2007
Rnf38	ENSMUST00000098098.3	ring finger protein 38	90	1	0	1	0	0	0	0	0	1	mmu-miR-137-3p	0.0274	0.1718	0.6485	-0.18	-0.25	0.56	2007, '09, '11
Phlpp2	ENSMUST00000034175.4	PH domain and leucine rich repeat protein phosphatase 2	37	1	0	1	0	1	0	0	1	0	mmu-miR-137-3p	0.0258	0.1717	0.775	-0.05	-0.06	0.22	2007, '09, '11
Neurod2	ENSMUST00000041685.6	neurogenic differentiation 2	5	1	1	0	0	0	0	0	0	0	mmu-miR-137-3p	0.027	0.1714	0.6333	-0.35	-0.35	0.88	2007, '09, '11
Gpcpd1	ENSMUST00000110136.2	glycerophosphocholine phosphodiesterase GDE1 homolog (S. cerevisiae)	908	1	1	0	0	0	0	0	0	0	mmu-miR-137-3p	0.027	0.171	0.6206	-0.42	-0.42	0.92	2007, '09, '11
Zfp143	ENSMUST00000084727.4	zinc finger protein 143	509	1	1	0	0	0	0	0	0	0	mmu-miR-137-3p	0.027	0.1703	0.6027	-0.35	-0.35	< 0.1	2009, '11
Papd7	ENSMUST00000044081.7	PAP associated domain containing 7	752	2	0	1	1	0	0	0	0	0	mmu-miR-137-3p	0.0254	0.1702	0.7671	-0.41	-0.46	0.98	2007, '09, '11
Hsdl2	ENSMUST00000030078.6	hydroxysteroid dehydrogenase like 2	2806	1	1	0	0	0	0	0	0	0	mmu-miR-137-3p	0.027	0.1702	0.6056	-0.37	-0.38	< 0.1	2007, '09, '11
Oxsr1	ENSMUST00000040853.5	oxidative-stress responsive 1	2822	1	1	0	0	0	0	0	0	1	mmu-miR-137-3p	0.025	0.1698	0.8196	-0.24	-0.26	0.9	2007
Hnrnpa3	ENSMUST00000111962.2	heterogeneous nuclear ribonucleoprotein A3	57	2	1	0	1	0	0	0	0	1	mmu-miR-137-3p	0.0261	0.1682	0.6615	-0.31	-0.4	0.94	2007, '09, '11
Capn2	ENSMUST00000068505.8	calpain 2	2987	1	0	1	0	0	0	0	0	0	mmu-miR-137-3p	0.0264	0.1681	0.6256	-0.23	-0.23	0.61	2007, '09, '11
Ncln	ENSMUST00000020463.8	nicalin homolog (zebrafish)	277	1	0	1	0	0	0	0	0	0	mmu-miR-137-3p	0.0267	0.168	0.5937	-0.19	-0.19	0.11	2007, '09, '11
Kank4	ENSMUST00000102790.3	KN motif and ankyrin repeat domains 4	15	1	0	1	0	0	0	0	0	0	mmu-miR-137-3p	0.0265	0.1678	0.6008	-0.2	-0.2	0.82	2007, '09, '11
Clec16a	ENSMUST00000115823.1	C-type lectin domain family 16, member A	490	2	0	0	2	0	0	0	0	0	mmu-miR-137-3p	0.0246	0.1671	0.7741	-0.24	-0.29	0.98	2007, '09, '11
Tsnax	ENSMUST00000075896.6	translin-associated factor X	5	1	1	0	0	0	0	0	0	0	mmu-miR-137-3p	0.0264	0.1668	0.5967	-0.32	-0.32	0.86	2007, '09, '11
Prr16	ENSMUST00000116639.2	proline rich 16	320	1	1	0	0	0	0	0	0	0	mmu-miR-137-3p	0.026	0.1665	0.6348	-0.49	-0.49	0.93	2007, '09, '11
Gramd3	ENSMUST00000070166.5	GRAM domain containing 3	457	1	0	0	1	1	1	0	0	0	mmu-miR-137-3p	0.0261	0.1656	0.6426	-0.39	-0.5	0.88	2007, '09, '11
Tab3	ENSMUST00000048250.4	TGF-beta activated kinase 1/MAP3K7 binding protein 3	169	1	1	0	0	0	0	0	0	0	mmu-miR-137-3p	0.0247	0.165	0.7484	-0.13	-0.13	< 0.1	2007, '09, '11
Grip1	ENSMUST00000041962.9	glutamate receptor interacting protein 1	7	1	1	0	0	0	0	0	0	0	mmu-miR-137-3p	0.026	0.1648	0.5932	-0.16	-0.16	0.85	NULL
Tjp2	ENSMUST00000099558.4	tight junction protein 2	180	1	1	0	0	0	0	0	0	0	mmu-miR-137-3p	0.0247	0.1643	0.7264	-0.2	-0.21	< 0.1	2007, '09, '11
Rgs8	ENSMUST00000041776.6	regulator of G-protein signaling 8	5	1	0	1	0	1	0	0	1	0	mmu-miR-137-3p	0.0235	0.1639	0.8697	-0.19	-0.19	0.86	2009, '11
Itga9	ENSMUST00000044165.8	integrin alpha 9	429	1	0	1	0	0	0	0	0	1	mmu-miR-137-3p	0.0257	0.1637	0.6034	-0.23	-0.23	0.87	2007, '09, '11
Kcnb1	ENSMUST00000059826.8	potassium voltage gated channel, Shab-related subfamily, member 1	175	1	1	0	0	0	0	0	0	1	mmu-miR-137-3p	0.0254	0.1637	0.6695	-0.05	-0.06	0.93	NULL
Kcnh7	ENSMUST00000075052.4	potassium voltage-gated channel, subfamily H (eag-related), member 7	5	1	0	0	1	0	0	0	0	2	mmu-miR-137-3p	0.0227	0.1635	1.0274	-0.15	-0.15	0.88	NULL
Eif4g2	ENSMUST00000162415.2	eukaryotic translation initiation factor 4, gamma 2	935	1	0	0	1	1	0	1	0	1	mmu-miR-137-3p	0.0242	0.1628	0.7525	-0.24	-0.27	0.88	2007, '09, '11
Irs2	ENSMUST00000040514.6	insulin receptor substrate 2	385	1	0	0	1	0	0	0	0	1	mmu-miR-137-3p	0.024	0.1624	0.7547	-0.16	-0.21	0.85	2007
Zpbp	ENSMUST00000020413.3	zona pellucida binding protein	25	1	1	0	0	0	0	0	0	1	mmu-miR-137-3p	0.0248	0.1613	0.6594	-0.26	-0.31	< 0.1	NULL
Ppp1r7	ENSMUST00000027494.5	protein phosphatase 1, regulatory (inhibitor) subunit 7	977	1	0	0	1	0	0	0	0	0	mmu-miR-137-3p	0.0251	0.1613	0.6251	-0.15	-0.15	0.83	2007, '09, '11
Maml1	ENSMUST00000059458.4	mastermind like 1 (Drosophila)	74	1	1	0	0	0	0	0	0	0	mmu-miR-137-3p	0.025	0.1612	0.6313	-0.21	-0.21	0.93	2007, '09, '11
Synj1	ENSMUST00000170853.2	synaptojanin 1	641	1	0	0	1	2	1	1	0	0	mmu-miR-137-3p	0.0233	0.1609	0.8247	-0.12	-0.12	0.62	2007, '11
Zbtb7a	ENSMUST00000048128.9	zinc finger and BTB domain containing 7a	895	1	1	0	0	1	0	0	1	0	mmu-miR-137-3p	0.024	0.1605	0.707	-0.23	-0.24	0.92	2007, '09, '11
Ppm1e	ENSMUST00000055438.4	protein phosphatase 1E (PP2C domain containing)	49	1	1	0	0	0	0	0	0	0	mmu-miR-137-3p	0.0247	0.1603	0.6484	-0.2	-0.2	0.88	2007, '09, '11
Pde3a	ENSMUST00000043259.8	phosphodiesterase 3A, cGMP inhibited	654	2	0	2	0	1*	0	0	0	1	mmu-miR-137-3p	0.0232	0.1601	0.8579	-0.11	-0.21	0.94	NULL
Tnrc6b	ENSMUST00000067689.7	trinucleotide repeat containing 6b	464	1	0	0	1	1	0	1	0	1	mmu-miR-137-3p	0.0226	0.16	0.9154	-0.17	-0.17	0.85	2007, '09, '11
Swt1	ENSMUST00000064771.6	SWT1 RNA endoribonuclease homolog (S. cerevisiae)	233	1	1	0	0	1	0	1	0	1	mmu-miR-137-3p	0.0241	0.1598	0.7054	-0.45	-0.59	0.75	2007, '09, '11
Fgl2	ENSMUST00000035799.5	fibrinogen-like protein 2	88	1	1	0	0	1	0	1	0	0	mmu-miR-137-3p	0.025	0.1595	0.587	-0.13	-0.27	< 0.1	2007, '09, '11
Chic2	ENSMUST00000075452.5	cysteine-rich hydrophobic domain 2	492	1	1	0	0	0	0	0	0	0	mmu-miR-137-3p	0.0262	0.1591	0.5068	-0.3	-0.41	0.93	NULL
Spag1	ENSMUST00000047348.4	sperm associated antigen 1	91	1	1	0	0	0	0	0	0	0	mmu-miR-137-3p	0.0244	0.1587	0.6655	-0.29	-0.34	< 0.1	2007
Fryl	ENSMUST00000101127.6	furry homolog-like (Drosophila)	59	1	0	0	1	0	0	0	0	0	mmu-miR-137-3p	0.0232	0.1585	0.7851	-0.08	-0.08	0.7	2007, '09, '11
Slc30a4	ENSMUST00000005952.5	solute carrier family 30 (zinc transporter), member 4	461	1	1	0	0	0	0	0	0	0	mmu-miR-137-3p	0.0246	0.1579	0.6001	-0.3	-0.3	0.93	2007, '09, '11
Hook1	ENSMUST00000030306.8	hook homolog 1 (Drosophila)	5138	1	0	1	0	0	0	0	0	1	mmu-miR-137-3p	0.0235	0.1569	0.7109	-0.16	-0.16	0.59	2007
Fry	ENSMUST00000087204.5	furry homolog (Drosophila)	569	1	0	1	0	0	0	0	0	0	mmu-miR-137-3p	0.023	0.1568	0.7643	-0.14	-0.14	0.67	2007, '11
Mpp1	ENSMUST00000033775.3	membrane protein, palmitoylated	5308	1	1	0	0	0	0	0	0	1	mmu-miR-137-3p	0.0243	0.1566	0.614	-0.56	-0.61	0.93	2007, '09, '11
Phtf2	ENSMUST00000118174.2	putative homeodomain transcription factor 2	1787	1	1	0	0	0	0	0	0	0	mmu-miR-137-3p	0.0229	0.1557	0.752	-0.26	-0.26	0.85	2007, '09, '11
Cacna1i	ENSMUST00000160424.2	calcium channel, voltage-dependent, alpha 1I subunit	7	2	0	1	1	0	0	0	0	0	mmu-miR-137-3p	0.0226	0.1557	0.779	-0.14	-0.14	0.94	2007, '09, '11
Efcab1	ENSMUST00000090277.1	EF hand calcium binding domain 1	79	1	1	0	0	0	0	0	0	0	mmu-miR-137-3p	0.0239	0.1555	0.6306	-0.29	-0.3	< 0.1	2007, '09, '11
Tsc22d2	ENSMUST00000099090.2	TSC22 domain family, member 2	922	2	0	1	1	0	0	0	0	1	mmu-miR-137-3p	0.0226	0.1553	0.7915	-0.18	-0.31	0.97	2007, '09, '11
Mtf1	ENSMUST00000030723.2	metal response element binding transcription factor 1	419	1	0	1	0	0	0	0	0	1	mmu-miR-137-3p	0.0243	0.1546	0.5818	-0.25	-0.3	0.85	2007, '09, '11
Srpk2	ENSMUST00000088392.4	serine/arginine-rich protein specific kinase 2	1085	1	0	0	1	0	0	0	0	1	mmu-miR-137-3p	0.0229	0.1546	0.7135	-0.13	-0.17	0.88	2007, '09, '11
Dexi	ENSMUST00000038281.5	dexamethasone-induced transcript	239	1	0	1	0	0	0	0	0	0	mmu-miR-137-3p	0.025	0.1545	0.5145	-0.27	-0.34	0.51	2007, '09, '11
Slc12a6	ENSMUST00000028549.8	solute carrier family 12, member 6	61	1	0	1	0	0	0	0	0	0	mmu-miR-137-3p	0.0237	0.1542	0.6263	-0.19	-0.2	0.64	2007, '09, '11
Ikzf4	ENSMUST00000133342.2	IKAROS family zinc finger 4	87	1	1	0	0	0	0	0	0	1	mmu-miR-137-3p	0.0233	0.1542	0.6672	-0.09	-0.09	0.71	2007
Rgs7bp	ENSMUST00000063551.5	regulator of G-protein signalling 7 binding protein	26	1	0	1	0	1	0	1	0	0	mmu-miR-137-3p	0.0236	0.154	0.649	-0.16	-0.2	0.56	2007, '09, '11
Tpcn1	ENSMUST00000046426.8	two pore channel 1	293	1	0	0	1	0	0	0	0	0	mmu-miR-137-3p	0.0236	0.1535	0.6171	-0.23	-0.23	0.88	2007, '09, '11
Cux1	ENSMUST00000004097.10	cut-like homeobox 1	195	3	0	2	1	0	0	0	0	0	mmu-miR-137-3p	0.0221	0.1534	0.7909	-0.11	-0.15	> 0.99	NULL
Mgll	ENSMUST00000113585.3	monoglyceride lipase	7037	2	1	0	1	0	0	0	0	0	mmu-miR-137-3p	0.0222	0.153	0.7592	-0.18	-0.18	0.98	2007, '09, '11
Gabra1	ENSMUST00000020707.6	gamma-aminobutyric acid (GABA) A receptor, subunit alpha 1	12	2	0	1	1	0	0	0	0	0	mmu-miR-137-3p	0.0219	0.1529	0.8215	-0.29	-0.32	0.97	2007, '09, '11
Stc1	ENSMUST00000014957.8	stanniocalcin 1	49	1	0	1	0	0	0	0	0	0	mmu-miR-137-3p	0.0239	0.1525	0.5588	-0.15	-0.15	0.21	2007, '09, '11
Gm16223	ENSMUST00000087332.4	predicted gene 16223	56	1	1	0	0	1	0	1	0	0	mmu-miR-137-3p	0.022	0.1515	0.7572	-0.38	-0.38	< 0.1	NULL
Kcna1	ENSMUST00000055168.3	potassium voltage-gated channel, shaker-related subfamily, member 1	30	1	1	0	0	0	0	0	0	1	mmu-miR-137-3p	0.023	0.1515	0.6366	-0.03	-0.03	0.71	2007, '09, '11
Prdm9	ENSMUST00000167994.2	PR domain containing 9	126	1	1	0	0	0	0	0	0	0	mmu-miR-137-3p	0.0233	0.1513	0.6064	-0.41	-0.41	< 0.1	2007, '11
Ugp2	ENSMUST00000102875.5	UDP-glucose pyrophosphorylase 2	11071	1	0	1	0	0	0	0	0	1	mmu-miR-137-3p	0.0225	0.1512	0.6913	-0.28	-0.31	0.22	2007, '09, '11
Adam23	ENSMUST00000087374.4	a disintegrin and metallopeptidase domain 23	451	1	0	0	1	1	0	0	1	0	mmu-miR-137-3p	0.0225	0.1512	0.7108	-0.22	-0.23	0.88	2007, '09, '11
Dusp5	ENSMUST00000038287.6	dual specificity phosphatase 5	11	2	0	0	2	0	0	0	0	1	mmu-miR-137-3p	0.0215	0.1511	0.8352	-0.18	-0.18	0.73	2007
Map4k2	ENSMUST00000025897.7	mitogen-activated protein kinase kinase kinase kinase 2	639	1	1	0	0	1	0	0	1	0	mmu-miR-137-3p	0.0223	0.151	0.6975	-0.08	-0.11	< 0.1	2007
March8	ENSMUST00000079012.7	membrane-associated ring finger (C3HC4) 8	1183	1	1	0	0	0	0	0	0	1	mmu-miR-137-3p	0.0235	0.1509	0.5769	-0.38	-0.42	0.93	2009, '11
Sox6	ENSMUST00000166877.2	SRY (sex determining region Y)-box 6	594	1	1	0	0	0	0	0	0	0	mmu-miR-137-3p	0.0229	0.1502	0.6418	-0.14	-0.16	0.7	2007, '09, '11
Rragd	ENSMUST00000098190.4	Ras-related GTP binding D	358	1	1	0	0	1	0	1	0	0	mmu-miR-137-3p	0.022	0.1494	0.6938	-0.09	-0.12	0.9	2009, '11
Ptn	ENSMUST00000101534.1	pleiotrophin	1963	1	1	0	0	0	0	0	0	0	mmu-miR-137-3p	0.0227	0.1493	0.6212	-0.52	-0.53	0.41	2007
Elovl2	ENSMUST00000021793.8	elongation of very long chain fatty acids (FEN1/Elo2, SUR4/Elo3, yeast)-like 2	3955	1	1	0	0	0	0	0	0	1	mmu-miR-137-3p	0.0231	0.1493	0.5793	-0.33	-0.39	0.76	2007, '09, '11
Bach1	ENSMUST00000026703.5	BTB and CNC homology 1	993	1	0	0	1	1	0	1	0	0	mmu-miR-137-3p	0.0216	0.1488	0.7492	-0.19	-0.21	0.87	2007, '09, '11
Zbtb37	ENSMUST00000171748.2	zinc finger and BTB domain containing 37	40	1	0	1	0	1	0	0	1	0	mmu-miR-137-3p	0.0232	0.1486	0.5673	-0.24	-0.44	0.84	2009, '11
Inpp5a	ENSMUST00000106098.2	inositol polyphosphate-5-phosphatase A	2438	1	1	0	0	0	0	0	0	0	mmu-miR-137-3p	0.0232	0.1484	0.5526	-0.41	-0.43	0.74	2007, '09, '11
Arl15	ENSMUST00000091201.6	ADP-ribosylation factor-like 15	834	1	1	0	0	0	0	0	0	0	mmu-miR-137-3p	0.0229	0.1483	0.5738	-0.25	-0.25	< 0.1	2007, '09, '11
Grid2	ENSMUST00000095852.3	glutamate receptor, ionotropic, delta 2	5	1	0	0	1	0	0	0	0	1	mmu-miR-137-3p	0.0221	0.1479	0.6693	-0.14	-0.14	0.87	NULL
Ranbp2	ENSMUST00000003310.5	RAN binding protein 2	4754	1	0	1	0	0	0	0	0	0	mmu-miR-137-3p	0.0208	0.1477	0.855	-0.14	-0.21	0.78	2007
Trhr	ENSMUST00000038856.7	thyrotropin releasing hormone receptor	5	1	1	0	0	0	0	0	0	0	mmu-miR-137-3p	0.0224	0.1475	0.618	-0.33	-0.33	0.35	2009, '11
1810013L24Rik	ENSMUST00000023150.5	RIKEN cDNA 1810013L24 gene	1935	1	0	1	0	1	1	0	0	0	mmu-miR-137-3p	0.023	0.1474	0.5837	-0.21	-0.31	0.87	2009, '11
Nt5dc2	ENSMUST00000090212.4	5'-nucleotidase domain containing 2	4220	1	1	0	0	0	0	0	0	0	mmu-miR-137-3p	0.0228	0.1471	0.5601	-0.62	-0.62	< 0.1	2007, '09, '11
Zmat4	ENSMUST00000042352.5	zinc finger, matrin type 4	27	1	1	0	0	0	0	0	0	0	mmu-miR-137-3p	0.0222	0.1469	0.6427	-0.2	-0.21	0.66	2007, '09, '11
Ankrd52	ENSMUST00000014642.4	ankyrin repeat domain 52	1083	1	1	0	0	1	0	1	0	1	mmu-miR-137-3p	0.0212	0.1469	0.7601	-0.03	-0.05	0.31	NULL
Ing2	ENSMUST00000080353.2	inhibitor of growth family, member 2	1262	1	0	0	1	2	0	2	0	0	mmu-miR-137-3p	0.0227	0.1466	0.5594	-0.29	-0.51	0.88	2007, '09, '11
Bbx	ENSMUST00000138166.2	bobby sox homolog (Drosophila)	116	1	1	0	0	0	0	0	0	0	mmu-miR-137-3p	0.0227	0.1466	0.5607	-0.14	-0.15	0.74	2011
Adamts3	ENSMUST00000163159.2	a disintegrin-like and metallopeptidase (reprolysin type) with thrombospondin type 1 motif, 3	17	1	1	0	0	0	0	0	0	0	mmu-miR-137-3p	0.0228	0.1465	0.6045	-0.15	-0.25	0.93	2007, '11
Fam78a	ENSMUST00000056406.6	family with sequence similarity 78, member A	84	1	1	0	0	0	0	0	0	0	mmu-miR-137-3p	0.0224	0.1461	0.5899	-0.3	-0.3	0.71	2007, '09, '11
Iqgap1	ENSMUST00000167377.1	IQ motif containing GTPase activating protein 1	6809	1	1	0	0	0	0	0	0	0	mmu-miR-137-3p	0.0222	0.1461	0.6108	-0.18	-0.18	< 0.1	2007, '09, '11
Kdm5b	ENSMUST00000112198.2	lysine (K)-specific demethylase 5B	613	1	1	0	0	0	0	0	0	0	mmu-miR-137-3p	0.0226	0.1457	0.5647	-0.19	-0.2	0.93	2007, '09, '11
Zfp385a	ENSMUST00000168828.1	zinc finger protein 385A	139	2	0	1	1	0	0	0	0	0	mmu-miR-137-3p	0.0209	0.1454	0.7539	-0.22	-0.22	0.61	2009, '11
Pfkfb4	ENSMUST00000051873.9	6-phosphofructo-2-kinase/fructose-2,6-biphosphatase 4	44	1	0	0	1	0	0	0	0	0	mmu-miR-137-3p	0.0225	0.1453	0.5611	-0.26	-0.26	0.84	2007, '09, '11
Gm7353	ENSMUST00000069044.5	predicted pseudogene 7353	9	1	1	0	0	0	0	0	0	0	mmu-miR-137-3p	0.0224	0.1452	0.5688	-0.37	-0.37	< 0.1	NULL
Dsp	ENSMUST00000127906.2	desmoplakin	7106	1	0	0	1	1	0	0	1	0	mmu-miR-137-3p	0.0205	0.1449	0.8291	-0.25	-0.25	0.79	2007, '09, '11
Gigyf1	ENSMUST00000031727.7	GRB10 interacting GYF protein 1	621	1	1	0	0	0	0	0	0	0	mmu-miR-137-3p	0.0223	0.1447	0.5666	-0.15	-0.15	0.64	2007, '09, '11
Stk38	ENSMUST00000009138.6	serine/threonine kinase 38	744	1	0	0	1	1	0	1	0	0	mmu-miR-137-3p	0.0209	0.1446	0.7223	-0.18	-0.18	0.86	2007, '09, '11
Kdm1a	ENSMUST00000116273.3	lysine (K)-specific demethylase 1A	2357	1	0	1	0	0	0	0	0	0	mmu-miR-137-3p	0.0216	0.1444	0.6501	-0.25	-0.25	0.54	2007, '09, '11
Megf11	ENSMUST00000068967.5	multiple EGF-like-domains 11	10	1	0	1	0	0	0	0	0	1	mmu-miR-137-3p	0.0209	0.1444	0.7262	-0.05	-0.05	0.69	2007, '09, '11
4921536K21Rik	ENSMUST00000020712.4	RIKEN cDNA 4921536K21 gene	7	1	1	0	0	0	0	0	0	0	mmu-miR-137-3p	0.0221	0.1442	0.5788	-0.23	-0.23	< 0.1	2009, '11
Zc3h3	ENSMUST00000100538.2	zinc finger CCCH type containing 3	5	1	1	0	0	0	0	0	0	0	mmu-miR-137-3p	0.0222	0.144	0.5664	-0.45	-0.45	0.7	2007, '09, '11
Epha4	ENSMUST00000027451.7	Eph receptor A4	97	1	0	1	0	0	0	0	0	0	mmu-miR-137-3p	0.0224	0.144	0.5569	-0.13	-0.15	0.2	2007, '09, '11
E2f6	ENSMUST00000020908.7	E2F transcription factor 6	97	1	1	0	0	0	0	0	0	0	mmu-miR-137-3p	0.0222	0.1438	0.5538	-0.27	-0.27	0.21	2007, '09, '11
Klhl10	ENSMUST00000001599.3	kelch-like 10	18	1	1	0	0	0	0	0	0	0	mmu-miR-137-3p	0.0221	0.1437	0.5737	-0.67	-0.72	0.3	2007, '09, '11
Pag1	ENSMUST00000161949.2	phosphoprotein associated with glycosphingolipid microdomains 1	228	1	0	1	0	0	0	0	0	0	mmu-miR-137-3p	0.0217	0.1435	0.6269	-0.13	-0.16	0.77	2007, '11
Mlip	ENSMUST00000185144.2	muscular LMNA-interacting protein	359	1	0	1	0	0	0	0	0	0	mmu-miR-137-3p	0.0214	0.1433	0.6409	-0.29	-0.29	0.4	2007, '11
Med14	ENSMUST00000096495.5	mediator complex subunit 14	823	1	0	1	0	0	0	0	0	0	mmu-miR-137-3p	0.0219	0.1432	0.5806	-0.22	-0.22	0.87	2007, '09, '11
Lemd3	ENSMUST00000119944.2	LEM domain containing 3	141	1	1	0	0	0	0	0	0	0	mmu-miR-137-3p	0.022	0.143	0.5641	-0.25	-0.25	0.89	2007, '09, '11
St3gal3	ENSMUST00000030263.3	ST3 beta-galactoside alpha-2,3-sialyltransferase 3	1920	1	1	0	0	0	0	0	0	0	mmu-miR-137-3p	0.0216	0.1429	0.6159	-0.38	-0.38	0.68	2007, '09, '11
Styx	ENSMUST00000111835.2	serine/threonine/tyrosine interaction protein	127	1	0	0	1	0	0	0	0	0	mmu-miR-137-3p	0.0214	0.1422	0.6215	-0.22	-0.22	0.88	2007, '09, '11
Gm14698	ENSMUST00000096420.2	predicted gene 14698	5	1	0	0	1	0	0	0	0	0	mmu-miR-137-3p	0.0214	0.1422	0.6216	-0.22	-0.22	0.82	NULL
Tbx3	ENSMUST00000121021.2	T-box 3	2310	1	0	0	1	0	0	0	0	0	mmu-miR-137-3p	0.0217	0.1422	0.5869	-0.19	-0.19	0.88	2007, '09, '11
Ctdsp2	ENSMUST00000105256.3	CTD (carboxy-terminal domain, RNA polymerase II, polypeptide A) small phosphatase 2	5332	1	1	0	0	0	0	0	0	0	mmu-miR-137-3p	0.0219	0.1421	0.5499	-0.19	-0.19	0.7	2007, '09, '11
Rnf138	ENSMUST00000072847.6	ring finger protein 138	436	2	1	1	0	1	0	1	0	0	mmu-miR-137-3p	0.0219	0.1417	0.5741	-0.24	-0.71	0.55	2007, '09, '11
Cpeb3	ENSMUST00000079754.5	cytoplasmic polyadenylation element binding protein 3	708	1	0	0	1	0	0	0	0	3	mmu-miR-137-3p	0.0198	0.1405	0.815	-0.11	-0.11	0.86	2007, '09, '11
Minpp1	ENSMUST00000025827.8	multiple inositol polyphosphate histidine phosphatase 1	105	1	1	0	0	0	0	0	0	0	mmu-miR-137-3p	0.0213	0.1402	0.5888	-0.26	-0.26	< 0.1	2009, '11
Tspan2	ENSMUST00000029451.6	tetraspanin 2	397	1	1	0	0	1	0	1	0	0	mmu-miR-137-3p	0.0211	0.14	0.6073	-0.35	-0.49	0.53	2007, '09, '11
Lcor	ENSMUST00000067795.6	ligand dependent nuclear receptor corepressor	127	1	0	0	1	0	0	0	0	2	mmu-miR-137-3p	0.0198	0.14	0.7951	-0.14	-0.17	0.73	2007
Rpl28	ENSMUST00000032597.6	ribosomal protein L28	105	1	1	0	0	0	0	0	0	0	mmu-miR-137-3p	0.0215	0.1395	0.545	-0.62	-0.62	0.16	2007, '09, '11
St13	ENSMUST00000172107.2	suppression of tumorigenicity 13	9715	1	0	0	1	0	0	0	0	0	mmu-miR-137-3p	0.0215	0.1395	0.545	-0.18	-0.18	0.88	2007, '09, '11
Ptbp1	ENSMUST00000165704.2	polypyrimidine tract binding protein 1	1338	1	0	1	0	0	0	0	0	0	mmu-miR-137-3p	0.0203	0.1394	0.6881	-0.22	-0.22	0.86	2007, '09, '11
Ankrd13a	ENSMUST00000102578.5	ankyrin repeat domain 13a	3098	1	0	1	0	0	0	0	0	0	mmu-miR-137-3p	0.0214	0.139	0.5438	-0.21	-0.21	0.82	2007, '09, '11
Dcdc2a	ENSMUST00000069614.6	doublecortin domain containing 2a	106	1	1	0	0	0	0	0	0	1	mmu-miR-137-3p	0.0207	0.1387	0.6306	-0.38	-0.39	0.86	2009, '11
Cxxc4	ENSMUST00000181904.1	CXXC finger 4	23	1	1	0	0	0	0	0	0	0	mmu-miR-137-3p	0.0203	0.1387	0.6846	-0.35	-0.35	0.88	2009, '11
Trps1	ENSMUST00000165201.3	trichorhinophalangeal syndrome I (human)	826	1	0	1	0	0	0	0	0	2	mmu-miR-137-3p	0.0199	0.1382	0.7443	-0.11	-0.13	0.5	2007, '09, '11
Gm4847	ENSMUST00000046662.7	predicted gene 4847	5	1	1	0	0	0	0	0	0	0	mmu-miR-137-3p	0.0208	0.1378	0.5961	-0.24	-0.24	< 0.1	2011
D16Ertd472e	ENSMUST00000114220.2	DNA segment, Chr 16, ERATO Doi 472, expressed	108	1	0	1	0	0	0	0	0	2	mmu-miR-137-3p	0.0209	0.1371	0.5841	-0.26	-0.35	0.86	2009, '11
Arhgef7	ENSMUST00000074856.7	Rho guanine nucleotide exchange factor (GEF7)	528	1	0	1	0	0	0	0	0	0	mmu-miR-137-3p	0.021	0.1365	0.5442	-0.09	-0.09	< 0.1	2011
Naa15	ENSMUST00000029303.7	N(alpha)-acetyltransferase 15, NatA auxiliary subunit	2921	2	1	0	1	0	0	0	0	0	mmu-miR-137-3p	0.0204	0.1364	0.6105	-0.19	-0.38	0.95	2007, '09, '11
Slc22a23	ENSMUST00000040336.6	solute carrier family 22, member 23	792	1	1	0	0	0	0	0	0	0	mmu-miR-137-3p	0.0209	0.1364	0.5432	-0.08	-0.08	0.76	2007, '09, '11
Celf2	ENSMUST00000170438.2	CUGBP, Elav-like family member 2	1988	1	0	1	0	0	0	0	0	0	mmu-miR-137-3p	0.0205	0.136	0.584	-0.1	-0.1	0.78	2007, '09, '11
Braf	ENSMUST00000002487.9	Braf transforming gene	393	2	0	0	2	0	0	0	0	0	mmu-miR-137-3p	0.0197	0.1359	0.6952	-0.21	-0.24	0.96	2009, '11
Ash1l	ENSMUST00000186583.1	ash1 (absent, small, or homeotic)-like (Drosophila)	678	1	0	1	0	0	0	0	0	0	mmu-miR-137-3p	0.02	0.1359	0.6459	-0.09	-0.09	0.54	2007, '09, '11
Mef2a	ENSMUST00000156690.2	myocyte enhancer factor 2A	2235	1	0	1	0	0	0	0	0	0	mmu-miR-137-3p	0.0205	0.1356	0.5726	-0.18	-0.18	0.8	2007, '09, '11
St6gal2	ENSMUST00000025000.3	beta galactoside alpha 2,6 sialyltransferase 2	9	1	0	0	1	1	0	0	1	1	mmu-miR-137-3p	0.0194	0.1356	0.7367	-0.06	-0.06	0.88	NULL
Dmxl1	ENSMUST00000041772.5	Dmx-like 1	1153	1	0	0	1	1	0	1	0	2	mmu-miR-137-3p	0.0197	0.1353	0.6929	-0.08	-0.09	0.81	2007, '09, '11
Fbxo33	ENSMUST00000043204.7	F-box protein 33	40	1	0	0	1	0	0	0	0	0	mmu-miR-137-3p	0.02	0.1347	0.6253	-0.12	-0.14	0.87	2007, '09, '11
B4galt5	ENSMUST00000109221.3	UDP-Gal:betaGlcNAc beta 1,4-galactosyltransferase, polypeptide 5	212	1	1	0	0	0	0	0	0	0	mmu-miR-137-3p	0.0204	0.1343	0.5619	-0.16	-0.16	0.92	2007, '09, '11
Htr2c	ENSMUST00000156697.2	5-hydroxytryptamine (serotonin) receptor 2C	11	1	1	0	0	0	0	0	0	1	mmu-miR-137-3p	0.0194	0.1341	0.6931	-0.23	-0.23	0.42	2007, '09, '11
Baz2a	ENSMUST00000170054.3	bromodomain adjacent to zinc finger domain, 2A	99	1	0	1	0	0	0	0	0	0	mmu-miR-137-3p	0.0204	0.1337	0.5467	-0.21	-0.23	0.59	2007, '09, '11
Zbtb34	ENSMUST00000113158.2	zinc finger and BTB domain containing 34	575	1	0	1	0	0	0	0	0	1	mmu-miR-137-3p	0.0192	0.1335	0.6969	-0.17	-0.18	0.65	2009, '11
Lingo2	ENSMUST00000164772.2	leucine rich repeat and Ig domain containing 2	23	1	0	1	0	2	0	0	2	1	mmu-miR-137-3p	0.0194	0.1333	0.6642	-0.33	-0.42	0.88	2009, '11
Aldh1a2	ENSMUST00000034723.5	aldehyde dehydrogenase family 1, subfamily A2	232	1	1	0	0	0	0	0	0	0	mmu-miR-137-3p	0.0203	0.1326	0.5314	-0.47	-0.48	0.77	2007, '09, '11
Aggf1	ENSMUST00000022189.8	angiogenic factor with G patch and FHA domains 1	45	1	0	0	1	0	0	0	0	0	mmu-miR-137-3p	0.0198	0.1326	0.5997	-0.19	-0.2	0.81	2007, '09, '11
Mlc1	ENSMUST00000042594.7	megalencephalic leukoencephalopathy with subcortical cysts 1 homolog (human)	432	1	1	0	0	0	0	0	0	0	mmu-miR-137-3p	0.0202	0.1325	0.5341	-0.31	-0.31	< 0.1	2007, '09, '11
Gins2	ENSMUST00000034278.5	GINS complex subunit 2 (Psf2 homolog)	187	1	0	1	0	0	0	0	0	0	mmu-miR-137-3p	0.0203	0.1321	0.5215	-0.39	-0.42	0.87	2009, '11
Efna3	ENSMUST00000029673.5	ephrin A3	13	1	1	0	0	0	0	0	0	0	mmu-miR-137-3p	0.0201	0.1319	0.5289	-0.27	-0.27	0.8	2007, '09, '11
Jdp2	ENSMUST00000177587.2	Jun dimerization protein 2	1185	1	0	1	0	1	0	1	0	1	mmu-miR-137-3p	0.0201	0.1318	0.5347	-0.44	-0.46	0.83	2007, '09, '11
Spred2	ENSMUST00000093299.7	sprouty-related, EVH1 domain containing 2	42	1	0	1	0	0	0	0	0	0	mmu-miR-137-3p	0.0201	0.1318	0.5359	-0.13	-0.13	0.23	2007, '09, '11
Rcan2	ENSMUST00000044895.6	regulator of calcineurin 2	2257	1	0	1	0	0	0	0	0	0	mmu-miR-137-3p	0.0202	0.1312	0.5247	-0.18	-0.22	0.49	2007, '09, '11
Asb13	ENSMUST00000042288.6	ankyrin repeat and SOCS box-containing 13	2180	1	1	0	0	0	0	0	0	0	mmu-miR-137-3p	0.0202	0.1311	0.5207	-0.28	-0.32	< 0.1	2009, '11
Sh3bp5	ENSMUST00000100730.4	SH3-domain binding protein 5 (BTK-associated)	3729	1	1	0	0	1	1	0	0	0	mmu-miR-137-3p	0.0199	0.1311	0.5849	-0.26	-0.49	0.93	2007, '09, '11
Dusp8	ENSMUST00000039926.4	dual specificity phosphatase 8	337	1	0	1	0	1*	0	0	0	0	mmu-miR-137-3p	0.02	0.1311	0.5233	-0.23	-0.24	0.86	2007, '09, '11
Cep170	ENSMUST00000057037.7	centrosomal protein 170	1744	1	1	0	0	1	0	0	1	2	mmu-miR-137-3p	0.0197	0.1311	0.5745	-0.21	-0.22	0.93	2007, '09, '11
Rrm2b	ENSMUST00000022901.10	ribonucleotide reductase M2 B (TP53 inducible)	61	1	1	0	0	0	0	0	0	0	mmu-miR-137-3p	0.0194	0.1309	0.6138	-0.19	-0.22	0.38	2007, '09, '11
Slc37a2	ENSMUST00000115068.3	solute carrier family 37 (glycerol-3-phosphate transporter), member 2	116	1	0	0	1	2	1	1	0	0	mmu-miR-137-3p	0.0194	0.1308	0.6003	-0.12	-0.25	0.87	2009, '11
Fam126b	ENSMUST00000161600.2	family with sequence similarity 126, member B	493	1	1	0	0	1	0	1	0	0	mmu-miR-137-3p	0.0187	0.1301	0.6763	-0.19	-0.2	0.93	2007, '09, '11
Xrra1	ENSMUST00000036155.8	X-ray radiation resistance associated 1	13	1	1	0	0	1	0	1	0	0	mmu-miR-137-3p	0.0187	0.1291	0.6634	-0.37	-0.5	0.27	2011
Slc45a3	ENSMUST00000177943.2	solute carrier family 45, member 3	62	1	0	0	1	0	0	0	0	0	mmu-miR-137-3p	0.0197	0.1291	0.5228	-0.14	-0.14	0.76	2007, '09, '11
Fzd3	ENSMUST00000131309.1	frizzled homolog 3 (Drosophila)	174	1	0	1	0	1	0	1	0	0	mmu-miR-137-3p	0.0187	0.129	0.6686	-0.07	-0.1	< 0.1	2011
Sp4	ENSMUST00000026367.9	trans-acting transcription factor 4	279	1	1	0	0	1	1	0	0	0	mmu-miR-137-3p	0.0208	0.1285	0.4758	-0.05	-0.15	0.88	2009, '11
Arhgap5	ENSMUST00000110725.1	Rho GTPase activating protein 5	2898	1	1	0	0	1	0	1	0	0	mmu-miR-137-3p	0.0194	0.1284	0.5422	-0.21	-0.29	0.93	2007
Fgf11	ENSMUST00000102585.1	fibroblast growth factor 11	88	1	1	0	0	0	0	0	0	0	mmu-miR-137-3p	0.0191	0.1279	0.5708	-0.22	-0.24	0.62	2007
Fbxl7	ENSMUST00000059204.9	F-box and leucine-rich repeat protein 7	25	1	0	1	0	0	0	0	0	0	mmu-miR-137-3p	0.0194	0.1276	0.5194	-0.29	-0.29	0.86	2007, '09, '11
Armc10	ENSMUST00000095495.2	armadillo repeat containing 10	67	1	1	0	0	0	0	0	0	0	mmu-miR-137-3p	0.0192	0.1273	0.543	-0.22	-0.23	< 0.1	NULL
C2cd2	ENSMUST00000170757.1	C2 calcium-dependent domain containing 2	3129	1	1	0	0	0	0	0	0	0	mmu-miR-137-3p	0.0197	0.1273	0.4993	-0.05	-0.06	0.12	2007, '11
Lonrf3	ENSMUST00000016383.4	LON peptidase N-terminal domain and ring finger 3	50	1	0	0	1	0	0	0	0	0	mmu-miR-137-3p	0.0188	0.1271	0.5888	-0.23	-0.23	0.88	2007, '09, '11
Syt9	ENSMUST00000073459.6	synaptotagmin IX	9	1	1	0	0	0	0	0	0	0	mmu-miR-137-3p	0.0193	0.1268	0.5175	-0.12	-0.12	0.59	2007, '09, '11
Zfp326	ENSMUST00000031227.5	zinc finger protein 326	288	1	1	0	0	0	0	0	0	0	mmu-miR-137-3p	0.0204	0.1266	0.4257	-0.31	-0.49	0.92	2009, '11
Pkn2	ENSMUST00000043812.9	protein kinase N2	374	1	0	1	0	1	0	1	0	0	mmu-miR-137-3p	0.0185	0.126	0.6285	-0.12	-0.26	0.55	2007, '11
Igfbp5	ENSMUST00000027377.8	insulin-like growth factor binding protein 5	3110	1	1	0	0	0	0	0	0	1	mmu-miR-137-3p	0.0183	0.1259	0.6334	-0.2	-0.21	0.6	2007, '09, '11
Syt1	ENSMUST00000105276.2	synaptotagmin I	88	1	0	1	0	0	0	0	0	0	mmu-miR-137-3p	0.0188	0.1257	0.5547	-0.3	-0.3	0.78	2007, '09, '11
Eaf1	ENSMUST00000022446.5	ELL associated factor 1	649	1	0	1	0	0	0	0	0	1	mmu-miR-137-3p	0.0181	0.1256	0.6452	-0.05	-0.23	< 0.1	2007, '09, '11
Rnf141	ENSMUST00000177236.2	ring finger protein 141	3667	1	0	0	1	2	0	2	0	0	mmu-miR-137-3p	0.0177	0.1255	0.7217	-0.26	-0.26	0.88	2007
Epha5	ENSMUST00000053733.9	Eph receptor A5	5	1	0	1	0	1	0	0	1	1	mmu-miR-137-3p	0.0181	0.1253	0.6439	-0.28	-0.29	0.87	2009, '11
Gpr88	ENSMUST00000090473.5	G-protein coupled receptor 88	14	1	0	1	0	0	0	0	0	1	mmu-miR-137-3p	0.0183	0.1253	0.6119	-0.17	-0.17	0.29	2007, '09, '11
Grk6	ENSMUST00000001115.9	G protein-coupled receptor kinase 6	8007	1	1	0	0	0	0	0	0	0	mmu-miR-137-3p	0.019	0.1253	0.5137	-0.12	-0.12	< 0.1	2007, '09, '11
Nhlrc3	ENSMUST00000056749.8	NHL repeat containing 3	220	1	1	0	0	0	0	0	0	0	mmu-miR-137-3p	0.0198	0.1252	0.4501	-0.17	-0.22	< 0.1	NULL
Cnot6l	ENSMUST00000155901.2	CCR4-NOT transcription complex, subunit 6-like	632	2	0	1	1	0	0	0	0	0	mmu-miR-137-3p	0.0183	0.1251	0.6231	-0.12	-0.23	0.96	2007
Ints2	ENSMUST00000018212.7	integrator complex subunit 2	115	1	1	0	0	0	0	0	0	0	mmu-miR-137-3p	0.0192	0.1251	0.4965	-0.11	-0.12	0.46	2007, '09, '11
AI606181	ENSMUST00000099454.3	expressed sequence AI606181	329	1	0	1	0	0	0	0	0	0	mmu-miR-137-3p	0.019	0.1249	0.5119	-0.16	-0.16	0.26	NULL
Pik3ca	ENSMUST00000029201.8	phosphatidylinositol 3-kinase, catalytic, alpha polypeptide	1076	1	0	0	1	1	1	0	0	0	mmu-miR-137-3p	0.0183	0.1245	0.6013	-0.07	-0.11	0.55	2011
Otud4	ENSMUST00000173078.2	OTU domain containing 4	2329	1	0	1	0	0	0	0	0	1	mmu-miR-137-3p	0.0182	0.1243	0.6147	-0.08	-0.08	0.21	2007, '09, '11
Tbc1d19	ENSMUST00000037337.6	TBC1 domain family, member 19	885	2	0	1	1	1	1	0	0	1	mmu-miR-137-3p	0.0183	0.1241	0.5926	-0.36	-0.56	0.96	2007, '09, '11
Ythdf3	ENSMUST00000108345.3	YTH domain family 3	4194	1	0	1	0	0	0	0	0	0	mmu-miR-137-3p	0.0184	0.124	0.5883	-0.14	-0.2	0.42	2007, '09, '11
Luzp1	ENSMUST00000105849.3	leucine zipper protein 1	845	1	0	1	0	1	0	1	0	1	mmu-miR-137-3p	0.0173	0.124	0.7481	-0.04	-0.04	0.16	2007, '09, '11
Diras2	ENSMUST00000057442.6	DIRAS family, GTP-binding RAS-like 2	39	1	0	1	0	1	0	0	1	0	mmu-miR-137-3p	0.0175	0.1239	0.6989	-0.24	-0.24	0.81	2007, '09, '11
Tbc1d1	ENSMUST00000101195.3	TBC1 domain family, member 1	699	1	1	0	0	0	0	0	0	0	mmu-miR-137-3p	0.019	0.1237	0.4869	-0.26	-0.29	0.39	2007, '09, '11
Traf3	ENSMUST00000117269.2	TNF receptor-associated factor 3	465	1	1	0	0	0	0	0	0	0	mmu-miR-137-3p	0.0192	0.1237	0.4716	-0.11	-0.13	0.93	2009, '11
Dcp1a	ENSMUST00000022535.7	DCP1 decapping enzyme homolog A (S. cerevisiae)	97	1	0	1	0	0	0	0	0	1	mmu-miR-137-3p	0.018	0.1236	0.6078	-0.21	-0.21	0.74	2009, '11
Nefh	ENSMUST00000093369.4	neurofilament, heavy polypeptide	30	1	0	0	1	1	0	0	1	0	mmu-miR-137-3p	0.0177	0.1235	0.6461	-0.18	-0.18	0.51	2007, '09, '11
Cttnbp2	ENSMUST00000090601.6	cortactin binding protein 2	46	2	0	0	2	0	0	0	0	0	mmu-miR-137-3p	0.0173	0.1233	0.7289	-0.24	-0.24	0.89	2007, '09, '11
Dyrk2	ENSMUST00000004281.8	dual-specificity tyrosine-(Y)-phosphorylation regulated kinase 2	1322	1	0	0	1	1	0	1	0	0	mmu-miR-137-3p	0.0174	0.1227	0.6928	-0.07	-0.16	0.5	NULL
Ankrd33b	ENSMUST00000110410.3	ankyrin repeat domain 33B	207	1	1	0	0	0	0	0	0	0	mmu-miR-137-3p	0.0186	0.1225	0.5046	-0.33	-0.34	0.45	2009, '11
Crem	ENSMUST00000151311.2	cAMP responsive element modulator	751	1	0	0	1	2	1	1	0	1	mmu-miR-137-3p	0.0177	0.1225	0.6213	-0.19	-0.3	0.88	2007, '09, '11
Nfatc1	ENSMUST00000170905.2	nuclear factor of activated T cells, cytoplasmic, calcineurin dependent 1	91	1	1	0	0	0	0	0	0	0	mmu-miR-137-3p	0.0185	0.1221	0.5056	-0.12	-0.13	0.35	2007, '11
Insr	ENSMUST00000091291.4	insulin receptor	583	1	0	1	0	0	0	0	0	0	mmu-miR-137-3p	0.0183	0.1214	0.5161	-0.08	-0.09	0.37	2007, '09, '11
Ybx1	ENSMUST00000079644.7	Y box protein 1	202	1	1	0	0	0	0	0	0	0	mmu-miR-137-3p	0.0184	0.1213	0.5024	-0.59	-0.6	0.93	2007, '09, '11
Nab2	ENSMUST00000026469.3	Ngfi-A binding protein 2	212	1	1	0	0	0	0	0	0	0	mmu-miR-137-3p	0.0183	0.121	0.5043	-0.27	-0.27	0.62	2007, '09, '11
Fam160b2	ENSMUST00000022690.9	family with sequence similarity 160, member B2	1490	1	1	0	0	0	0	0	0	1	mmu-miR-137-3p	0.018	0.1209	0.5462	-0.23	-0.23	0.48	2007, '11
Gnat1	ENSMUST00000010205.7	guanine nucleotide binding protein, alpha transducing 1	10	1	1	0	0	0	0	0	0	0	mmu-miR-137-3p	0.0181	0.1207	0.5311	-0.14	-0.31	0.37	2007, '09, '11
Rps13	ENSMUST00000170953.1	ribosomal protein S13	48	1	1	0	0	0	0	0	0	0	mmu-miR-137-3p	0.0182	0.1205	0.503	-0.72	-0.72	< 0.1	2007, '09, '11
Abcg4	ENSMUST00000034648.10	ATP-binding cassette, sub-family G (WHITE), member 4	5	1	0	0	1	0	0	0	0	0	mmu-miR-137-3p	0.0182	0.1203	0.5026	-0.1	-0.1	0.43	2007, '09, '11
Xkr7	ENSMUST00000037235.6	X Kell blood group precursor related family member 7 homolog	13	1	0	0	1	2	0	1	1	1	mmu-miR-137-3p	0.017	0.1201	0.6697	-0.03	-0.04	0.5	2007, '09, '11
Lzts3	ENSMUST00000089561.4	leucine zipper, putative tumor suppressor family member 3	158	1	1	0	0	0	0	0	0	0	mmu-miR-137-3p	0.0181	0.1199	0.5018	-0.18	-0.18	0.67	2007, '09, '11
Zmym5	ENSMUST00000039812.10	zinc finger, MYM-type 5	506	1	0	1	0	1	0	1	0	1	mmu-miR-137-3p	0.0175	0.1199	0.6	-0.17	-0.19	< 0.1	2009, '11
Slc6a9	ENSMUST00000030269.8	solute carrier family 6 (neurotransmitter transporter, glycine), member 9	812	1	1	0	0	0	0	0	0	0	mmu-miR-137-3p	0.0182	0.1196	0.4857	-0.26	-0.28	0.79	2007, '09, '11
Slc9a3r2	ENSMUST00000019684.6	solute carrier family 9 (sodium/hydrogen exchanger), member 3 regulator 2	436	1	0	0	1	0	0	0	0	0	mmu-miR-137-3p	0.0181	0.1196	0.4986	-0.23	-0.23	0.77	2007, '09, '11
Strn	ENSMUST00000145910.3	striatin, calmodulin binding protein	522	1	0	0	1	0	0	0	0	1	mmu-miR-137-3p	0.0177	0.1195	0.5572	-0.09	-0.09	0.8	2007, '09, '11
Mier3	ENSMUST00000109272.3	mesoderm induction early response 1, family member 3	680	2	0	1	1	0	0	0	0	1	mmu-miR-137-3p	0.0169	0.1194	0.6659	-0.11	-0.12	0.97	2007, '09, '11
Gatsl2	ENSMUST00000016088.8	GATS protein-like 2	177	1	0	1	0	0	0	0	0	1	mmu-miR-137-3p	0.0176	0.1193	0.5649	-0.21	-0.24	0.87	2009, '11
Wisp1	ENSMUST00000118823.1	WNT1 inducible signaling pathway protein 1	499	1	1	0	0	0	0	0	0	0	mmu-miR-137-3p	0.0178	0.1184	0.5247	-0.27	-0.35	0.16	2009, '11
Slc37a1	ENSMUST00000171233.2	solute carrier family 37 (glycerol-3-phosphate transporter), member 1	26	1	1	0	0	0	0	0	0	0	mmu-miR-137-3p	0.0178	0.1181	0.5028	-0.18	-0.18	< 0.1	2007, '09, '11
B3galt5	ENSMUST00000113800.3	UDP-Gal:betaGlcNAc beta 1,3-galactosyltransferase, polypeptide 5	58	1	1	0	0	1	0	0	1	0	mmu-miR-137-3p	0.0169	0.1181	0.6252	-0.04	-0.04	< 0.1	2007, '09, '11
Tbr1	ENSMUST00000048934.9	T-box brain gene 1	8	1	0	1	0	0	0	0	0	0	mmu-miR-137-3p	0.0177	0.1176	0.4961	-0.12	-0.12	0.4	2009, '11
Cdc42bpa	ENSMUST00000111117.2	CDC42 binding protein kinase alpha	1168	1	0	0	1	0	0	0	0	0	mmu-miR-137-3p	0.0166	0.1176	0.6724	-0.1	-0.13	0.88	2007, '11
Rnf150	ENSMUST00000078525.5	ring finger protein 150	347	1	0	1	0	0	0	0	0	0	mmu-miR-137-3p	0.0174	0.1173	0.5436	-0.24	-0.24	0.88	2007, '09, '11
Fam221b	ENSMUST00000056474.6	family with sequence similarity 221, member B	9	1	1	0	0	0	0	0	0	0	mmu-miR-137-3p	0.0176	0.1172	0.499	-0.63	-0.63	0.11	2007, '09, '11
Zbtb21	ENSMUST00000113734.3	zinc finger and BTB domain containing 21	513	2	1	1	0	2	0	2	0	0	mmu-miR-137-3p	0.0177	0.1172	0.5274	-0.22	-0.54	0.99	2007, '09, '11
Smurf2	ENSMUST00000103067.4	SMAD specific E3 ubiquitin protein ligase 2	2823	1	1	0	0	0	0	0	0	0	mmu-miR-137-3p	0.0175	0.1171	0.5163	-0.18	-0.19	0.81	2011
Slc22a15	ENSMUST00000190824.1	solute carrier family 22 (organic anion/cation transporter), member 15	43	1	1	0	0	0	0	0	0	0	mmu-miR-137-3p	0.0179	0.117	0.4647	-0.15	-0.18	0.2	2007, '11
Calcoco1	ENSMUST00000023818.4	calcium binding and coiled coil domain 1	97	1	1	0	0	0	0	0	0	0	mmu-miR-137-3p	0.0176	0.1166	0.4919	-0.24	-0.26	0.6	2007, '09, '11
Elovl1	ENSMUST00000006557.7	elongation of very long chain fatty acids (FEN1/Elo2, SUR4/Elo3, yeast)-like 1	4099	1	1	0	0	0	0	0	0	0	mmu-miR-137-3p	0.0175	0.1163	0.4918	-0.32	-0.32	0.3	2007, '09, '11
Ube2g2	ENSMUST00000174510.2	ubiquitin-conjugating enzyme E2G 2	1548	1	1	0	0	0	0	0	0	0	mmu-miR-137-3p	0.0173	0.1159	0.5143	-0.27	-0.27	0.81	2007, '09, '11
Ism2	ENSMUST00000125733.2	isthmin 2 homolog (zebrafish)	7	1	1	0	0	0	0	0	0	1	mmu-miR-137-3p	0.0173	0.1157	0.5018	-0.29	-0.29	0.6	NULL
Jmy	ENSMUST00000065537.7	junction-mediating and regulatory protein	482	1	0	1	0	0	0	0	0	0	mmu-miR-137-3p	0.0179	0.1151	0.4769	-0.1	-0.21	0.86	2011
Slc6a1	ENSMUST00000032454.5	solute carrier family 6 (neurotransmitter transporter, GABA), member 1	7	2	0	0	2	0	0	0	0	0	mmu-miR-137-3p	0.0164	0.115	0.6205	-0.32	-0.32	0.99	2007, '09, '11
Hcn2	ENSMUST00000099513.2	hyperpolarization-activated, cyclic nucleotide-gated K+ 2	34	1	0	0	1	1	0	0	1	1	mmu-miR-137-3p	0.016	0.1149	0.7125	-0.15	-0.15	0.28	2007, '09, '11
Zzef1	ENSMUST00000172220.2	zinc finger, ZZ-type with EF hand domain 1	289	1	1	0	0	0	0	0	0	0	mmu-miR-137-3p	0.0168	0.1142	0.5395	-0.03	-0.03	0.63	2007, '09, '11
Pradc1	ENSMUST00000032080.3	protease-associated domain containing 1	990	1	1	0	0	0	0	0	0	0	mmu-miR-137-3p	0.0171	0.114	0.4871	-0.57	-0.57	0.67	2007, '11
Kdm4a	ENSMUST00000106406.3	lysine (K)-specific demethylase 4A	1341	1	1	0	0	0	0	0	0	0	mmu-miR-137-3p	0.0183	0.1137	0.3837	-0.22	-0.37	0.93	2007
Brwd3	ENSMUST00000150434.2	bromodomain and WD repeat domain containing 3	489	1	0	1	0	1	0	1	0	0	mmu-miR-137-3p	0.0157	0.1137	0.7428	-0.04	-0.04	0.22	NULL
Nrg2	ENSMUST00000115713.2	neuregulin 2	16	1	1	0	0	0	0	0	0	0	mmu-miR-137-3p	0.0179	0.1136	0.407	-0.17	-0.26	0.67	NULL
Hmgcll1	ENSMUST00000008052.7	3-hydroxymethyl-3-methylglutaryl-Coenzyme A lyase-like 1	77	1	0	1	0	0	0	0	0	0	mmu-miR-137-3p	0.017	0.1135	0.4863	-0.34	-0.34	0.87	2007, '09, '11
Sbk1	ENSMUST00000056028.9	SH3-binding kinase 1	55	2	0	0	2	0	0	0	0	0	mmu-miR-137-3p	0.0162	0.1134	0.609	-0.18	-0.18	0.97	2007, '09, '11
Syn3	ENSMUST00000120638.2	synapsin III	99	1	0	1	0	1	0	1	0	2	mmu-miR-137-3p	0.016	0.1126	0.6316	-0.04	-0.08	0.47	2011
Notch1	ENSMUST00000028288.4	notch 1	907	1	0	0	1	0	0	0	0	0	mmu-miR-137-3p	0.017	0.1125	0.4696	-0.16	-0.19	0.88	2007, '11
Npc1	ENSMUST00000025279.5	Niemann-Pick type C1	96	1	0	0	1	1	0	0	1	0	mmu-miR-137-3p	0.0172	0.1122	0.4655	-0.15	-0.29	0.88	2007, '09, '11
Ppp1r16b	ENSMUST00000052927.5	protein phosphatase 1, regulatory (inhibitor) subunit 16B	1369	1	0	0	1	1	0	0	1	0	mmu-miR-137-3p	0.0161	0.1122	0.603	-0.03	-0.04	0.88	2007, '11
Ccny	ENSMUST00000053917.4	cyclin Y	1487	1	0	1	0	1	0	1	0	2	mmu-miR-137-3p	0.0163	0.1121	0.5619	-0.17	-0.36	0.87	2007, '09, '11
Zfp385b	ENSMUST00000111830.3	zinc finger protein 385B	11	1	0	0	1	0	0	0	0	0	mmu-miR-137-3p	0.0167	0.1121	0.5039	-0.17	-0.17	0.88	2009, '11
Plag1	ENSMUST00000003369.4	pleiomorphic adenoma gene 1	77	1	0	1	0	0	0	0	0	0	mmu-miR-137-3p	0.0168	0.1119	0.487	-0.1	-0.11	0.37	2007
Vwa5b2	ENSMUST00000096197.5	von Willebrand factor A domain containing 5B2	8	1	0	0	1	0	0	0	0	0	mmu-miR-137-3p	0.0164	0.1117	0.5376	-0.22	-0.22	0.64	2011
Trim33	ENSMUST00000029444.7	tripartite motif-containing 33	2625	1	1	0	0	0	0	0	0	0	mmu-miR-137-3p	0.0175	0.1114	0.4456	-0.04	-0.08	0.76	2007, '09, '11
Ptpn5	ENSMUST00000033142.6	protein tyrosine phosphatase, non-receptor type 5	6	1	1	0	0	0	0	0	0	0	mmu-miR-137-3p	0.0167	0.1113	0.4806	-0.42	-0.42	0.91	2007, '09, '11
Wif1	ENSMUST00000020439.5	Wnt inhibitory factor 1	137	1	0	1	0	0	0	0	0	0	mmu-miR-137-3p	0.0163	0.1108	0.5285	-0.31	-0.31	0.58	2007, '09, '11
Pla2g15	ENSMUST00000034377.6	phospholipase A2, group XV	904	1	0	0	1	0	0	0	0	0	mmu-miR-137-3p	0.0166	0.1108	0.4763	-0.19	-0.19	0.68	2007, '09, '11
Nfia	ENSMUST00000092532.7	nuclear factor I/A	153	1	0	1	0	0	0	0	0	2	mmu-miR-137-3p	0.0156	0.1107	0.6443	-0.06	-0.12	0.79	2009, '11
Ube3c	ENSMUST00000049453.4	ubiquitin protein ligase E3C	2175	1	0	1	0	0	0	0	0	0	mmu-miR-137-3p	0.0171	0.1105	0.4247	-0.2	-0.28	0.82	2007, '09, '11
Sestd1	ENSMUST00000102660.2	SEC14 and spectrin domains 1	260	1	0	0	1	0	0	0	0	1	mmu-miR-137-3p	0.0159	0.1104	0.5799	-0.11	-0.16	0.79	NULL
Prtg	ENSMUST00000055535.8	protogenin homolog (Gallus gallus)	11	1	0	1	0	0	0	0	0	0	mmu-miR-137-3p	0.0164	0.1103	0.4926	-0.15	-0.15	0.8	2009, '11
Fgf16	ENSMUST00000033581.3	fibroblast growth factor 16	64	1	0	0	1	1	1	0	0	0	mmu-miR-137-3p	0.0167	0.1101	0.4581	-0.26	-0.54	0.88	2009, '11
Cybrd1	ENSMUST00000028403.2	cytochrome b reductase 1	74	1	1	0	0	0	0	0	0	0	mmu-miR-137-3p	0.0183	0.1101	0.3987	-0.15	-0.52	< 0.1	2007, '09, '11
Erbb4	ENSMUST00000119142.2	v-erb-a erythroblastic leukemia viral oncogene homolog 4 (avian)	27	1	0	1	0	0	0	0	0	2	mmu-miR-137-3p	0.0154	0.1099	0.6576	-0.1	-0.1	0.87	2007
Tnik	ENSMUST00000159236.3	TRAF2 and NCK interacting kinase	209	1	0	1	0	1	0	0	1	1	mmu-miR-137-3p	0.0157	0.1097	0.5852	-0.05	-0.09	0.82	2011
Mrgbp	ENSMUST00000029085.8	MRG/MORF4L binding protein	34	1	1	0	0	0	0	0	0	0	mmu-miR-137-3p	0.0163	0.1095	0.4802	-0.3	-0.3	0.28	2007
Hic1	ENSMUST00000055619.4	hypermethylated in cancer 1	89	1	1	0	0	0	0	0	0	0	mmu-miR-137-3p	0.0164	0.1093	0.4733	-0.32	-0.32	0.36	2007, '09, '11
Nova1	ENSMUST00000021438.6	neuro-oncological ventral antigen 1	234	1	0	1	0	0	0	0	0	0	mmu-miR-137-3p	0.0161	0.1093	0.5158	-0.27	-0.27	0.79	2007, '11
Adcy2	ENSMUST00000022013.7	adenylate cyclase 2	241	1	0	0	1	0	0	0	0	0	mmu-miR-137-3p	0.0161	0.1087	0.4906	-0.22	-0.22	0.68	2007, '09, '11
Fam84a	ENSMUST00000020926.6	family with sequence similarity 84, member A	107	1	0	0	1	4*	0	3	0	5	mmu-miR-137-3p	0.0161	0.1086	0.4883	-0.19	-0.31	0.88	2009, '11
Nrg1	ENSMUST00000073884.4	neuregulin 1	189	3	1	1	1	1	0	1	0	0	mmu-miR-137-3p	0.016	0.1086	0.5308	-0.13	-0.54	> 0.99	NULL
Tmem184a	ENSMUST00000110832.2	transmembrane protein 184a	64	1	1	0	0	0	0	0	0	0	mmu-miR-137-3p	0.017	0.1086	0.4078	-0.13	-0.21	0.93	NULL
Scn1a	ENSMUST00000112366.2	sodium channel, voltage-gated, type I, alpha	5	1	0	1	0	0	0	0	0	0	mmu-miR-137-3p	0.0159	0.1085	0.5173	-0.1	-0.1	0.56	2007, '09, '11
Klhl17	ENSMUST00000105569.3	kelch-like 17	1018	1	0	1	0	0	0	0	0	0	mmu-miR-137-3p	0.0161	0.108	0.482	-0.28	-0.29	0.85	2009, '11
Ctbp1	ENSMUST00000079746.6	C-terminal binding protein 1	532	1	0	1	0	2	0	2	0	0	mmu-miR-137-3p	0.0165	0.1079	0.4328	-0.26	-0.48	0.87	2007, '09, '11
Csmd3	ENSMUST00000160658.2	CUB and Sushi multiple domains 3	5	1	0	0	1	0	0	0	0	0	mmu-miR-137-3p	0.0151	0.1077	0.6538	-0.12	-0.12	0.88	2007, '09, '11
Pde7a	ENSMUST00000099195.4	phosphodiesterase 7A	1238	1	0	1	0	0	0	0	0	0	mmu-miR-137-3p	0.0159	0.1075	0.4957	-0.21	-0.21	0.67	2009, '11
Ankrd28	ENSMUST00000014640.7	ankyrin repeat domain 28	256	1	0	0	1	0	0	0	0	0	mmu-miR-137-3p	0.016	0.1074	0.479	-0.18	-0.19	0.88	2007, '09, '11
Fli1	ENSMUST00000016231.8	Friend leukemia integration 1	141	1	0	0	1	1	0	1	0	1	mmu-miR-137-3p	0.0152	0.107	0.5848	-0.22	-0.31	0.88	2007, '09, '11
Ccz1	ENSMUST00000031621.9	CCZ1 vacuolar protein trafficking and biogenesis associated	724	1	0	1	0	0	0	0	0	0	mmu-miR-137-3p	0.0159	0.1068	0.48	-0.25	-0.25	0.62	2007, '09, '11
Ago1	ENSMUST00000097888.4	argonaute RISC catalytic subunit 1	460	1	1	0	0	0	0	0	0	0	mmu-miR-137-3p	0.0157	0.106	0.4865	-0.1	-0.1	0.82	2007, '11
Ammecr1	ENSMUST00000041317.2	Alport syndrome, mental retardation, midface hypoplasia and elliptocytosis chromosomal region gene 1	88	1	0	1	0	0	0	0	0	0	mmu-miR-137-3p	0.0157	0.1057	0.4779	-0.07	-0.07	0.65	2007
Mapkapk2	ENSMUST00000016672.5	MAP kinase-activated protein kinase 2	503	1	1	0	0	0	0	0	0	0	mmu-miR-137-3p	0.0157	0.1054	0.4654	-0.44	-0.44	0.93	2007, '09, '11
Cacna1h	ENSMUST00000159048.2	calcium channel, voltage-dependent, T type, alpha 1H subunit	10	2	0	0	2	0	0	0	0	0	mmu-miR-137-3p	0.0149	0.1049	0.5671	-0.14	-0.16	0.9	2007, '09, '11
Rwdd4a	ENSMUST00000033973.8	RWD domain containing 4A	2760	1	1	0	0	1	0	1	0	0	mmu-miR-137-3p	0.0157	0.1048	0.4768	-0.32	-0.61	0.79	2009, '11
Pias2	ENSMUST00000114777.3	protein inhibitor of activated STAT 2	1218	1	1	0	0	0	0	0	0	0	mmu-miR-137-3p	0.0154	0.1039	0.4686	-0.43	-0.43	0.93	2007, '09, '11
Krtap19-5	ENSMUST00000053460.2	keratin associated protein 19-5	5	1	0	0	1	0	0	0	0	0	mmu-miR-137-3p	0.0154	0.1038	0.461	-0.32	-0.32	0.19	2009, '11
Fam196b	ENSMUST00000165963.2	family with sequence similarity 196, member B	20	1	0	0	1	0	0	0	0	0	mmu-miR-137-3p	0.0151	0.1038	0.5134	-0.26	-0.26	0.88	2009, '11
Klf11	ENSMUST00000020982.5	Kruppel-like factor 11	329	1	0	0	1	0	0	0	0	0	mmu-miR-137-3p	0.0153	0.1038	0.4821	-0.25	-0.25	0.8	2007, '09, '11
Dennd1a	ENSMUST00000102787.4	DENN/MADD domain containing 1A	426	1	0	1	0	0	0	0	0	0	mmu-miR-137-3p	0.0154	0.1038	0.4719	-0.18	-0.18	0.4	2007, '09, '11
Sv2a	ENSMUST00000035371.8	synaptic vesicle glycoprotein 2 a	46	1	1	0	0	0	0	0	0	0	mmu-miR-137-3p	0.0153	0.1038	0.4814	-0.07	-0.07	0.61	2007, '09, '11
Nutf2	ENSMUST00000008594.7	nuclear transport factor 2	748	1	0	0	1	0	0	0	0	1	mmu-miR-137-3p	0.0147	0.1036	0.5823	-0.28	-0.28	0.73	2009, '11
Myo1d	ENSMUST00000041065.8	myosin ID	69	1	1	0	0	0	0	0	0	0	mmu-miR-137-3p	0.0154	0.1035	0.4725	-0.28	-0.31	0.92	2007, '09, '11
Elmod2	ENSMUST00000177594.2	ELMO/CED-12 domain containing 2	786	1	0	1	0	0	0	0	0	0	mmu-miR-137-3p	0.0148	0.1035	0.5627	-0.21	-0.23	0.75	2009, '11
D17H6S53E	ENSMUST00000061859.6	DNA segment, Chr 17, human D6S53E	245	1	1	0	0	0	0	0	0	0	mmu-miR-137-3p	0.0155	0.1034	0.4482	-0.36	-0.39	0.71	2011
Acap2	ENSMUST00000058033.7	ArfGAP with coiled-coil, ankyrin repeat and PH domains 2	199	1	1	0	0	0	0	0	0	0	mmu-miR-137-3p	0.0151	0.1028	0.4877	-0.14	-0.16	< 0.1	2007, '09, '11
Cxcl12	ENSMUST00000112866.2	chemokine (C-X-C motif) ligand 12	7869	1	1	0	0	0	0	0	0	0	mmu-miR-137-3p	0.0152	0.1025	0.4571	-0.57	-0.57	0.92	2011
Lrrc18	ENSMUST00000038956.5	leucine rich repeat containing 18	14	1	1	0	0	0	0	0	0	0	mmu-miR-137-3p	0.0158	0.1024	0.3941	-0.17	-0.25	< 0.1	2009, '11
Ptpro	ENSMUST00000077115.7	protein tyrosine phosphatase, receptor type, O	48	1	0	0	1	0	0	0	0	1	mmu-miR-137-3p	0.0148	0.1024	0.5222	-0.13	-0.13	0.54	2007, '09, '11
Adcy9	ENSMUST00000117801.2	adenylate cyclase 9	694	1	0	1	0	0	0	0	0	0	mmu-miR-137-3p	0.0152	0.102	0.4529	-0.06	-0.06	0.74	2007
Zfp652	ENSMUST00000107717.2	zinc finger protein 652	474	1	0	0	1	0	0	0	0	1	mmu-miR-137-3p	0.0148	0.1018	0.5143	-0.03	-0.05	0.33	NULL
1810041L15Rik	ENSMUST00000080751.3	RIKEN cDNA 1810041L15 gene	25	1	0	1	0	1	0	0	1	0	mmu-miR-137-3p	0.0145	0.1013	0.5406	-0.19	-0.19	0.87	2011
Thrb	ENSMUST00000091471.5	thyroid hormone receptor beta	358	1	0	1	0	0	0	0	0	0	mmu-miR-137-3p	0.015	0.1013	0.4586	-0.15	-0.16	0.88	2007, '09, '11
Ddx3y	ENSMUST00000091190.6	DEAD (Asp-Glu-Ala-Asp) box polypeptide 3, Y-linked	375	1	0	1	0	0	0	0	0	1	mmu-miR-137-3p	0.0146	0.101	0.5317	-0.13	-0.16	0.59	2007, '11
Plxna2	ENSMUST00000027952.6	plexin A2	65	1	0	1	0	0	0	0	0	1	mmu-miR-137-3p	0.0152	0.101	0.4537	-0.03	-0.06	0.74	2007, '09, '11
Ube2w	ENSMUST00000117146.2	ubiquitin-conjugating enzyme E2W (putative)	1410	1	0	0	1	0	0	0	0	1	mmu-miR-137-3p	0.0148	0.1009	0.4743	-0.23	-0.26	0.88	2007, '09, '11
Ankrd44	ENSMUST00000179030.2	ankyrin repeat domain 44	212	1	0	1	0	0	0	0	0	1	mmu-miR-137-3p	0.014	0.1006	0.6172	-0.16	-0.16	0.7	2009, '11
Galnt1	ENSMUST00000000430.8	UDP-N-acetyl-alpha-D-galactosamine:polypeptide N-acetylgalactosaminyltransferase 1	1815	1	1	0	0	0	0	0	0	0	mmu-miR-137-3p	0.0148	0.1005	0.4778	-0.14	-0.14	0.9	2007, '11
Kat2b	ENSMUST00000000724.9	K(lysine) acetyltransferase 2B	12	1	0	0	1	1	0	1	0	0	mmu-miR-137-3p	0.0143	0.1004	0.5407	-0.27	-0.3	0.78	2007, '09, '11
Oxr1	ENSMUST00000022918.8	oxidation resistance 1	554	1	0	1	0	0	0	0	0	0	mmu-miR-137-3p	0.0148	0.1003	0.4594	-0.27	-0.27	0.65	2007, '09, '11
Mtmr4	ENSMUST00000103179.4	myotubularin related protein 4	504	1	0	1	0	0	0	0	0	0	mmu-miR-137-3p	0.014	0.1001	0.593	-0.19	-0.19	0.54	2007, '09, '11
Csmd1	ENSMUST00000082104.6	CUB and Sushi multiple domains 1	6	1	0	0	1	0	0	0	0	0	mmu-miR-137-3p	0.014	0.0998	0.5905	-0.04	-0.04	0.88	2009, '11
Phf3	ENSMUST00000186733.1	PHD finger protein 3	1905	1	0	0	1	0	0	0	0	0	mmu-miR-137-3p	0.0142	0.0997	0.5446	-0.21	-0.21	0.85	2007, '09, '11
Dnal1	ENSMUST00000123491.2	dynein, axonemal, light chain 1	52	1	0	1	0	0	0	0	0	1	mmu-miR-137-3p	0.0145	0.0997	0.4946	-0.05	-0.08	0.22	2009, '11
Clasp2	ENSMUST00000166734.3	CLIP associating protein 2	1362	1	0	0	1	0	0	0	0	0	mmu-miR-137-3p	0.0146	0.0996	0.4826	-0.17	-0.17	0.86	2007, '09, '11
Usf2	ENSMUST00000058860.8	upstream transcription factor 2	577	1	0	0	1	0	0	0	0	0	mmu-miR-137-3p	0.0147	0.0994	0.4508	-0.3	-0.3	0.85	2007, '09, '11
Dtx2	ENSMUST00000111142.3	deltex 2 homolog (Drosophila)	308	1	0	0	1	0	0	0	0	0	mmu-miR-137-3p	0.0146	0.0991	0.452	-0.25	-0.25	0.54	2007, '09, '11
Rpl15	ENSMUST00000080281.8	ribosomal protein L15	264	1	0	0	1	0	0	0	0	0	mmu-miR-137-3p	0.0145	0.0991	0.4831	-0.23	-0.25	0.87	2007, '09, '11
Qser1	ENSMUST00000117237.1	glutamine and serine rich 1	215	1	0	1	0	0	0	0	0	0	mmu-miR-137-3p	0.0145	0.0991	0.4994	-0.13	-0.24	0.82	2007, '09, '11
Sgtb	ENSMUST00000044385.8	small glutamine-rich tetratricopeptide repeat (TPR)-containing, beta	80	1	0	0	1	0	0	0	0	0	mmu-miR-137-3p	0.0143	0.099	0.5159	-0.16	-0.19	0.83	2007
Slc24a3	ENSMUST00000110007.2	solute carrier family 24 (sodium/potassium/calcium exchanger), member 3	677	1	0	1	0	0	0	0	0	1	mmu-miR-137-3p	0.014	0.0987	0.5426	-0.15	-0.15	0.53	2007, '09, '11
Tcf12	ENSMUST00000183404.2	transcription factor 12	197	1	1	0	0	0	0	0	0	0	mmu-miR-137-3p	0.0156	0.0984	0.3638	-0.14	-0.31	0.9	2007, '09, '11
Stx17	ENSMUST00000107720.3	syntaxin 17	664	1	0	0	1	0	0	0	0	2	mmu-miR-137-3p	0.0145	0.0984	0.4731	-0.13	-0.23	0.73	2009, '11
Atat1	ENSMUST00000149277.2	alpha tubulin acetyltransferase 1	164	1	1	0	0	0	0	0	0	0	mmu-miR-137-3p	0.0145	0.0982	0.4459	-0.48	-0.48	< 0.1	2011
BC030336	ENSMUST00000060175.6	cDNA sequence BC030336	59	1	0	1	0	0	0	0	0	0	mmu-miR-137-3p	0.0153	0.0982	0.3732	-0.13	-0.22	0.32	2011
Zmym2	ENSMUST00000022511.8	zinc finger, MYM-type 2	1100	2	2	0	0	0	0	0	0	0	mmu-miR-137-3p	0.0153	0.0977	0.3824	-0.09	-0.41	0.45	2011
Tnxb	ENSMUST00000087399.4	tenascin XB	204	1	1	0	0	0	0	0	0	0	mmu-miR-137-3p	0.0144	0.0976	0.4505	-0.3	-0.31	0.6	2007, '11
Zfp36l2	ENSMUST00000060366.6	zinc finger protein 36, C3H type-like 2	26	2	1	1	0	0	0	0	0	0	mmu-miR-137-3p	0.0152	0.0976	0.4155	-0.3	-0.55	0.96	2009, '11
H3f3b	ENSMUST00000106454.2	H3 histone, family 3B	1229	1	0	0	1	0	0	0	0	0	mmu-miR-137-3p	0.0144	0.0976	0.4436	-0.23	-0.23	0.88	2007, '09, '11
Kcnj3	ENSMUST00000112632.1	potassium inwardly-rectifying channel, subfamily J, member 3	181	1	0	0	1	0	0	0	0	0	mmu-miR-137-3p	0.0144	0.0976	0.4441	-0.14	-0.14	0.88	2007
Slc6a17	ENSMUST00000169449.2	solute carrier family 6 (neurotransmitter transporter), member 17	7	1	0	1	0	0	0	0	0	0	mmu-miR-137-3p	0.0143	0.0972	0.4622	-0.02	-0.02	0.18	2007, '09, '11
Gm12353	ENSMUST00000108250.2	predicted gene 12353	12	1	1	0	0	0	0	0	0	0	mmu-miR-137-3p	0.015	0.0969	0.386	-0.24	-0.43	0.83	NULL
Zdhhc3	ENSMUST00000147563.2	zinc finger, DHHC domain containing 3	2084	1	0	0	1	0	0	0	0	0	mmu-miR-137-3p	0.0138	0.0968	0.533	-0.16	-0.16	0.88	2007, '09, '11
Smurf1	ENSMUST00000110677.2	SMAD specific E3 ubiquitin protein ligase 1	238	1	0	0	1	0	0	0	0	0	mmu-miR-137-3p	0.0144	0.0968	0.4405	-0.15	-0.17	0.88	2007, '09, '11
Amd1	ENSMUST00000099945.4	S-adenosylmethionine decarboxylase 1	295	1	0	1	0	0	0	0	0	1	mmu-miR-137-3p	0.014	0.0967	0.4892	-0.19	-0.2	0.86	2007, '09, '11
Dos	ENSMUST00000170219.3	downstream of Stk11	113	1	1	0	0	0	0	0	0	0	mmu-miR-137-3p	0.0143	0.0967	0.4437	-0.17	-0.17	0.45	2011
1700023E05Rik	ENSMUST00000031161.5	RIKEN cDNA 1700023E05 gene	7	1	1	0	0	0	0	0	0	0	mmu-miR-137-3p	0.0141	0.0963	0.4526	-0.33	-0.33	< 0.1	2009, '11
Mbd6	ENSMUST00000026476.7	methyl-CpG binding domain protein 6	138	1	1	0	0	0	0	0	0	0	mmu-miR-137-3p	0.014	0.0962	0.4872	-0.23	-0.27	0.42	2007, '09, '11
Naa50	ENSMUST00000161326.2	N(alpha)-acetyltransferase 50, NatE catalytic subunit	12928	1	0	1	0	0	0	0	0	3	mmu-miR-137-3p	0.0134	0.0962	0.5962	-0.2	-0.29	0.8	2007, '09, '11
Zfp618	ENSMUST00000107415.2	zinc finger protein 618	72	1	0	1	0	0	0	0	0	1	mmu-miR-137-3p	0.0135	0.0962	0.5702	-0.02	-0.02	0.38	NULL
Nr3c2	ENSMUST00000109913.3	nuclear receptor subfamily 3, group C, member 2	405	1	0	1	0	0	0	0	0	0	mmu-miR-137-3p	0.0138	0.0961	0.5131	-0.09	-0.09	0.52	2007
Hdx	ENSMUST00000113422.3	highly divergent homeobox	22	1	0	0	1	0	0	0	0	0	mmu-miR-137-3p	0.0133	0.096	0.6246	-0.18	-0.18	0.88	NULL
Flrt2	ENSMUST00000057324.3	fibronectin leucine rich transmembrane protein 2	128	1	0	1	0	0	0	0	0	0	mmu-miR-137-3p	0.0148	0.0959	0.3711	-0.08	-0.11	< 0.1	2007, '11
Chd7	ENSMUST00000051558.4	chromodomain helicase DNA binding protein 7	512	1	1	0	0	0	0	0	0	0	mmu-miR-137-3p	0.0139	0.0959	0.481	-0.03	-0.03	0.93	2007
Golga7	ENSMUST00000121783.2	golgi autoantigen, golgin subfamily a, 7	160	1	0	0	1	0	0	0	0	0	mmu-miR-137-3p	0.0141	0.0958	0.4497	-0.24	-0.24	0.87	2007, '09, '11
Efr3a	ENSMUST00000015146.10	EFR3 homolog A (S. cerevisiae)	439	1	1	0	0	0	0	0	0	0	mmu-miR-137-3p	0.016	0.0958	0.2979	-0.13	-0.35	0.83	2009, '11
Ctdspl	ENSMUST00000073109.6	CTD (carboxy-terminal domain, RNA polymerase II, polypeptide A) small phosphatase-like	1316	1	0	1	0	0	0	0	0	0	mmu-miR-137-3p	0.014	0.0956	0.4551	-0.22	-0.22	0.74	2007, '09, '11
Caln1	ENSMUST00000111288.2	calneuron 1	28	1	0	0	1	3	1	1	1	1	mmu-miR-137-3p	0.014	0.0955	0.4555	-0.26	-0.39	0.88	2007, '09, '11
Gpr26	ENSMUST00000045840.4	G protein-coupled receptor 26	5	1	0	0	1	1	0	1	0	0	mmu-miR-137-3p	0.0133	0.0955	0.5836	-0.09	-0.09	0.76	2007
Fbn2	ENSMUST00000025497.6	fibrillin 2	12	1	0	0	1	0	0	0	0	0	mmu-miR-137-3p	0.0137	0.0951	0.5042	-0.17	-0.17	0.75	2007, '09, '11
Mxd4	ENSMUST00000042701.7	Max dimerization protein 4	2773	1	0	1	0	0	0	0	0	0	mmu-miR-137-3p	0.0142	0.0951	0.4167	-0.15	-0.17	0.81	NULL
Ube2h	ENSMUST00000102993.4	ubiquitin-conjugating enzyme E2H	1830	1	0	1	0	0	0	0	0	0	mmu-miR-137-3p	0.0133	0.0949	0.5606	-0.23	-0.23	0.8	2007, '09, '11
Vcpip1	ENSMUST00000057438.6	valosin containing protein (p97)/p47 complex interacting protein 1	1069	1	1	0	0	0	0	0	0	1	mmu-miR-137-3p	0.0138	0.0948	0.472	-0.03	-0.04	0.9	2007
Rbms3	ENSMUST00000111773.4	RNA binding motif, single stranded interacting protein	289	1	0	1	0	0	0	0	0	0	mmu-miR-137-3p	0.0136	0.0947	0.5006	-0.21	-0.22	0.87	2007, '11
Mfsd7c	ENSMUST00000040461.3	major facilitator superfamily domain containing 7C	67	1	0	0	1	0	0	0	0	1	mmu-miR-137-3p	0.0135	0.0944	0.5206	-0.2	-0.25	0.4	2009, '11
Papss2	ENSMUST00000025833.6	3'-phosphoadenosine 5'-phosphosulfate synthase 2	1839	1	0	1	0	0	0	0	0	0	mmu-miR-137-3p	0.0136	0.094	0.4751	-0.17	-0.17	0.22	2007, '09, '11
Fam167a	ENSMUST00000121288.1	family with sequence similarity 167, member A	7	1	0	1	0	0	0	0	0	0	mmu-miR-137-3p	0.0136	0.0939	0.4726	-0.19	-0.19	0.76	2007, '09, '11
Pip4k2c	ENSMUST00000013970.7	phosphatidylinositol-5-phosphate 4-kinase, type II, gamma	927	1	0	0	1	0	0	0	0	0	mmu-miR-137-3p	0.0136	0.0939	0.4698	-0.11	-0.11	0.59	2007, '09, '11
Klf4	ENSMUST00000107619.2	Kruppel-like factor 4 (gut)	7	1	0	0	1	0	0	0	0	1	mmu-miR-137-3p	0.0132	0.0938	0.5356	-0.15	-0.15	0.88	2007, '09, '11
Pak2	ENSMUST00000023467.8	p21 protein (Cdc42/Rac)-activated kinase 2	2128	1	0	1	0	0	0	0	0	0	mmu-miR-137-3p	0.014	0.0937	0.4081	-0.21	-0.26	0.71	2007, '09, '11
Wwc1	ENSMUST00000018993.6	WW, C2 and coiled-coil domain containing 1	682	1	0	0	1	0	0	0	0	0	mmu-miR-137-3p	0.0133	0.0937	0.5284	-0.13	-0.13	0.5	2007
Ppp1r14b	ENSMUST00000070850.6	protein phosphatase 1, regulatory (inhibitor) subunit 14B	16	1	0	1	0	0	0	0	0	0	mmu-miR-137-3p	0.0138	0.0936	0.4328	-0.23	-0.23	0.59	2007, '09, '11
Mboat2	ENSMUST00000110942.4	membrane bound O-acyltransferase domain containing 2	251	1	0	0	1	0	0	0	0	0	mmu-miR-137-3p	0.0139	0.0936	0.4219	-0.16	-0.2	0.88	2007, '09, '11
Slc35a4	ENSMUST00000186538.1	solute carrier family 35, member A4	2764	1	1	0	0	0	0	0	0	0	mmu-miR-137-3p	0.0138	0.0934	0.4322	-0.39	-0.4	0.69	2007, '09, '11
Nabp1	ENSMUST00000027279.6	nucleic acid binding protein 1	1026	1	1	0	0	0	0	0	0	0	mmu-miR-137-3p	0.0135	0.0934	0.4798	-0.3	-0.3	0.9	2007, '09, '11
Acsl6	ENSMUST00000093106.6	acyl-CoA synthetase long-chain family member 6	49	1	0	1	0	0	0	0	0	1	mmu-miR-137-3p	0.0136	0.0933	0.448	-0.29	-0.29	0.86	2007, '09, '11
Prkar2b	ENSMUST00000036497.10	protein kinase, cAMP dependent regulatory, type II beta	279	1	0	0	1	1	0	1	0	0	mmu-miR-137-3p	0.0135	0.0933	0.4643	-0.23	-0.35	0.88	2007, '09, '11
Pnkd	ENSMUST00000087226.5	paroxysmal nonkinesiogenic dyskinesia	1028	1	0	1	0	0	0	0	0	0	mmu-miR-137-3p	0.0137	0.0932	0.4352	-0.08	-0.09	0.13	2007, '09, '11
Slc1a2	ENSMUST00000080210.4	solute carrier family 1 (glial high affinity glutamate transporter), member 2	383	1	1	0	0	0	0	0	0	0	mmu-miR-137-3p	0.0141	0.0919	0.3825	-0.02	-0.03	< 0.1	2007, '11
Dusp1	ENSMUST00000025025.6	dual specificity phosphatase 1	409	1	0	0	1	0	0	0	0	0	mmu-miR-137-3p	0.0135	0.0916	0.4275	-0.2	-0.2	0.88	2007, '09, '11
Akt2	ENSMUST00000108344.3	thymoma viral proto-oncogene 2	147	1	1	0	0	0	0	0	0	0	mmu-miR-137-3p	0.0139	0.0914	0.3788	-0.17	-0.26	0.93	2007, '09, '11
Edil3	ENSMUST00000081769.7	EGF-like repeats and discoidin I-like domains 3	367	1	0	1	0	0	0	0	0	0	mmu-miR-137-3p	0.013	0.0913	0.501	-0.24	-0.24	0.87	2007, '09, '11
Axin1	ENSMUST00000074370.4	axin 1	10	1	0	1	0	0	0	0	0	0	mmu-miR-137-3p	0.0134	0.0912	0.4295	-0.08	-0.08	< 0.1	2007, '09, '11
Trmt6	ENSMUST00000039554.6	tRNA methyltransferase 6	613	1	0	1	0	0	0	0	0	0	mmu-miR-137-3p	0.0132	0.0909	0.4478	-0.21	-0.21	0.41	2007, '09, '11
Crkl	ENSMUST00000006293.3	v-crk sarcoma virus CT10 oncogene homolog (avian)-like	1982	1	0	0	1	0	0	0	0	0	mmu-miR-137-3p	0.0133	0.0908	0.4372	-0.13	-0.14	0.88	2007
Pde10a	ENSMUST00000089085.3	phosphodiesterase 10A	67	1	0	0	1	0	0	0	0	0	mmu-miR-137-3p	0.0127	0.0907	0.5405	-0.08	-0.09	0.88	2009, '11
Armc1	ENSMUST00000029125.8	armadillo repeat containing 1	328	1	0	0	1	0	0	0	0	0	mmu-miR-137-3p	0.0131	0.0906	0.4514	-0.25	-0.25	0.88	2007, '09, '11
Jade2	ENSMUST00000109090.2	jade family PHD finger 2	221	1	0	1	0	0	0	0	0	1	mmu-miR-137-3p	0.0128	0.0905	0.5218	-0.06	-0.07	0.79	2007, '09, '11
Secisbp2l	ENSMUST00000053699.7	SECIS binding protein 2-like	3070	1	0	0	1	0	0	0	0	0	mmu-miR-137-3p	0.0133	0.0905	0.4269	-0.05	-0.05	0.55	2007, '09, '11
Repin1	ENSMUST00000118229.1	replication initiator 1	839	1	0	1	0	0	0	0	0	0	mmu-miR-137-3p	0.0132	0.0904	0.4428	-0.18	-0.18	0.64	2007, '09, '11
Dnajc15	ENSMUST00000022590.3	DnaJ (Hsp40) homolog, subfamily C, member 15	7004	1	1	0	0	2	0	2	0	0	mmu-miR-137-3p	0.0132	0.0899	0.4247	-0.39	-0.54	< 0.1	2007, '09, '11
Glrb	ENSMUST00000029654.9	glycine receptor, beta subunit	59	1	0	1	0	0	0	0	0	0	mmu-miR-137-3p	0.013	0.0899	0.4592	-0.3	-0.3	0.85	2007, '09, '11
Cdr2l	ENSMUST00000053288.5	cerebellar degeneration-related protein 2-like	133	1	0	1	0	0	0	0	0	0	mmu-miR-137-3p	0.0132	0.0898	0.4216	-0.19	-0.19	0.47	2007, '09, '11
Slc6a15	ENSMUST00000074204.5	solute carrier family 6 (neurotransmitter transporter), member 15	101	1	0	1	0	0	0	0	0	0	mmu-miR-137-3p	0.0129	0.0897	0.4648	-0.11	-0.11	0.26	2009, '11
Coch	ENSMUST00000164782.3	coagulation factor C homolog (Limulus polyphemus)	171	1	1	0	0	1	0	0	1	0	mmu-miR-137-3p	0.0132	0.0896	0.4344	-0.28	-0.64	0.69	2007, '09, '11
Sox11	ENSMUST00000079063.6	SRY (sex determining region Y)-box 11	251	2	0	2	0	0	0	0	0	1	mmu-miR-137-3p	0.0125	0.0896	0.5392	-0.05	-0.07	0.54	2007, '09, '11
Ttc28	ENSMUST00000156290.3	tetratricopeptide repeat domain 28	421	1	0	0	1	0	0	0	0	0	mmu-miR-137-3p	0.0129	0.0893	0.4548	-0.06	-0.06	0.88	NULL
Sema3b	ENSMUST00000102532.4	sema domain, immunoglobulin domain (Ig), short basic domain, secreted, (semaphorin) 3B	421	1	0	0	1	1	1	0	0	1	mmu-miR-137-3p	0.0131	0.0891	0.426	-0.17	-0.2	0.85	2007, '09, '11
Ctrc	ENSMUST00000105781.2	chymotrypsin C (caldecrin)	5	1	1	0	0	0	0	0	0	0	mmu-miR-137-3p	0.0131	0.089	0.4193	-0.6	-0.6	< 0.1	2007, '09, '11
Actn2	ENSMUST00000064204.8	actinin alpha 2	3619	1	0	0	1	0	0	0	0	0	mmu-miR-137-3p	0.013	0.089	0.4196	-0.32	-0.32	0.87	2007, '09, '11
Hk3	ENSMUST00000052949.7	hexokinase 3	30	1	0	1	0	0	0	0	0	0	mmu-miR-137-3p	0.0133	0.0887	0.4001	-0.26	-0.42	0.84	2007, '09, '11
Cables2	ENSMUST00000108891.1	CDK5 and Abl enzyme substrate 2	122	1	0	1	0	1	0	0	1	0	mmu-miR-137-3p	0.0127	0.0886	0.4717	-0.23	-0.24	0.79	2007, '09, '11
Rbpj	ENSMUST00000087360.3	recombination signal binding protein for immunoglobulin kappa J region	894	1	1	0	0	0	0	0	0	2	mmu-miR-137-3p	0.0136	0.0884	0.3971	-0.08	-0.3	0.9	2009, '11
Ssbp3	ENSMUST00000030367.9	single-stranded DNA binding protein 3	1811	1	0	0	1	0	0	0	0	0	mmu-miR-137-3p	0.0129	0.0883	0.4215	-0.23	-0.23	0.88	2007, '09, '11
Phf20	ENSMUST00000037401.8	PHD finger protein 20	656	1	0	1	0	0	0	0	0	1	mmu-miR-137-3p	0.013	0.0881	0.408	-0.18	-0.19	0.87	2007, '09, '11
Lbh	ENSMUST00000024857.7	limb-bud and heart	1999	1	0	0	1	0	0	0	0	0	mmu-miR-137-3p	0.0131	0.088	0.3944	-0.12	-0.15	0.88	2007, '09, '11
Gm4980	ENSMUST00000178124.2	predicted gene 4980	199	1	0	0	1	0	0	0	0	0	mmu-miR-137-3p	0.0129	0.0878	0.4144	-0.21	-0.21	0.88	2011
Nsun3	ENSMUST00000063089.6	NOL1/NOP2/Sun domain family member 3	637	1	0	0	1	0	0	0	0	0	mmu-miR-137-3p	0.0126	0.0877	0.4523	-0.14	-0.15	0.88	NULL
Bmp7	ENSMUST00000009143.7	bone morphogenetic protein 7	68	1	0	0	1	0	0	0	0	0	mmu-miR-137-3p	0.0128	0.0876	0.4274	-0.13	-0.14	0.46	NULL
Scamp2	ENSMUST00000045791.9	secretory carrier membrane protein 2	2259	1	0	1	0	0	0	0	0	0	mmu-miR-137-3p	0.0128	0.0875	0.4142	-0.13	-0.14	< 0.1	2009, '11
Rhobtb1	ENSMUST00000020101.6	Rho-related BTB domain containing 1	93	1	1	0	0	0	0	0	0	0	mmu-miR-137-3p	0.0153	0.087	0.2375	-0.06	-0.18	0.13	2009, '11
Ryr3	ENSMUST00000080673.6	ryanodine receptor 3	39	1	0	0	1	0	0	0	0	1	mmu-miR-137-3p	0.0121	0.0868	0.5396	-0.06	-0.13	0.83	2007, '09, '11
Tmem33	ENSMUST00000037918.6	transmembrane protein 33	3570	1	1	0	0	1	0	1	0	0	mmu-miR-137-3p	0.0127	0.0865	0.4024	-0.19	-0.32	0.82	2007, '09, '11
Cdk6	ENSMUST00000165117.2	cyclin-dependent kinase 6	1100	1	0	1	0	3	2	0	1	1	mmu-miR-137-3p	0.0129	0.0864	0.3874	-0.04	-0.24	0.29	2007
Atrn	ENSMUST00000028781.8	attractin	640	1	0	0	1	0	0	0	0	0	mmu-miR-137-3p	0.0122	0.0863	0.5055	-0.01	-0.02	0.54	2007, '09, '11
Abhd2	ENSMUST00000037315.7	abhydrolase domain containing 2	633	1	1	0	0	0	0	0	0	0	mmu-miR-137-3p	0.0127	0.0862	0.4006	-0.04	-0.04	0.56	2007
Stt3b	ENSMUST00000035010.8	STT3, subunit of the oligosaccharyltransferase complex, homolog B (S. cerevisiae)	2394	1	0	1	0	0	0	0	0	0	mmu-miR-137-3p	0.013	0.086	0.3641	-0.16	-0.24	0.88	2009, '11
Bcorl1	ENSMUST00000136348.2	BCL6 co-repressor-like 1	306	1	0	0	1	0	0	0	0	0	mmu-miR-137-3p	0.0123	0.0859	0.4536	-0.11	-0.11	0.88	2007, '09, '11
Fam134c	ENSMUST00000107295.4	family with sequence similarity 134, member C	467	1	0	1	0	0	0	0	0	0	mmu-miR-137-3p	0.0126	0.0857	0.3939	-0.21	-0.24	0.64	2007, '09, '11
Osbp2	ENSMUST00000102950.4	oxysterol binding protein 2	27	1	1	0	0	0	0	0	0	0	mmu-miR-137-3p	0.0124	0.0854	0.4228	-0.17	-0.17	0.67	2007, '09, '11
Sgcz	ENSMUST00000118896.1	sarcoglycan zeta	5	1	0	1	0	0	0	0	0	0	mmu-miR-137-3p	0.0125	0.0852	0.4078	-0.3	-0.3	0.39	2009, '11
Tjp1	ENSMUST00000102592.4	tight junction protein 1	1200	1	1	0	0	0	0	0	0	0	mmu-miR-137-3p	0.0123	0.0852	0.444	-0.16	-0.16	0.9	2007, '09, '11
Hoxd10	ENSMUST00000061745.4	homeobox D10	31	1	0	0	1	0	0	0	0	0	mmu-miR-137-3p	0.0123	0.085	0.4402	-0.25	-0.26	0.86	2007, '09, '11
Mark3	ENSMUST00000084953.6	MAP/microtubule affinity-regulating kinase 3	1326	1	0	0	1	0	0	0	0	0	mmu-miR-137-3p	0.0118	0.0848	0.5327	-0.28	-0.28	0.88	2007, '09, '11
Twist1	ENSMUST00000049089.5	twist basic helix-loop-helix transcription factor 1	315	1	0	0	1	0	0	0	0	0	mmu-miR-137-3p	0.0124	0.0846	0.4025	-0.33	-0.34	0.88	2007, '09, '11
Cpne8	ENSMUST00000064391.6	copine VIII	89	1	0	1	0	0	0	0	0	1	mmu-miR-137-3p	0.0118	0.0846	0.5228	-0.19	-0.19	0.61	2007, '09, '11
Trim23	ENSMUST00000069187.6	tripartite motif-containing 23	992	1	1	0	0	0	0	0	0	0	mmu-miR-137-3p	0.0133	0.0841	0.3437	-0.11	-0.39	0.67	2007
Brsk2	ENSMUST00000174499.2	BR serine/threonine kinase 2	8	1	0	1	0	0	0	0	0	0	mmu-miR-137-3p	0.0123	0.0837	0.3895	-0.07	-0.08	0.41	2009, '11
Cmtm1	ENSMUST00000160596.2	CKLF-like MARVEL transmembrane domain containing 1	5	1	1	0	0	0	0	0	0	0	mmu-miR-137-3p	0.0121	0.0836	0.4147	-0.33	-0.33	< 0.1	NULL
Cacna1g	ENSMUST00000107786.2	calcium channel, voltage-dependent, T type, alpha 1G subunit	69	1	0	1	0	0	0	0	0	0	mmu-miR-137-3p	0.0118	0.0835	0.4744	-0.19	-0.19	0.65	2007, '09, '11
Fnbp1l	ENSMUST00000162409.2	formin binding protein 1-like	34	1	0	1	0	0	0	0	0	0	mmu-miR-137-3p	0.0125	0.0834	0.3682	-0.12	-0.21	0.56	2007, '09, '11
Lrrn3	ENSMUST00000043884.4	leucine rich repeat protein 3, neuronal	53	1	0	1	0	0	0	0	0	0	mmu-miR-137-3p	0.0118	0.0833	0.4691	-0.21	-0.21	0.83	2007, '09, '11
Bend3	ENSMUST00000167488.2	BEN domain containing 3	22	1	0	1	0	0	0	0	0	0	mmu-miR-137-3p	0.0126	0.0833	0.3558	-0.14	-0.23	0.65	2007, '09, '11
Adprhl2	ENSMUST00000102617.4	ADP-ribosylhydrolase like 2	159	1	1	0	0	0	0	0	0	0	mmu-miR-137-3p	0.0121	0.0832	0.3989	-0.41	-0.42	0.6	2007
Hectd2	ENSMUST00000047247.6	HECT domain containing 2	350	1	0	0	1	0	0	0	0	0	mmu-miR-137-3p	0.0121	0.0832	0.4084	-0.07	-0.07	0.36	2007, '09, '11
Kdm2a	ENSMUST00000047898.8	lysine (K)-specific demethylase 2A	185	1	0	1	0	1	0	0	1	0	mmu-miR-137-3p	0.0116	0.0832	0.5195	-0.05	-0.05	0.72	2007, '09, '11
Cfl2	ENSMUST00000078124.7	cofilin 2, muscle	11408	1	0	0	1	0	0	0	0	1	mmu-miR-137-3p	0.012	0.0824	0.3977	-0.19	-0.26	0.85	2007, '09, '11
Nfyc	ENSMUST00000043429.6	nuclear transcription factor-Y gamma	24	1	0	0	1	0	0	0	0	1	mmu-miR-137-3p	0.0118	0.0824	0.4376	-0.08	-0.22	0.45	2007, '09, '11
Ikzf1	ENSMUST00000076700.5	IKAROS family zinc finger 1	174	1	1	0	0	0	0	0	0	2	mmu-miR-137-3p	0.0125	0.0824	0.3758	-0.06	-0.26	< 0.1	2007, '09, '11
Mettl9	ENSMUST00000033163.6	methyltransferase like 9	6581	2	0	1	1	0	0	0	0	0	mmu-miR-137-3p	0.0115	0.0822	0.4784	-0.41	-0.42	0.74	2007, '09, '11
Pak3	ENSMUST00000172330.2	p21 protein (Cdc42/Rac)-activated kinase 3	27	1	0	1	0	0	0	0	0	0	mmu-miR-137-3p	0.0116	0.0822	0.4817	-0.2	-0.2	0.83	2011
Plekho2	ENSMUST00000068944.7	pleckstrin homology domain containing, family O member 2	49	1	0	0	1	0	0	0	0	0	mmu-miR-137-3p	0.012	0.0822	0.3983	-0.12	-0.12	0.88	2007, '09, '11
Aida	ENSMUST00000109166.2	axin interactor, dorsalization associated	5	1	1	0	0	0	0	0	0	0	mmu-miR-137-3p	0.0119	0.082	0.4043	-0.22	-0.22	0.81	2007, '09, '11
Tbl1xr1	ENSMUST00000063988.8	transducin (beta)-like 1X-linked receptor 1	1196	1	0	0	1	0	0	0	0	0	mmu-miR-137-3p	0.0121	0.0819	0.3785	-0.09	-0.11	0.8	2007, '09, '11
Greb1	ENSMUST00000162112.2	gene regulated by estrogen in breast cancer protein	18	1	0	1	0	0	0	0	0	0	mmu-miR-137-3p	0.0116	0.0819	0.4672	-0.04	-0.04	0.42	2007, '09, '11
Jag1	ENSMUST00000028735.7	jagged 1	282	1	0	0	1	0	0	0	0	0	mmu-miR-137-3p	0.0118	0.0818	0.4247	-0.16	-0.17	0.87	2007, '09, '11
Pcna	ENSMUST00000028817.6	proliferating cell nuclear antigen	327	1	1	0	0	0	0	0	0	0	mmu-miR-137-3p	0.0119	0.0816	0.3951	-0.46	-0.47	0.26	NULL
Mpc1	ENSMUST00000155364.2	mitochondrial pyruvate carrier 1	4444	1	0	0	1	0	0	0	0	0	mmu-miR-137-3p	0.0116	0.0808	0.4283	-0.24	-0.24	0.43	2007, '09, '11
Dnajb5	ENSMUST00000037872.4	DnaJ (Hsp40) homolog, subfamily B, member 5	328	1	0	1	0	0	0	0	0	0	mmu-miR-137-3p	0.0118	0.0808	0.3938	-0.23	-0.23	0.86	2007, '09, '11
Dnajb1	ENSMUST00000005620.8	DnaJ (Hsp40) homolog, subfamily B, member 1	4591	1	0	1	0	0	0	0	0	0	mmu-miR-137-3p	0.0118	0.0806	0.3854	-0.16	-0.17	0.68	2007, '09, '11
Cend1	ENSMUST00000084436.4	cell cycle exit and neuronal differentiation 1	22	1	0	0	1	0	0	0	0	0	mmu-miR-137-3p	0.0126	0.0805	0.2983	-0.13	-0.27	0.88	2007, '09, '11
Ago4	ENSMUST00000084289.4	argonaute RISC catalytic subunit 4	13	2	0	1	1	0	0	0	0	0	mmu-miR-137-3p	0.0113	0.0802	0.4639	-0.11	-0.13	0.91	2007, '09, '11
Sbno1	ENSMUST00000065263.6	sno, strawberry notch homolog 1 (Drosophila)	3685	1	0	0	1	0	0	0	0	1	mmu-miR-137-3p	0.0114	0.0802	0.4494	-0.03	-0.04	0.87	2009, '11
Hoxa3	ENSMUST00000114434.3	homeobox A3	48	1	0	0	1	0	0	0	0	0	mmu-miR-137-3p	0.012	0.08	0.3501	-0.14	-0.26	0.87	2007, '09, '11
Cyp2s1	ENSMUST00000043314.4	cytochrome P450, family 2, subfamily s, polypeptide 1	256	1	0	0	1	0	0	0	0	1	mmu-miR-137-3p	0.0117	0.0798	0.3804	-0.17	-0.18	0.81	2007, '09, '11
Setd7	ENSMUST00000037141.7	SET domain containing (lysine methyltransferase) 7	349	1	0	1	0	1	0	0	1	0	mmu-miR-137-3p	0.0112	0.0798	0.4712	-0.09	-0.2	0.51	2007, '09, '11
Arf4	ENSMUST00000022429.3	ADP-ribosylation factor 4	2496	1	0	1	0	0	0	0	0	2	mmu-miR-137-3p	0.0114	0.0796	0.4223	-0.28	-0.35	0.84	2007, '09, '11
Pias4	ENSMUST00000005064.8	protein inhibitor of activated STAT 4	181	1	0	1	0	1	0	0	1	0	mmu-miR-137-3p	0.0112	0.0794	0.4606	-0.12	-0.13	0.55	NULL
Gabbr2	ENSMUST00000107749.2	gamma-aminobutyric acid (GABA) B receptor, 2	21	1	0	0	1	0	0	0	0	0	mmu-miR-137-3p	0.011	0.0792	0.5058	-0.01	-0.01	0.7	2007
Zfyve16	ENSMUST00000022217.8	zinc finger, FYVE domain containing 16	554	1	1	0	0	0	0	0	0	1	mmu-miR-137-3p	0.0122	0.0788	0.3068	-0.1	-0.21	0.93	2007
Zfp804a	ENSMUST00000047527.7	zinc finger protein 804A	5	1	0	0	1	0	0	0	0	0	mmu-miR-137-3p	0.0114	0.0786	0.3868	-0.28	-0.28	0.88	2009, '11
Sphk2	ENSMUST00000107737.3	sphingosine kinase 2	98	1	0	0	1	0	0	0	0	0	mmu-miR-137-3p	0.0113	0.0785	0.4089	-0.18	-0.2	0.78	2007, '09, '11
Slc25a43	ENSMUST00000047655.6	solute carrier family 25, member 43	30	1	1	0	0	0	0	0	0	0	mmu-miR-137-3p	0.0129	0.0784	0.2588	-0.1	-0.33	< 0.1	NULL
D3Bwg0562e	ENSMUST00000061071.8	DNA segment, Chr 3, Brigham & Women's Genetics 0562 expressed	21	1	0	0	1	0	0	0	0	0	mmu-miR-137-3p	0.0114	0.0784	0.3916	-0.07	-0.07	0.61	2007, '09, '11
Srsf6	ENSMUST00000130411.1	serine/arginine-rich splicing factor 6	15157	1	1	0	0	1	0	0	1	0	mmu-miR-137-3p	0.0111	0.0779	0.4291	-0.28	-0.34	0.93	2007, '09, '11
Gramd4	ENSMUST00000138134.2	GRAM domain containing 4	422	1	0	0	1	0	0	0	0	0	mmu-miR-137-3p	0.0112	0.0776	0.39	-0.09	-0.09	0.88	2007, '09, '11
Tsn	ENSMUST00000027623.8	translin	587	1	1	0	0	0	0	0	0	0	mmu-miR-137-3p	0.0122	0.0775	0.2821	-0.14	-0.31	0.46	2007, '09, '11
Insig1	ENSMUST00000059155.10	insulin induced gene 1	5734	1	0	1	0	0	0	0	0	0	mmu-miR-137-3p	0.0112	0.0774	0.3909	-0.04	-0.04	0.2	2007, '09, '11
Ogdhl	ENSMUST00000022480.7	oxoglutarate dehydrogenase-like	352	1	1	0	0	0	0	0	0	0	mmu-miR-137-3p	0.011	0.0772	0.4161	-0.26	-0.27	0.69	2007
Azin1	ENSMUST00000110328.2	antizyme inhibitor 1	8613	1	0	0	1	0	0	0	0	0	mmu-miR-137-3p	0.0112	0.0772	0.3757	-0.17	-0.18	0.88	2007, '09, '11
Polr2c	ENSMUST00000109521.3	polymerase (RNA) II (DNA directed) polypeptide C	247	1	0	0	1	0	0	0	0	0	mmu-miR-137-3p	0.0113	0.0771	0.3703	-0.26	-0.29	0.83	2007, '09, '11
Plxnb2	ENSMUST00000109331.2	plexin B2	6555	1	0	1	0	0	0	0	0	0	mmu-miR-137-3p	0.0111	0.0771	0.3991	-0.06	-0.06	0.26	2011
Bnip3l	ENSMUST00000111115.2	BCL2/adenovirus E1B interacting protein 3-like	2649	1	0	0	1	0	0	0	0	1	mmu-miR-137-3p	0.0107	0.0767	0.4661	-0.22	-0.22	0.71	2007, '09, '11
Fhl3	ENSMUST00000038684.5	four and a half LIM domains 3	9536	1	0	0	1	0	0	0	0	0	mmu-miR-137-3p	0.0111	0.0765	0.3795	-0.2	-0.2	0.87	2007, '09, '11
Dab2ip	ENSMUST00000112987.2	disabled 2 interacting protein	31	1	0	1	0	0	0	0	0	1	mmu-miR-137-3p	0.0107	0.0765	0.4515	-0.02	-0.02	0.54	2007, '09, '11
Arhgef18	ENSMUST00000004684.7	rho/rac guanine nucleotide exchange factor (GEF) 18	1297	1	1	0	0	0	0	0	0	0	mmu-miR-137-3p	0.0111	0.0764	0.3816	-0.28	-0.28	0.93	2007, '09, '11
Cyb5r4	ENSMUST00000168529.3	cytochrome b5 reductase 4	3006	1	0	1	0	0	0	0	0	0	mmu-miR-137-3p	0.0109	0.0764	0.412	-0.27	-0.3	0.87	2007, '09, '11
Shank2	ENSMUST00000105902.2	SH3/ankyrin domain gene 2	97	1	0	1	0	1	0	0	1	0	mmu-miR-137-3p	0.0106	0.0764	0.4717	-0.04	-0.07	0.82	2007
Ppp2r5c	ENSMUST00000084985.4	protein phosphatase 2, regulatory subunit B', gamma	2646	1	0	0	1	0	0	0	0	0	mmu-miR-137-3p	0.0109	0.0763	0.4017	-0.1	-0.1	0.81	2007, '09, '11
Msantd2	ENSMUST00000048604.6	Myb/SANT-like DNA-binding domain containing 2	99	1	0	1	0	0	0	0	0	0	mmu-miR-137-3p	0.011	0.0762	0.3826	-0.33	-0.33	0.88	2007, '09, '11
Cdca7l	ENSMUST00000021592.10	cell division cycle associated 7 like	493	1	0	0	1	1	1	0	0	0	mmu-miR-137-3p	0.011	0.0762	0.3841	-0.19	-0.44	0.88	2007, '11
Cnst	ENSMUST00000040706.8	consortin, connexin sorting protein	266	1	0	0	1	0	0	0	0	0	mmu-miR-137-3p	0.0109	0.0762	0.4029	-0.13	-0.13	0.88	2007, '09, '11
Ssfa2	ENSMUST00000111785.3	sperm specific antigen 2	309	1	0	0	1	0	0	0	0	0	mmu-miR-137-3p	0.0109	0.0758	0.3981	-0.19	-0.19	0.88	2007, '09, '11
Fundc1	ENSMUST00000026016.7	FUN14 domain containing 1	1555	1	0	0	1	1	0	0	1	0	mmu-miR-137-3p	0.0109	0.0757	0.3805	-0.21	-0.3	0.88	2007, '09, '11
Tspan33	ENSMUST00000046750.8	tetraspanin 33	172	1	0	0	1	0	0	0	0	0	mmu-miR-137-3p	0.011	0.0756	0.3625	-0.13	-0.14	0.68	2007, '09, '11
Nacc2	ENSMUST00000114159.3	nucleus accumbens associated 2, BEN and BTB (POZ) domain containing	117	1	0	1	0	0	0	0	0	1	mmu-miR-137-3p	0.0108	0.0755	0.4054	-0.06	-0.1	0.83	2009, '11
Sfmbt2	ENSMUST00000041105.6	Scm-like with four mbt domains 2	19	1	0	0	1	0	0	0	0	1	mmu-miR-137-3p	0.0105	0.0752	0.4657	-0.07	-0.07	0.79	2009, '11
Ddx25	ENSMUST00000034612.5	DEAD (Asp-Glu-Ala-Asp) box polypeptide 25	47	1	1	0	0	2	0	1	1	0	mmu-miR-137-3p	0.0112	0.0752	0.3778	-0.02	-0.25	< 0.1	NULL
Bcl11b	ENSMUST00000066060.5	B cell leukemia/lymphoma 11B	29	1	0	0	1	0	0	0	0	0	mmu-miR-137-3p	0.0107	0.075	0.3987	-0.15	-0.15	0.85	2007, '09, '11
Bcr	ENSMUST00000164107.1	breakpoint cluster region	1434	1	0	1	0	0	0	0	0	0	mmu-miR-137-3p	0.0111	0.075	0.3556	-0.05	-0.09	0.2	2007, '09, '11
Fam19a5	ENSMUST00000068088.6	family with sequence similarity 19, member A5	60	1	0	1	0	0	0	0	0	0	mmu-miR-137-3p	0.0108	0.0749	0.3744	-0.22	-0.22	0.81	2007, '09, '11
Fxyd6	ENSMUST00000085939.6	FXYD domain-containing ion transport regulator 6	1033	1	1	0	0	0	0	0	0	0	mmu-miR-137-3p	0.0108	0.0748	0.3741	-0.35	-0.35	0.89	2007, '09, '11
Rnf39	ENSMUST00000040498.6	ring finger protein 39	215	1	0	0	1	0	0	0	0	0	mmu-miR-137-3p	0.0109	0.0748	0.3682	-0.2	-0.21	0.88	2007
Bai3	ENSMUST00000126626.2	brain-specific angiogenesis inhibitor 3	10	1	0	0	1	0	0	0	0	0	mmu-miR-137-3p	0.0107	0.0745	0.3801	-0.22	-0.22	0.88	2007, '09, '11
Tmem132b	ENSMUST00000031446.6	transmembrane protein 132B	47	1	0	1	0	0	0	0	0	1	mmu-miR-137-3p	0.0104	0.0745	0.4483	-0.08	-0.09	0.87	2007, '11
Diras1	ENSMUST00000055125.4	DIRAS family, GTP-binding RAS-like 1	5	1	0	0	1	1	0	0	1	0	mmu-miR-137-3p	0.0104	0.0744	0.4446	-0.18	-0.18	0.75	2007, '09, '11
E130309D14Rik	ENSMUST00000100866.2	RIKEN cDNA E130309D14 gene	39	1	0	1	0	0	0	0	0	1	mmu-miR-137-3p	0.0104	0.0737	0.4209	-0.14	-0.16	0.63	2009, '11
Slc44a1	ENSMUST00000107651.3	solute carrier family 44, member 1	2727	1	0	0	1	1	0	0	1	0	mmu-miR-137-3p	0.0103	0.0734	0.4241	-0.07	-0.08	0.47	2007
Srgap3	ENSMUST00000088373.5	SLIT-ROBO Rho GTPase activating protein 3	81	1	0	1	0	0	0	0	0	2	mmu-miR-137-3p	0.0105	0.0727	0.3688	-0.05	-0.1	0.76	2007, '09, '11
Daam1	ENSMUST00000085299.2	dishevelled associated activator of morphogenesis 1	590	1	0	0	1	0	0	0	0	1	mmu-miR-137-3p	0.0107	0.0726	0.3398	-0.14	-0.18	0.88	2009, '11
Ptp4a3	ENSMUST00000165541.2	protein tyrosine phosphatase 4a3	6946	1	0	0	1	0	0	0	0	0	mmu-miR-137-3p	0.0105	0.0725	0.3702	-0.27	-0.27	0.84	2007, '09, '11
Psd2	ENSMUST00000177432.2	pleckstrin and Sec7 domain containing 2	5	1	0	0	1	0	0	0	0	0	mmu-miR-137-3p	0.0104	0.0722	0.3675	-0.04	-0.04	0.44	2007, '09, '11
Ccdc93	ENSMUST00000036025.10	coiled-coil domain containing 93	497	1	1	0	0	0	0	0	0	0	mmu-miR-137-3p	0.0107	0.072	0.3324	-0.02	-0.03	< 0.1	2007, '09, '11
Stac	ENSMUST00000035083.7	src homology three (SH3) and cysteine rich domain	43	1	1	0	0	0	0	0	0	0	mmu-miR-137-3p	0.0102	0.0718	0.3988	-0.35	-0.35	0.9	2007, '09, '11
Tnnt2	ENSMUST00000188028.1	troponin T2, cardiac	28897	1	1	0	0	0	0	0	0	0	mmu-miR-137-3p	0.0106	0.0716	0.3269	-0.33	-0.47	< 0.1	2007, '09, '11
Zeb2	ENSMUST00000068415.5	zinc finger E-box binding homeobox 2	1218	1	1	0	0	0	0	0	0	0	mmu-miR-137-3p	0.0122	0.0715	0.2309	-0.04	-0.18	0.22	2009, '11
Ptpn14	ENSMUST00000027898.5	protein tyrosine phosphatase, non-receptor type 14	937	1	0	0	1	0	0	0	0	0	mmu-miR-137-3p	0.0101	0.071	0.4	-0.14	-0.15	0.88	2009, '11
Erg	ENSMUST00000113846.4	avian erythroblastosis virus E-26 (v-ets) oncogene related	581	1	0	1	0	0	0	0	0	0	mmu-miR-137-3p	0.0102	0.071	0.3609	-0.14	-0.14	0.33	2007, '09, '11
Nbea	ENSMUST00000029374.6	neurobeachin	18	1	0	1	0	0	0	0	0	0	mmu-miR-137-3p	0.0099	0.0708	0.4288	-0.03	-0.03	0.68	2007, '09, '11
Ezh2	ENSMUST00000081721.7	enhancer of zeste homolog 2 (Drosophila)	2787	1	0	0	1	0	0	0	0	0	mmu-miR-137-3p	0.0102	0.0706	0.3611	-0.22	-0.23	0.79	2007, '09, '11
Tmem87b	ENSMUST00000110325.2	transmembrane protein 87B	610	1	0	1	0	0	0	0	0	0	mmu-miR-137-3p	0.0102	0.0705	0.3506	-0.13	-0.17	0.69	2009, '11
Fam98a	ENSMUST00000112507.3	family with sequence similarity 98, member A	24	1	1	0	0	0	0	0	0	0	mmu-miR-137-3p	0.0103	0.0704	0.3374	-0.26	-0.32	0.88	2007, '09, '11
Lmbr1l	ENSMUST00000109127.2	limb region 1 like	84	1	1	0	0	0	0	0	0	1	mmu-miR-137-3p	0.0101	0.0703	0.3758	-0.31	-0.33	0.15	2007, '09, '11
Mafk	ENSMUST00000018287.4	v-maf musculoaponeurotic fibrosarcoma oncogene family, protein K (avian)	819	1	0	0	1	0	0	0	0	0	mmu-miR-137-3p	0.0101	0.0703	0.3706	-0.21	-0.21	0.66	2007, '09, '11
Nucks1	ENSMUST00000062264.7	nuclear casein kinase and cyclin-dependent kinase substrate 1	2244	1	1	0	0	0	0	0	0	1	mmu-miR-137-3p	0.0104	0.0699	0.3198	-0.19	-0.32	0.78	2009, '11
Fkbp1a	ENSMUST00000044011.6	FK506 binding protein 1a	115	1	0	0	1	0	0	0	0	0	mmu-miR-137-3p	0.0104	0.0699	0.3044	-0.17	-0.27	0.88	2007, '09, '11
Entpd7	ENSMUST00000081079.5	ectonucleoside triphosphate diphosphohydrolase 7	146	2	1	0	1	0	0	0	0	0	mmu-miR-137-3p	0.0099	0.0698	0.3973	-0.08	-0.1	0.88	2007, '09, '11
Rbm24	ENSMUST00000037923.3	RNA binding motif protein 24	695	1	0	1	0	0	0	0	0	0	mmu-miR-137-3p	0.01	0.0694	0.3554	-0.21	-0.21	0.68	2007, '09, '11
Foxp1	ENSMUST00000113326.3	forkhead box P1	1050	2	0	1	1	0	0	0	0	0	mmu-miR-137-3p	0.0107	0.0694	0.2759	-0.1	-0.45	0.96	2011
Nat8l	ENSMUST00000056355.8	N-acetyltransferase 8-like	183	1	1	0	0	0	0	0	0	0	mmu-miR-137-3p	0.0109	0.0693	0.2669	-0.08	-0.25	0.91	2009, '11
Srpk1	ENSMUST00000130643.2	serine/arginine-rich protein specific kinase 1	3320	1	0	1	0	0	0	0	0	0	mmu-miR-137-3p	0.01	0.0689	0.3503	-0.15	-0.2	0.84	2007
Wsb1	ENSMUST00000017821.6	WD repeat and SOCS box-containing 1	115	1	0	1	0	0	0	0	0	0	mmu-miR-137-3p	0.01	0.0689	0.3422	-0.13	-0.14	0.1	2007, '09, '11
Tmem170b	ENSMUST00000129449.1	transmembrane protein 170B	158	1	1	0	0	0	0	0	0	0	mmu-miR-137-3p	0.01	0.0687	0.3421	-0.18	-0.21	0.92	2011
Chst9	ENSMUST00000053017.7	carbohydrate (N-acetylgalactosamine 4-0) sulfotransferase 9	6	1	1	0	0	0	0	0	0	0	mmu-miR-137-3p	0.0098	0.0685	0.3688	-0.38	-0.38	0.16	2007
Pex3	ENSMUST00000019945.9	peroxisomal biogenesis factor 3	303	1	0	0	1	0	0	0	0	0	mmu-miR-137-3p	0.0098	0.0684	0.3629	-0.22	-0.23	0.76	2007, '09, '11
Agpat3	ENSMUST00000001240.6	1-acylglycerol-3-phosphate O-acyltransferase 3	2432	1	1	0	0	1	0	0	1	0	mmu-miR-137-3p	0.0104	0.0683	0.2805	-0.08	-0.17	0.59	2007, '09, '11
Bach2	ENSMUST00000171600.1	BTB and CNC homology 2	72	1	0	1	0	0	0	0	0	0	mmu-miR-137-3p	0.0096	0.068	0.393	-0.12	-0.12	0.8	2007, '09, '11
Pik3r3	ENSMUST00000030464.8	phosphatidylinositol 3 kinase, regulatory subunit, polypeptide 3 (p55)	310	1	0	0	1	1	0	1	0	0	mmu-miR-137-3p	0.0095	0.0679	0.3958	-0.14	-0.15	0.88	2007, '09, '11
Klhl3	ENSMUST00000160860.2	kelch-like 3	247	1	0	0	1	0	0	0	0	0	mmu-miR-137-3p	0.0098	0.0679	0.3532	-0.09	-0.09	0.86	2007
Csnk1g3	ENSMUST00000069597.6	casein kinase 1, gamma 3	195	2	1	1	0	0	0	0	0	0	mmu-miR-137-3p	0.01	0.0679	0.3164	-0.07	-0.23	0.66	2007, '09, '11
Max	ENSMUST00000110395.4	Max protein	761	1	1	0	0	0	0	0	0	0	mmu-miR-137-3p	0.0098	0.0678	0.3497	-0.27	-0.27	< 0.1	2007, '09, '11
Tada2b	ENSMUST00000031097.7	transcriptional adaptor 2B	41	1	0	1	0	0	0	0	0	0	mmu-miR-137-3p	0.0097	0.0678	0.3587	-0.21	-0.21	0.61	2011
Otud7a	ENSMUST00000058476.8	OTU domain containing 7A	10	2	0	2	0	0	0	0	0	2	mmu-miR-137-3p	0.0097	0.0674	0.3485	0	-0.21	0.98	NULL
Nkain1	ENSMUST00000105993.3	Na+/K+ transporting ATPase interacting 1	202	1	0	1	0	0	0	0	0	0	mmu-miR-137-3p	0.0105	0.0673	0.2529	-0.12	-0.3	0.66	2009, '11
Cacna1d	ENSMUST00000112249.2	calcium channel, voltage-dependent, L type, alpha 1D subunit	66	1	0	1	0	0	0	0	0	0	mmu-miR-137-3p	0.0094	0.0672	0.4128	-0.14	-0.19	0.88	2009, '11
Zcchc2	ENSMUST00000119166.2	zinc finger, CCHC domain containing 2	134	1	1	0	0	0	0	0	0	0	mmu-miR-137-3p	0.0109	0.0672	0.2338	-0.1	-0.36	0.87	2007, '09, '11
Rnf185	ENSMUST00000077078.6	ring finger protein 185	336	1	1	0	0	0	0	0	0	0	mmu-miR-137-3p	0.0097	0.0671	0.3407	-0.1	-0.11	< 0.1	2007, '09, '11
Dcun1d3	ENSMUST00000059851.7	DCN1, defective in cullin neddylation 1, domain containing 3 (S. cerevisiae)	469	1	0	1	0	0	0	0	0	0	mmu-miR-137-3p	0.0094	0.067	0.3984	-0.11	-0.2	0.64	2011
Scaf8	ENSMUST00000076734.6	SR-related CTD-associated factor 8	2472	1	0	1	0	3	0	2	1	3	mmu-miR-137-3p	0.0095	0.0668	0.3664	-0.07	-0.19	0.14	2007, '11
Chic1	ENSMUST00000116547.2	cysteine-rich hydrophobic domain 1	206	1	0	0	1	0	0	0	0	0	mmu-miR-137-3p	0.0093	0.0668	0.4141	-0.06	-0.08	0.74	2011
Hcn3	ENSMUST00000029686.3	hyperpolarization-activated, cyclic nucleotide-gated K+ 3	6	1	0	1	0	1	0	0	1	0	mmu-miR-137-3p	0.0093	0.0667	0.3973	-0.05	-0.05	0.44	2007, '09, '11
Creb5	ENSMUST00000047450.7	cAMP responsive element binding protein 5	82	1	1	0	0	0	0	0	0	0	mmu-miR-137-3p	0.0095	0.0667	0.3717	-0.04	-0.07	0.64	2007
Prrt4	ENSMUST00000159200.1	proline-rich transmembrane protein 4	7	1	1	0	0	0	0	0	0	0	mmu-miR-137-3p	0.0095	0.0664	0.361	-0.21	-0.21	0.71	2009, '11
Slc38a4	ENSMUST00000023101.4	solute carrier family 38, member 4	3191	1	0	1	0	0	0	0	0	0	mmu-miR-137-3p	0.0099	0.0664	0.3026	-0.11	-0.21	0.63	2007, '09, '11
Hnrnpu	ENSMUST00000037748.8	heterogeneous nuclear ribonucleoprotein U	31081	1	0	0	1	0	0	0	0	0	mmu-miR-137-3p	0.0093	0.0664	0.3958	-0.01	-0.24	0.88	2007, '09, '11
Ube2f	ENSMUST00000171165.2	ubiquitin-conjugating enzyme E2F (putative)	1870	1	0	0	1	0	0	0	0	0	mmu-miR-137-3p	0.0095	0.0662	0.3393	-0.17	-0.18	0.76	2007, '09, '11
Prkaa1	ENSMUST00000051186.8	protein kinase, AMP-activated, alpha 1 catalytic subunit	784	1	0	0	1	0	0	0	0	0	mmu-miR-137-3p	0.0092	0.0661	0.4206	-0.18	-0.19	0.88	2007, '09, '11
Rab11b	ENSMUST00000057373.8	RAB11B, member RAS oncogene family	6437	1	0	1	0	0	0	0	0	0	mmu-miR-137-3p	0.0095	0.066	0.3439	-0.24	-0.24	0.87	2009, '11
Cadps	ENSMUST00000067491.7	Ca2+-dependent secretion activator	7	1	0	1	0	0	0	0	0	0	mmu-miR-137-3p	0.0092	0.0654	0.3791	-0.23	-0.23	0.77	2007, '09, '11
Top1	ENSMUST00000109468.2	topoisomerase (DNA) I	1816	1	0	0	1	0	0	0	0	0	mmu-miR-137-3p	0.0094	0.0654	0.3481	-0.19	-0.19	0.88	2007, '09, '11
Alpk3	ENSMUST00000107348.1	alpha-kinase 3	3184	1	0	0	1	0	0	0	0	1	mmu-miR-137-3p	0.0094	0.0653	0.3438	-0.11	-0.12	0.88	2007, '09, '11
Fut9	ENSMUST00000084770.4	fucosyltransferase 9	324	1	0	0	1	0	0	0	0	0	mmu-miR-137-3p	0.0091	0.0652	0.3954	-0.04	-0.07	0.22	2007, '09, '11
Sdr39u1	ENSMUST00000111325.3	short chain dehydrogenase/reductase family 39U, member 1	112	1	0	0	1	0	0	0	0	0	mmu-miR-137-3p	0.0096	0.0651	0.3004	-0.16	-0.24	0.58	2007, '09, '11
Pitx3	ENSMUST00000026259.10	paired-like homeodomain transcription factor 3	31	1	1	0	0	0	0	0	0	0	mmu-miR-137-3p	0.0096	0.0648	0.2932	-0.25	-0.4	0.43	NULL
Mgrn1	ENSMUST00000070658.9	mahogunin, ring finger 1	3971	1	0	1	0	0	0	0	0	0	mmu-miR-137-3p	0.0093	0.0647	0.3362	0	-0.27	0.82	2009, '11
Upf2	ENSMUST00000060092.7	UPF2 regulator of nonsense transcripts homolog (yeast)	1201	1	0	0	1	0	0	0	0	0	mmu-miR-137-3p	0.0089	0.0646	0.4225	-0.14	-0.14	0.78	2007, '09, '11
Xkr4	ENSMUST00000070533.4	X Kell blood group precursor related family member 4	5	1	0	0	1	0	0	0	0	0	mmu-miR-137-3p	0.0092	0.0644	0.3372	-0.08	-0.08	0.69	2007, '09, '11
Sgcd	ENSMUST00000077221.5	sarcoglycan, delta (dystrophin-associated glycoprotein)	342	1	0	0	1	0	0	0	0	0	mmu-miR-137-3p	0.0092	0.0644	0.3664	-0.08	-0.16	0.88	NULL
Impa2	ENSMUST00000025403.6	inositol (myo)-1(or 4)-monophosphatase 2	724	1	0	0	1	0	0	0	0	0	mmu-miR-137-3p	0.0092	0.0643	0.3369	-0.14	-0.14	0.56	2007, '09, '11
Dcaf8	ENSMUST00000074144.5	DDB1 and CUL4 associated factor 8	2677	1	0	0	1	0	0	0	0	0	mmu-miR-137-3p	0.0094	0.0643	0.3022	-0.09	-0.13	0.68	2007, '09, '11
Mapk10	ENSMUST00000112848.2	mitogen-activated protein kinase 10	33	3	2	1	0	3	0	1	2	0	mmu-miR-137-3p	0.0096	0.0642	0.2968	-0.05	-0.39	0.97	2009, '11
Ptprd	ENSMUST00000107289.3	protein tyrosine phosphatase, receptor type, D	575	1	0	0	1	1	0	0	1	0	mmu-miR-137-3p	0.0089	0.0641	0.3966	-0.07	-0.11	0.86	2007, '09, '11
Sorl1	ENSMUST00000060989.8	sortilin-related receptor, LDLR class A repeats-containing	1091	1	0	0	1	0	0	0	0	1	mmu-miR-137-3p	0.0088	0.0638	0.4059	-0.12	-0.25	0.78	NULL
Alx4	ENSMUST00000111254.1	aristaless-like homeobox 4	37	1	0	0	1	0	0	0	0	0	mmu-miR-137-3p	0.0091	0.0637	0.3345	-0.13	-0.13	0.88	2011
Tmem170	ENSMUST00000034431.1	transmembrane protein 170	83	1	0	1	0	0	0	0	0	0	mmu-miR-137-3p	0.0095	0.0637	0.2953	-0.1	-0.22	< 0.1	NULL
C030046E11Rik	ENSMUST00000043610.7	RIKEN cDNA C030046E11 gene	417	1	0	0	1	0	0	0	0	1	mmu-miR-137-3p	0.009	0.0637	0.3573	-0.1	-0.17	0.88	2009, '11
Szrd1	ENSMUST00000102487.3	SUZ RNA binding domain containing 1	806	1	1	0	0	0	0	0	0	0	mmu-miR-137-3p	0.0091	0.0636	0.3339	-0.34	-0.35	0.87	2009, '11
Nudcd3	ENSMUST00000109805.3	NudC domain containing 3	1855	1	0	0	1	0	0	0	0	0	mmu-miR-137-3p	0.0091	0.0636	0.3286	-0.16	-0.17	0.88	2007, '09, '11
Gm16515	ENSMUST00000019075.3	predicted gene, Gm16515	258	1	1	0	0	0	0	0	0	0	mmu-miR-137-3p	0.0091	0.0634	0.3324	-0.06	-0.06	< 0.1	2007, '09, '11
Fam135b	ENSMUST00000022953.8	family with sequence similarity 135, member B	7	1	0	0	1	0	0	0	0	1	mmu-miR-137-3p	0.0088	0.0633	0.3949	-0.03	-0.17	0.88	2007
Dnlz	ENSMUST00000028295.8	DNL-type zinc finger	1723	1	1	0	0	0	0	0	0	0	mmu-miR-137-3p	0.0105	0.0632	0.2019	-0.11	-0.42	0.29	2009, '11
Cald1	ENSMUST00000115021.2	caldesmon 1	9905	1	0	0	1	0	0	0	0	0	mmu-miR-137-3p	0.0089	0.0629	0.361	-0.15	-0.15	0.22	2007, '09, '11
Nrp1	ENSMUST00000026917.8	neuropilin 1	2108	1	0	1	0	0	0	0	0	0	mmu-miR-137-3p	0.0089	0.0628	0.3565	-0.12	-0.12	0.87	2007, '11
Dcbld2	ENSMUST00000046663.7	discoidin, CUB and LCCL domain containing 2	1115	1	0	0	1	0	0	0	0	0	mmu-miR-137-3p	0.0089	0.0627	0.3538	-0.08	-0.08	0.88	2007, '09, '11
Scn3b	ENSMUST00000171835.3	sodium channel, voltage-gated, type III, beta	478	1	1	0	0	0	0	0	0	2	mmu-miR-137-3p	0.0086	0.0626	0.4187	-0.05	-0.33	0.66	NULL
Bcor	ENSMUST00000115513.3	BCL6 interacting corepressor	396	1	0	0	1	0	0	0	0	0	mmu-miR-137-3p	0.0089	0.0624	0.3318	-0.15	-0.18	0.88	2009, '11
Ano8	ENSMUST00000093450.4	anoctamin 8	534	1	0	0	1	0	0	0	0	0	mmu-miR-137-3p	0.0089	0.0623	0.3282	-0.21	-0.21	0.88	2007, '11
Slc1a1	ENSMUST00000025875.4	solute carrier family 1 (neuronal/epithelial high affinity glutamate transporter, system Xag), member 1	1022	1	0	0	1	1	0	1	0	0	mmu-miR-137-3p	0.0089	0.062	0.3296	-0.14	-0.17	0.87	2007, '09, '11
Syt7	ENSMUST00000169121.2	synaptotagmin VII	210	1	1	0	0	0	0	0	0	0	mmu-miR-137-3p	0.0113	0.0619	0.1568	-0.03	-0.15	0.58	2009, '11
Rfx7	ENSMUST00000093820.4	regulatory factor X, 7	269	1	0	0	1	2	0	2	0	0	mmu-miR-137-3p	0.0089	0.0618	0.3299	-0.07	-0.22	0.88	2007, '09, '11
Kcnc1	ENSMUST00000025202.6	potassium voltage gated channel, Shaw-related subfamily, member 1	115	1	0	1	0	0	0	0	0	0	mmu-miR-137-3p	0.0086	0.0616	0.3651	-0.02	-0.02	0.45	2009, '11
Acvr1	ENSMUST00000112599.2	activin A receptor, type 1	687	1	0	1	0	0	0	0	0	0	mmu-miR-137-3p	0.0087	0.0613	0.3297	-0.21	-0.21	0.88	2007, '09, '11
Blzf1	ENSMUST00000027866.5	basic leucine zipper nuclear factor 1	577	1	0	0	1	1	0	0	1	0	mmu-miR-137-3p	0.0086	0.0612	0.3585	-0.1	-0.29	0.85	2009, '11
Prpf38b	ENSMUST00000029480.8	PRP38 pre-mRNA processing factor 38 (yeast) domain containing B	1970	1	0	0	1	0	0	0	0	0	mmu-miR-137-3p	0.0088	0.0611	0.3184	-0.17	-0.18	0.88	2007, '09, '11
Sp9	ENSMUST00000090813.5	trans-acting transcription factor 9	5	1	0	1	0	0	0	0	0	0	mmu-miR-137-3p	0.0086	0.0608	0.3368	-0.02	-0.02	< 0.1	2009, '11
Mta3	ENSMUST00000112349.3	metastasis associated 3	314	1	0	0	1	0	0	0	0	0	mmu-miR-137-3p	0.0087	0.0607	0.3221	-0.32	-0.33	0.88	2007, '11
Klf2	ENSMUST00000067912.7	Kruppel-like factor 2 (lung)	2964	1	0	0	1	0	0	0	0	0	mmu-miR-137-3p	0.0087	0.0607	0.323	-0.24	-0.24	0.88	2007, '09, '11
Pxn	ENSMUST00000067268.9	paxillin	2142	1	1	0	0	0	0	0	0	0	mmu-miR-137-3p	0.0086	0.0602	0.3305	-0.18	-0.18	0.83	2007, '09, '11
Tead1	ENSMUST00000059768.11	TEA domain family member 1	731	1	0	0	1	0	0	0	0	0	mmu-miR-137-3p	0.0084	0.0601	0.354	-0.1	-0.11	0.88	2007, '09, '11
Frmd7	ENSMUST00000060650.5	FERM domain containing 7	26	1	0	1	0	1	0	1	0	0	mmu-miR-137-3p	0.0085	0.0601	0.3521	-0.03	-0.13	0.43	2011
Trpc3	ENSMUST00000029271.4	transient receptor potential cation channel, subfamily C, member 3	5	1	0	0	1	0	0	0	0	0	mmu-miR-137-3p	0.0085	0.06	0.3376	-0.15	-0.15	0.88	2007, '09, '11
Spty2d1	ENSMUST00000061639.7	SPT2, Suppressor of Ty, domain containing 1 (S. cerevisiae)	96	1	1	0	0	0	0	0	0	0	mmu-miR-137-3p	0.0085	0.0598	0.3217	-0.11	-0.11	0.78	2007, '09, '11
Hcrt	ENSMUST00000055083.3	hypocretin	5	1	0	0	1	0	0	0	0	0	mmu-miR-137-3p	0.0085	0.0594	0.3183	-0.23	-0.23	0.26	2007, '09, '11
Fstl1	ENSMUST00000114763.2	follistatin-like 1	201	1	0	0	1	0	0	0	0	0	mmu-miR-137-3p	0.0083	0.0593	0.3423	-0.15	-0.15	0.38	2007, '09, '11
Stk11	ENSMUST00000003152.8	serine/threonine kinase 11	2875	1	0	0	1	0	0	0	0	0	mmu-miR-137-3p	0.0087	0.0588	0.2692	-0.14	-0.24	0.77	2007
Fam222b	ENSMUST00000073705.6	family with sequence similarity 222, member B	135	1	1	0	0	1	1	0	0	1	mmu-miR-137-3p	0.0084	0.0588	0.3208	-0.11	-0.25	0.92	2007, '09, '11
Ephb3	ENSMUST00000006112.6	Eph receptor B3	56	1	0	0	1	0	0	0	0	0	mmu-miR-137-3p	0.0083	0.0586	0.3313	-0.14	-0.15	0.88	2007, '09, '11
Rac1	ENSMUST00000080537.8	RAS-related C3 botulinum substrate 1	454	1	0	1	0	0	0	0	0	0	mmu-miR-137-3p	0.0083	0.0584	0.3171	-0.2	-0.26	0.62	2007, '09, '11
Lcp2	ENSMUST00000052413.5	lymphocyte cytosolic protein 2	84	1	1	0	0	0	0	0	0	0	mmu-miR-137-3p	0.0083	0.0583	0.3144	-0.29	-0.29	0.52	2007, '09, '11
Tef	ENSMUST00000109553.3	thyrotroph embryonic factor	2008	1	0	0	1	0	0	0	0	0	mmu-miR-137-3p	0.0083	0.0583	0.3093	-0.16	-0.17	0.52	2007, '09, '11
Atg14	ENSMUST00000042988.6	autophagy related 14	30	1	0	0	1	0	0	0	0	0	mmu-miR-137-3p	0.0083	0.0582	0.3083	-0.18	-0.24	0.88	2007, '09, '11
Pcdh9	ENSMUST00000068992.2	protocadherin 9	13	1	0	0	1	0	0	0	0	0	mmu-miR-137-3p	0.0081	0.058	0.3421	-0.2	-0.2	0.88	2007, '09, '11
Ccni	ENSMUST00000058550.9	cyclin I	167	1	1	0	0	0	0	0	0	0	mmu-miR-137-3p	0.009	0.0579	0.2284	-0.14	-0.43	0.65	2009, '11
Lhfpl2	ENSMUST00000054274.2	lipoma HMGIC fusion partner-like 2	499	2	0	0	2	0	0	0	0	0	mmu-miR-137-3p	0.008	0.0577	0.3538	-0.24	-0.26	0.98	2007, '09, '11
Rell2	ENSMUST00000091932.6	RELT-like 2	13	1	0	1	0	0	0	0	0	0	mmu-miR-137-3p	0.0081	0.0576	0.3334	-0.08	-0.08	0.18	2007, '09, '11
Taf12	ENSMUST00000030731.5	TAF12 RNA polymerase II, TATA box binding protein (TBP)-associated factor	829	1	0	1	0	0	0	0	0	0	mmu-miR-137-3p	0.0082	0.0574	0.3103	-0.4	-0.4	0.88	2007, '09, '11
Gria1	ENSMUST00000036315.10	glutamate receptor, ionotropic, AMPA1 (alpha 1)	53	1	0	0	1	0	0	0	0	1	mmu-miR-137-3p	0.008	0.0574	0.3448	-0.14	-0.14	0.88	2007, '09, '11
Kctd12	ENSMUST00000184744.1	potassium channel tetramerisation domain containing 12	904	1	1	0	0	0	0	0	0	0	mmu-miR-137-3p	0.0081	0.0573	0.3191	-0.06	-0.06	0.9	2007, '09, '11
Trim3	ENSMUST00000057525.8	tripartite motif-containing 3	338	1	0	1	0	0	0	0	0	0	mmu-miR-137-3p	0.0082	0.0572	0.3063	-0.13	-0.14	0.33	2007, '09, '11
Tox3	ENSMUST00000109621.4	TOX high mobility group box family member 3	47	1	0	0	1	1	1	0	0	0	mmu-miR-137-3p	0.0082	0.0571	0.309	-0.2	-0.34	0.85	2009, '11
Nipbl	ENSMUST00000052965.6	Nipped-B homolog (Drosophila)	889	1	0	0	1	0	0	0	0	1	mmu-miR-137-3p	0.0082	0.0569	0.3074	-0.08	-0.18	0.87	2007
Necap1	ENSMUST00000032477.4	NECAP endocytosis associated 1	66	1	0	0	1	0	0	0	0	0	mmu-miR-137-3p	0.008	0.0567	0.3246	-0.22	-0.26	0.72	2007, '09, '11
Mapk8	ENSMUST00000111945.3	mitogen-activated protein kinase 8	1259	1	0	1	0	0	0	0	0	1	mmu-miR-137-3p	0.0081	0.0566	0.3017	-0.15	-0.2	0.5	2011
Kif3b	ENSMUST00000028977.6	kinesin family member 3B	387	1	0	1	0	0	0	0	0	0	mmu-miR-137-3p	0.0079	0.0563	0.3259	-0.04	-0.04	0.21	2007, '09, '11
Mypn	ENSMUST00000095580.2	myopalladin	16	1	0	1	0	1	1	0	0	1	mmu-miR-137-3p	0.0081	0.0563	0.3153	-0.01	-0.05	< 0.1	NULL
Eml6	ENSMUST00000058902.5	echinoderm microtubule associated protein like 6	83	1	0	1	0	0	0	0	0	0	mmu-miR-137-3p	0.008	0.0562	0.3155	-0.13	-0.15	0.57	2009, '11
Kcnd1	ENSMUST00000009875.4	potassium voltage-gated channel, Shal-related family, member 1	178	1	0	1	0	0	0	0	0	0	mmu-miR-137-3p	0.008	0.0562	0.3112	-0.1	-0.1	0.45	2007
Atp1b1	ENSMUST00000027863.7	ATPase, Na+/K+ transporting, beta 1 polypeptide	27156	1	0	1	0	0	0	0	0	0	mmu-miR-137-3p	0.0078	0.0557	0.3271	-0.29	-0.29	0.8	2009, '11
Brd1	ENSMUST00000109381.2	bromodomain containing 1	491	1	0	1	0	0	0	0	0	0	mmu-miR-137-3p	0.0079	0.0557	0.3054	-0.2	-0.2	0.75	2007, '09, '11
Tmem240	ENSMUST00000127188.2	transmembrane protein 240	5	1	1	0	0	0	0	0	0	0	mmu-miR-137-3p	0.0079	0.0556	0.3029	-0.26	-0.26	0.33	2009, '11
Ryr2	ENSMUST00000021750.8	ryanodine receptor 2, cardiac	365	1	0	1	0	0	0	0	0	0	mmu-miR-137-3p	0.0078	0.0556	0.3333	-0.12	-0.13	0.72	2007, '09, '11
Prickle1	ENSMUST00000048982.5	prickle homolog 1 (Drosophila)	227	1	0	1	0	0	0	0	0	0	mmu-miR-137-3p	0.0077	0.0555	0.3537	-0.07	-0.07	0.47	2007, '09, '11
Ppp1cc	ENSMUST00000102528.5	protein phosphatase 1, catalytic subunit, gamma isoform	22	1	0	1	0	0	0	0	0	0	mmu-miR-137-3p	0.0079	0.0553	0.3019	-0.25	-0.25	0.75	2007, '09, '11
Ehbp1l1	ENSMUST00000049295.9	EH domain binding protein 1-like 1	2908	1	1	0	0	0	0	0	0	0	mmu-miR-137-3p	0.0078	0.0552	0.3069	-0.27	-0.27	0.24	2009, '11
Hoxc4	ENSMUST00000165375.2	homeobox C4	348	1	0	0	1	0	0	0	0	0	mmu-miR-137-3p	0.0078	0.0549	0.3112	-0.22	-0.22	0.56	2007, '09, '11
Mark1	ENSMUST00000027929.4	MAP/microtubule affinity-regulating kinase 1	437	1	0	0	1	0	0	0	0	0	mmu-miR-137-3p	0.0078	0.0548	0.3063	-0.19	-0.19	0.88	2007, '09, '11
Sez6l2	ENSMUST00000106335.2	seizure related 6 homolog like 2	34	1	1	0	0	0	0	0	0	0	mmu-miR-137-3p	0.0079	0.0547	0.2792	-0.15	-0.37	0.75	NULL
Grm2	ENSMUST00000023959.8	glutamate receptor, metabotropic 2	5	1	0	0	1	0	0	0	0	0	mmu-miR-137-3p	0.0078	0.0547	0.2994	-0.1	-0.1	0.88	2007, '11
Frs2	ENSMUST00000020381.3	fibroblast growth factor receptor substrate 2	1348	1	0	0	1	1	0	0	1	0	mmu-miR-137-3p	0.0079	0.0546	0.2846	-0.04	-0.1	0.66	2007
Cd83	ENSMUST00000015540.2	CD83 antigen	178	1	0	1	0	0	0	0	0	0	mmu-miR-137-3p	0.0077	0.0544	0.2985	-0.12	-0.12	0.15	2007, '09, '11
Bhlhe22	ENSMUST00000026120.7	basic helix-loop-helix family, member e22	17	1	0	1	0	0	0	0	0	0	mmu-miR-137-3p	0.0078	0.0541	0.2759	-0.11	-0.15	0.25	2007, '09, '11
Tfap2a	ENSMUST00000110193.3	transcription factor AP-2, alpha	87	2	1	0	1	0	0	0	0	0	mmu-miR-137-3p	0.0081	0.0541	0.2414	-0.11	-0.38	0.97	2007, '09, '11
Abhd13	ENSMUST00000139793.2	abhydrolase domain containing 13	879	1	0	0	1	0	0	0	0	3	mmu-miR-137-3p	0.0077	0.0541	0.3122	-0.08	-0.19	0.88	2007, '09, '11
Serpinf1	ENSMUST00000000769.8	serine (or cysteine) peptidase inhibitor, clade F, member 1	586	1	0	0	1	0	0	0	0	0	mmu-miR-137-3p	0.0077	0.0538	0.2919	-0.29	-0.3	0.88	2007, '09, '11
Pitpnm2	ENSMUST00000162812.2	phosphatidylinositol transfer protein, membrane-associated 2	115	1	0	1	0	0	0	0	0	1	mmu-miR-137-3p	0.0075	0.0536	0.3304	-0.02	-0.02	0.45	2007, '09, '11
Micall1	ENSMUST00000040320.8	microtubule associated monooxygenase, calponin and LIM domain containing -like 1	1508	1	0	0	1	0	0	0	0	0	mmu-miR-137-3p	0.0076	0.0535	0.2966	-0.09	-0.1	0.54	2011
Nova2	ENSMUST00000032571.8	neuro-oncological ventral antigen 2	223	2	0	1	1	0	0	0	0	1	mmu-miR-137-3p	0.0076	0.0535	0.2983	-0.04	-0.1	0.95	2011
Lrp6	ENSMUST00000032322.9	low density lipoprotein receptor-related protein 6	302	1	0	1	0	0	0	0	0	0	mmu-miR-137-3p	0.0076	0.0534	0.2869	-0.01	-0.02	0.43	2011
Zfp651	ENSMUST00000093772.3	zinc finger protein 651	2088	1	0	0	1	0	0	0	0	0	mmu-miR-137-3p	0.0076	0.0532	0.2875	-0.05	-0.08	0.75	2011
Ddi2	ENSMUST00000102484.4	DNA-damage inducible protein 2	2606	1	0	0	1	0	0	0	0	0	mmu-miR-137-3p	0.0074	0.0531	0.3125	-0.05	-0.05	0.85	NULL
Yipf6	ENSMUST00000054697.5	Yip1 domain family, member 6	1377	1	0	1	0	1	1	0	0	0	mmu-miR-137-3p	0.0078	0.053	0.2697	-0.09	-0.25	0.44	2009, '11
Cops2	ENSMUST00000110463.2	COP9 (constitutive photomorphogenic) homolog, subunit 2 (Arabidopsis thaliana)	7345	1	0	0	1	0	0	0	0	0	mmu-miR-137-3p	0.0075	0.0529	0.3045	-0.24	-0.24	0.88	2007, '09, '11
AF529169	ENSMUST00000044491.7	cDNA sequence AF529169	11	1	0	1	0	0	0	0	0	0	mmu-miR-137-3p	0.0072	0.0525	0.3429	-0.04	-0.04	0.41	NULL
Lrrc20	ENSMUST00000049242.7	leucine rich repeat containing 20	4168	1	0	0	1	0	0	0	0	0	mmu-miR-137-3p	0.0074	0.0524	0.3045	-0.19	-0.19	0.86	2007
Oser1	ENSMUST00000046908.4	oxidative stress responsive serine rich 1	34	1	0	0	1	0	0	0	0	0	mmu-miR-137-3p	0.0074	0.0521	0.2889	-0.21	-0.21	0.88	2007, '09, '11
Ppp1r37	ENSMUST00000058444.8	protein phosphatase 1, regulatory subunit 37	715	1	0	0	1	0	0	0	0	0	mmu-miR-137-3p	0.0074	0.052	0.2883	-0.22	-0.22	0.6	2009, '11
Aqp2	ENSMUST00000023752.4	aquaporin 2	111	1	0	0	1	0	0	0	0	0	mmu-miR-137-3p	0.0074	0.0519	0.2834	-0.17	-0.19	0.87	2007, '09, '11
Slc4a7	ENSMUST00000057015.6	solute carrier family 4, sodium bicarbonate cotransporter, member 7	2207	1	1	0	0	0	0	0	0	1	mmu-miR-137-3p	0.0074	0.0519	0.2978	-0.04	-0.18	0.66	2007, '09, '11
Stk35	ENSMUST00000165413.3	serine/threonine kinase 35	406	1	1	0	0	0	0	0	0	0	mmu-miR-137-3p	0.0075	0.0518	0.254	-0.09	-0.14	0.72	2007, '09, '11
Usp28	ENSMUST00000047349.6	ubiquitin specific peptidase 28	2642	1	0	0	1	0	0	0	0	0	mmu-miR-137-3p	0.0073	0.0517	0.3022	-0.24	-0.24	0.88	2007, '09, '11
Ndst1	ENSMUST00000169273.1	N-deacetylase/N-sulfotransferase (heparan glucosaminyl) 1	4723	1	0	1	0	0	0	0	0	0	mmu-miR-137-3p	0.0072	0.0512	0.2901	-0.03	-0.03	0.84	2007, '09, '11
Dscaml1	ENSMUST00000034592.8	Down syndrome cell adhesion molecule like 1	5	1	0	0	1	0	0	0	0	0	mmu-miR-137-3p	0.007	0.0507	0.34	-0.15	-0.15	0.85	2007, '09, '11
Maf	ENSMUST00000109104.1	avian musculoaponeurotic fibrosarcoma (v-maf) AS42 oncogene homolog	2481	1	0	0	1	0	0	0	0	0	mmu-miR-137-3p	0.0071	0.0507	0.3106	-0.13	-0.14	0.88	2007, '09, '11
Map2k4	ENSMUST00000046963.4	mitogen-activated protein kinase kinase 4	1573	1	0	0	1	0	0	0	0	1	mmu-miR-137-3p	0.0069	0.0499	0.3267	-0.14	-0.14	0.86	2007, '09, '11
Zfp523	ENSMUST00000073534.3	zinc finger protein 523	108	1	1	0	0	0	0	0	0	0	mmu-miR-137-3p	0.007	0.0498	0.2791	-0.15	-0.15	0.71	2009, '11
Pard3	ENSMUST00000160272.2	par-3 family cell polarity regulator	329	1	0	0	1	0	0	0	0	0	mmu-miR-137-3p	0.0069	0.0495	0.3034	-0.14	-0.14	0.88	2011
Sar1b	ENSMUST00000020653.5	SAR1 gene homolog B (S. cerevisiae)	3097	1	0	0	1	0	0	0	0	0	mmu-miR-137-3p	0.0071	0.0494	0.2601	-0.2	-0.27	0.81	2007, '09, '11
Elavl3	ENSMUST00000003501.7	ELAV (embryonic lethal, abnormal vision, Drosophila)-like 3 (Hu antigen C)	14	1	1	0	0	0	0	0	0	0	mmu-miR-137-3p	0.0071	0.0494	0.2606	-0.02	-0.03	0.89	2007, '11
Ago2	ENSMUST00000044113.10	argonaute RISC catalytic subunit 2	1138	1	0	0	1	0	0	0	0	1	mmu-miR-137-3p	0.0071	0.0487	0.2423	-0.05	-0.16	0.88	NULL
Rnf157	ENSMUST00000100202.4	ring finger protein 157	101	1	0	1	0	0	0	0	0	1	mmu-miR-137-3p	0.0068	0.0483	0.2722	-0.04	-0.1	0.63	2011
Zdhhc1	ENSMUST00000044286.5	zinc finger, DHHC domain containing 1	37	1	0	1	0	0	0	0	0	0	mmu-miR-137-3p	0.0068	0.048	0.2755	-0.25	-0.31	0.84	2007, '09, '11
Ppp1r9a	ENSMUST00000035813.3	protein phosphatase 1, regulatory (inhibitor) subunit 9A	208	1	0	0	1	0	0	0	0	0	mmu-miR-137-3p	0.0069	0.0478	0.2503	-0.07	-0.1	0.88	2007, '09, '11
Irs4	ENSMUST00000067841.7	insulin receptor substrate 4	5	1	0	0	1	0	0	0	0	0	mmu-miR-137-3p	0.0067	0.0473	0.2695	-0.07	-0.07	0.27	2009, '11
Cdh20	ENSMUST00000062528.8	cadherin 20	14	1	0	1	0	0	0	0	0	0	mmu-miR-137-3p	0.0066	0.0472	0.2721	-0.07	-0.07	0.21	2007, '09, '11
Snn	ENSMUST00000089011.4	stannin	985	1	0	0	1	0	0	0	0	0	mmu-miR-137-3p	0.0065	0.0468	0.2912	-0.17	-0.17	0.83	2007, '09, '11
Atic	ENSMUST00000027384.5	5-aminoimidazole-4-carboxamide ribonucleotide formyltransferase/IMP cyclohydrolase	540	1	1	0	0	0	0	0	0	0	mmu-miR-137-3p	0.0067	0.0465	0.2567	-0.01	-0.4	< 0.1	NULL
Fam135a	ENSMUST00000187752.1	family with sequence similarity 135, member A	561	1	1	0	0	0	0	0	0	1	mmu-miR-137-3p	0.0066	0.0464	0.2894	-0.04	-0.37	< 0.1	2011
Pwwp2a	ENSMUST00000094294.4	PWWP domain containing 2A	171	1	0	0	1	0	0	0	0	0	mmu-miR-137-3p	0.0064	0.0459	0.2694	-0.15	-0.15	0.87	2011
Sgpl1	ENSMUST00000092498.6	sphingosine phosphate lyase 1	131	1	1	0	0	0	0	0	0	0	mmu-miR-137-3p	0.0066	0.0459	0.235	-0.13	-0.27	0.77	2007, '09, '11
Nsf	ENSMUST00000103075.5	N-ethylmaleimide sensitive fusion protein	48	1	0	0	1	0	0	0	0	0	mmu-miR-137-3p	0.0065	0.0454	0.2312	-0.12	-0.18	0.69	2007, '09, '11
Atp10a	ENSMUST00000168747.1	ATPase, class V, type 10A	217	1	0	0	1	0	0	0	0	0	mmu-miR-137-3p	0.0063	0.0452	0.288	-0.09	-0.18	0.83	2007, '09, '11
Cdc42ep2	ENSMUST00000055458.4	CDC42 effector protein (Rho GTPase binding) 2	267	1	0	0	1	0	0	0	0	1	mmu-miR-137-3p	0.0064	0.0451	0.2591	-0.2	-0.2	0.88	2007, '09, '11
Plxna3	ENSMUST00000004326.3	plexin A3	231	1	0	1	0	0	0	0	0	1	mmu-miR-137-3p	0.0063	0.0449	0.2717	-0.11	-0.11	0.75	2007, '09, '11
Panx2	ENSMUST00000161372.1	pannexin 2	16	1	0	0	1	0	0	0	0	0	mmu-miR-137-3p	0.0064	0.0449	0.2439	-0.07	-0.1	0.66	2007, '09, '11
Rims4	ENSMUST00000044734.2	regulating synaptic membrane exocytosis 4	70	1	1	0	0	0	0	0	0	0	mmu-miR-137-3p	0.0071	0.0447	0.1571	-0.04	-0.14	0.87	2007
Bsn	ENSMUST00000035208.8	bassoon	9	1	0	1	0	0	0	0	0	0	mmu-miR-137-3p	0.0062	0.0446	0.263	-0.05	-0.05	0.87	2007, '09, '11
Nab1	ENSMUST00000186764.1	Ngfi-A binding protein 1	4719	1	0	0	1	0	0	0	0	0	mmu-miR-137-3p	0.0061	0.044	0.2793	-0.12	-0.12	0.85	2007, '11
Dhx40	ENSMUST00000018569.8	DEAH (Asp-Glu-Ala-His) box polypeptide 40	736	1	0	1	0	1	1	0	0	1	mmu-miR-137-3p	0.0064	0.044	0.213	-0.08	-0.29	0.85	2007, '09, '11
Sfxn5	ENSMUST00000045846.6	sideroflexin 5	131	1	0	0	1	0	0	0	0	1	mmu-miR-137-3p	0.006	0.0436	0.2879	-0.12	-0.13	0.48	2007, '09, '11
March9	ENSMUST00000040307.5	membrane-associated ring finger (C3HC4) 9	113	1	0	0	1	0	0	0	0	0	mmu-miR-137-3p	0.006	0.0435	0.2707	-0.13	-0.13	0.88	2007, '09, '11
Gcc2	ENSMUST00000057659.8	GRIP and coiled-coil domain containing 2	321	1	1	0	0	1	1	0	0	0	mmu-miR-137-3p	0.0061	0.0435	0.2516	-0.06	-0.11	< 0.1	2009, '11
Leprel2	ENSMUST00000023958.4	leprecan-like 2	46	1	0	0	1	0	0	0	0	0	mmu-miR-137-3p	0.0061	0.0434	0.2472	-0.15	-0.16	0.57	2007, '09, '11
Tmem55a	ENSMUST00000029875.3	transmembrane protein 55A	1557	1	0	1	0	0	0	0	0	0	mmu-miR-137-3p	0.0061	0.0432	0.2395	-0.19	-0.23	0.66	2007, '09, '11
Usp36	ENSMUST00000106296.3	ubiquitin specific peptidase 36	141	2	0	1	1	0	0	0	0	0	mmu-miR-137-3p	0.0062	0.0432	0.2199	-0.08	-0.22	0.91	2007, '11
Cd2ap	ENSMUST00000024709.7	CD2-associated protein	141	1	1	0	0	0	0	0	0	0	mmu-miR-137-3p	0.0067	0.0429	0.1636	-0.06	-0.21	0.93	2007, '09, '11
Ppp5c	ENSMUST00000003183.6	protein phosphatase 5, catalytic subunit	1660	1	0	1	0	0	0	0	0	0	mmu-miR-137-3p	0.0059	0.0423	0.2461	-0.16	-0.16	0.53	2007, '09, '11
Mpp6	ENSMUST00000166318.2	membrane protein, palmitoylated 6 (MAGUK p55 subfamily member 6)	1873	1	0	1	0	1	0	1	0	0	mmu-miR-137-3p	0.0063	0.0423	0.1992	-0.05	-0.22	0.79	NULL
Sgk1	ENSMUST00000020145.6	serum/glucocorticoid regulated kinase 1	5205	1	0	0	1	0	0	0	0	0	mmu-miR-137-3p	0.0059	0.0421	0.2465	-0.19	-0.19	0.67	2007, '09, '11
Il1rapl1	ENSMUST00000113966.2	interleukin 1 receptor accessory protein-like 1	5	1	0	1	0	0	0	0	0	0	mmu-miR-137-3p	0.0058	0.0421	0.2795	-0.03	-0.03	0.32	NULL
Tram2	ENSMUST00000037998.5	translocating chain-associating membrane protein 2	195	1	0	0	1	0	0	0	0	1	mmu-miR-137-3p	0.0057	0.0419	0.2826	-0.01	-0.01	0.88	2007
Dpp8	ENSMUST00000034960.7	dipeptidylpeptidase 8	4391	1	0	0	1	0	0	0	0	0	mmu-miR-137-3p	0.0059	0.0418	0.2464	-0.13	-0.18	0.87	NULL
Ibtk	ENSMUST00000039213.9	inhibitor of Bruton agammaglobulinemia tyrosine kinase	96	1	0	0	1	0	0	0	0	0	mmu-miR-137-3p	0.0057	0.0416	0.2812	-0.05	-0.09	0.56	2007, '09, '11
Ptpn3	ENSMUST00000075637.5	protein tyrosine phosphatase, non-receptor type 3	1538	1	0	1	0	0	0	0	0	0	mmu-miR-137-3p	0.0059	0.0413	0.2216	-0.06	-0.19	0.59	2011
Mtus2	ENSMUST00000071878.6	microtubule associated tumor suppressor candidate 2	608	1	0	1	0	0	0	0	0	0	mmu-miR-137-3p	0.0058	0.0413	0.2544	-0.02	-0.03	< 0.1	2007, '11
Vars	ENSMUST00000087315.8	valyl-tRNA synthetase	208	1	1	0	0	0	0	0	0	0	mmu-miR-137-3p	0.0058	0.0412	0.2427	-0.4	-0.4	0.25	2007, '09, '11
Eps8	ENSMUST00000058210.7	epidermal growth factor receptor pathway substrate 8	1873	1	0	0	1	1	0	0	1	0	mmu-miR-137-3p	0.0058	0.0412	0.2325	-0.13	-0.2	0.88	2007, '09, '11
Rnf165	ENSMUST00000026494.8	ring finger protein 165	56	1	0	1	0	0	0	0	0	0	mmu-miR-137-3p	0.0059	0.0412	0.2203	-0.09	-0.18	0.87	2011
Glrx3	ENSMUST00000064404.6	glutaredoxin 3	159	1	0	0	1	0	0	0	0	0	mmu-miR-137-3p	0.0058	0.0411	0.2407	-0.16	-0.17	0.77	2007, '09, '11
Stk38l	ENSMUST00000001675.8	serine/threonine kinase 38 like	255	1	0	1	0	0	0	0	0	0	mmu-miR-137-3p	0.0061	0.0408	0.1815	-0.07	-0.21	0.41	2009, '11
Gde1	ENSMUST00000038791.9	glycerophosphodiester phosphodiesterase 1	474	1	0	1	0	0	0	0	0	0	mmu-miR-137-3p	0.0057	0.0405	0.2396	-0.2	-0.2	0.39	2007, '09, '11
Zfp654	ENSMUST00000052588.4	zinc finger protein 654	465	1	0	0	1	0	0	0	0	0	mmu-miR-137-3p	0.0057	0.0405	0.2332	-0.06	-0.18	0.86	2009, '11
Git2	ENSMUST00000112185.3	G protein-coupled receptor kinase-interactor 2	925	1	0	0	1	0	0	0	0	0	mmu-miR-137-3p	0.006	0.0404	0.1817	-0.05	-0.14	0.88	2007, '09, '11
Msi2	ENSMUST00000107909.2	musashi RNA-binding protein 2	510	2	0	1	1	0	0	0	0	0	mmu-miR-137-3p	0.0059	0.0403	0.2026	-0.08	-0.35	0.95	2009, '11
Trim67	ENSMUST00000167588.2	tripartite motif-containing 67	47	1	0	1	0	1	0	1	0	0	mmu-miR-137-3p	0.0057	0.0403	0.2355	-0.02	-0.04	0.46	2007, '11
Desi2	ENSMUST00000027783.8	desumoylating isopeptidase 2	447	1	0	1	0	0	0	0	0	0	mmu-miR-137-3p	0.0056	0.0399	0.2294	-0.08	-0.12	0.73	2007, '09, '11
Mgat5b	ENSMUST00000103027.4	mannoside acetylglucosaminyltransferase 5, isoenzyme B	32	1	0	1	0	0	0	0	0	0	mmu-miR-137-3p	0.0056	0.0397	0.2338	-0.16	-0.16	0.72	2007, '09, '11
Slx4	ENSMUST00000040790.8	SLX4 structure-specific endonuclease subunit homolog (S. cerevisiae)	84	1	0	0	1	0	0	0	0	0	mmu-miR-137-3p	0.0057	0.0396	0.2109	-0.13	-0.24	0.84	2007, '09, '11
Recql	ENSMUST00000111803.3	RecQ protein-like	513	1	0	1	0	0	0	0	0	0	mmu-miR-137-3p	0.0055	0.0396	0.2539	-0.01	-0.1	< 0.1	NULL
Abtb1	ENSMUST00000032169.5	ankyrin repeat and BTB (POZ) domain containing 1	248	1	0	0	1	0	0	0	0	0	mmu-miR-137-3p	0.0055	0.0395	0.2317	-0.16	-0.17	0.62	2007, '09, '11
Csdc2	ENSMUST00000038757.7	cold shock domain containing C2, RNA binding	472	1	0	0	1	0	0	0	0	0	mmu-miR-137-3p	0.0055	0.0393	0.2317	-0.12	-0.12	0.87	2007, '09, '11
2900011O08Rik	ENSMUST00000056521.6	RIKEN cDNA 2900011O08 gene	29	1	0	1	0	0	0	0	0	0	mmu-miR-137-3p	0.0054	0.0391	0.2504	-0.14	-0.14	0.59	2009, '11
Slc35a1	ENSMUST00000029970.8	solute carrier family 35 (CMP-sialic acid transporter), member 1	202	1	1	0	0	0	0	0	0	0	mmu-miR-137-3p	0.0055	0.0386	0.1978	-0.23	-0.45	0.75	2007, '09, '11
Kpnb1	ENSMUST00000001479.4	karyopherin (importin) beta 1	5727	1	1	0	0	0	0	0	0	0	mmu-miR-137-3p	0.0056	0.0385	0.1916	-0.01	-0.03	0.23	2009, '11
Hoxb9	ENSMUST00000000010.8	homeobox B9	21	1	1	0	0	0	0	0	0	0	mmu-miR-137-3p	0.0056	0.0384	0.183	-0.02	-0.05	0.43	NULL
Hnrnpdl	ENSMUST00000128187.2	heterogeneous nuclear ribonucleoprotein D-like	1781	1	1	0	0	0	0	0	0	0	mmu-miR-137-3p	0.0063	0.0382	0.1199	-0.07	-0.44	0.93	2007, '09, '11
Slc6a8	ENSMUST00000033752.8	solute carrier family 6 (neurotransmitter transporter, creatine), member 8	152	1	1	0	0	0	0	0	0	0	mmu-miR-137-3p	0.006	0.0381	0.1379	-0.09	-0.44	0.82	2007, '09, '11
Ap1g1	ENSMUST00000093157.7	adaptor protein complex AP-1, gamma 1 subunit	3408	1	0	1	0	0	0	0	0	0	mmu-miR-137-3p	0.0053	0.038	0.2194	-0.03	-0.04	0.51	2007, '11
Myt1l	ENSMUST00000049784.10	myelin transcription factor 1-like	8	1	0	0	1	0	0	0	0	0	mmu-miR-137-3p	0.0052	0.0376	0.2496	-0.06	-0.06	0.57	2007, '09, '11
Cpsf6	ENSMUST00000176686.2	cleavage and polyadenylation specific factor 6	7925	1	0	1	0	1	0	1	0	1	mmu-miR-137-3p	0.0053	0.0376	0.2282	-0.05	-0.35	0.79	2007, '09, '11
Dgkg	ENSMUST00000089925.4	diacylglycerol kinase, gamma	8	1	1	0	0	1	0	1	0	0	mmu-miR-137-3p	0.0059	0.0376	0.1381	-0.05	-0.23	0.45	2007, '09, '11
Gltp	ENSMUST00000012028.8	glycolipid transfer protein	1093	1	1	0	0	0	0	0	0	0	mmu-miR-137-3p	0.0052	0.0375	0.2235	-0.32	-0.32	0.91	2007, '09, '11
Paip1	ENSMUST00000026520.8	polyadenylate binding protein-interacting protein 1	2023	1	0	0	1	0	0	0	0	0	mmu-miR-137-3p	0.0053	0.0373	0.2099	-0.15	-0.21	0.88	2007, '09, '11
Dnajb12	ENSMUST00000146590.2	DnaJ (Hsp40) homolog, subfamily B, member 12	2499	1	0	0	1	0	0	0	0	0	mmu-miR-137-3p	0.0052	0.0373	0.2196	-0.12	-0.13	0.88	2007
Sgms2	ENSMUST00000090246.4	sphingomyelin synthase 2	321	1	0	0	1	0	0	0	0	0	mmu-miR-137-3p	0.0055	0.0373	0.1787	-0.03	-0.07	0.36	2011
Csnk1a1	ENSMUST00000165123.2	casein kinase 1, alpha 1	13682	1	1	0	0	1	1	0	0	1	mmu-miR-137-3p	0.0061	0.0371	0.123	-0.04	-0.39	0.93	NULL
Krt1	ENSMUST00000023790.3	keratin 1	6	1	0	0	1	0	0	0	0	0	mmu-miR-137-3p	0.0052	0.037	0.2212	-0.17	-0.17	0.44	2007, '09, '11
Fbxw7	ENSMUST00000107679.2	F-box and WD-40 domain protein 7	536	1	0	0	1	0	0	0	0	0	mmu-miR-137-3p	0.0051	0.0368	0.2229	-0.19	-0.19	0.88	2007, '11
Grin2a	ENSMUST00000115835.2	glutamate receptor, ionotropic, NMDA2A (epsilon 1)	6	2	0	1	1	0	0	0	0	4	mmu-miR-137-3p	0.0052	0.0368	0.2174	-0.02	-0.14	0.93	2007
Fam20c	ENSMUST00000026972.7	family with sequence similarity 20, member C	434	1	0	0	1	0	0	0	0	0	mmu-miR-137-3p	0.0051	0.0365	0.2184	-0.21	-0.21	0.88	2009, '11
Arf6	ENSMUST00000050063.7	ADP-ribosylation factor 6	7930	1	1	0	0	0	0	0	0	0	mmu-miR-137-3p	0.0054	0.0363	0.1638	-0.08	-0.22	0.66	2009, '11
Rsc1a1	ENSMUST00000105782.1	regulatory solute carrier protein, family 1, member 1	874	1	0	0	1	0	0	0	0	0	mmu-miR-137-3p	0.0051	0.0363	0.2051	-0.06	-0.08	0.85	NULL
Rbm27	ENSMUST00000046972.8	RNA binding motif protein 27	804	1	0	0	1	0	0	0	0	1	mmu-miR-137-3p	0.0051	0.0363	0.2146	-0.06	-0.11	0.75	2011
Dus2	ENSMUST00000034375.5	dihydrouridine synthase 2	541	1	0	0	1	0	0	0	0	0	mmu-miR-137-3p	0.005	0.0361	0.2192	-0.23	-0.23	0.51	2007, '09, '11
Prdm16	ENSMUST00000070313.8	PR domain containing 16	45	1	0	0	1	0	0	0	0	0	mmu-miR-137-3p	0.0052	0.036	0.1875	-0.04	-0.13	0.88	2007, '09, '11
Rab35	ENSMUST00000031492.9	RAB35, member RAS oncogene family	1528	1	1	0	0	0	0	0	0	0	mmu-miR-137-3p	0.0057	0.036	0.1468	-0.04	-0.29	< 0.1	2007
Calm3	ENSMUST00000019514.9	calmodulin 3	1213	1	0	0	1	0	0	0	0	1	mmu-miR-137-3p	0.0049	0.0354	0.2227	-0.13	-0.23	0.88	2007, '09, '11
Fgd4	ENSMUST00000161861.2	FYVE, RhoGEF and PH domain containing 4	46	1	1	0	0	0	0	0	0	0	mmu-miR-137-3p	0.0053	0.0354	0.173	-0.01	-0.1	0.74	NULL
Smarca5	ENSMUST00000043359.8	SWI/SNF related, matrix associated, actin dependent regulator of chromatin, subfamily a, member 5	596	1	0	0	1	0	0	0	0	0	mmu-miR-137-3p	0.005	0.0352	0.1903	-0.08	-0.15	0.88	2009, '11
Dstyk	ENSMUST00000045110.8	dual serine/threonine and tyrosine protein kinase	355	1	0	0	1	0	0	0	0	0	mmu-miR-137-3p	0.0048	0.0344	0.2198	-0.17	-0.18	0.88	2007, '09, '11
Fam81a	ENSMUST00000034749.9	family with sequence similarity 81, member A	109	1	0	0	1	0	0	0	0	0	mmu-miR-137-3p	0.0051	0.0344	0.1576	-0.06	-0.17	0.47	NULL
Slc17a8	ENSMUST00000020102.8	solute carrier family 17 (sodium-dependent inorganic phosphate cotransporter), member 8	21	1	0	0	1	0	0	0	0	0	mmu-miR-137-3p	0.0047	0.0343	0.2297	-0.05	-0.05	0.38	2007, '09, '11
Pafah1b2	ENSMUST00000172450.1	platelet-activating factor acetylhydrolase, isoform 1b, subunit 2	1528	1	0	1	0	0	0	0	0	0	mmu-miR-137-3p	0.005	0.0341	0.1576	-0.05	-0.14	0.15	2009, '11
Tssk6	ENSMUST00000050373.5	testis-specific serine kinase 6	41	1	0	0	1	0	0	0	0	0	mmu-miR-137-3p	0.0047	0.034	0.2063	-0.21	-0.21	0.85	2007, '09, '11
Mast4	ENSMUST00000167058.2	microtubule associated serine/threonine kinase family member 4	591	1	0	0	1	0	0	0	0	0	mmu-miR-137-3p	0.0047	0.0339	0.2194	-0.09	-0.09	0.87	2011
4933415A04Rik	ENSMUST00000056256.2	RIKEN cDNA 4933415A04 gene	19	1	0	0	1	0	0	0	0	0	mmu-miR-137-3p	0.0047	0.0338	0.2096	-0.25	-0.25	0.24	NULL
Zbtb38	ENSMUST00000152594.2	zinc finger and BTB domain containing 38	1147	1	0	1	0	0	0	0	0	0	mmu-miR-137-3p	0.0046	0.0337	0.2219	-0.02	-0.02	0.23	2007
Usp30	ENSMUST00000031588.7	ubiquitin specific peptidase 30	230	1	0	0	1	0	0	0	0	0	mmu-miR-137-3p	0.0047	0.0331	0.1895	-0.07	-0.12	0.81	NULL
Zbtb7b	ENSMUST00000107433.2	zinc finger and BTB domain containing 7B	252	1	1	0	0	0	0	0	0	0	mmu-miR-137-3p	0.0054	0.0328	0.1103	-0.03	-0.29	0.91	2009, '11
Dcun1d1	ENSMUST00000178098.2	DCN1, defective in cullin neddylation 1, domain containing 1 (S. cerevisiae)	649	1	0	0	1	0	0	0	0	0	mmu-miR-137-3p	0.0046	0.0327	0.1975	-0.07	-0.09	0.88	2009, '11
Purb	ENSMUST00000179343.2	purine rich element binding protein B	1875	1	0	1	0	0	0	0	0	0	mmu-miR-137-3p	0.0045	0.0327	0.2013	-0.06	-0.11	0.74	2007
Adrb1	ENSMUST00000038949.4	adrenergic receptor, beta 1	177	1	0	0	1	0	0	0	0	0	mmu-miR-137-3p	0.0046	0.0325	0.1911	-0.13	-0.17	0.78	2007
Man2a1	ENSMUST00000086723.4	mannosidase 2, alpha 1	10291	1	0	0	1	0	0	0	0	0	mmu-miR-137-3p	0.0045	0.0325	0.2167	-0.13	-0.13	0.88	2007, '09, '11
Tmf1	ENSMUST00000095664.3	TATA element modulatory factor 1	621	1	1	0	0	0	0	0	0	0	mmu-miR-137-3p	0.0048	0.0322	0.1501	-0.02	-0.12	0.5	2007, '11
Dclk2	ENSMUST00000029719.8	doublecortin-like kinase 2	42	1	0	0	1	0	0	0	0	0	mmu-miR-137-3p	0.0045	0.0321	0.1971	-0.19	-0.19	0.81	2007, '09, '11
Ccdc151	ENSMUST00000115336.3	coiled-coil domain containing 151	22	1	0	0	1	0	0	0	0	0	mmu-miR-137-3p	0.0044	0.0321	0.2062	-0.12	-0.12	0.27	2007, '09, '11
B3galnt2	ENSMUST00000099747.3	UDP-GalNAc:betaGlcNAc beta 1,3-galactosaminyltransferase, polypeptide 2	128	1	0	1	0	0	0	0	0	0	mmu-miR-137-3p	0.0046	0.0318	0.1634	-0.05	-0.12	0.78	2011
Lats2	ENSMUST00000022531.8	large tumor suppressor 2	79	1	0	0	1	0	0	0	0	0	mmu-miR-137-3p	0.0044	0.0316	0.2051	-0.06	-0.06	0.75	2007, '09, '11
Ldlrad4	ENSMUST00000063775.3	low density lipoprotein receptor class A domain containing 4	132	1	0	0	1	1	0	1	0	0	mmu-miR-137-3p	0.0047	0.0311	0.1272	-0.06	-0.36	0.88	2007, '09, '11
Fnip2	ENSMUST00000076136.5	folliculin interacting protein 2	297	1	0	0	1	0	0	0	0	0	mmu-miR-137-3p	0.0042	0.0303	0.1875	-0.14	-0.14	0.88	2011
Zmynd11	ENSMUST00000110637.2	zinc finger, MYND domain containing 11	526	1	0	1	0	0	0	0	0	1	mmu-miR-137-3p	0.0043	0.0303	0.1716	-0.06	-0.29	0.8	2007, '09, '11
Plk2	ENSMUST00000022212.7	polo-like kinase 2	2715	1	0	0	1	1	0	1	0	0	mmu-miR-137-3p	0.0042	0.0298	0.1713	-0.11	-0.23	0.88	2007, '09, '11
Ric8b	ENSMUST00000038523.8	resistance to inhibitors of cholinesterase 8 homolog B (C. elegans)	253	1	1	0	0	0	0	0	0	0	mmu-miR-137-3p	0.0049	0.0298	0.1002	-0.03	-0.22	0.62	2007
Cdh11	ENSMUST00000075190.3	cadherin 11	725	1	0	1	0	0	0	0	0	0	mmu-miR-137-3p	0.0047	0.0298	0.1146	-0.01	-0.06	< 0.1	NULL
Hoxc8	ENSMUST00000001703.7	homeobox C8	19	1	0	0	1	0	0	0	0	0	mmu-miR-137-3p	0.0041	0.0295	0.1747	-0.11	-0.17	0.87	2007, '11
Iglon5	ENSMUST00000107974.1	IgLON family member 5	23	1	0	1	0	0	0	0	0	0	mmu-miR-137-3p	0.0041	0.0293	0.1855	-0.04	-0.04	0.5	2011
Rpl37a	ENSMUST00000059980.9	ribosomal protein L37a	4322	1	1	0	0	1	0	0	1	0	mmu-miR-137-3p	0.0041	0.0292	0.1818	-0.21	-0.42	< 0.1	2007, '09, '11
Smc6	ENSMUST00000020931.5	structural maintenance of chromosomes 6	1233	1	1	0	0	0	0	0	0	0	mmu-miR-137-3p	0.004	0.029	0.1874	0	-0.23	0.47	2007, '09, '11
Ssbp2	ENSMUST00000004094.9	single-stranded DNA binding protein 2	715	1	1	0	0	1	0	0	1	0	mmu-miR-137-3p	0.0043	0.0286	0.1272	-0.03	-0.29	0.91	2009, '11
Dip2c	ENSMUST00000174552.2	DIP2 disco-interacting protein 2 homolog C (Drosophila)	50	1	1	0	0	0	0	0	0	0	mmu-miR-137-3p	0.0041	0.0286	0.1641	-0.02	-0.16	0.89	2009, '11
Prep	ENSMUST00000099858.2	prolyl endopeptidase	3108	1	1	0	0	0	0	0	0	1	mmu-miR-137-3p	0.004	0.0285	0.1786	-0.02	-0.05	< 0.1	NULL
Shc3	ENSMUST00000021898.5	src homology 2 domain-containing transforming protein C3	9	1	0	0	1	0	0	0	0	0	mmu-miR-137-3p	0.0041	0.0284	0.1502	-0.04	-0.09	0.88	NULL
Trove2	ENSMUST00000159879.1	TROVE domain family, member 2	122	1	0	0	1	0	0	0	0	0	mmu-miR-137-3p	0.004	0.0283	0.1739	-0.04	-0.14	0.83	2009, '11
Cyp2r1	ENSMUST00000032908.9	cytochrome P450, family 2, subfamily r, polypeptide 1	71	1	1	0	0	0	0	0	0	0	mmu-miR-137-3p	0.0041	0.0273	0.1315	-0.06	-0.52	< 0.1	NULL
Rims3	ENSMUST00000071093.3	regulating synaptic membrane exocytosis 3	64	1	0	1	0	0	0	0	0	0	mmu-miR-137-3p	0.0038	0.0272	0.1525	-0.03	-0.08	0.58	2007
Itga5	ENSMUST00000023128.6	integrin alpha 5 (fibronectin receptor alpha)	999	1	0	0	1	0	0	0	0	0	mmu-miR-137-3p	0.0037	0.0268	0.1695	-0.13	-0.13	0.88	2007, '09, '11
Snap91	ENSMUST00000074501.6	synaptosomal-associated protein 91	20	1	0	0	1	0	0	0	0	0	mmu-miR-137-3p	0.0037	0.0268	0.1612	-0.1	-0.13	0.87	2007, '09, '11
Mbd2	ENSMUST00000074058.5	methyl-CpG binding domain protein 2	4576	1	1	0	0	0	0	0	0	0	mmu-miR-137-3p	0.0038	0.0268	0.1527	-0.02	-0.47	0.74	NULL
Myo1b	ENSMUST00000046390.8	myosin IB	753	1	0	0	1	0	0	0	0	0	mmu-miR-137-3p	0.0037	0.0264	0.1658	-0.08	-0.12	0.88	2007, '09, '11
Ing3	ENSMUST00000031680.4	inhibitor of growth family, member 3	348	1	1	0	0	0	0	0	0	0	mmu-miR-137-3p	0.0041	0.0264	0.1036	-0.05	-0.33	0.27	2009, '11
Dnajc4	ENSMUST00000025915.6	DnaJ (Hsp40) homolog, subfamily C, member 4	155	1	0	0	1	0	0	0	0	0	mmu-miR-137-3p	0.0036	0.0261	0.1617	-0.27	-0.31	0.78	2009, '11
Uxs1	ENSMUST00000126008.2	UDP-glucuronate decarboxylase 1	619	1	1	0	0	0	0	0	0	1	mmu-miR-137-3p	0.0042	0.0249	0.0782	-0.01	-0.15	< 0.1	NULL
Emcn	ENSMUST00000122064.2	endomucin	2309	1	0	0	1	0	0	0	0	0	mmu-miR-137-3p	0.0034	0.0245	0.1571	-0.2	-0.2	0.81	2007, '09, '11
Ralgapb	ENSMUST00000109486.3	Ral GTPase activating protein, beta subunit (non-catalytic)	957	1	0	0	1	0	0	0	0	0	mmu-miR-137-3p	0.0034	0.0245	0.1534	-0.01	-0.01	0.36	2007, '09, '11
Scn1b	ENSMUST00000188002.1	sodium channel, voltage-gated, type I, beta	119	1	0	1	0	0	0	0	0	0	mmu-miR-137-3p	0.0034	0.0243	0.1555	-0.16	-0.16	0.7	2007, '09, '11
Gdf6	ENSMUST00000057613.2	growth differentiation factor 6	26	1	0	1	0	0	0	0	0	0	mmu-miR-137-3p	0.0033	0.0238	0.1589	-0.04	-0.04	0.37	2007, '09, '11
Smek1	ENSMUST00000163095.2	SMEK homolog 1, suppressor of mek1 (Dictyostelium)	1549	1	0	1	0	0	0	0	0	0	mmu-miR-137-3p	0.0036	0.0236	0.0965	-0.03	-0.23	0.7	2009, '11
Idh1	ENSMUST00000097709.5	isocitrate dehydrogenase 1 (NADP+), soluble	16304	1	0	0	1	0	0	0	0	0	mmu-miR-137-3p	0.0033	0.0235	0.1508	-0.05	-0.05	0.33	2007, '09, '11
Ranbp9	ENSMUST00000144326.2	RAN binding protein 9	1163	1	0	0	1	0	0	0	0	0	mmu-miR-137-3p	0.0033	0.0235	0.1324	-0.03	-0.22	0.88	2007, '09, '11
Gtf2e2	ENSMUST00000171010.2	general transcription factor II E, polypeptide 2 (beta subunit)	370	1	1	0	0	0	0	0	0	0	mmu-miR-137-3p	0.0038	0.0234	0.0758	-0.05	-0.51	< 0.1	2009, '11
Srpr	ENSMUST00000034541.6	signal recognition particle receptor ('docking protein')	69	1	0	0	1	0	0	0	0	0	mmu-miR-137-3p	0.0032	0.0233	0.1493	-0.1	-0.1	0.45	2009, '11
Mab21l1	ENSMUST00000075422.4	mab-21-like 1 (C. elegans)	73	1	1	0	0	1	0	1	0	0	mmu-miR-137-3p	0.0039	0.0232	0.0756	-0.04	-0.71	< 0.1	2009, '11
Edrf1	ENSMUST00000051169.7	erythroid differentiation regulatory factor 1	1024	1	1	0	0	0	0	0	0	0	mmu-miR-137-3p	0.0034	0.0228	0.1235	-0.01	-0.21	< 0.1	2009, '11
Sdpr	ENSMUST00000051572.7	serum deprivation response	794	1	1	0	0	1	0	1	0	0	mmu-miR-137-3p	0.0036	0.0225	0.08	-0.03	-0.26	0.74	NULL
Trim36	ENSMUST00000167364.2	tripartite motif-containing 36	18	1	0	0	1	0	0	0	0	0	mmu-miR-137-3p	0.0031	0.0223	0.1379	-0.07	-0.09	0.86	2007, '11
E130308A19Rik	ENSMUST00000070150.5	RIKEN cDNA E130308A19 gene	224	1	1	0	0	0	0	0	0	0	mmu-miR-137-3p	0.0033	0.0213	0.0921	-0.01	-0.05	0.44	NULL
Socs6	ENSMUST00000070116.6	suppressor of cytokine signaling 6	865	1	0	1	0	0	0	0	0	1	mmu-miR-137-3p	0.0029	0.0209	0.132	-0.05	-0.12	0.71	2007
Dennd4b	ENSMUST00000129564.2	DENN/MADD domain containing 4B	399	1	0	0	1	0	0	0	0	0	mmu-miR-137-3p	0.0029	0.0207	0.1354	-0.15	-0.15	0.88	2009, '11
Nfix	ENSMUST00000076715.7	nuclear factor I/X	291	1	1	0	0	0	0	0	0	0	mmu-miR-137-3p	0.0029	0.0201	0.1097	-0.04	-0.12	0.5	2007
Slain1	ENSMUST00000069443.8	SLAIN motif family, member 1	2490	1	0	1	0	0	0	0	0	0	mmu-miR-137-3p	0.0027	0.0199	0.1365	0	-0.22	0.3	2007
Slc39a5	ENSMUST00000042666.6	solute carrier family 39 (metal ion transporter), member 5	20	1	0	1	0	0	0	0	0	0	mmu-miR-137-3p	0.0027	0.0194	0.1286	-0.23	-0.23	0.52	2007, '09, '11
Ube2k	ENSMUST00000142407.2	ubiquitin-conjugating enzyme E2K	1794	1	1	0	0	0	0	0	0	0	mmu-miR-137-3p	0.003	0.0194	0.0728	-0.04	-0.34	0.65	2009, '11
Fzd8	ENSMUST00000041080.5	frizzled homolog 8 (Drosophila)	436	1	1	0	0	0	0	0	0	0	mmu-miR-137-3p	0.0031	0.019	0.0816	-0.01	-0.35	0.9	NULL
Trpm3	ENSMUST00000037901.7	transient receptor potential cation channel, subfamily M, member 3	21	1	0	0	1	0	0	0	0	1	mmu-miR-137-3p	0.0026	0.0187	0.1285	0	-0.14	0.85	2011
Ttll6	ENSMUST00000167258.2	tubulin tyrosine ligase-like family, member 6	15	1	1	0	0	0	0	0	0	1	mmu-miR-137-3p	0.0027	0.0184	0.1082	-0.01	-0.4	0.92	NULL
Lrp12	ENSMUST00000022916.6	low density lipoprotein-related protein 12	282	1	0	1	0	0	0	0	0	0	mmu-miR-137-3p	0.0025	0.018	0.1196	-0.15	-0.15	0.88	2007, '09, '11
Atxn7	ENSMUST00000022257.2	ataxin 7	414	1	0	0	1	0	0	0	0	0	mmu-miR-137-3p	0.0024	0.0177	0.1193	-0.05	-0.11	0.83	2009, '11
Golga3	ENSMUST00000112512.2	golgi autoantigen, golgin subfamily a, 3	1298	1	0	0	1	0	0	0	0	0	mmu-miR-137-3p	0.0026	0.0177	0.0804	-0.03	-0.15	0.88	2007
Dis3	ENSMUST00000042471.9	DIS3 mitotic control homolog (S. cerevisiae)	386	1	1	0	0	0	0	0	0	0	mmu-miR-137-3p	0.0024	0.0175	0.1133	0	-0.15	< 0.1	2007
Stx1b	ENSMUST00000106267.3	syntaxin 1B	107	1	0	1	0	0	0	0	0	0	mmu-miR-137-3p	0.0023	0.0168	0.1165	-0.02	-0.02	0.82	2007, '09, '11
Pitpna	ENSMUST00000143219.2	phosphatidylinositol transfer protein, alpha	3031	2	1	0	1	0	0	0	0	0	mmu-miR-137-3p	0.0025	0.0164	0.071	-0.02	-0.23	0.71	2007, '09, '11
Cyp7b1	ENSMUST00000035625.6	cytochrome P450, family 7, subfamily b, polypeptide 1	3994	1	1	0	0	2	1	1	0	1	mmu-miR-137-3p	0.0024	0.0164	0.0834	-0.01	-0.55	0.93	NULL
Ssx2ip	ENSMUST00000106153.3	synovial sarcoma, X breakpoint 2 interacting protein	103	1	0	0	1	1*	0	0	0	0	mmu-miR-137-3p	0.0022	0.0163	0.1102	-0.06	-0.09	0.88	2007, '09, '11
Rimklb	ENSMUST00000068242.6	ribosomal modification protein rimK-like family member B	216	1	0	0	1	0	0	0	0	0	mmu-miR-137-3p	0.0024	0.0162	0.0771	-0.01	-0.1	0.41	2007, '09, '11
Tfap2c	ENSMUST00000030391.3	transcription factor AP-2, gamma	13	1	0	1	0	0	0	0	0	0	mmu-miR-137-3p	0.0022	0.0161	0.1037	-0.08	-0.12	0.45	2007, '09, '11
Rab8a	ENSMUST00000003121.8	RAB8A, member RAS oncogene family	767	1	0	1	0	0	0	0	0	0	mmu-miR-137-3p	0.0022	0.0159	0.0938	-0.01	-0.1	0.17	2007, '09, '11
Ube2z	ENSMUST00000100528.4	ubiquitin-conjugating enzyme E2Z (putative)	4100	1	0	0	1	0	0	0	0	0	mmu-miR-137-3p	0.0021	0.0155	0.1062	-0.12	-0.15	0.88	2007, '09, '11
Dnmt3a	ENSMUST00000020991.9	DNA methyltransferase 3A	1717	1	0	0	1	0	0	0	0	0	mmu-miR-137-3p	0.0021	0.0155	0.1081	-0.03	-0.07	0.88	2007, '09, '11
Wdr20	ENSMUST00000095410.2	WD repeat domain 20	192	1	0	0	1	0	0	0	0	0	mmu-miR-137-3p	0.0022	0.0153	0.0789	-0.02	-0.08	0.88	NULL
Eml5	ENSMUST00000065716.6	echinoderm microtubule associated protein like 5	205	1	0	1	0	0	0	0	0	1	mmu-miR-137-3p	0.0022	0.0153	0.0782	-0.01	-0.26	0.56	2009, '11
Rmnd5a	ENSMUST00000002292.9	required for meiotic nuclear division 5 homolog A (S. cerevisiae)	291	1	0	0	1	0	0	0	0	0	mmu-miR-137-3p	0.0021	0.015	0.0841	-0.03	-0.15	0.86	2011
Pvrl1	ENSMUST00000034510.7	poliovirus receptor-related 1	150	1	0	0	1	0	0	0	0	0	mmu-miR-137-3p	0.002	0.0144	0.0974	-0.01	-0.01	0.3	2007, '09, '11
Foxc1	ENSMUST00000062292.3	forkhead box C1	87	1	1	0	0	0	0	0	0	0	mmu-miR-137-3p	0.002	0.0141	0.0772	-0.01	-0.16	< 0.1	2007, '09, '11
Naf1	ENSMUST00000118009.1	nuclear assembly factor 1 homolog (S. cerevisiae)	854	1	1	0	0	0	0	0	0	0	mmu-miR-137-3p	0.0026	0.0141	0.0359	-0.01	-0.2	< 0.1	NULL
Desi1	ENSMUST00000152227.2	desumoylating isopeptidase 1	604	1	0	0	1	1	0	1	0	0	mmu-miR-137-3p	0.0019	0.0136	0.0724	-0.03	-0.26	0.88	2009, '11
Tmpo	ENSMUST00000072239.8	thymopoietin	2990	1	1	0	0	0	0	0	0	0	mmu-miR-137-3p	0.0019	0.013	0.0574	-0.01	-0.11	0.16	2007, '09, '11
Rufy2	ENSMUST00000119567.2	RUN and FYVE domain-containing 2	362	1	0	1	0	0	0	0	0	0	mmu-miR-137-3p	0.0017	0.0127	0.087	0	-0.08	< 0.1	NULL
D1Ertd622e	ENSMUST00000053033.8	DNA segment, Chr 1, ERATO Doi 622, expressed	911	1	0	0	1	6	0	4	2	3	mmu-miR-137-3p	0.0017	0.0125	0.081	0	-1.07	0.88	NULL
Skida1	ENSMUST00000091420.5	SKI/DACH domain containing 1	61	1	1	0	0	0	0	0	0	0	mmu-miR-137-3p	0.0017	0.012	0.0752	0	-0.03	0.35	NULL
Nfe2	ENSMUST00000075192.7	nuclear factor, erythroid derived 2	19	1	1	0	0	0	0	0	0	0	mmu-miR-137-3p	0.0019	0.0119	0.0451	-0.03	-0.36	0.91	NULL
Hoxd11	ENSMUST00000142312.2	homeobox D11	13	1	0	0	1	0	0	0	0	0	mmu-miR-137-3p	0.0016	0.0115	0.0789	0	-0.12	0.87	NULL
Parp8	ENSMUST00000022239.6	poly (ADP-ribose) polymerase family, member 8	323	1	0	0	1	0	0	0	0	0	mmu-miR-137-3p	0.0016	0.0114	0.0743	-0.01	-0.08	0.88	NULL
Ssr1	ENSMUST00000021864.6	signal sequence receptor, alpha	7566	1	1	0	0	2	0	2	0	0	mmu-miR-137-3p	0.0015	0.0111	0.077	0	-0.34	0.12	2009, '11
Wwp2	ENSMUST00000166615.1	WW domain containing E3 ubiquitin protein ligase 2	2152	2	1	0	1	0	0	0	0	0	mmu-miR-137-3p	0.0014	0.0101	0.0596	-0.04	-0.22	0.88	2007, '09, '11
Zbtb18	ENSMUST00000094276.3	zinc finger and BTB domain containing 18	46	1	0	0	1	0	0	0	0	0	mmu-miR-137-3p	0.0013	0.0093	0.0593	-0.02	-0.16	0.87	2007, '09, '11
Tmem126a	ENSMUST00000032844.5	transmembrane protein 126A	83	1	1	0	0	0	0	0	0	0	mmu-miR-137-3p	0.0014	0.0093	0.0421	-0.01	-0.16	< 0.1	NULL
Fam111a	ENSMUST00000144662.2	family with sequence similarity 111, member A	301	1	1	0	0	0	0	0	0	0	mmu-miR-137-3p	0.0013	0.0093	0.0596	0	-0.15	< 0.1	NULL
Kbtbd3	ENSMUST00000049648.7	kelch repeat and BTB (POZ) domain containing 3	37	1	0	0	1	1	0	1	0	2	mmu-miR-137-3p	0.0012	0.0089	0.0638	0	-0.15	0.18	NULL
Aco1	ENSMUST00000102973.3	aconitase 1	1286	1	1	0	0	0	0	0	0	0	mmu-miR-137-3p	0.0012	0.0087	0.0521	0	-0.03	< 0.1	NULL
Elfn2	ENSMUST00000088592.4	leucine rich repeat and fibronectin type III, extracellular 2	5	1	0	0	1	0	0	0	0	0	mmu-miR-137-3p	0.0011	0.0084	0.0596	0	-0.24	0.88	2007
Nsg1	ENSMUST00000031009.4	neuron specific gene family member 1	316	1	0	1	0	0	0	0	0	0	mmu-miR-137-3p	0.0012	0.0083	0.0447	-0.01	-0.07	< 0.1	2007, '09, '11
Slitrk3	ENSMUST00000059407.7	SLIT and NTRK-like family, member 3	5	1	1	0	0	0	0	0	0	2	mmu-miR-137-3p	0.0011	0.0082	0.0589	0	-0.03	0.8	NULL
Rnf146	ENSMUST00000037548.5	ring finger protein 146	590	1	0	1	0	0	0	0	0	0	mmu-miR-137-3p	0.0011	0.0078	0.0532	0	-0.07	< 0.1	NULL
Ski	ENSMUST00000084103.4	ski sarcoma viral oncogene homolog (avian)	1989	1	1	0	0	0	0	0	0	0	mmu-miR-137-3p	0.0011	0.0077	0.0359	-0.01	-0.1	0.88	2009, '11
Usp46	ENSMUST00000119154.2	ubiquitin specific peptidase 46	244	1	0	1	0	0	0	0	0	0	mmu-miR-137-3p	0.0011	0.0076	0.0436	-0.01	-0.14	0.72	NULL
Emx2	ENSMUST00000062216.3	empty spiracles homeobox 2	277	1	1	0	0	0	0	0	0	0	mmu-miR-137-3p	0.001	0.0073	0.0487	0	-0.19	0.92	NULL
Orc4	ENSMUST00000028098.5	origin recognition complex, subunit 4	1446	1	0	0	1	0	0	0	0	1	mmu-miR-137-3p	0.001	0.0073	0.0489	0	-0.15	0.88	NULL
Cox15	ENSMUST00000045562.5	cytochrome c oxidase assembly protein 15	1318	1	1	0	0	1	1	0	0	0	mmu-miR-137-3p	0.001	0.0071	0.0441	0	-0.41	< 0.1	2011
Dusp10	ENSMUST00000048655.7	dual specificity phosphatase 10	209	1	0	0	1	0	0	0	0	0	mmu-miR-137-3p	0.0009	0.0068	0.0465	-0.03	-0.06	0.79	2007, '09, '11
Naa25	ENSMUST00000042163.9	N(alpha)-acetyltransferase 25, NatB auxiliary subunit	2534	1	0	1	0	0	0	0	0	0	mmu-miR-137-3p	0.0009	0.0066	0.0425	-0.04	-0.15	0.88	2007
Nme2	ENSMUST00000021217.5	NME/NM23 nucleoside diphosphate kinase 2	87	1	0	1	0	0	0	0	0	0	mmu-miR-137-3p	0.0009	0.0066	0.0421	0	-0.19	0.87	NULL
Gm20390	ENSMUST00000170303.1	predicted gene 20390	87	1	0	1	0	0	0	0	0	0	mmu-miR-137-3p	0.0009	0.0066	0.0421	0	-0.17	0.87	NULL
Lzic	ENSMUST00000030842.7	leucine zipper and CTNNBIP1 domain containing	747	1	0	1	0	1*	0	0	0	0	mmu-miR-137-3p	0.0008	0.0061	0.0406	-0.01	-0.02	0.16	NULL
Ash2l	ENSMUST00000068892.8	ash2 (absent, small, or homeotic)-like (Drosophila)	725	1	1	0	0	0	0	0	0	0	mmu-miR-137-3p	0.0008	0.0056	0.0296	0	-0.03	< 0.1	NULL
Otp	ENSMUST00000022195.11	orthopedia homolog (Drosophila)	6	1	0	0	1	0	0	0	0	0	mmu-miR-137-3p	0.0007	0.0049	0.0276	-0.01	-0.11	0.84	NULL
Csnk2a1	ENSMUST00000099224.4	casein kinase 2, alpha 1 polypeptide	2027	1	0	1	0	0	0	0	0	1	mmu-miR-137-3p	0.0007	0.0049	0.0326	0	-0.04	0.67	NULL
Gipc1	ENSMUST00000019577.8	GIPC PDZ domain containing family, member 1	56	1	0	0	1	0	0	0	0	0	mmu-miR-137-3p	0.0007	0.0048	0.0203	0	-0.07	0.42	2007
Fmo5	ENSMUST00000107050.2	flavin containing monooxygenase 5	6084	1	1	0	0	0	0	0	0	0	mmu-miR-137-3p	0.0007	0.0047	0.0176	0	-0.1	< 0.1	2011
Gdap2	ENSMUST00000029459.4	ganglioside-induced differentiation-associated-protein 2	789	1	1	0	0	1	0	1	0	1	mmu-miR-137-3p	0.0006	0.0043	0.0255	0	-0.19	0.11	NULL
Rps12	ENSMUST00000073926.6	ribosomal protein S12	252	1	0	0	1	1*	0	0	0	2	mmu-miR-137-3p	0.0006	0.0042	0.0217	0	-0.17	0.34	NULL
Ubap2	ENSMUST00000108068.2	ubiquitin-associated protein 2	187	1	0	1	0	0	0	0	0	0	mmu-miR-137-3p	0.0005	0.0036	0.0197	0	-0.06	0.64	NULL
S100pbp	ENSMUST00000106061.3	S100P binding protein	727	1	1	0	0	1	0	1	0	0	mmu-miR-137-3p	0.0005	0.0032	0.0202	0	-0.15	< 0.1	NULL
Dtnbp1	ENSMUST00000072329.8	dystrobrevin binding protein 1	284	1	0	0	1	0	0	0	0	0	mmu-miR-137-3p	0.0004	0.0031	0.0216	0	-0.07	0.75	NULL
Srebf1	ENSMUST00000020846.2	sterol regulatory element binding transcription factor 1	1428	1	0	1	0	0	0	0	0	0	mmu-miR-137-3p	0.0004	0.0027	0.0196	0	-0.24	0.87	NULL
Eml3	ENSMUST00000096241.4	echinoderm microtubule associated protein like 3	72	1	0	0	1	0	0	0	0	0	mmu-miR-137-3p	0.0003	0.0025	0.0186	-0.02	-0.07	0.84	2007, '09, '11
Bysl	ENSMUST00000024783.8	bystin-like	1223	1	1	0	0	0	0	0	0	0	mmu-miR-137-3p	0.0005	0.0025	0.007	0	-0.38	< 0.1	2009, '11
Fkbp4	ENSMUST00000032508.5	FK506 binding protein 4	7528	1	1	0	0	0	0	0	0	1	mmu-miR-137-3p	0.0003	0.0023	0.0113	-0.01	-0.36	0.93	2007, '09, '11
Acox2	ENSMUST00000022271.8	acyl-Coenzyme A oxidase 2, branched chain	871	1	1	0	0	0	0	0	0	0	mmu-miR-137-3p	0.0003	0.0022	0.0115	0	-0.38	< 0.1	NULL
Ngf	ENSMUST00000106925.3	nerve growth factor	1496	1	1	0	0	1	1	0	0	1	mmu-miR-137-3p	0.0002	0.0017	0.0116	0	-0.1	< 0.1	NULL
Hoxc10	ENSMUST00000001699.7	homeobox C10	302	1	0	0	1	0	0	0	0	0	mmu-miR-137-3p	0.0002	0.0014	0.0066	0	-0.12	0.88	NULL
Unc45b	ENSMUST00000108160.2	unc-45 homolog B (C. elegans)	3837	1	1	0	0	0	0	0	0	0	mmu-miR-137-3p	0.0002	0.0013	0.0081	0	-0.23	< 0.1	NULL
Orc3	ENSMUST00000048706.4	origin recognition complex, subunit 3	1730	1	1	0	0	0	0	0	0	0	mmu-miR-137-3p	0.0002	0.0013	0.0094	0	-0.19	0.93	2011
Anapc15	ENSMUST00000144207.2	anaphase prompoting complex C subunit 15	658	1	0	0	1	0	0	0	0	0	mmu-miR-137-3p	0.0001	0.0009	0.006	0	-0.01	< 0.1	NULL
Eif4ebp3	ENSMUST00000036765.7	eukaryotic translation initiation factor 4E binding protein 3	856	1	1	0	0	0	0	0	0	1	mmu-miR-137-3p	0.0001	0.0007	0.0039	0	-0.26	< 0.1	2011
Cul1	ENSMUST00000031697.8	cullin 1	1363	1	0	0	1	0	0	0	0	1	mmu-miR-137-3p	0.0001	0.0006	0.0038	0	-0.1	0.88	NULL
Asf1a	ENSMUST00000020004.6	anti-silencing function 1A histone chaperone	2242	1	1	0	0	0	0	0	0	0	mmu-miR-137-3p	0.0001	0.0005	0.0021	0	-0.18	< 0.1	NULL
Sfpq	ENSMUST00000030623.7	splicing factor proline/glutamine rich (polypyrimidine tract binding protein associated)	6136	1	0	1	0	0	0	0	0	0	mmu-miR-137-3p	0	0.0001	0.0005	0	-0.1	0.38	NULL
